# Supplementary material for: Corresponding Functional Dynamics across the Hsp90 Chaperone Family: Insights from a Multiscale Analysis of MD Simulations
Source: PLoS Comput Biol. 2012 Mar 22;8(3):e1002433. doi: 10.1371/journal.pcbi.1002433 (PMC3310708; doi:10.1371/journal.pcbi.1002433)
Supplement: Text S1 — Coordinate file for the final structure of the Grp94-ADP simulation. (TXT) [file pcbi.1002433.s011.txt]

CRYST1  140.000  120.000  140.000  90.00  90.00  90.00 P 1           1
ATOM      1  N   PHE A   1     115.167  17.062  94.420  1.00  0.00            
ATOM      2  H1  PHE A   1     115.524  16.252  93.969  1.00  0.00            
ATOM      3  H2  PHE A   1     115.621  17.901  94.121  1.00  0.00            
ATOM      4  H3  PHE A   1     115.515  16.789  95.321  1.00  0.00            
ATOM      5  CA  PHE A   1     113.693  17.129  94.331  1.00  0.00            
ATOM      6  CB  PHE A   1     113.331  17.847  93.032  1.00  0.00            
ATOM      7  CG  PHE A   1     113.634  19.348  93.070  1.00  0.00            
ATOM      8  CD1 PHE A   1     112.567  20.197  93.330  1.00  0.00            
ATOM      9  HD1 PHE A   1     111.580  19.870  93.650  1.00  0.00            
ATOM     10  CD2 PHE A   1     114.797  19.864  92.537  1.00  0.00            
ATOM     11  HD2 PHE A   1     115.557  19.198  92.130  1.00  0.00            
ATOM     12  CE1 PHE A   1     112.679  21.537  92.970  1.00  0.00            
ATOM     13  HE1 PHE A   1     111.842  22.213  93.130  1.00  0.00            
ATOM     14  CE2 PHE A   1     114.947  21.216  92.220  1.00  0.00            
ATOM     15  HE2 PHE A   1     115.902  21.568  91.828  1.00  0.00            
ATOM     16  CZ  PHE A   1     113.868  22.059  92.452  1.00  0.00            
ATOM     17  HZ  PHE A   1     113.923  23.113  92.174  1.00  0.00            
ATOM     18  C   PHE A   1     113.073  15.728  94.313  1.00  0.00            
ATOM     19  O   PHE A   1     113.676  14.838  93.710  1.00  0.00            
ATOM     20  N   ALA A   2     112.027  15.579  95.122  1.00  0.00            
ATOM     21  H   ALA A   2     111.794  16.301  95.758  1.00  0.00            
ATOM     22  CA  ALA A   2     111.242  14.336  95.206  1.00  0.00            
ATOM     23  CB  ALA A   2     110.252  14.391  96.372  1.00  0.00            
ATOM     24  C   ALA A   2     110.529  13.935  93.919  1.00  0.00            
ATOM     25  O   ALA A   2     110.060  14.777  93.165  1.00  0.00            
ATOM     26  N   PHE A   3     110.729  12.658  93.603  1.00  0.00            
ATOM     27  H   PHE A   3     111.378  12.066  94.082  1.00  0.00            
ATOM     28  CA  PHE A   3     110.220  11.864  92.469  1.00  0.00            
ATOM     29  CB  PHE A   3     109.983  10.429  92.922  1.00  0.00            
ATOM     30  CG  PHE A   3     109.469   9.560  91.772  1.00  0.00            
ATOM     31  CD1 PHE A   3     108.095   9.431  91.634  1.00  0.00            
ATOM     32  HD1 PHE A   3     107.439  10.019  92.279  1.00  0.00            
ATOM     33  CD2 PHE A   3     110.314   8.985  90.838  1.00  0.00            
ATOM     34  HD2 PHE A   3     111.377   8.887  91.048  1.00  0.00            
ATOM     35  CE1 PHE A   3     107.590   8.693  90.576  1.00  0.00            
ATOM     36  HE1 PHE A   3     106.502   8.637  90.428  1.00  0.00            
ATOM     37  CE2 PHE A   3     109.778   8.273  89.773  1.00  0.00            
ATOM     38  HE2 PHE A   3     110.512   7.740  89.167  1.00  0.00            
ATOM     39  CZ  PHE A   3     108.399   8.165  89.580  1.00  0.00            
ATOM     40  HZ  PHE A   3     107.976   7.840  88.628  1.00  0.00            
ATOM     41  C   PHE A   3     109.029  12.440  91.707  1.00  0.00            
ATOM     42  O   PHE A   3     109.075  12.817  90.533  1.00  0.00            
ATOM     43  N   GLN A   4     107.879  12.441  92.380  1.00  0.00            
ATOM     44  H   GLN A   4     107.793  12.020  93.277  1.00  0.00            
ATOM     45  CA  GLN A   4     106.603  13.016  91.921  1.00  0.00            
ATOM     46  CB  GLN A   4     105.419  12.077  92.111  1.00  0.00            
ATOM     47  CG  GLN A   4     104.897  11.684  90.723  1.00  0.00            
ATOM     48  CD  GLN A   4     103.931  10.509  90.757  1.00  0.00            
ATOM     49  OE1 GLN A   4     104.361   9.386  90.513  1.00  0.00            
ATOM     50  NE2 GLN A   4     102.690  10.743  91.192  1.00  0.00            
ATOM     51 1HE2 GLN A   4     102.469  11.591  91.677  1.00  0.00            
ATOM     52 2HE2 GLN A   4     102.012  10.020  91.278  1.00  0.00            
ATOM     53  C   GLN A   4     106.280  14.312  92.663  1.00  0.00            
ATOM     54  O   GLN A   4     105.780  15.243  92.020  1.00  0.00            
ATOM     55  N   ALA A   5     106.510  14.381  93.969  1.00  0.00            
ATOM     56  H   ALA A   5     106.711  13.481  94.364  1.00  0.00            
ATOM     57  CA  ALA A   5     106.082  15.463  94.869  1.00  0.00            
ATOM     58  CB  ALA A   5     106.316  15.146  96.352  1.00  0.00            
ATOM     59  C   ALA A   5     106.608  16.858  94.513  1.00  0.00            
ATOM     60  O   ALA A   5     105.856  17.832  94.482  1.00  0.00            
ATOM     61  N   GLU A   6     107.844  16.870  94.033  1.00  0.00            
ATOM     62  H   GLU A   6     108.243  15.963  93.920  1.00  0.00            
ATOM     63  CA  GLU A   6     108.715  18.021  93.750  1.00  0.00            
ATOM     64  CB  GLU A   6     109.977  18.122  94.612  1.00  0.00            
ATOM     65  CG  GLU A   6     109.930  18.107  96.139  1.00  0.00            
ATOM     66  CD  GLU A   6     111.333  18.039  96.748  1.00  0.00            
ATOM     67  OE1 GLU A   6     112.119  18.850  96.208  1.00  0.00            
ATOM     68  OE2 GLU A   6     111.633  17.143  97.554  1.00  0.00            
ATOM     69  C   GLU A   6     109.157  18.173  92.290  1.00  0.00            
ATOM     70  O   GLU A   6     109.416  19.319  91.919  1.00  0.00            
ATOM     71  N   VAL A   7     109.459  17.029  91.663  1.00  0.00            
ATOM     72  H   VAL A   7     109.705  16.189  92.138  1.00  0.00            
ATOM     73  CA  VAL A   7     109.645  16.948  90.216  1.00  0.00            
ATOM     74  CB  VAL A   7     110.367  15.684  89.741  1.00  0.00            
ATOM     75  CG1 VAL A   7     111.034  15.808  88.363  1.00  0.00            
ATOM     76  CG2 VAL A   7     111.454  15.173  90.683  1.00  0.00            
ATOM     77  C   VAL A   7     108.344  17.188  89.448  1.00  0.00            
ATOM     78  O   VAL A   7     108.079  18.317  89.049  1.00  0.00            
ATOM     79  N   ASN A   8     107.427  16.218  89.521  1.00  0.00            
ATOM     80  H   ASN A   8     107.711  15.344  89.905  1.00  0.00            
ATOM     81  CA  ASN A   8     106.173  16.257  88.750  1.00  0.00            
ATOM     82  CB  ASN A   8     105.534  14.872  88.879  1.00  0.00            
ATOM     83  CG  ASN A   8     106.097  13.913  87.816  1.00  0.00            
ATOM     84  OD1 ASN A   8     106.605  12.822  88.034  1.00  0.00            
ATOM     85  ND2 ASN A   8     105.926  14.307  86.556  1.00  0.00            
ATOM     86 1HD2 ASN A   8     105.446  15.175  86.438  1.00  0.00            
ATOM     87 2HD2 ASN A   8     106.381  13.799  85.821  1.00  0.00            
ATOM     88  C   ASN A   8     105.136  17.306  89.136  1.00  0.00            
ATOM     89  O   ASN A   8     104.584  17.977  88.269  1.00  0.00            
ATOM     90  N   ARG A   9     104.922  17.402  90.456  1.00  0.00            
ATOM     91  H   ARG A   9     105.231  16.646  91.029  1.00  0.00            
ATOM     92  CA  ARG A   9     104.494  18.638  91.142  1.00  0.00            
ATOM     93  CB  ARG A   9     103.800  18.316  92.459  1.00  0.00            
ATOM     94  CG  ARG A   9     103.181  19.584  93.072  1.00  0.00            
ATOM     95  CD  ARG A   9     104.095  20.408  93.969  1.00  0.00            
ATOM     96  NE  ARG A   9     103.210  21.378  94.634  1.00  0.00            
ATOM     97  HE  ARG A   9     102.616  21.026  95.360  1.00  0.00            
ATOM     98  CZ  ARG A   9     103.064  22.680  94.345  1.00  0.00            
ATOM     99  NH1 ARG A   9     103.725  23.414  93.448  1.00  0.00            
ATOM    100 1HH1 ARG A   9     104.498  22.929  93.025  1.00  0.00            
ATOM    101 2HH1 ARG A   9     103.560  24.378  93.275  1.00  0.00            
ATOM    102  NH2 ARG A   9     102.311  23.364  95.224  1.00  0.00            
ATOM    103 1HH2 ARG A   9     101.843  22.939  95.996  1.00  0.00            
ATOM    104 2HH2 ARG A   9     102.333  24.350  95.410  1.00  0.00            
ATOM    105  C   ARG A   9     105.726  19.534  91.246  1.00  0.00            
ATOM    106  O   ARG A   9     106.562  19.381  92.138  1.00  0.00            
ATOM    107  N   MET A  10     105.880  20.424  90.263  1.00  0.00            
ATOM    108  H   MET A  10     105.331  20.357  89.434  1.00  0.00            
ATOM    109  CA  MET A  10     106.863  21.498  90.118  1.00  0.00            
ATOM    110  CB  MET A  10     107.124  21.711  88.625  1.00  0.00            
ATOM    111  CG  MET A  10     105.773  21.964  87.951  1.00  0.00            
ATOM    112  SD  MET A  10     105.758  22.028  86.114  1.00  0.00            
ATOM    113  CE  MET A  10     104.024  21.985  85.713  1.00  0.00            
ATOM    114  C   MET A  10     106.546  22.764  90.916  1.00  0.00            
ATOM    115  O   MET A  10     105.411  23.186  91.104  1.00  0.00            
ATOM    116  N   MET A  11     107.565  23.352  91.540  1.00  0.00            
ATOM    117  H   MET A  11     107.373  24.217  91.996  1.00  0.00            
ATOM    118  CA  MET A  11     108.950  22.987  91.876  1.00  0.00            
ATOM    119  CB  MET A  11     109.092  22.143  93.143  1.00  0.00            
ATOM    120  CG  MET A  11     108.547  22.869  94.372  1.00  0.00            
ATOM    121  SD  MET A  11     108.650  21.867  95.902  1.00  0.00            
ATOM    122  CE  MET A  11     107.042  21.133  96.068  1.00  0.00            
ATOM    123  C   MET A  11     110.055  22.743  90.847  1.00  0.00            
ATOM    124  O   MET A  11     110.756  23.677  90.459  1.00  0.00            
ATOM    125  N   LYS A  12     110.244  21.550  90.278  1.00  0.00            
ATOM    126  H   LYS A  12     109.665  20.760  90.456  1.00  0.00            
ATOM    127  CA  LYS A  12     111.324  21.278  89.331  1.00  0.00            
ATOM    128  CB  LYS A  12     111.388  19.760  89.154  1.00  0.00            
ATOM    129  CG  LYS A  12     112.427  19.195  88.184  1.00  0.00            
ATOM    130  CD  LYS A  12     113.899  19.130  88.611  1.00  0.00            
ATOM    131  CE  LYS A  12     114.658  19.147  87.275  1.00  0.00            
ATOM    132  NZ  LYS A  12     116.052  18.726  87.470  1.00  0.00            
ATOM    133  HZ1 LYS A  12     116.279  18.317  88.349  1.00  0.00            
ATOM    134  HZ2 LYS A  12     116.271  18.076  86.734  1.00  0.00            
ATOM    135  HZ3 LYS A  12     116.694  19.472  87.248  1.00  0.00            
ATOM    136  C   LYS A  12     111.261  22.174  88.090  1.00  0.00            
ATOM    137  O   LYS A  12     110.262  22.193  87.373  1.00  0.00            
ATOM    138  N   LEU A  13     112.458  22.723  87.936  1.00  0.00            
ATOM    139  H   LEU A  13     113.218  22.402  88.506  1.00  0.00            
ATOM    140  CA  LEU A  13     112.849  23.785  87.000  1.00  0.00            
ATOM    141  CB  LEU A  13     112.417  23.550  85.549  1.00  0.00            
ATOM    142  CG  LEU A  13     113.153  22.312  85.042  1.00  0.00            
ATOM    143  CD1 LEU A  13     112.264  21.466  84.129  1.00  0.00            
ATOM    144  CD2 LEU A  13     114.408  22.588  84.220  1.00  0.00            
ATOM    145  C   LEU A  13     112.393  25.165  87.485  1.00  0.00            
ATOM    146  O   LEU A  13     113.251  25.914  87.951  1.00  0.00            
ATOM    147  N   ILE A  14     111.076  25.311  87.590  1.00  0.00            
ATOM    148  H   ILE A  14     110.423  24.626  87.268  1.00  0.00            
ATOM    149  CA  ILE A  14     110.475  26.635  87.784  1.00  0.00            
ATOM    150  CB  ILE A  14     108.958  26.523  87.630  1.00  0.00            
ATOM    151  CG1 ILE A  14     108.254  27.858  87.438  1.00  0.00            
ATOM    152  CG2 ILE A  14     108.438  25.677  88.797  1.00  0.00            
ATOM    153  CD  ILE A  14     108.791  28.467  86.142  1.00  0.00            
ATOM    154  C   ILE A  14     110.942  27.593  88.885  1.00  0.00            
ATOM    155  O   ILE A  14     110.808  28.818  88.834  1.00  0.00            
ATOM    156  N   ILE A  15     111.207  27.017  90.057  1.00  0.00            
ATOM    157  H   ILE A  15     110.936  26.091  90.301  1.00  0.00            
ATOM    158  CA  ILE A  15     111.621  27.809  91.219  1.00  0.00            
ATOM    159  CB  ILE A  15     111.527  26.969  92.501  1.00  0.00            
ATOM    160  CG1 ILE A  15     112.478  25.777  92.537  1.00  0.00            
ATOM    161  CG2 ILE A  15     110.115  26.393  92.606  1.00  0.00            
ATOM    162  CD  ILE A  15     113.712  26.221  93.335  1.00  0.00            
ATOM    163  C   ILE A  15     112.958  28.520  90.998  1.00  0.00            
ATOM    164  O   ILE A  15     113.230  29.433  91.780  1.00  0.00            
ATOM    165  N   ASN A  16     113.740  28.018  90.045  1.00  0.00            
ATOM    166  H   ASN A  16     113.489  27.144  89.625  1.00  0.00            
ATOM    167  CA  ASN A  16     115.108  28.459  89.730  1.00  0.00            
ATOM    168  CB  ASN A  16     115.846  27.218  89.209  1.00  0.00            
ATOM    169  CG  ASN A  16     116.161  26.142  90.251  1.00  0.00            
ATOM    170  OD1 ASN A  16     115.516  25.098  90.188  1.00  0.00            
ATOM    171  ND2 ASN A  16     117.140  26.365  91.124  1.00  0.00            
ATOM    172 1HD2 ASN A  16     117.503  27.288  91.098  1.00  0.00            
ATOM    173 2HD2 ASN A  16     117.324  25.898  91.988  1.00  0.00            
ATOM    174  C   ASN A  16     115.223  29.495  88.609  1.00  0.00            
ATOM    175  O   ASN A  16     114.242  29.700  87.897  1.00  0.00            
ATOM    176  N   SER A  17     116.318  30.244  88.533  1.00  0.00            
ATOM    177  H   SER A  17     117.057  30.143  89.199  1.00  0.00            
ATOM    178  CA  SER A  17     116.407  31.268  87.477  1.00  0.00            
ATOM    179  CB  SER A  17     117.374  32.416  87.787  1.00  0.00            
ATOM    180  OG  SER A  17     117.058  32.919  89.090  1.00  0.00            
ATOM    181  HG  SER A  17     117.683  32.418  89.688  1.00  0.00            
ATOM    182  C   SER A  17     116.461  30.779  86.034  1.00  0.00            
ATOM    183  O   SER A  17     117.545  30.535  85.508  1.00  0.00            
ATOM    184  N   LEU A  18     115.261  30.514  85.524  1.00  0.00            
ATOM    185  H   LEU A  18     114.457  30.680  86.110  1.00  0.00            
ATOM    186  CA  LEU A  18     115.052  30.230  84.094  1.00  0.00            
ATOM    187  CB  LEU A  18     114.809  28.751  83.768  1.00  0.00            
ATOM    188  CG  LEU A  18     114.259  28.027  84.997  1.00  0.00            
ATOM    189  CD1 LEU A  18     112.766  28.173  85.283  1.00  0.00            
ATOM    190  CD2 LEU A  18     114.621  26.545  84.877  1.00  0.00            
ATOM    191  C   LEU A  18     114.135  31.163  83.314  1.00  0.00            
ATOM    192  O   LEU A  18     112.947  31.313  83.603  1.00  0.00            
ATOM    193  N   TYR A  19     114.755  31.747  82.289  1.00  0.00            
ATOM    194  H   TYR A  19     115.747  31.694  82.333  1.00  0.00            
ATOM    195  CA  TYR A  19     114.256  32.752  81.330  1.00  0.00            
ATOM    196  CB  TYR A  19     113.949  31.976  80.044  1.00  0.00            
ATOM    197  CG  TYR A  19     113.740  32.886  78.832  1.00  0.00            
ATOM    198  CD1 TYR A  19     112.495  33.241  78.322  1.00  0.00            
ATOM    199  HD1 TYR A  19     111.715  33.258  79.088  1.00  0.00            
ATOM    200  CD2 TYR A  19     114.889  33.032  78.068  1.00  0.00            
ATOM    201  HD2 TYR A  19     115.753  32.407  78.276  1.00  0.00            
ATOM    202  CE1 TYR A  19     112.324  33.676  77.011  1.00  0.00            
ATOM    203  HE1 TYR A  19     111.320  33.600  76.606  1.00  0.00            
ATOM    204  CE2 TYR A  19     114.709  33.478  76.761  1.00  0.00            
ATOM    205  HE2 TYR A  19     115.591  33.758  76.181  1.00  0.00            
ATOM    206  CZ  TYR A  19     113.466  33.829  76.238  1.00  0.00            
ATOM    207  OH  TYR A  19     113.363  34.147  74.925  1.00  0.00            
ATOM    208  HH  TYR A  19     114.287  34.271  74.578  1.00  0.00            
ATOM    209  C   TYR A  19     113.026  33.533  81.791  1.00  0.00            
ATOM    210  O   TYR A  19     111.875  33.100  81.726  1.00  0.00            
ATOM    211  N   LYS A  20     113.263  34.546  82.631  1.00  0.00            
ATOM    212  H   LYS A  20     114.192  34.748  82.920  1.00  0.00            
ATOM    213  CA  LYS A  20     112.330  35.598  83.047  1.00  0.00            
ATOM    214  CB  LYS A  20     111.963  36.501  81.866  1.00  0.00            
ATOM    215  CG  LYS A  20     113.044  37.437  81.322  1.00  0.00            
ATOM    216  CD  LYS A  20     113.470  38.525  82.317  1.00  0.00            
ATOM    217  CE  LYS A  20     114.597  39.385  81.726  1.00  0.00            
ATOM    218  NZ  LYS A  20     115.827  38.635  81.433  1.00  0.00            
ATOM    219  HZ1 LYS A  20     115.803  38.304  80.488  1.00  0.00            
ATOM    220  HZ2 LYS A  20     116.700  39.114  81.537  1.00  0.00            
ATOM    221  HZ3 LYS A  20     115.854  37.802  81.989  1.00  0.00            
ATOM    222  C   LYS A  20     111.091  35.071  83.771  1.00  0.00            
ATOM    223  O   LYS A  20     110.287  35.945  84.107  1.00  0.00            
ATOM    224  N   ASN A  21     111.147  33.924  84.435  1.00  0.00            
ATOM    225  H   ASN A  21     112.007  33.442  84.596  1.00  0.00            
ATOM    226  CA  ASN A  21     110.073  33.227  85.167  1.00  0.00            
ATOM    227  CB  ASN A  21     110.595  31.879  85.642  1.00  0.00            
ATOM    228  CG  ASN A  21     111.922  31.904  86.400  1.00  0.00            
ATOM    229  OD1 ASN A  21     112.881  32.654  86.226  1.00  0.00            
ATOM    230  ND2 ASN A  21     111.858  31.167  87.508  1.00  0.00            
ATOM    231 1HD2 ASN A  21     111.025  30.718  87.819  1.00  0.00            
ATOM    232 2HD2 ASN A  21     112.740  30.941  87.934  1.00  0.00            
ATOM    233  C   ASN A  21     109.573  33.998  86.399  1.00  0.00            
ATOM    234  O   ASN A  21     108.393  34.262  86.639  1.00  0.00            
ATOM    235  N   LYS A  22     110.539  34.565  87.101  1.00  0.00            
ATOM    236  H   LYS A  22     111.506  34.480  86.825  1.00  0.00            
ATOM    237  CA  LYS A  22     110.320  35.153  88.433  1.00  0.00            
ATOM    238  CB  LYS A  22     111.643  35.298  89.177  1.00  0.00            
ATOM    239  CG  LYS A  22     112.354  33.940  89.302  1.00  0.00            
ATOM    240  CD  LYS A  22     113.875  33.924  89.364  1.00  0.00            
ATOM    241  CE  LYS A  22     114.384  34.756  90.541  1.00  0.00            
ATOM    242  NZ  LYS A  22     115.795  35.072  90.303  1.00  0.00            
ATOM    243  HZ1 LYS A  22     116.068  35.574  91.124  1.00  0.00            
ATOM    244  HZ2 LYS A  22     116.345  34.246  90.175  1.00  0.00            
ATOM    245  HZ3 LYS A  22     115.853  35.698  89.526  1.00  0.00            
ATOM    246  C   LYS A  22     109.579  36.488  88.368  1.00  0.00            
ATOM    247  O   LYS A  22     108.476  36.627  88.883  1.00  0.00            
ATOM    248  N   GLU A  23     110.241  37.387  87.643  1.00  0.00            
ATOM    249  H   GLU A  23     111.201  37.181  87.431  1.00  0.00            
ATOM    250  CA  GLU A  23     109.655  38.626  87.104  1.00  0.00            
ATOM    251  CB  GLU A  23     110.436  39.104  85.874  1.00  0.00            
ATOM    252  CG  GLU A  23     111.690  39.910  86.198  1.00  0.00            
ATOM    253  CD  GLU A  23     112.714  39.200  87.084  1.00  0.00            
ATOM    254  OE1 GLU A  23     113.131  39.865  88.060  1.00  0.00            
ATOM    255  OE2 GLU A  23     113.459  38.237  86.794  1.00  0.00            
ATOM    256  C   GLU A  23     108.172  38.451  86.762  1.00  0.00            
ATOM    257  O   GLU A  23     107.416  39.359  87.090  1.00  0.00            
ATOM    258  N   ILE A  24     107.795  37.405  86.024  1.00  0.00            
ATOM    259  H   ILE A  24     108.393  36.685  85.678  1.00  0.00            
ATOM    260  CA  ILE A  24     106.386  37.027  85.819  1.00  0.00            
ATOM    261  CB  ILE A  24     106.272  35.758  84.977  1.00  0.00            
ATOM    262  CG1 ILE A  24     106.865  35.998  83.594  1.00  0.00            
ATOM    263  CG2 ILE A  24     104.897  35.095  84.870  1.00  0.00            
ATOM    264  CD  ILE A  24     107.402  34.756  82.882  1.00  0.00            
ATOM    265  C   ILE A  24     105.467  37.047  87.041  1.00  0.00            
ATOM    266  O   ILE A  24     104.522  37.848  87.047  1.00  0.00            
ATOM    267  N   PHE A  25     105.657  36.149  87.997  1.00  0.00            
ATOM    268  H   PHE A  25     106.484  35.590  87.924  1.00  0.00            
ATOM    269  CA  PHE A  25     104.709  36.016  89.122  1.00  0.00            
ATOM    270  CB  PHE A  25     105.097  34.781  89.940  1.00  0.00            
ATOM    271  CG  PHE A  25     106.441  34.784  90.675  1.00  0.00            
ATOM    272  CD1 PHE A  25     106.507  35.593  91.811  1.00  0.00            
ATOM    273  HD1 PHE A  25     105.615  36.090  92.186  1.00  0.00            
ATOM    274  CD2 PHE A  25     107.416  33.864  90.297  1.00  0.00            
ATOM    275  HD2 PHE A  25     107.221  33.037  89.614  1.00  0.00            
ATOM    276  CE1 PHE A  25     107.657  35.596  92.580  1.00  0.00            
ATOM    277  HE1 PHE A  25     107.564  35.983  93.599  1.00  0.00            
ATOM    278  CE2 PHE A  25     108.498  33.838  91.159  1.00  0.00            
ATOM    279  HE2 PHE A  25     109.264  33.078  91.015  1.00  0.00            
ATOM    280  CZ  PHE A  25     108.676  34.714  92.221  1.00  0.00            
ATOM    281  HZ  PHE A  25     109.575  34.691  92.850  1.00  0.00            
ATOM    282  C   PHE A  25     104.447  37.199  90.055  1.00  0.00            
ATOM    283  O   PHE A  25     103.335  37.682  90.233  1.00  0.00            
ATOM    284  N   LEU A  26     105.498  37.992  90.234  1.00  0.00            
ATOM    285  H   LEU A  26     106.299  37.946  89.634  1.00  0.00            
ATOM    286  CA  LEU A  26     105.334  39.202  91.048  1.00  0.00            
ATOM    287  CB  LEU A  26     106.749  39.640  91.408  1.00  0.00            
ATOM    288  CG  LEU A  26     106.823  40.656  92.552  1.00  0.00            
ATOM    289  CD1 LEU A  26     106.326  40.231  93.941  1.00  0.00            
ATOM    290  CD2 LEU A  26     108.279  41.094  92.728  1.00  0.00            
ATOM    291  C   LEU A  26     104.570  40.337  90.353  1.00  0.00            
ATOM    292  O   LEU A  26     103.634  40.817  90.987  1.00  0.00            
ATOM    293  N   ARG A  27     104.877  40.447  89.062  1.00  0.00            
ATOM    294  H   ARG A  27     105.623  39.972  88.592  1.00  0.00            
ATOM    295  CA  ARG A  27     104.082  41.249  88.129  1.00  0.00            
ATOM    296  CB  ARG A  27     104.683  41.189  86.721  1.00  0.00            
ATOM    297  CG  ARG A  27     103.811  41.800  85.620  1.00  0.00            
ATOM    298  CD  ARG A  27     104.344  41.472  84.232  1.00  0.00            
ATOM    299  NE  ARG A  27     103.953  40.117  83.815  1.00  0.00            
ATOM    300  HE  ARG A  27     103.047  39.827  84.135  1.00  0.00            
ATOM    301  CZ  ARG A  27     104.595  39.288  82.973  1.00  0.00            
ATOM    302  NH1 ARG A  27     105.628  39.682  82.220  1.00  0.00            
ATOM    303 1HH1 ARG A  27     106.006  40.593  82.399  1.00  0.00            
ATOM    304 2HH1 ARG A  27     106.254  39.087  81.710  1.00  0.00            
ATOM    305  NH2 ARG A  27     103.930  38.147  82.725  1.00  0.00            
ATOM    306 1HH2 ARG A  27     103.038  37.955  83.129  1.00  0.00            
ATOM    307 2HH2 ARG A  27     104.409  37.400  82.287  1.00  0.00            
ATOM    308  C   ARG A  27     102.609  40.839  88.162  1.00  0.00            
ATOM    309  O   ARG A  27     101.716  41.677  88.288  1.00  0.00            
ATOM    310  N   GLU A  28     102.357  39.604  87.728  1.00  0.00            
ATOM    311  H   GLU A  28     102.992  38.874  87.474  1.00  0.00            
ATOM    312  CA  GLU A  28     100.997  39.071  87.548  1.00  0.00            
ATOM    313  CB  GLU A  28     101.086  37.596  87.150  1.00  0.00            
ATOM    314  CG  GLU A  28     101.539  37.474  85.696  1.00  0.00            
ATOM    315  CD  GLU A  28     100.663  38.166  84.646  1.00  0.00            
ATOM    316  OE1 GLU A  28     101.053  39.244  84.126  1.00  0.00            
ATOM    317  OE2 GLU A  28      99.504  37.778  84.443  1.00  0.00            
ATOM    318  C   GLU A  28     100.182  39.134  88.843  1.00  0.00            
ATOM    319  O   GLU A  28      99.038  39.594  88.799  1.00  0.00            
ATOM    320  N   LEU A  29     100.748  38.727  89.967  1.00  0.00            
ATOM    321  H   LEU A  29     101.540  38.108  89.966  1.00  0.00            
ATOM    322  CA  LEU A  29     100.142  38.815  91.305  1.00  0.00            
ATOM    323  CB  LEU A  29     101.107  38.184  92.316  1.00  0.00            
ATOM    324  CG  LEU A  29     101.052  36.661  92.217  1.00  0.00            
ATOM    325  CD1 LEU A  29     102.272  36.150  92.991  1.00  0.00            
ATOM    326  CD2 LEU A  29      99.826  36.042  92.886  1.00  0.00            
ATOM    327  C   LEU A  29      99.796  40.259  91.651  1.00  0.00            
ATOM    328  O   LEU A  29      98.589  40.463  91.741  1.00  0.00            
ATOM    329  N   ILE A  30     100.702  41.223  91.440  1.00  0.00            
ATOM    330  H   ILE A  30     101.550  41.055  90.938  1.00  0.00            
ATOM    331  CA  ILE A  30     100.384  42.579  91.905  1.00  0.00            
ATOM    332  CB  ILE A  30     101.582  43.519  92.041  1.00  0.00            
ATOM    333  CG1 ILE A  30     102.367  43.761  90.746  1.00  0.00            
ATOM    334  CG2 ILE A  30     102.509  43.115  93.188  1.00  0.00            
ATOM    335  CD  ILE A  30     101.912  45.060  90.091  1.00  0.00            
ATOM    336  C   ILE A  30      99.268  43.187  91.058  1.00  0.00            
ATOM    337  O   ILE A  30      98.416  43.868  91.634  1.00  0.00            
ATOM    338  N   SER A  31      99.244  42.874  89.771  1.00  0.00            
ATOM    339  H   SER A  31      99.959  42.306  89.365  1.00  0.00            
ATOM    340  CA  SER A  31      98.193  43.352  88.859  1.00  0.00            
ATOM    341  CB  SER A  31      98.708  43.258  87.414  1.00  0.00            
ATOM    342  OG  SER A  31      98.970  41.910  87.022  1.00  0.00            
ATOM    343  HG  SER A  31      99.460  41.952  86.156  1.00  0.00            
ATOM    344  C   SER A  31      96.853  42.659  89.121  1.00  0.00            
ATOM    345  O   SER A  31      95.864  43.378  89.253  1.00  0.00            
ATOM    346  N   ASN A  32      96.805  41.365  89.428  1.00  0.00            
ATOM    347  H   ASN A  32      97.601  40.770  89.337  1.00  0.00            
ATOM    348  CA  ASN A  32      95.623  40.602  89.853  1.00  0.00            
ATOM    349  CB  ASN A  32      95.863  39.118  90.162  1.00  0.00            
ATOM    350  CG  ASN A  32      95.483  38.188  89.005  1.00  0.00            
ATOM    351  OD1 ASN A  32      95.766  38.390  87.833  1.00  0.00            
ATOM    352  ND2 ASN A  32      94.940  37.015  89.306  1.00  0.00            
ATOM    353 1HD2 ASN A  32      94.838  36.661  90.240  1.00  0.00            
ATOM    354 2HD2 ASN A  32      94.956  36.320  88.581  1.00  0.00            
ATOM    355  C   ASN A  32      94.989  41.194  91.112  1.00  0.00            
ATOM    356  O   ASN A  32      93.807  41.551  91.141  1.00  0.00            
ATOM    357  N   ALA A  33      95.881  41.664  91.984  1.00  0.00            
ATOM    358  H   ALA A  33      96.867  41.665  91.831  1.00  0.00            
ATOM    359  CA  ALA A  33      95.552  42.341  93.240  1.00  0.00            
ATOM    360  CB  ALA A  33      96.871  42.277  94.014  1.00  0.00            
ATOM    361  C   ALA A  33      95.029  43.776  93.068  1.00  0.00            
ATOM    362  O   ALA A  33      94.044  44.178  93.682  1.00  0.00            
ATOM    363  N   SER A  34      95.493  44.400  91.993  1.00  0.00            
ATOM    364  H   SER A  34      96.366  44.087  91.627  1.00  0.00            
ATOM    365  CA  SER A  34      95.005  45.697  91.502  1.00  0.00            
ATOM    366  CB  SER A  34      96.054  46.393  90.617  1.00  0.00            
ATOM    367  OG  SER A  34      95.577  47.720  90.446  1.00  0.00            
ATOM    368  HG  SER A  34      95.234  48.183  91.270  1.00  0.00            
ATOM    369  C   SER A  34      93.671  45.591  90.757  1.00  0.00            
ATOM    370  O   SER A  34      92.638  46.148  91.131  1.00  0.00            
ATOM    371  N   ASP A  35      93.612  44.596  89.878  1.00  0.00            
ATOM    372  H   ASP A  35      94.452  44.174  89.543  1.00  0.00            
ATOM    373  CA  ASP A  35      92.367  44.150  89.239  1.00  0.00            
ATOM    374  CB  ASP A  35      92.524  42.819  88.489  1.00  0.00            
ATOM    375  CG  ASP A  35      93.293  42.808  87.165  1.00  0.00            
ATOM    376  OD1 ASP A  35      92.856  43.461  86.203  1.00  0.00            
ATOM    377  OD2 ASP A  35      94.186  41.929  87.090  1.00  0.00            
ATOM    378  C   ASP A  35      91.271  43.917  90.275  1.00  0.00            
ATOM    379  O   ASP A  35      90.210  44.533  90.159  1.00  0.00            
ATOM    380  N   ALA A  36      91.607  43.309  91.408  1.00  0.00            
ATOM    381  H   ALA A  36      92.555  43.180  91.671  1.00  0.00            
ATOM    382  CA  ALA A  36      90.610  43.002  92.444  1.00  0.00            
ATOM    383  CB  ALA A  36      91.228  42.002  93.434  1.00  0.00            
ATOM    384  C   ALA A  36      89.979  44.242  93.076  1.00  0.00            
ATOM    385  O   ALA A  36      88.799  44.182  93.439  1.00  0.00            
ATOM    386  N   LEU A  37      90.883  45.173  93.347  1.00  0.00            
ATOM    387  H   LEU A  37      91.870  45.000  93.412  1.00  0.00            
ATOM    388  CA  LEU A  37      90.493  46.545  93.709  1.00  0.00            
ATOM    389  CB  LEU A  37      91.744  47.425  93.665  1.00  0.00            
ATOM    390  CG  LEU A  37      92.391  47.481  95.045  1.00  0.00            
ATOM    391  CD1 LEU A  37      92.681  46.157  95.755  1.00  0.00            
ATOM    392  CD2 LEU A  37      93.724  48.238  94.908  1.00  0.00            
ATOM    393  C   LEU A  37      89.422  47.111  92.779  1.00  0.00            
ATOM    394  O   LEU A  37      88.402  47.556  93.318  1.00  0.00            
ATOM    395  N   ASP A  38      89.709  47.055  91.480  1.00  0.00            
ATOM    396  H   ASP A  38      90.622  46.799  91.187  1.00  0.00            
ATOM    397  CA  ASP A  38      88.805  47.472  90.390  1.00  0.00            
ATOM    398  CB  ASP A  38      89.603  47.437  89.088  1.00  0.00            
ATOM    399  CG  ASP A  38      88.980  47.786  87.732  1.00  0.00            
ATOM    400  OD1 ASP A  38      88.495  46.921  86.973  1.00  0.00            
ATOM    401  OD2 ASP A  38      89.098  48.975  87.377  1.00  0.00            
ATOM    402  C   ASP A  38      87.487  46.699  90.329  1.00  0.00            
ATOM    403  O   ASP A  38      86.449  47.360  90.222  1.00  0.00            
ATOM    404  N   LYS A  39      87.534  45.422  90.685  1.00  0.00            
ATOM    405  H   LYS A  39      88.394  44.987  90.981  1.00  0.00            
ATOM    406  CA  LYS A  39      86.409  44.484  90.634  1.00  0.00            
ATOM    407  CB  LYS A  39      86.774  43.000  90.780  1.00  0.00            
ATOM    408  CG  LYS A  39      87.572  42.532  89.563  1.00  0.00            
ATOM    409  CD  LYS A  39      87.948  41.050  89.443  1.00  0.00            
ATOM    410  CE  LYS A  39      89.178  40.901  88.538  1.00  0.00            
ATOM    411  NZ  LYS A  39      89.541  39.491  88.318  1.00  0.00            
ATOM    412  HZ1 LYS A  39      90.342  39.337  88.890  1.00  0.00            
ATOM    413  HZ2 LYS A  39      88.810  38.828  88.475  1.00  0.00            
ATOM    414  HZ3 LYS A  39      89.807  39.414  87.352  1.00  0.00            
ATOM    415  C   LYS A  39      85.284  44.907  91.593  1.00  0.00            
ATOM    416  O   LYS A  39      84.188  45.121  91.086  1.00  0.00            
ATOM    417  N   ILE A  40      85.600  45.256  92.834  1.00  0.00            
ATOM    418  H   ILE A  40      86.536  45.080  93.119  1.00  0.00            
ATOM    419  CA  ILE A  40      84.730  45.667  93.940  1.00  0.00            
ATOM    420  CB  ILE A  40      85.341  45.350  95.311  1.00  0.00            
ATOM    421  CG1 ILE A  40      84.343  45.593  96.450  1.00  0.00            
ATOM    422  CG2 ILE A  40      86.570  46.219  95.600  1.00  0.00            
ATOM    423  CD  ILE A  40      83.189  44.596  96.371  1.00  0.00            
ATOM    424  C   ILE A  40      84.123  47.060  93.796  1.00  0.00            
ATOM    425  O   ILE A  40      82.967  47.279  94.162  1.00  0.00            
ATOM    426  N   ARG A  41      84.932  47.950  93.230  1.00  0.00            
ATOM    427  H   ARG A  41      85.782  47.658  92.772  1.00  0.00            
ATOM    428  CA  ARG A  41      84.752  49.404  93.228  1.00  0.00            
ATOM    429  CB  ARG A  41      85.580  50.201  92.211  1.00  0.00            
ATOM    430  CG  ARG A  41      87.102  50.101  92.158  1.00  0.00            
ATOM    431  CD  ARG A  41      87.486  50.877  90.898  1.00  0.00            
ATOM    432  NE  ARG A  41      87.187  50.235  89.611  1.00  0.00            
ATOM    433  HE  ARG A  41      87.724  49.454  89.293  1.00  0.00            
ATOM    434  CZ  ARG A  41      86.206  50.601  88.776  1.00  0.00            
ATOM    435  NH1 ARG A  41      85.503  51.731  88.960  1.00  0.00            
ATOM    436 1HH1 ARG A  41      85.759  52.278  89.756  1.00  0.00            
ATOM    437 2HH1 ARG A  41      84.772  52.004  88.336  1.00  0.00            
ATOM    438  NH2 ARG A  41      85.715  49.783  87.835  1.00  0.00            
ATOM    439 1HH2 ARG A  41      86.091  48.873  87.663  1.00  0.00            
ATOM    440 2HH2 ARG A  41      84.976  50.066  87.216  1.00  0.00            
ATOM    441  C   ARG A  41      83.343  49.986  93.247  1.00  0.00            
ATOM    442  O   ARG A  41      83.029  50.599  94.263  1.00  0.00            
ATOM    443  N   LEU A  42      82.558  49.717  92.204  1.00  0.00            
ATOM    444  H   LEU A  42      82.867  49.013  91.578  1.00  0.00            
ATOM    445  CA  LEU A  42      81.169  50.167  91.996  1.00  0.00            
ATOM    446  CB  LEU A  42      80.995  50.330  90.488  1.00  0.00            
ATOM    447  CG  LEU A  42      79.739  51.132  90.143  1.00  0.00            
ATOM    448  CD1 LEU A  42      80.045  52.545  89.649  1.00  0.00            
ATOM    449  CD2 LEU A  42      78.606  50.379  89.445  1.00  0.00            
ATOM    450  C   LEU A  42      80.046  49.450  92.749  1.00  0.00            
ATOM    451  O   LEU A  42      79.126  50.097  93.232  1.00  0.00            
ATOM    452  N   ILE A  43      80.246  48.137  92.901  1.00  0.00            
ATOM    453  H   ILE A  43      80.843  47.630  92.272  1.00  0.00            
ATOM    454  CA  ILE A  43      79.427  47.369  93.848  1.00  0.00            
ATOM    455  CB  ILE A  43      79.368  45.864  93.573  1.00  0.00            
ATOM    456  CG1 ILE A  43      80.714  45.172  93.380  1.00  0.00            
ATOM    457  CG2 ILE A  43      78.536  45.642  92.315  1.00  0.00            
ATOM    458  CD  ILE A  43      80.783  43.701  93.780  1.00  0.00            
ATOM    459  C   ILE A  43      79.484  47.713  95.341  1.00  0.00            
ATOM    460  O   ILE A  43      78.458  48.199  95.822  1.00  0.00            
ATOM    461  N   SER A  44      80.680  47.913  95.885  1.00  0.00            
ATOM    462  H   SER A  44      81.537  47.711  95.411  1.00  0.00            
ATOM    463  CA  SER A  44      80.933  48.478  97.218  1.00  0.00            
ATOM    464  CB  SER A  44      82.349  48.317  97.758  1.00  0.00            
ATOM    465  OG  SER A  44      83.340  48.811  96.853  1.00  0.00            
ATOM    466  HG  SER A  44      83.280  49.811  96.878  1.00  0.00            
ATOM    467  C   SER A  44      80.549  49.953  97.360  1.00  0.00            
ATOM    468  O   SER A  44      80.324  50.466  98.460  1.00  0.00            
ATOM    469  N   LEU A  45      80.735  50.661  96.261  1.00  0.00            
ATOM    470  H   LEU A  45      81.452  50.415  95.610  1.00  0.00            
ATOM    471  CA  LEU A  45      80.119  51.997  96.141  1.00  0.00            
ATOM    472  CB  LEU A  45      80.309  52.747  94.826  1.00  0.00            
ATOM    473  CG  LEU A  45      81.749  53.098  94.433  1.00  0.00            
ATOM    474  CD1 LEU A  45      81.720  53.743  93.038  1.00  0.00            
ATOM    475  CD2 LEU A  45      82.513  54.047  95.359  1.00  0.00            
ATOM    476  C   LEU A  45      78.612  52.117  96.351  1.00  0.00            
ATOM    477  O   LEU A  45      78.161  52.865  97.223  1.00  0.00            
ATOM    478  N   THR A  46      77.902  51.132  95.817  1.00  0.00            
ATOM    479  H   THR A  46      78.281  50.347  95.328  1.00  0.00            
ATOM    480  CA  THR A  46      76.438  51.134  95.979  1.00  0.00            
ATOM    481  CB  THR A  46      75.625  50.583  94.804  1.00  0.00            
ATOM    482  OG1 THR A  46      76.031  49.231  94.599  1.00  0.00            
ATOM    483  HG1 THR A  46      75.547  48.926  93.776  1.00  0.00            
ATOM    484  CG2 THR A  46      75.932  51.302  93.490  1.00  0.00            
ATOM    485  C   THR A  46      76.032  50.591  97.347  1.00  0.00            
ATOM    486  O   THR A  46      75.210  51.157  98.061  1.00  0.00            
ATOM    487  N   ASP A  47      76.240  49.285  97.477  1.00  0.00            
ATOM    488  H   ASP A  47      76.886  48.871  96.835  1.00  0.00            
ATOM    489  CA  ASP A  47      75.886  48.429  98.624  1.00  0.00            
ATOM    490  CB  ASP A  47      75.708  47.002  98.108  1.00  0.00            
ATOM    491  CG  ASP A  47      75.270  46.065  99.240  1.00  0.00            
ATOM    492  OD1 ASP A  47      76.093  45.531 100.012  1.00  0.00            
ATOM    493  OD2 ASP A  47      74.062  45.782  99.187  1.00  0.00            
ATOM    494  C   ASP A  47      76.781  48.529  99.858  1.00  0.00            
ATOM    495  O   ASP A  47      77.954  48.157  99.867  1.00  0.00            
ATOM    496  N   GLU A  48      76.202  48.751 101.030  1.00  0.00            
ATOM    497  H   GLU A  48      75.302  48.351 101.197  1.00  0.00            
ATOM    498  CA  GLU A  48      77.040  49.030 102.213  1.00  0.00            
ATOM    499  CB  GLU A  48      76.282  50.002 103.105  1.00  0.00            
ATOM    500  CG  GLU A  48      76.346  51.438 102.572  1.00  0.00            
ATOM    501  CD  GLU A  48      75.408  52.312 103.401  1.00  0.00            
ATOM    502  OE1 GLU A  48      74.182  52.486 103.286  1.00  0.00            
ATOM    503  OE2 GLU A  48      75.998  53.255 103.982  1.00  0.00            
ATOM    504  C   GLU A  48      77.605  47.773 102.884  1.00  0.00            
ATOM    505  O   GLU A  48      78.683  47.837 103.469  1.00  0.00            
ATOM    506  N   ASN A  49      77.091  46.590 102.569  1.00  0.00            
ATOM    507  H   ASN A  49      76.426  46.478 101.825  1.00  0.00            
ATOM    508  CA  ASN A  49      77.603  45.342 103.147  1.00  0.00            
ATOM    509  CB  ASN A  49      76.528  44.271 102.965  1.00  0.00            
ATOM    510  CG  ASN A  49      76.666  43.094 103.931  1.00  0.00            
ATOM    511  OD1 ASN A  49      77.442  43.080 104.880  1.00  0.00            
ATOM    512  ND2 ASN A  49      75.804  42.102 103.747  1.00  0.00            
ATOM    513 1HD2 ASN A  49      75.097  42.188 103.043  1.00  0.00            
ATOM    514 2HD2 ASN A  49      75.939  41.304 104.334  1.00  0.00            
ATOM    515  C   ASN A  49      78.878  44.852 102.479  1.00  0.00            
ATOM    516  O   ASN A  49      79.788  44.273 103.080  1.00  0.00            
ATOM    517  N   ALA A  50      78.926  45.134 101.178  1.00  0.00            
ATOM    518  H   ALA A  50      78.110  45.289 100.619  1.00  0.00            
ATOM    519  CA  ALA A  50      80.165  45.029 100.403  1.00  0.00            
ATOM    520  CB  ALA A  50      79.730  45.327  98.963  1.00  0.00            
ATOM    521  C   ALA A  50      81.264  45.939 100.968  1.00  0.00            
ATOM    522  O   ALA A  50      82.405  45.520 100.789  1.00  0.00            
ATOM    523  N   LEU A  51      80.911  47.116 101.469  1.00  0.00            
ATOM    524  H   LEU A  51      79.937  47.338 101.555  1.00  0.00            
ATOM    525  CA  LEU A  51      81.887  48.072 102.009  1.00  0.00            
ATOM    526  CB  LEU A  51      81.179  49.387 102.310  1.00  0.00            
ATOM    527  CG  LEU A  51      82.117  50.532 102.726  1.00  0.00            
ATOM    528  CD1 LEU A  51      82.791  51.144 101.499  1.00  0.00            
ATOM    529  CD2 LEU A  51      81.451  51.540 103.663  1.00  0.00            
ATOM    530  C   LEU A  51      82.620  47.491 103.222  1.00  0.00            
ATOM    531  O   LEU A  51      83.773  47.176 102.938  1.00  0.00            
ATOM    532  N   ALA A  52      81.899  46.903 104.159  1.00  0.00            
ATOM    533  H   ALA A  52      80.943  46.647 104.029  1.00  0.00            
ATOM    534  CA  ALA A  52      82.322  46.431 105.492  1.00  0.00            
ATOM    535  CB  ALA A  52      81.261  45.784 106.374  1.00  0.00            
ATOM    536  C   ALA A  52      83.510  45.475 105.369  1.00  0.00            
ATOM    537  O   ALA A  52      83.331  44.388 104.820  1.00  0.00            
ATOM    538  N   GLY A  53      84.542  45.815 106.139  1.00  0.00            
ATOM    539  H   GLY A  53      84.530  46.412 106.939  1.00  0.00            
ATOM    540  CA  GLY A  53      85.814  45.061 106.081  1.00  0.00            
ATOM    541  C   GLY A  53      86.984  46.024 105.858  1.00  0.00            
ATOM    542  O   GLY A  53      87.817  46.207 106.747  1.00  0.00            
ATOM    543  N   ASN A  54      86.830  46.732 104.744  1.00  0.00            
ATOM    544  H   ASN A  54      86.028  46.689 104.156  1.00  0.00            
ATOM    545  CA  ASN A  54      87.828  47.689 104.240  1.00  0.00            
ATOM    546  CB  ASN A  54      89.003  47.001 103.535  1.00  0.00            
ATOM    547  CG  ASN A  54      89.990  46.148 104.328  1.00  0.00            
ATOM    548  OD1 ASN A  54      89.776  44.953 104.524  1.00  0.00            
ATOM    549  ND2 ASN A  54      90.891  46.744 105.106  1.00  0.00            
ATOM    550 1HD2 ASN A  54      90.837  47.744 105.124  1.00  0.00            
ATOM    551 2HD2 ASN A  54      91.518  46.105 105.563  1.00  0.00            
ATOM    552  C   ASN A  54      87.158  48.547 103.170  1.00  0.00            
ATOM    553  O   ASN A  54      86.823  48.168 102.049  1.00  0.00            
ATOM    554  N   GLU A  55      87.105  49.833 103.519  1.00  0.00            
ATOM    555  H   GLU A  55      87.099  50.093 104.481  1.00  0.00            
ATOM    556  CA  GLU A  55      86.623  50.943 102.680  1.00  0.00            
ATOM    557  CB  GLU A  55      86.059  52.068 103.540  1.00  0.00            
ATOM    558  CG  GLU A  55      86.970  52.760 104.554  1.00  0.00            
ATOM    559  CD  GLU A  55      87.333  51.785 105.676  1.00  0.00            
ATOM    560  OE1 GLU A  55      88.517  51.494 105.952  1.00  0.00            
ATOM    561  OE2 GLU A  55      86.435  51.235 106.353  1.00  0.00            
ATOM    562  C   GLU A  55      87.612  51.372 101.592  1.00  0.00            
ATOM    563  O   GLU A  55      87.225  51.564 100.436  1.00  0.00            
ATOM    564  N   GLU A  56      88.864  51.353 102.035  1.00  0.00            
ATOM    565  H   GLU A  56      89.113  51.001 102.934  1.00  0.00            
ATOM    566  CA  GLU A  56      90.003  51.500 101.119  1.00  0.00            
ATOM    567  CB  GLU A  56      91.303  51.542 101.922  1.00  0.00            
ATOM    568  CG  GLU A  56      91.519  50.261 102.726  1.00  0.00            
ATOM    569  CD  GLU A  56      92.679  50.545 103.684  1.00  0.00            
ATOM    570  OE1 GLU A  56      93.781  50.060 103.339  1.00  0.00            
ATOM    571  OE2 GLU A  56      92.544  51.395 104.579  1.00  0.00            
ATOM    572  C   GLU A  56      90.188  50.391 100.072  1.00  0.00            
ATOM    573  O   GLU A  56      89.788  49.242 100.215  1.00  0.00            
ATOM    574  N   LEU A  57      90.841  50.871  99.018  1.00  0.00            
ATOM    575  H   LEU A  57      91.032  51.844  98.846  1.00  0.00            
ATOM    576  CA  LEU A  57      91.115  50.033  97.851  1.00  0.00            
ATOM    577  CB  LEU A  57      90.422  50.535  96.584  1.00  0.00            
ATOM    578  CG  LEU A  57      88.908  50.646  96.801  1.00  0.00            
ATOM    579  CD1 LEU A  57      88.286  51.673  95.850  1.00  0.00            
ATOM    580  CD2 LEU A  57      88.099  49.362  96.674  1.00  0.00            
ATOM    581  C   LEU A  57      92.644  50.081  97.715  1.00  0.00            
ATOM    582  O   LEU A  57      93.272  50.910  97.065  1.00  0.00            
ATOM    583  N   THR A  58      93.310  49.161  98.399  1.00  0.00            
ATOM    584  H   THR A  58      92.877  48.532  99.044  1.00  0.00            
ATOM    585  CA  THR A  58      94.778  49.204  98.532  1.00  0.00            
ATOM    586  CB  THR A  58      95.189  49.438  99.989  1.00  0.00            
ATOM    587  OG1 THR A  58      94.402  50.386 100.710  1.00  0.00            
ATOM    588  HG1 THR A  58      94.281  50.201 101.684  1.00  0.00            
ATOM    589  CG2 THR A  58      96.629  49.951 100.078  1.00  0.00            
ATOM    590  C   THR A  58      95.243  47.770  98.296  1.00  0.00            
ATOM    591  O   THR A  58      94.541  46.848  98.696  1.00  0.00            
ATOM    592  N   VAL A  59      96.487  47.481  97.899  1.00  0.00            
ATOM    593  H   VAL A  59      97.116  48.216  97.677  1.00  0.00            
ATOM    594  CA  VAL A  59      97.173  46.179  97.896  1.00  0.00            
ATOM    595  CB  VAL A  59      97.601  45.778  96.484  1.00  0.00            
ATOM    596  CG1 VAL A  59      98.113  44.336  96.412  1.00  0.00            
ATOM    597  CG2 VAL A  59      96.403  45.881  95.541  1.00  0.00            
ATOM    598  C   VAL A  59      98.368  46.322  98.846  1.00  0.00            
ATOM    599  O   VAL A  59      99.124  47.278  98.660  1.00  0.00            
ATOM    600  N   LYS A  60      98.643  45.313  99.664  1.00  0.00            
ATOM    601  H   LYS A  60      98.006  44.547  99.833  1.00  0.00            
ATOM    602  CA  LYS A  60      99.868  45.320 100.474  1.00  0.00            
ATOM    603  CB  LYS A  60      99.563  45.870 101.863  1.00  0.00            
ATOM    604  CG  LYS A  60      99.260  47.358 102.039  1.00  0.00            
ATOM    605  CD  LYS A  60      98.900  47.691 103.491  1.00  0.00            
ATOM    606  CE  LYS A  60      98.306  49.087 103.687  1.00  0.00            
ATOM    607  NZ  LYS A  60      97.802  49.369 105.035  1.00  0.00            
ATOM    608  HZ1 LYS A  60      98.345  48.817 105.664  1.00  0.00            
ATOM    609  HZ2 LYS A  60      97.966  50.324 105.267  1.00  0.00            
ATOM    610  HZ3 LYS A  60      96.832  49.158 105.148  1.00  0.00            
ATOM    611  C   LYS A  60     100.579  43.970 100.583  1.00  0.00            
ATOM    612  O   LYS A  60     100.032  42.934 100.960  1.00  0.00            
ATOM    613  N   ILE A  61     101.875  43.942 100.303  1.00  0.00            
ATOM    614  H   ILE A  61     102.379  44.735  99.959  1.00  0.00            
ATOM    615  CA  ILE A  61     102.676  42.712 100.197  1.00  0.00            
ATOM    616  CB  ILE A  61     103.114  42.448  98.753  1.00  0.00            
ATOM    617  CG1 ILE A  61     101.905  42.367  97.813  1.00  0.00            
ATOM    618  CG2 ILE A  61     103.861  41.125  98.608  1.00  0.00            
ATOM    619  CD  ILE A  61     101.759  43.624  96.955  1.00  0.00            
ATOM    620  C   ILE A  61     103.896  42.767 101.106  1.00  0.00            
ATOM    621  O   ILE A  61     104.703  43.644 100.802  1.00  0.00            
ATOM    622  N   LYS A  62     104.141  41.719 101.892  1.00  0.00            
ATOM    623  H   LYS A  62     103.568  40.903 101.925  1.00  0.00            
ATOM    624  CA  LYS A  62     105.455  41.571 102.544  1.00  0.00            
ATOM    625  CB  LYS A  62     105.164  41.449 104.040  1.00  0.00            
ATOM    626  CG  LYS A  62     106.411  41.833 104.843  1.00  0.00            
ATOM    627  CD  LYS A  62     106.173  41.466 106.316  1.00  0.00            
ATOM    628  CE  LYS A  62     106.314  39.944 106.464  1.00  0.00            
ATOM    629  NZ  LYS A  62     105.485  39.471 107.574  1.00  0.00            
ATOM    630  HZ1 LYS A  62     105.972  38.697 107.971  1.00  0.00            
ATOM    631  HZ2 LYS A  62     105.488  40.286 108.170  1.00  0.00            
ATOM    632  HZ3 LYS A  62     104.575  39.251 107.232  1.00  0.00            
ATOM    633  C   LYS A  62     106.087  40.314 101.930  1.00  0.00            
ATOM    634  O   LYS A  62     105.408  39.437 101.409  1.00  0.00            
ATOM    635  N   CYS A  63     107.361  40.583 101.660  1.00  0.00            
ATOM    636  H   CYS A  63     107.821  41.314 102.152  1.00  0.00            
ATOM    637  CA  CYS A  63     108.326  39.696 100.972  1.00  0.00            
ATOM    638  CB  CYS A  63     108.883  40.573  99.846  1.00  0.00            
ATOM    639  SG  CYS A  63     107.738  41.077  98.510  1.00  0.00            
ATOM    640  HG  CYS A  63     107.266  42.122  99.176  1.00  0.00            
ATOM    641  C   CYS A  63     109.435  39.369 101.955  1.00  0.00            
ATOM    642  O   CYS A  63     109.990  40.324 102.509  1.00  0.00            
ATOM    643  N   ASP A  64     109.755  38.097 102.168  1.00  0.00            
ATOM    644  H   ASP A  64     109.258  37.408 101.643  1.00  0.00            
ATOM    645  CA  ASP A  64     110.859  37.622 103.019  1.00  0.00            
ATOM    646  CB  ASP A  64     110.377  37.133 104.384  1.00  0.00            
ATOM    647  CG  ASP A  64     111.494  36.907 105.415  1.00  0.00            
ATOM    648  OD1 ASP A  64     112.358  36.069 105.085  1.00  0.00            
ATOM    649  OD2 ASP A  64     111.362  37.386 106.565  1.00  0.00            
ATOM    650  C   ASP A  64     111.707  36.550 102.318  1.00  0.00            
ATOM    651  O   ASP A  64     111.239  35.417 102.193  1.00  0.00            
ATOM    652  N   LYS A  65     112.720  36.986 101.584  1.00  0.00            
ATOM    653  H   LYS A  65     112.703  37.957 101.322  1.00  0.00            
ATOM    654  CA  LYS A  65     113.638  36.065 100.891  1.00  0.00            
ATOM    655  CB  LYS A  65     114.840  36.967 100.602  1.00  0.00            
ATOM    656  CG  LYS A  65     116.004  36.391  99.796  1.00  0.00            
ATOM    657  CD  LYS A  65     116.968  37.564  99.589  1.00  0.00            
ATOM    658  CE  LYS A  65     118.243  37.184  98.852  1.00  0.00            
ATOM    659  NZ  LYS A  65     119.219  38.290  98.881  1.00  0.00            
ATOM    660  HZ1 LYS A  65     119.856  38.121  98.130  1.00  0.00            
ATOM    661  HZ2 LYS A  65     118.711  39.145  98.980  1.00  0.00            
ATOM    662  HZ3 LYS A  65     119.707  38.369  99.746  1.00  0.00            
ATOM    663  C   LYS A  65     113.974  34.769 101.621  1.00  0.00            
ATOM    664  O   LYS A  65     113.757  33.683 101.091  1.00  0.00            
ATOM    665  N   GLU A  66     114.265  34.962 102.910  1.00  0.00            
ATOM    666  H   GLU A  66     113.873  35.704 103.449  1.00  0.00            
ATOM    667  CA  GLU A  66     114.919  33.892 103.670  1.00  0.00            
ATOM    668  CB  GLU A  66     115.623  34.522 104.879  1.00  0.00            
ATOM    669  CG  GLU A  66     116.437  33.607 105.798  1.00  0.00            
ATOM    670  CD  GLU A  66     116.575  34.006 107.274  1.00  0.00            
ATOM    671  OE1 GLU A  66     115.592  33.896 108.046  1.00  0.00            
ATOM    672  OE2 GLU A  66     117.682  34.451 107.643  1.00  0.00            
ATOM    673  C   GLU A  66     113.962  32.783 104.111  1.00  0.00            
ATOM    674  O   GLU A  66     114.209  31.602 103.905  1.00  0.00            
ATOM    675  N   LYS A  67     112.889  33.153 104.810  1.00  0.00            
ATOM    676  H   LYS A  67     112.753  34.121 105.029  1.00  0.00            
ATOM    677  CA  LYS A  67     111.717  32.314 105.098  1.00  0.00            
ATOM    678  CB  LYS A  67     110.957  32.940 106.268  1.00  0.00            
ATOM    679  CG  LYS A  67     111.700  32.995 107.606  1.00  0.00            
ATOM    680  CD  LYS A  67     111.954  31.638 108.261  1.00  0.00            
ATOM    681  CE  LYS A  67     113.027  31.765 109.347  1.00  0.00            
ATOM    682  NZ  LYS A  67     113.111  30.533 110.145  1.00  0.00            
ATOM    683  HZ1 LYS A  67     113.782  30.500 110.879  1.00  0.00            
ATOM    684  HZ2 LYS A  67     112.270  30.322 110.644  1.00  0.00            
ATOM    685  HZ3 LYS A  67     113.262  29.693 109.624  1.00  0.00            
ATOM    686  C   LYS A  67     110.850  31.774 103.952  1.00  0.00            
ATOM    687  O   LYS A  67     109.980  30.917 104.118  1.00  0.00            
ATOM    688  N   ASN A  68     111.092  32.396 102.802  1.00  0.00            
ATOM    689  H   ASN A  68     111.667  33.200 102.649  1.00  0.00            
ATOM    690  CA  ASN A  68     110.469  32.005 101.528  1.00  0.00            
ATOM    691  CB  ASN A  68     110.715  30.564 101.079  1.00  0.00            
ATOM    692  CG  ASN A  68     112.187  30.182 100.900  1.00  0.00            
ATOM    693  OD1 ASN A  68     113.127  30.964 101.071  1.00  0.00            
ATOM    694  ND2 ASN A  68     112.457  28.987 100.395  1.00  0.00            
ATOM    695 1HD2 ASN A  68     111.681  28.377 100.200  1.00  0.00            
ATOM    696 2HD2 ASN A  68     113.388  28.624 100.396  1.00  0.00            
ATOM    697  C   ASN A  68     108.975  32.331 101.578  1.00  0.00            
ATOM    698  O   ASN A  68     108.193  31.723 100.849  1.00  0.00            
ATOM    699  N   LEU A  69     108.688  33.574 101.965  1.00  0.00            
ATOM    700  H   LEU A  69     109.412  34.161 102.333  1.00  0.00            
ATOM    701  CA  LEU A  69     107.330  34.083 102.175  1.00  0.00            
ATOM    702  CB  LEU A  69     106.973  34.297 103.642  1.00  0.00            
ATOM    703  CG  LEU A  69     106.870  32.936 104.324  1.00  0.00            
ATOM    704  CD1 LEU A  69     106.931  33.222 105.828  1.00  0.00            
ATOM    705  CD2 LEU A  69     105.552  32.181 104.137  1.00  0.00            
ATOM    706  C   LEU A  69     106.984  35.360 101.404  1.00  0.00            
ATOM    707  O   LEU A  69     107.682  36.369 101.362  1.00  0.00            
ATOM    708  N   LEU A  70     105.827  35.187 100.766  1.00  0.00            
ATOM    709  H   LEU A  70     105.464  34.257 100.700  1.00  0.00            
ATOM    710  CA  LEU A  70     105.077  36.211 100.020  1.00  0.00            
ATOM    711  CB  LEU A  70     104.925  35.794  98.561  1.00  0.00            
ATOM    712  CG  LEU A  70     105.137  36.921  97.562  1.00  0.00            
ATOM    713  CD1 LEU A  70     106.467  37.641  97.828  1.00  0.00            
ATOM    714  CD2 LEU A  70     104.915  36.392  96.138  1.00  0.00            
ATOM    715  C   LEU A  70     103.698  36.313 100.676  1.00  0.00            
ATOM    716  O   LEU A  70     102.958  35.346 100.851  1.00  0.00            
ATOM    717  N   HIS A  71     103.230  37.536 100.928  1.00  0.00            
ATOM    718  H   HIS A  71     103.848  38.317 100.798  1.00  0.00            
ATOM    719  CA  HIS A  71     101.960  37.952 101.530  1.00  0.00            
ATOM    720  CB  HIS A  71     102.212  38.566 102.905  1.00  0.00            
ATOM    721  CG  HIS A  71     102.891  37.649 103.928  1.00  0.00            
ATOM    722  ND1 HIS A  71     102.589  36.359 104.091  1.00  0.00            
ATOM    723  HD1 HIS A  71     102.086  35.870 103.386  1.00  0.00            
ATOM    724  CD2 HIS A  71     103.952  37.927 104.677  1.00  0.00            
ATOM    725  CE1 HIS A  71     103.388  35.875 105.032  1.00  0.00            
ATOM    726  NE2 HIS A  71     104.308  36.805 105.291  1.00  0.00            
ATOM    727  C   HIS A  71     101.291  38.982 100.617  1.00  0.00            
ATOM    728  O   HIS A  71     101.188  40.177 100.884  1.00  0.00            
ATOM    729  N   VAL A  72     100.564  38.434  99.636  1.00  0.00            
ATOM    730  H   VAL A  72     100.715  37.479  99.374  1.00  0.00            
ATOM    731  CA  VAL A  72      99.781  39.210  98.673  1.00  0.00            
ATOM    732  CB  VAL A  72      99.746  38.553  97.295  1.00  0.00            
ATOM    733  CG1 VAL A  72      98.847  39.144  96.210  1.00  0.00            
ATOM    734  CG2 VAL A  72     101.145  38.433  96.694  1.00  0.00            
ATOM    735  C   VAL A  72      98.396  39.614  99.202  1.00  0.00            
ATOM    736  O   VAL A  72      97.425  38.885  99.004  1.00  0.00            
ATOM    737  N   THR A  73      98.327  40.698  99.953  1.00  0.00            
ATOM    738  H   THR A  73      99.134  41.240 100.206  1.00  0.00            
ATOM    739  CA  THR A  73      97.141  40.968 100.776  1.00  0.00            
ATOM    740  CB  THR A  73      97.579  41.312 102.208  1.00  0.00            
ATOM    741  OG1 THR A  73      98.527  40.325 102.626  1.00  0.00            
ATOM    742  HG1 THR A  73      98.613  40.415 103.619  1.00  0.00            
ATOM    743  CG2 THR A  73      96.413  41.111 103.175  1.00  0.00            
ATOM    744  C   THR A  73      96.543  42.243 100.157  1.00  0.00            
ATOM    745  O   THR A  73      97.004  43.374 100.274  1.00  0.00            
ATOM    746  N   ASP A  74      95.312  42.134  99.674  1.00  0.00            
ATOM    747  H   ASP A  74      94.901  41.212  99.674  1.00  0.00            
ATOM    748  CA  ASP A  74      94.480  43.176  99.062  1.00  0.00            
ATOM    749  CB  ASP A  74      94.241  42.870  97.582  1.00  0.00            
ATOM    750  CG  ASP A  74      93.179  41.810  97.292  1.00  0.00            
ATOM    751  OD1 ASP A  74      92.008  42.030  97.670  1.00  0.00            
ATOM    752  OD2 ASP A  74      93.570  40.693  96.877  1.00  0.00            
ATOM    753  C   ASP A  74      93.197  43.345  99.873  1.00  0.00            
ATOM    754  O   ASP A  74      92.897  42.509 100.725  1.00  0.00            
ATOM    755  N   THR A  75      92.682  44.556  99.698  1.00  0.00            
ATOM    756  H   THR A  75      93.137  45.217  99.106  1.00  0.00            
ATOM    757  CA  THR A  75      91.426  45.037 100.311  1.00  0.00            
ATOM    758  CB  THR A  75      91.580  46.436 100.909  1.00  0.00            
ATOM    759  OG1 THR A  75      91.615  47.419  99.870  1.00  0.00            
ATOM    760  HG1 THR A  75      90.778  47.961  99.917  1.00  0.00            
ATOM    761  CG2 THR A  75      92.682  46.501 101.973  1.00  0.00            
ATOM    762  C   THR A  75      90.268  45.062  99.312  1.00  0.00            
ATOM    763  O   THR A  75      89.208  45.633  99.558  1.00  0.00            
ATOM    764  N   GLY A  76      90.438  44.404  98.176  1.00  0.00            
ATOM    765  H   GLY A  76      91.247  43.828  98.068  1.00  0.00            
ATOM    766  CA  GLY A  76      89.596  44.315  96.973  1.00  0.00            
ATOM    767  C   GLY A  76      88.227  43.670  97.180  1.00  0.00            
ATOM    768  O   GLY A  76      87.336  44.112  97.918  1.00  0.00            
ATOM    769  N   VAL A  77      88.080  42.527  96.536  1.00  0.00            
ATOM    770  H   VAL A  77      88.813  41.904  96.264  1.00  0.00            
ATOM    771  CA  VAL A  77      86.758  41.884  96.567  1.00  0.00            
ATOM    772  CB  VAL A  77      86.384  41.455  95.141  1.00  0.00            
ATOM    773  CG1 VAL A  77      87.135  40.217  94.635  1.00  0.00            
ATOM    774  CG2 VAL A  77      84.902  41.357  94.779  1.00  0.00            
ATOM    775  C   VAL A  77      86.490  40.800  97.604  1.00  0.00            
ATOM    776  O   VAL A  77      85.450  40.858  98.261  1.00  0.00            
ATOM    777  N   GLY A  78      87.442  39.886  97.756  1.00  0.00            
ATOM    778  H   GLY A  78      88.370  39.992  97.370  1.00  0.00            
ATOM    779  CA  GLY A  78      87.313  38.612  98.478  1.00  0.00            
ATOM    780  C   GLY A  78      86.596  37.542  97.650  1.00  0.00            
ATOM    781  O   GLY A  78      85.604  37.828  96.994  1.00  0.00            
ATOM    782  N   MET A  79      86.763  36.251  97.932  1.00  0.00            
ATOM    783  H   MET A  79      87.562  35.990  98.480  1.00  0.00            
ATOM    784  CA  MET A  79      86.197  35.139  97.146  1.00  0.00            
ATOM    785  CB  MET A  79      87.298  34.654  96.195  1.00  0.00            
ATOM    786  CG  MET A  79      87.237  35.154  94.745  1.00  0.00            
ATOM    787  SD  MET A  79      88.808  34.844  93.869  1.00  0.00            
ATOM    788  CE  MET A  79      88.194  35.015  92.213  1.00  0.00            
ATOM    789  C   MET A  79      85.590  34.021  97.986  1.00  0.00            
ATOM    790  O   MET A  79      85.885  33.942  99.179  1.00  0.00            
ATOM    791  N   THR A  80      84.646  33.245  97.467  1.00  0.00            
ATOM    792  H   THR A  80      84.309  33.412  96.543  1.00  0.00            
ATOM    793  CA  THR A  80      84.154  32.022  98.128  1.00  0.00            
ATOM    794  CB  THR A  80      82.736  31.679  97.678  1.00  0.00            
ATOM    795  OG1 THR A  80      82.673  31.500  96.255  1.00  0.00            
ATOM    796  HG1 THR A  80      82.625  32.427  95.883  1.00  0.00            
ATOM    797  CG2 THR A  80      81.774  32.770  98.149  1.00  0.00            
ATOM    798  C   THR A  80      85.046  30.824  97.771  1.00  0.00            
ATOM    799  O   THR A  80      85.767  30.860  96.774  1.00  0.00            
ATOM    800  N   ARG A  81      84.920  29.849  98.670  1.00  0.00            
ATOM    801  H   ARG A  81      84.777  30.144  99.607  1.00  0.00            
ATOM    802  CA  ARG A  81      85.342  28.478  98.361  1.00  0.00            
ATOM    803  CB  ARG A  81      84.682  27.428  99.257  1.00  0.00            
ATOM    804  CG  ARG A  81      85.370  27.434 100.628  1.00  0.00            
ATOM    805  CD  ARG A  81      84.535  26.645 101.635  1.00  0.00            
ATOM    806  NE  ARG A  81      84.363  25.244 101.201  1.00  0.00            
ATOM    807  HE  ARG A  81      85.009  25.040 100.479  1.00  0.00            
ATOM    808  CZ  ARG A  81      83.769  24.291 101.934  1.00  0.00            
ATOM    809  NH1 ARG A  81      83.217  24.421 103.146  1.00  0.00            
ATOM    810 1HH1 ARG A  81      83.273  25.330 103.565  1.00  0.00            
ATOM    811 2HH1 ARG A  81      82.771  23.669 103.632  1.00  0.00            
ATOM    812  NH2 ARG A  81      83.597  23.134 101.276  1.00  0.00            
ATOM    813 1HH2 ARG A  81      83.999  23.087 100.360  1.00  0.00            
ATOM    814 2HH2 ARG A  81      83.055  22.399 101.678  1.00  0.00            
ATOM    815  C   ARG A  81      85.155  28.059  96.906  1.00  0.00            
ATOM    816  O   ARG A  81      86.195  27.816  96.297  1.00  0.00            
ATOM    817  N   GLU A  82      83.970  28.219  96.314  1.00  0.00            
ATOM    818  H   GLU A  82      83.229  28.714  96.775  1.00  0.00            
ATOM    819  CA  GLU A  82      83.725  27.845  94.911  1.00  0.00            
ATOM    820  CB  GLU A  82      82.234  27.880  94.604  1.00  0.00            
ATOM    821  CG  GLU A  82      81.599  26.516  94.844  1.00  0.00            
ATOM    822  CD  GLU A  82      80.148  26.406  94.350  1.00  0.00            
ATOM    823  OE1 GLU A  82      79.917  25.790  93.280  1.00  0.00            
ATOM    824  OE2 GLU A  82      79.179  26.716  95.069  1.00  0.00            
ATOM    825  C   GLU A  82      84.447  28.713  93.887  1.00  0.00            
ATOM    826  O   GLU A  82      85.372  28.168  93.293  1.00  0.00            
ATOM    827  N   GLU A  83      84.487  30.011  94.206  1.00  0.00            
ATOM    828  H   GLU A  83      83.843  30.388  94.869  1.00  0.00            
ATOM    829  CA  GLU A  83      85.229  31.008  93.427  1.00  0.00            
ATOM    830  CB  GLU A  83      84.924  32.418  93.949  1.00  0.00            
ATOM    831  CG  GLU A  83      83.527  32.929  93.585  1.00  0.00            
ATOM    832  CD  GLU A  83      83.091  34.124  94.436  1.00  0.00            
ATOM    833  OE1 GLU A  83      82.776  34.026  95.638  1.00  0.00            
ATOM    834  OE2 GLU A  83      82.771  35.136  93.765  1.00  0.00            
ATOM    835  C   GLU A  83      86.740  30.781  93.404  1.00  0.00            
ATOM    836  O   GLU A  83      87.305  31.143  92.363  1.00  0.00            
ATOM    837  N   LEU A  84      87.376  30.533  94.534  1.00  0.00            
ATOM    838  H   LEU A  84      87.072  30.840  95.433  1.00  0.00            
ATOM    839  CA  LEU A  84      88.823  30.255  94.593  1.00  0.00            
ATOM    840  CB  LEU A  84      89.143  30.014  96.062  1.00  0.00            
ATOM    841  CG  LEU A  84      89.113  31.323  96.856  1.00  0.00            
ATOM    842  CD1 LEU A  84      89.433  30.946  98.307  1.00  0.00            
ATOM    843  CD2 LEU A  84      90.143  32.363  96.397  1.00  0.00            
ATOM    844  C   LEU A  84      89.063  28.948  93.832  1.00  0.00            
ATOM    845  O   LEU A  84      90.087  28.926  93.152  1.00  0.00            
ATOM    846  N   VAL A  85      88.266  27.899  94.024  1.00  0.00            
ATOM    847  H   VAL A  85      87.570  27.893  94.736  1.00  0.00            
ATOM    848  CA  VAL A  85      88.254  26.666  93.220  1.00  0.00            
ATOM    849  CB  VAL A  85      87.124  25.726  93.659  1.00  0.00            
ATOM    850  CG1 VAL A  85      87.053  24.469  92.804  1.00  0.00            
ATOM    851  CG2 VAL A  85      87.299  25.288  95.116  1.00  0.00            
ATOM    852  C   VAL A  85      88.188  27.015  91.731  1.00  0.00            
ATOM    853  O   VAL A  85      89.015  26.512  90.970  1.00  0.00            
ATOM    854  N   LYS A  86      87.269  27.923  91.417  1.00  0.00            
ATOM    855  H   LYS A  86      86.622  28.363  92.039  1.00  0.00            
ATOM    856  CA  LYS A  86      86.883  28.268  90.046  1.00  0.00            
ATOM    857  CB  LYS A  86      85.489  28.898  89.986  1.00  0.00            
ATOM    858  CG  LYS A  86      84.345  27.964  90.408  1.00  0.00            
ATOM    859  CD  LYS A  86      82.908  28.488  90.291  1.00  0.00            
ATOM    860  CE  LYS A  86      82.386  29.802  90.890  1.00  0.00            
ATOM    861  NZ  LYS A  86      80.989  30.129  90.574  1.00  0.00            
ATOM    862  HZ1 LYS A  86      80.300  29.554  91.022  1.00  0.00            
ATOM    863  HZ2 LYS A  86      80.804  31.035  90.973  1.00  0.00            
ATOM    864  HZ3 LYS A  86      80.861  30.241  89.591  1.00  0.00            
ATOM    865  C   LYS A  86      87.784  29.199  89.228  1.00  0.00            
ATOM    866  O   LYS A  86      87.986  28.975  88.046  1.00  0.00            
ATOM    867  N   ASN A  87      88.303  30.271  89.823  1.00  0.00            
ATOM    868  H   ASN A  87      87.832  30.686  90.609  1.00  0.00            
ATOM    869  CA  ASN A  87      89.291  31.108  89.116  1.00  0.00            
ATOM    870  CB  ASN A  87      89.139  32.576  89.503  1.00  0.00            
ATOM    871  CG  ASN A  87      87.823  33.199  89.040  1.00  0.00            
ATOM    872  OD1 ASN A  87      86.809  32.524  88.879  1.00  0.00            
ATOM    873  ND2 ASN A  87      87.856  34.517  88.928  1.00  0.00            
ATOM    874 1HD2 ASN A  87      88.697  35.015  89.149  1.00  0.00            
ATOM    875 2HD2 ASN A  87      87.113  35.017  88.486  1.00  0.00            
ATOM    876  C   ASN A  87      90.749  30.651  89.143  1.00  0.00            
ATOM    877  O   ASN A  87      91.380  30.899  88.115  1.00  0.00            
ATOM    878  N   LEU A  88      91.197  30.134  90.277  1.00  0.00            
ATOM    879  H   LEU A  88      90.683  30.111  91.145  1.00  0.00            
ATOM    880  CA  LEU A  88      92.592  29.693  90.476  1.00  0.00            
ATOM    881  CB  LEU A  88      93.409  30.656  91.340  1.00  0.00            
ATOM    882  CG  LEU A  88      93.045  30.958  92.790  1.00  0.00            
ATOM    883  CD1 LEU A  88      93.598  29.869  93.711  1.00  0.00            
ATOM    884  CD2 LEU A  88      93.247  32.398  93.255  1.00  0.00            
ATOM    885  C   LEU A  88      92.926  28.243  90.816  1.00  0.00            
ATOM    886  O   LEU A  88      93.749  27.667  90.103  1.00  0.00            
ATOM    887  N   GLY A  89      92.136  27.568  91.647  1.00  0.00            
ATOM    888  H   GLY A  89      91.402  28.038  92.134  1.00  0.00            
ATOM    889  CA  GLY A  89      92.279  26.121  91.869  1.00  0.00            
ATOM    890  C   GLY A  89      92.388  25.155  90.689  1.00  0.00            
ATOM    891  O   GLY A  89      93.168  24.208  90.797  1.00  0.00            
ATOM    892  N   THR A  90      91.451  25.281  89.757  1.00  0.00            
ATOM    893  H   THR A  90      90.673  25.909  89.851  1.00  0.00            
ATOM    894  CA  THR A  90      91.365  24.557  88.481  1.00  0.00            
ATOM    895  CB  THR A  90      90.417  25.166  87.460  1.00  0.00            
ATOM    896  OG1 THR A  90      90.861  26.468  87.078  1.00  0.00            
ATOM    897  HG1 THR A  90      90.376  26.710  86.235  1.00  0.00            
ATOM    898  CG2 THR A  90      88.956  25.216  87.931  1.00  0.00            
ATOM    899  C   THR A  90      92.737  24.480  87.798  1.00  0.00            
ATOM    900  O   THR A  90      93.280  23.380  87.732  1.00  0.00            
ATOM    901  N   ILE A  91      93.387  25.634  87.625  1.00  0.00            
ATOM    902  H   ILE A  91      92.874  26.484  87.702  1.00  0.00            
ATOM    903  CA  ILE A  91      94.740  25.741  87.059  1.00  0.00            
ATOM    904  CB  ILE A  91      95.008  27.024  86.268  1.00  0.00            
ATOM    905  CG1 ILE A  91      94.767  28.225  87.178  1.00  0.00            
ATOM    906  CG2 ILE A  91      94.048  27.195  85.087  1.00  0.00            
ATOM    907  CD  ILE A  91      96.041  28.905  87.692  1.00  0.00            
ATOM    908  C   ILE A  91      95.877  25.562  88.061  1.00  0.00            
ATOM    909  O   ILE A  91      97.003  25.227  87.685  1.00  0.00            
ATOM    910  N   ALA A  92      95.605  25.536  89.355  1.00  0.00            
ATOM    911  H   ALA A  92      94.723  25.948  89.594  1.00  0.00            
ATOM    912  CA  ALA A  92      96.674  25.465  90.361  1.00  0.00            
ATOM    913  CB  ALA A  92      96.477  26.521  91.459  1.00  0.00            
ATOM    914  C   ALA A  92      96.953  24.048  90.848  1.00  0.00            
ATOM    915  O   ALA A  92      96.641  23.670  91.971  1.00  0.00            
ATOM    916  N   LYS A  93      97.402  23.241  89.885  1.00  0.00            
ATOM    917  H   LYS A  93      97.617  23.590  88.976  1.00  0.00            
ATOM    918  CA  LYS A  93      97.488  21.777  89.932  1.00  0.00            
ATOM    919  CB  LYS A  93      96.254  21.114  89.325  1.00  0.00            
ATOM    920  CG  LYS A  93      94.950  21.394  90.085  1.00  0.00            
ATOM    921  CD  LYS A  93      93.820  20.423  89.751  1.00  0.00            
ATOM    922  CE  LYS A  93      92.435  21.064  89.748  1.00  0.00            
ATOM    923  NZ  LYS A  93      91.624  20.085  89.017  1.00  0.00            
ATOM    924  HZ1 LYS A  93      90.686  20.097  89.381  1.00  0.00            
ATOM    925  HZ2 LYS A  93      91.509  20.467  88.102  1.00  0.00            
ATOM    926  HZ3 LYS A  93      91.967  19.141  89.058  1.00  0.00            
ATOM    927  C   LYS A  93      98.706  21.300  89.135  1.00  0.00            
ATOM    928  O   LYS A  93      99.204  22.054  88.307  1.00  0.00            
ATOM    929  N   SER A  94      99.351  20.268  89.664  1.00  0.00            
ATOM    930  H   SER A  94      98.873  19.807  90.412  1.00  0.00            
ATOM    931  CA  SER A  94     100.602  19.675  89.164  1.00  0.00            
ATOM    932  CB  SER A  94     101.843  20.560  89.263  1.00  0.00            
ATOM    933  OG  SER A  94     102.944  20.226  88.409  1.00  0.00            
ATOM    934  HG  SER A  94     103.148  19.241  88.459  1.00  0.00            
ATOM    935  C   SER A  94     100.893  18.286  89.742  1.00  0.00            
ATOM    936  O   SER A  94     101.120  18.172  90.949  1.00  0.00            
ATOM    937  N   GLY A  95     100.662  17.292  88.891  1.00  0.00            
ATOM    938  H   GLY A  95     100.078  17.485  88.106  1.00  0.00            
ATOM    939  CA  GLY A  95     101.236  15.938  88.931  1.00  0.00            
ATOM    940  C   GLY A  95     102.010  15.698  87.635  1.00  0.00            
ATOM    941  O   GLY A  95     102.498  16.642  87.010  1.00  0.00            
ATOM    942  N   THR A  96     101.996  14.391  87.363  1.00  0.00            
ATOM    943  H   THR A  96     101.717  13.744  88.068  1.00  0.00            
ATOM    944  CA  THR A  96     102.490  13.755  86.143  1.00  0.00            
ATOM    945  CB  THR A  96     102.108  12.271  86.182  1.00  0.00            
ATOM    946  OG1 THR A  96     100.704  12.055  86.294  1.00  0.00            
ATOM    947  HG1 THR A  96     100.416  12.218  87.242  1.00  0.00            
ATOM    948  CG2 THR A  96     102.970  11.522  87.205  1.00  0.00            
ATOM    949  C   THR A  96     102.143  14.462  84.833  1.00  0.00            
ATOM    950  O   THR A  96     103.035  15.121  84.308  1.00  0.00            
ATOM    951  N   SER A  97     100.859  14.692  84.551  1.00  0.00            
ATOM    952  H   SER A  97     100.065  14.363  85.054  1.00  0.00            
ATOM    953  CA  SER A  97     100.452  15.153  83.208  1.00  0.00            
ATOM    954  CB  SER A  97      98.933  15.095  83.015  1.00  0.00            
ATOM    955  OG  SER A  97      98.588  13.718  82.901  1.00  0.00            
ATOM    956  HG  SER A  97      97.619  13.630  83.129  1.00  0.00            
ATOM    957  C   SER A  97     100.942  16.587  83.021  1.00  0.00            
ATOM    958  O   SER A  97     101.787  16.781  82.158  1.00  0.00            
ATOM    959  N   GLU A  98     100.762  17.452  84.018  1.00  0.00            
ATOM    960  H   GLU A  98     100.206  17.187  84.811  1.00  0.00            
ATOM    961  CA  GLU A  98     101.039  18.893  84.014  1.00  0.00            
ATOM    962  CB  GLU A  98     100.716  19.386  85.434  1.00  0.00            
ATOM    963  CG  GLU A  98      99.287  19.630  85.894  1.00  0.00            
ATOM    964  CD  GLU A  98      98.450  18.350  85.965  1.00  0.00            
ATOM    965  OE1 GLU A  98      97.393  18.157  85.339  1.00  0.00            
ATOM    966  OE2 GLU A  98      98.859  17.494  86.774  1.00  0.00            
ATOM    967  C   GLU A  98     102.510  19.197  83.740  1.00  0.00            
ATOM    968  O   GLU A  98     102.965  19.718  82.727  1.00  0.00            
ATOM    969  N   PHE A  99     103.298  18.396  84.464  1.00  0.00            
ATOM    970  H   PHE A  99     102.862  17.660  84.976  1.00  0.00            
ATOM    971  CA  PHE A  99     104.762  18.489  84.371  1.00  0.00            
ATOM    972  CB  PHE A  99     105.422  17.595  85.418  1.00  0.00            
ATOM    973  CG  PHE A  99     106.937  17.691  85.213  1.00  0.00            
ATOM    974  CD1 PHE A  99     107.497  16.483  84.837  1.00  0.00            
ATOM    975  HD1 PHE A  99     106.893  15.584  84.715  1.00  0.00            
ATOM    976  CD2 PHE A  99     107.596  18.835  85.642  1.00  0.00            
ATOM    977  HD2 PHE A  99     106.997  19.718  85.878  1.00  0.00            
ATOM    978  CE1 PHE A  99     108.888  16.471  84.822  1.00  0.00            
ATOM    979  HE1 PHE A  99     109.316  15.477  84.720  1.00  0.00            
ATOM    980  CE2 PHE A  99     108.982  18.793  85.624  1.00  0.00            
ATOM    981  HE2 PHE A  99     109.554  19.706  85.784  1.00  0.00            
ATOM    982  CZ  PHE A  99     109.585  17.613  85.217  1.00  0.00            
ATOM    983  HZ  PHE A  99     110.655  17.580  85.445  1.00  0.00            
ATOM    984  C   PHE A  99     105.180  18.124  82.944  1.00  0.00            
ATOM    985  O   PHE A  99     105.730  19.019  82.304  1.00  0.00            
ATOM    986  N   LEU A 100     104.727  16.978  82.419  1.00  0.00            
ATOM    987  H   LEU A 100     104.464  16.192  82.970  1.00  0.00            
ATOM    988  CA  LEU A 100     104.925  16.580  81.015  1.00  0.00            
ATOM    989  CB  LEU A 100     104.246  15.220  80.862  1.00  0.00            
ATOM    990  CG  LEU A 100     105.125  14.045  81.292  1.00  0.00            
ATOM    991  CD1 LEU A 100     106.014  14.053  82.528  1.00  0.00            
ATOM    992  CD2 LEU A 100     104.226  12.805  81.272  1.00  0.00            
ATOM    993  C   LEU A 100     104.429  17.555  79.953  1.00  0.00            
ATOM    994  O   LEU A 100     105.162  17.861  79.024  1.00  0.00            
ATOM    995  N   ASN A 101     103.160  17.951  80.061  1.00  0.00            
ATOM    996  H   ASN A 101     102.539  17.499  80.702  1.00  0.00            
ATOM    997  CA  ASN A 101     102.497  18.864  79.120  1.00  0.00            
ATOM    998  CB  ASN A 101     101.030  19.041  79.509  1.00  0.00            
ATOM    999  CG  ASN A 101     100.180  19.755  78.457  1.00  0.00            
ATOM   1000  OD1 ASN A 101      99.112  20.278  78.776  1.00  0.00            
ATOM   1001  ND2 ASN A 101     100.527  19.819  77.171  1.00  0.00            
ATOM   1002 1HD2 ASN A 101     101.235  19.266  76.740  1.00  0.00            
ATOM   1003 2HD2 ASN A 101     100.165  20.535  76.571  1.00  0.00            
ATOM   1004  C   ASN A 101     103.156  20.239  79.031  1.00  0.00            
ATOM   1005  O   ASN A 101     103.125  20.935  78.016  1.00  0.00            
ATOM   1006  N   LYS A 102     103.654  20.688  80.182  1.00  0.00            
ATOM   1007  H   LYS A 102     103.290  20.362  81.053  1.00  0.00            
ATOM   1008  CA  LYS A 102     104.330  22.000  80.243  1.00  0.00            
ATOM   1009  CB  LYS A 102     104.140  22.602  81.640  1.00  0.00            
ATOM   1010  CG  LYS A 102     102.935  23.506  81.871  1.00  0.00            
ATOM   1011  CD  LYS A 102     101.716  22.603  82.109  1.00  0.00            
ATOM   1012  CE  LYS A 102     100.530  23.537  82.329  1.00  0.00            
ATOM   1013  NZ  LYS A 102      99.407  22.740  82.873  1.00  0.00            
ATOM   1014  HZ1 LYS A 102      99.557  22.556  83.842  1.00  0.00            
ATOM   1015  HZ2 LYS A 102      98.531  23.184  82.682  1.00  0.00            
ATOM   1016  HZ3 LYS A 102      99.215  21.874  82.414  1.00  0.00            
ATOM   1017  C   LYS A 102     105.850  22.049  80.113  1.00  0.00            
ATOM   1018  O   LYS A 102     106.373  22.830  79.311  1.00  0.00            
ATOM   1019  N   MET A 103     106.476  21.035  80.695  1.00  0.00            
ATOM   1020  H   MET A 103     106.006  20.431  81.325  1.00  0.00            
ATOM   1021  CA  MET A 103     107.935  20.984  80.873  1.00  0.00            
ATOM   1022  CB  MET A 103     108.387  20.415  82.218  1.00  0.00            
ATOM   1023  CG  MET A 103     108.020  21.328  83.392  1.00  0.00            
ATOM   1024  SD  MET A 103     109.155  22.760  83.456  1.00  0.00            
ATOM   1025  CE  MET A 103     108.448  23.856  84.662  1.00  0.00            
ATOM   1026  C   MET A 103     108.657  20.142  79.817  1.00  0.00            
ATOM   1027  O   MET A 103     109.408  20.696  79.011  1.00  0.00            
ATOM   1028  N   THR A 104     108.415  18.835  79.757  1.00  0.00            
ATOM   1029  H   THR A 104     107.557  18.473  80.108  1.00  0.00            
ATOM   1030  CA  THR A 104     109.141  17.822  78.985  1.00  0.00            
ATOM   1031  CB  THR A 104     109.127  16.442  79.635  1.00  0.00            
ATOM   1032  OG1 THR A 104     107.857  15.782  79.665  1.00  0.00            
ATOM   1033  HG1 THR A 104     107.725  15.323  78.792  1.00  0.00            
ATOM   1034  CG2 THR A 104     109.942  16.372  80.929  1.00  0.00            
ATOM   1035  C   THR A 104     108.786  17.851  77.492  1.00  0.00            
ATOM   1036  O   THR A 104     109.212  16.981  76.741  1.00  0.00            
ATOM   1037  N   GLU A 105     108.216  18.982  77.074  1.00  0.00            
ATOM   1038  H   GLU A 105     108.107  19.777  77.665  1.00  0.00            
ATOM   1039  CA  GLU A 105     108.030  19.282  75.649  1.00  0.00            
ATOM   1040  CB  GLU A 105     106.795  20.189  75.582  1.00  0.00            
ATOM   1041  CG  GLU A 105     105.480  19.447  75.847  1.00  0.00            
ATOM   1042  CD  GLU A 105     104.961  18.669  74.637  1.00  0.00            
ATOM   1043  OE1 GLU A 105     105.376  17.498  74.472  1.00  0.00            
ATOM   1044  OE2 GLU A 105     103.981  19.287  74.168  1.00  0.00            
ATOM   1045  C   GLU A 105     109.287  19.906  75.047  1.00  0.00            
ATOM   1046  O   GLU A 105     109.774  19.272  74.114  1.00  0.00            
ATOM   1047  N   ALA A 106     110.003  20.860  75.637  1.00  0.00            
ATOM   1048  H   ALA A 106     109.598  21.550  76.228  1.00  0.00            
ATOM   1049  CA  ALA A 106     111.389  21.205  75.290  1.00  0.00            
ATOM   1050  CB  ALA A 106     111.676  22.703  75.370  1.00  0.00            
ATOM   1051  C   ALA A 106     112.441  20.427  76.076  1.00  0.00            
ATOM   1052  O   ALA A 106     113.070  20.806  77.064  1.00  0.00            
ATOM   1053  N   GLN A 107     112.678  19.240  75.516  1.00  0.00            
ATOM   1054  H   GLN A 107     112.029  19.030  74.784  1.00  0.00            
ATOM   1055  CA  GLN A 107     113.672  18.232  75.912  1.00  0.00            
ATOM   1056  CB  GLN A 107     113.068  16.831  76.054  1.00  0.00            
ATOM   1057  CG  GLN A 107     112.139  16.682  77.248  1.00  0.00            
ATOM   1058  CD  GLN A 107     112.783  16.759  78.638  1.00  0.00            
ATOM   1059  OE1 GLN A 107     113.372  17.754  79.058  1.00  0.00            
ATOM   1060  NE2 GLN A 107     113.041  15.643  79.322  1.00  0.00            
ATOM   1061 1HE2 GLN A 107     112.837  14.735  78.977  1.00  0.00            
ATOM   1062 2HE2 GLN A 107     113.393  15.754  80.255  1.00  0.00            
ATOM   1063  C   GLN A 107     114.925  18.183  75.041  1.00  0.00            
ATOM   1064  O   GLN A 107     116.034  18.270  75.568  1.00  0.00            
ATOM   1065  N   GLU A 108     114.735  17.994  73.732  1.00  0.00            
ATOM   1066  H   GLU A 108     113.884  17.580  73.416  1.00  0.00            
ATOM   1067  CA  GLU A 108     115.819  17.931  72.755  1.00  0.00            
ATOM   1068  CB  GLU A 108     115.356  17.329  71.425  1.00  0.00            
ATOM   1069  CG  GLU A 108     115.229  15.808  71.535  1.00  0.00            
ATOM   1070  CD  GLU A 108     113.933  15.239  72.117  1.00  0.00            
ATOM   1071  OE1 GLU A 108     113.982  14.896  73.322  1.00  0.00            
ATOM   1072  OE2 GLU A 108     112.950  15.111  71.371  1.00  0.00            
ATOM   1073  C   GLU A 108     116.583  19.230  72.487  1.00  0.00            
ATOM   1074  O   GLU A 108     117.799  19.313  72.288  1.00  0.00            
ATOM   1075  N   ASP A 109     115.779  20.283  72.575  1.00  0.00            
ATOM   1076  H   ASP A 109     114.791  20.175  72.704  1.00  0.00            
ATOM   1077  CA  ASP A 109     116.196  21.690  72.553  1.00  0.00            
ATOM   1078  CB  ASP A 109     115.228  22.486  71.663  1.00  0.00            
ATOM   1079  CG  ASP A 109     115.970  23.564  70.878  1.00  0.00            
ATOM   1080  OD1 ASP A 109     116.398  24.636  71.349  1.00  0.00            
ATOM   1081  OD2 ASP A 109     115.946  23.362  69.643  1.00  0.00            
ATOM   1082  C   ASP A 109     116.196  22.326  73.938  1.00  0.00            
ATOM   1083  O   ASP A 109     116.322  21.577  74.898  1.00  0.00            
ATOM   1084  N   GLY A 110     116.180  23.653  74.001  1.00  0.00            
ATOM   1085  H   GLY A 110     116.220  24.057  73.082  1.00  0.00            
ATOM   1086  CA  GLY A 110     116.287  24.515  75.182  1.00  0.00            
ATOM   1087  C   GLY A 110     114.934  24.931  75.763  1.00  0.00            
ATOM   1088  O   GLY A 110     114.249  25.801  75.202  1.00  0.00            
ATOM   1089  N   GLN A 111     114.798  24.367  76.955  1.00  0.00            
ATOM   1090  H   GLN A 111     115.478  23.678  77.231  1.00  0.00            
ATOM   1091  CA  GLN A 111     113.708  24.666  77.889  1.00  0.00            
ATOM   1092  CB  GLN A 111     114.154  23.927  79.149  1.00  0.00            
ATOM   1093  CG  GLN A 111     113.134  24.016  80.293  1.00  0.00            
ATOM   1094  CD  GLN A 111     111.864  23.221  79.980  1.00  0.00            
ATOM   1095  OE1 GLN A 111     110.884  23.815  79.544  1.00  0.00            
ATOM   1096  NE2 GLN A 111     111.837  21.892  80.036  1.00  0.00            
ATOM   1097 1HE2 GLN A 111     112.606  21.384  80.417  1.00  0.00            
ATOM   1098 2HE2 GLN A 111     110.951  21.483  79.817  1.00  0.00            
ATOM   1099  C   GLN A 111     113.628  26.180  78.108  1.00  0.00            
ATOM   1100  O   GLN A 111     112.530  26.730  78.203  1.00  0.00            
ATOM   1101  N   SER A 112     114.797  26.821  78.130  1.00  0.00            
ATOM   1102  H   SER A 112     115.658  26.340  78.290  1.00  0.00            
ATOM   1103  CA  SER A 112     114.963  28.287  78.148  1.00  0.00            
ATOM   1104  CB  SER A 112     116.463  28.581  78.188  1.00  0.00            
ATOM   1105  OG  SER A 112     116.752  29.487  79.254  1.00  0.00            
ATOM   1106  HG  SER A 112     116.578  29.090  80.154  1.00  0.00            
ATOM   1107  C   SER A 112     114.494  29.037  76.906  1.00  0.00            
ATOM   1108  O   SER A 112     115.276  29.698  76.220  1.00  0.00            
ATOM   1109  N   THR A 113     113.174  29.175  76.854  1.00  0.00            
ATOM   1110  H   THR A 113     112.569  28.617  77.414  1.00  0.00            
ATOM   1111  CA  THR A 113     112.519  29.849  75.725  1.00  0.00            
ATOM   1112  CB  THR A 113     112.242  29.040  74.462  1.00  0.00            
ATOM   1113  OG1 THR A 113     111.507  27.878  74.845  1.00  0.00            
ATOM   1114  HG1 THR A 113     111.108  27.514  74.004  1.00  0.00            
ATOM   1115  CG2 THR A 113     113.413  28.593  73.576  1.00  0.00            
ATOM   1116  C   THR A 113     111.191  30.482  76.146  1.00  0.00            
ATOM   1117  O   THR A 113     110.754  30.499  77.302  1.00  0.00            
ATOM   1118  N   SER A 114     110.615  31.136  75.142  1.00  0.00            
ATOM   1119  H   SER A 114     110.830  30.915  74.191  1.00  0.00            
ATOM   1120  CA  SER A 114     109.324  31.828  75.260  1.00  0.00            
ATOM   1121  CB  SER A 114     108.727  32.384  73.963  1.00  0.00            
ATOM   1122  OG  SER A 114     109.593  33.388  73.439  1.00  0.00            
ATOM   1123  HG  SER A 114     110.010  33.165  72.556  1.00  0.00            
ATOM   1124  C   SER A 114     108.215  30.913  75.769  1.00  0.00            
ATOM   1125  O   SER A 114     107.486  31.338  76.668  1.00  0.00            
ATOM   1126  N   GLU A 115     108.211  29.706  75.207  1.00  0.00            
ATOM   1127  H   GLU A 115     108.597  29.608  74.291  1.00  0.00            
ATOM   1128  CA  GLU A 115     107.472  28.551  75.740  1.00  0.00            
ATOM   1129  CB  GLU A 115     107.886  27.258  75.027  1.00  0.00            
ATOM   1130  CG  GLU A 115     107.779  27.251  73.505  1.00  0.00            
ATOM   1131  CD  GLU A 115     109.188  27.594  73.031  1.00  0.00            
ATOM   1132  OE1 GLU A 115     109.517  28.792  72.909  1.00  0.00            
ATOM   1133  OE2 GLU A 115     110.069  26.735  72.800  1.00  0.00            
ATOM   1134  C   GLU A 115     107.405  28.389  77.255  1.00  0.00            
ATOM   1135  O   GLU A 115     106.382  27.967  77.791  1.00  0.00            
ATOM   1136  N   LEU A 116     108.593  28.494  77.843  1.00  0.00            
ATOM   1137  H   LEU A 116     109.382  28.256  77.262  1.00  0.00            
ATOM   1138  CA  LEU A 116     108.871  28.491  79.288  1.00  0.00            
ATOM   1139  CB  LEU A 116     110.344  28.713  79.613  1.00  0.00            
ATOM   1140  CG  LEU A 116     110.918  28.829  81.026  1.00  0.00            
ATOM   1141  CD1 LEU A 116     112.438  28.874  80.817  1.00  0.00            
ATOM   1142  CD2 LEU A 116     110.547  30.151  81.708  1.00  0.00            
ATOM   1143  C   LEU A 116     107.931  29.450  80.030  1.00  0.00            
ATOM   1144  O   LEU A 116     107.271  29.098  81.003  1.00  0.00            
ATOM   1145  N   ILE A 117     107.698  30.584  79.374  1.00  0.00            
ATOM   1146  H   ILE A 117     108.372  30.927  78.729  1.00  0.00            
ATOM   1147  CA  ILE A 117     106.585  31.485  79.715  1.00  0.00            
ATOM   1148  CB  ILE A 117     106.836  32.844  79.067  1.00  0.00            
ATOM   1149  CG1 ILE A 117     108.156  33.465  79.516  1.00  0.00            
ATOM   1150  CG2 ILE A 117     105.648  33.791  79.300  1.00  0.00            
ATOM   1151  CD  ILE A 117     108.939  34.238  78.450  1.00  0.00            
ATOM   1152  C   ILE A 117     105.222  30.902  79.320  1.00  0.00            
ATOM   1153  O   ILE A 117     104.466  30.448  80.173  1.00  0.00            
ATOM   1154  N   GLY A 118     105.005  30.764  78.021  1.00  0.00            
ATOM   1155  H   GLY A 118     105.727  30.987  77.366  1.00  0.00            
ATOM   1156  CA  GLY A 118     103.697  30.416  77.438  1.00  0.00            
ATOM   1157  C   GLY A 118     103.043  29.108  77.883  1.00  0.00            
ATOM   1158  O   GLY A 118     101.863  28.909  77.608  1.00  0.00            
ATOM   1159  N   GLN A 119     103.745  28.127  78.444  1.00  0.00            
ATOM   1160  H   GLN A 119     104.749  28.127  78.437  1.00  0.00            
ATOM   1161  CA  GLN A 119     103.153  26.907  79.001  1.00  0.00            
ATOM   1162  CB  GLN A 119     103.850  25.650  78.465  1.00  0.00            
ATOM   1163  CG  GLN A 119     103.478  25.194  77.058  1.00  0.00            
ATOM   1164  CD  GLN A 119     103.838  26.093  75.868  1.00  0.00            
ATOM   1165  OE1 GLN A 119     103.327  27.175  75.601  1.00  0.00            
ATOM   1166  NE2 GLN A 119     104.910  25.726  75.183  1.00  0.00            
ATOM   1167 1HE2 GLN A 119     105.431  24.943  75.512  1.00  0.00            
ATOM   1168 2HE2 GLN A 119     105.387  26.292  74.502  1.00  0.00            
ATOM   1169  C   GLN A 119     103.239  26.994  80.521  1.00  0.00            
ATOM   1170  O   GLN A 119     102.326  26.419  81.123  1.00  0.00            
ATOM   1171  N   PHE A 120     104.314  27.426  81.164  1.00  0.00            
ATOM   1172  H   PHE A 120     105.239  27.547  80.803  1.00  0.00            
ATOM   1173  CA  PHE A 120     104.286  27.403  82.636  1.00  0.00            
ATOM   1174  CB  PHE A 120     105.258  26.296  83.063  1.00  0.00            
ATOM   1175  CG  PHE A 120     106.593  26.350  82.324  1.00  0.00            
ATOM   1176  CD1 PHE A 120     107.684  26.890  82.992  1.00  0.00            
ATOM   1177  HD1 PHE A 120     107.431  27.389  83.919  1.00  0.00            
ATOM   1178  CD2 PHE A 120     106.829  25.585  81.184  1.00  0.00            
ATOM   1179  HD2 PHE A 120     106.018  24.934  80.842  1.00  0.00            
ATOM   1180  CE1 PHE A 120     108.939  26.555  82.504  1.00  0.00            
ATOM   1181  HE1 PHE A 120     109.802  27.029  82.969  1.00  0.00            
ATOM   1182  CE2 PHE A 120     108.078  25.223  80.722  1.00  0.00            
ATOM   1183  HE2 PHE A 120     108.151  24.531  79.880  1.00  0.00            
ATOM   1184  CZ  PHE A 120     109.179  25.709  81.422  1.00  0.00            
ATOM   1185  HZ  PHE A 120     110.207  25.540  81.101  1.00  0.00            
ATOM   1186  C   PHE A 120     104.365  28.740  83.369  1.00  0.00            
ATOM   1187  O   PHE A 120     103.578  28.930  84.298  1.00  0.00            
ATOM   1188  N   GLY A 121     105.276  29.621  82.987  1.00  0.00            
ATOM   1189  H   GLY A 121     105.968  29.218  82.383  1.00  0.00            
ATOM   1190  CA  GLY A 121     105.441  31.020  83.413  1.00  0.00            
ATOM   1191  C   GLY A 121     104.323  31.955  82.954  1.00  0.00            
ATOM   1192  O   GLY A 121     104.451  32.862  82.125  1.00  0.00            
ATOM   1193  N   VAL A 122     103.144  31.638  83.465  1.00  0.00            
ATOM   1194  H   VAL A 122     102.996  30.864  84.088  1.00  0.00            
ATOM   1195  CA  VAL A 122     101.881  32.382  83.302  1.00  0.00            
ATOM   1196  CB  VAL A 122     100.837  31.755  82.373  1.00  0.00            
ATOM   1197  CG1 VAL A 122     101.215  32.056  80.917  1.00  0.00            
ATOM   1198  CG2 VAL A 122     100.677  30.228  82.352  1.00  0.00            
ATOM   1199  C   VAL A 122     101.231  32.701  84.645  1.00  0.00            
ATOM   1200  O   VAL A 122     101.246  31.883  85.557  1.00  0.00            
ATOM   1201  N   GLY A 123     100.603  33.877  84.711  1.00  0.00            
ATOM   1202  H   GLY A 123     100.837  34.590  84.056  1.00  0.00            
ATOM   1203  CA  GLY A 123      99.735  34.355  85.798  1.00  0.00            
ATOM   1204  C   GLY A 123      99.882  33.579  87.097  1.00  0.00            
ATOM   1205  O   GLY A 123     100.982  33.526  87.641  1.00  0.00            
ATOM   1206  N   PHE A 124      98.694  33.272  87.612  1.00  0.00            
ATOM   1207  H   PHE A 124      97.819  33.378  87.143  1.00  0.00            
ATOM   1208  CA  PHE A 124      98.554  32.651  88.944  1.00  0.00            
ATOM   1209  CB  PHE A 124      97.074  32.472  89.289  1.00  0.00            
ATOM   1210  CG  PHE A 124      96.861  32.339  90.801  1.00  0.00            
ATOM   1211  CD1 PHE A 124      96.933  33.482  91.590  1.00  0.00            
ATOM   1212  HD1 PHE A 124      96.786  34.434  91.068  1.00  0.00            
ATOM   1213  CD2 PHE A 124      96.847  31.112  91.453  1.00  0.00            
ATOM   1214  HD2 PHE A 124      96.579  30.227  90.875  1.00  0.00            
ATOM   1215  CE1 PHE A 124      96.921  33.423  92.976  1.00  0.00            
ATOM   1216  HE1 PHE A 124      96.739  34.307  93.581  1.00  0.00            
ATOM   1217  CE2 PHE A 124      97.013  30.983  92.824  1.00  0.00            
ATOM   1218  HE2 PHE A 124      97.014  30.014  93.315  1.00  0.00            
ATOM   1219  CZ  PHE A 124      96.943  32.157  93.566  1.00  0.00            
ATOM   1220  HZ  PHE A 124      96.941  32.145  94.650  1.00  0.00            
ATOM   1221  C   PHE A 124      99.274  31.308  88.923  1.00  0.00            
ATOM   1222  O   PHE A 124      99.957  31.038  89.910  1.00  0.00            
ATOM   1223  N   TYR A 125      99.266  30.516  87.853  1.00  0.00            
ATOM   1224  H   TYR A 125      98.816  30.780  87.003  1.00  0.00            
ATOM   1225  CA  TYR A 125      99.922  29.200  87.785  1.00  0.00            
ATOM   1226  CB  TYR A 125      99.671  28.566  86.414  1.00  0.00            
ATOM   1227  CG  TYR A 125     100.213  27.133  86.314  1.00  0.00            
ATOM   1228  CD1 TYR A 125      99.621  26.136  87.084  1.00  0.00            
ATOM   1229  HD1 TYR A 125      98.965  26.448  87.894  1.00  0.00            
ATOM   1230  CD2 TYR A 125     101.118  26.804  85.305  1.00  0.00            
ATOM   1231  HD2 TYR A 125     101.525  27.533  84.603  1.00  0.00            
ATOM   1232  CE1 TYR A 125      99.960  24.833  86.734  1.00  0.00            
ATOM   1233  HE1 TYR A 125      99.314  24.031  87.096  1.00  0.00            
ATOM   1234  CE2 TYR A 125     101.522  25.496  85.062  1.00  0.00            
ATOM   1235  HE2 TYR A 125     102.423  25.262  84.504  1.00  0.00            
ATOM   1236  CZ  TYR A 125     100.953  24.480  85.830  1.00  0.00            
ATOM   1237  OH  TYR A 125     100.920  23.185  85.411  1.00  0.00            
ATOM   1238  HH  TYR A 125     100.475  22.741  86.180  1.00  0.00            
ATOM   1239  C   TYR A 125     101.419  29.233  88.124  1.00  0.00            
ATOM   1240  O   TYR A 125     101.831  28.221  88.702  1.00  0.00            
ATOM   1241  N   SER A 126     102.121  30.165  87.506  1.00  0.00            
ATOM   1242  H   SER A 126     101.747  30.831  86.864  1.00  0.00            
ATOM   1243  CA  SER A 126     103.546  30.430  87.754  1.00  0.00            
ATOM   1244  CB  SER A 126     104.049  31.701  87.071  1.00  0.00            
ATOM   1245  OG  SER A 126     103.500  32.922  87.569  1.00  0.00            
ATOM   1246  HG  SER A 126     102.512  32.954  87.406  1.00  0.00            
ATOM   1247  C   SER A 126     103.894  30.552  89.240  1.00  0.00            
ATOM   1248  O   SER A 126     104.734  29.777  89.696  1.00  0.00            
ATOM   1249  N   ALA A 127     102.929  31.127  89.955  1.00  0.00            
ATOM   1250  H   ALA A 127     102.267  31.698  89.478  1.00  0.00            
ATOM   1251  CA  ALA A 127     102.950  31.340  91.418  1.00  0.00            
ATOM   1252  CB  ALA A 127     101.835  32.295  91.828  1.00  0.00            
ATOM   1253  C   ALA A 127     102.666  30.037  92.161  1.00  0.00            
ATOM   1254  O   ALA A 127     103.372  29.702  93.118  1.00  0.00            
ATOM   1255  N   PHE A 128     101.865  29.165  91.556  1.00  0.00            
ATOM   1256  H   PHE A 128     101.609  29.197  90.584  1.00  0.00            
ATOM   1257  CA  PHE A 128     101.553  27.845  92.113  1.00  0.00            
ATOM   1258  CB  PHE A 128     100.250  27.318  91.504  1.00  0.00            
ATOM   1259  CG  PHE A 128     100.085  25.832  91.814  1.00  0.00            
ATOM   1260  CD1 PHE A 128      99.713  25.317  93.050  1.00  0.00            
ATOM   1261  HD1 PHE A 128      99.547  26.036  93.858  1.00  0.00            
ATOM   1262  CD2 PHE A 128     100.410  24.943  90.790  1.00  0.00            
ATOM   1263  HD2 PHE A 128     100.747  25.201  89.785  1.00  0.00            
ATOM   1264  CE1 PHE A 128      99.762  23.965  93.383  1.00  0.00            
ATOM   1265  HE1 PHE A 128      99.352  23.802  94.386  1.00  0.00            
ATOM   1266  CE2 PHE A 128     100.405  23.580  91.092  1.00  0.00            
ATOM   1267  HE2 PHE A 128     100.854  22.917  90.349  1.00  0.00            
ATOM   1268  CZ  PHE A 128     100.120  23.110  92.363  1.00  0.00            
ATOM   1269  HZ  PHE A 128      99.991  22.035  92.509  1.00  0.00            
ATOM   1270  C   PHE A 128     102.766  26.916  92.016  1.00  0.00            
ATOM   1271  O   PHE A 128     103.027  26.279  93.032  1.00  0.00            
ATOM   1272  N   LEU A 129     103.549  27.088  90.957  1.00  0.00            
ATOM   1273  H   LEU A 129     103.516  27.839  90.293  1.00  0.00            
ATOM   1274  CA  LEU A 129     104.742  26.307  90.623  1.00  0.00            
ATOM   1275  CB  LEU A 129     105.166  26.572  89.177  1.00  0.00            
ATOM   1276  CG  LEU A 129     104.093  26.428  88.108  1.00  0.00            
ATOM   1277  CD1 LEU A 129     104.630  26.733  86.716  1.00  0.00            
ATOM   1278  CD2 LEU A 129     103.579  24.984  88.143  1.00  0.00            
ATOM   1279  C   LEU A 129     105.946  26.641  91.503  1.00  0.00            
ATOM   1280  O   LEU A 129     106.577  25.814  92.153  1.00  0.00            
ATOM   1281  N   VAL A 130     106.168  27.960  91.523  1.00  0.00            
ATOM   1282  H   VAL A 130     105.736  28.567  90.865  1.00  0.00            
ATOM   1283  CA  VAL A 130     107.216  28.522  92.385  1.00  0.00            
ATOM   1284  CB  VAL A 130     107.686  29.965  92.144  1.00  0.00            
ATOM   1285  CG1 VAL A 130     108.200  30.107  90.707  1.00  0.00            
ATOM   1286  CG2 VAL A 130     106.536  30.926  92.435  1.00  0.00            
ATOM   1287  C   VAL A 130     107.088  28.178  93.877  1.00  0.00            
ATOM   1288  O   VAL A 130     108.058  28.480  94.577  1.00  0.00            
ATOM   1289  N   ALA A 131     105.876  28.053  94.394  1.00  0.00            
ATOM   1290  H   ALA A 131     105.075  27.998  93.794  1.00  0.00            
ATOM   1291  CA  ALA A 131     105.679  27.804  95.828  1.00  0.00            
ATOM   1292  CB  ALA A 131     104.768  28.927  96.341  1.00  0.00            
ATOM   1293  C   ALA A 131     105.149  26.426  96.224  1.00  0.00            
ATOM   1294  O   ALA A 131     104.559  25.735  95.403  1.00  0.00            
ATOM   1295  N   ASP A 132     105.917  25.948  97.205  1.00  0.00            
ATOM   1296  H   ASP A 132     106.633  26.518  97.597  1.00  0.00            
ATOM   1297  CA  ASP A 132     105.597  24.691  97.886  1.00  0.00            
ATOM   1298  CB  ASP A 132     106.801  24.471  98.801  1.00  0.00            
ATOM   1299  CG  ASP A 132     106.494  23.368  99.809  1.00  0.00            
ATOM   1300  OD1 ASP A 132     106.138  23.841 100.912  1.00  0.00            
ATOM   1301  OD2 ASP A 132     106.698  22.161  99.538  1.00  0.00            
ATOM   1302  C   ASP A 132     104.298  24.664  98.695  1.00  0.00            
ATOM   1303  O   ASP A 132     103.561  23.678  98.657  1.00  0.00            
ATOM   1304  N   LYS A 133     103.901  25.801  99.271  1.00  0.00            
ATOM   1305  H   LYS A 133     104.541  26.516  99.544  1.00  0.00            
ATOM   1306  CA  LYS A 133     102.548  25.927  99.832  1.00  0.00            
ATOM   1307  CB  LYS A 133     102.611  25.663 101.341  1.00  0.00            
ATOM   1308  CG  LYS A 133     101.186  25.456 101.846  1.00  0.00            
ATOM   1309  CD  LYS A 133     100.631  24.065 101.580  1.00  0.00            
ATOM   1310  CE  LYS A 133      99.329  23.878 102.352  1.00  0.00            
ATOM   1311  NZ  LYS A 133      98.507  22.702 102.045  1.00  0.00            
ATOM   1312  HZ1 LYS A 133      99.035  21.868 102.046  1.00  0.00            
ATOM   1313  HZ2 LYS A 133      97.759  22.601 102.706  1.00  0.00            
ATOM   1314  HZ3 LYS A 133      98.148  22.743 101.106  1.00  0.00            
ATOM   1315  C   LYS A 133     101.944  27.284  99.493  1.00  0.00            
ATOM   1316  O   LYS A 133     102.462  28.362  99.791  1.00  0.00            
ATOM   1317  N   VAL A 134     100.973  27.148  98.590  1.00  0.00            
ATOM   1318  H   VAL A 134     100.794  26.244  98.196  1.00  0.00            
ATOM   1319  CA  VAL A 134     100.075  28.251  98.221  1.00  0.00            
ATOM   1320  CB  VAL A 134      99.587  28.217  96.779  1.00  0.00            
ATOM   1321  CG1 VAL A 134      98.923  29.555  96.417  1.00  0.00            
ATOM   1322  CG2 VAL A 134     100.685  27.981  95.741  1.00  0.00            
ATOM   1323  C   VAL A 134      98.848  28.218  99.131  1.00  0.00            
ATOM   1324  O   VAL A 134      98.067  27.262  99.163  1.00  0.00            
ATOM   1325  N   ILE A 135      98.799  29.249  99.973  1.00  0.00            
ATOM   1326  H   ILE A 135      99.602  29.840 100.109  1.00  0.00            
ATOM   1327  CA  ILE A 135      97.601  29.601 100.744  1.00  0.00            
ATOM   1328  CB  ILE A 135      97.918  29.672 102.243  1.00  0.00            
ATOM   1329  CG1 ILE A 135      98.679  28.457 102.786  1.00  0.00            
ATOM   1330  CG2 ILE A 135      96.734  29.825 103.203  1.00  0.00            
ATOM   1331  CD  ILE A 135      99.931  28.895 103.544  1.00  0.00            
ATOM   1332  C   ILE A 135      96.969  30.877 100.208  1.00  0.00            
ATOM   1333  O   ILE A 135      97.347  31.939 100.698  1.00  0.00            
ATOM   1334  N   VAL A 136      95.734  30.747  99.721  1.00  0.00            
ATOM   1335  H   VAL A 136      95.364  29.815  99.756  1.00  0.00            
ATOM   1336  CA  VAL A 136      94.869  31.849  99.283  1.00  0.00            
ATOM   1337  CB  VAL A 136      94.225  31.612  97.907  1.00  0.00            
ATOM   1338  CG1 VAL A 136      93.632  32.922  97.369  1.00  0.00            
ATOM   1339  CG2 VAL A 136      95.349  31.181  96.964  1.00  0.00            
ATOM   1340  C   VAL A 136      93.853  31.977 100.413  1.00  0.00            
ATOM   1341  O   VAL A 136      92.851  31.274 100.532  1.00  0.00            
ATOM   1342  N   THR A 137      93.780  33.208 100.914  1.00  0.00            
ATOM   1343  H   THR A 137      94.327  33.988 100.590  1.00  0.00            
ATOM   1344  CA  THR A 137      92.927  33.468 102.084  1.00  0.00            
ATOM   1345  CB  THR A 137      93.937  33.622 103.232  1.00  0.00            
ATOM   1346  OG1 THR A 137      94.566  32.363 103.483  1.00  0.00            
ATOM   1347  HG1 THR A 137      93.904  31.713 103.132  1.00  0.00            
ATOM   1348  CG2 THR A 137      93.304  34.099 104.534  1.00  0.00            
ATOM   1349  C   THR A 137      92.063  34.704 101.867  1.00  0.00            
ATOM   1350  O   THR A 137      92.661  35.772 101.857  1.00  0.00            
ATOM   1351  N   SER A 138      90.814  34.387 101.535  1.00  0.00            
ATOM   1352  H   SER A 138      90.463  33.453 101.608  1.00  0.00            
ATOM   1353  CA  SER A 138      89.932  35.399 100.946  1.00  0.00            
ATOM   1354  CB  SER A 138      89.883  35.064  99.445  1.00  0.00            
ATOM   1355  OG  SER A 138      89.417  36.020  98.483  1.00  0.00            
ATOM   1356  HG  SER A 138      90.206  36.581  98.248  1.00  0.00            
ATOM   1357  C   SER A 138      88.573  35.698 101.561  1.00  0.00            
ATOM   1358  O   SER A 138      87.679  34.846 101.652  1.00  0.00            
ATOM   1359  N   LYS A 139      88.568  36.867 102.194  1.00  0.00            
ATOM   1360  H   LYS A 139      89.248  37.571 102.004  1.00  0.00            
ATOM   1361  CA  LYS A 139      87.370  37.358 102.890  1.00  0.00            
ATOM   1362  CB  LYS A 139      87.722  38.115 104.169  1.00  0.00            
ATOM   1363  CG  LYS A 139      86.663  37.913 105.246  1.00  0.00            
ATOM   1364  CD  LYS A 139      85.241  38.438 105.022  1.00  0.00            
ATOM   1365  CE  LYS A 139      84.423  38.171 106.297  1.00  0.00            
ATOM   1366  NZ  LYS A 139      83.087  38.772 106.168  1.00  0.00            
ATOM   1367  HZ1 LYS A 139      82.678  38.977 107.062  1.00  0.00            
ATOM   1368  HZ2 LYS A 139      83.071  39.541 105.538  1.00  0.00            
ATOM   1369  HZ3 LYS A 139      82.560  38.043 105.720  1.00  0.00            
ATOM   1370  C   LYS A 139      86.500  38.204 101.957  1.00  0.00            
ATOM   1371  O   LYS A 139      86.884  39.285 101.507  1.00  0.00            
ATOM   1372  N   HIS A 140      85.413  37.504 101.635  1.00  0.00            
ATOM   1373  H   HIS A 140      85.318  36.562 101.933  1.00  0.00            
ATOM   1374  CA  HIS A 140      84.443  38.018 100.659  1.00  0.00            
ATOM   1375  CB  HIS A 140      83.428  36.904 100.383  1.00  0.00            
ATOM   1376  CG  HIS A 140      82.592  37.109  99.113  1.00  0.00            
ATOM   1377  ND1 HIS A 140      81.420  37.719  99.069  1.00  0.00            
ATOM   1378  CD2 HIS A 140      82.955  36.509  97.983  1.00  0.00            
ATOM   1379  CE1 HIS A 140      81.100  37.677  97.780  1.00  0.00            
ATOM   1380  NE2 HIS A 140      81.933  36.827  97.182  1.00  0.00            
ATOM   1381  HE2 HIS A 140      81.695  36.354  96.338  1.00  0.00            
ATOM   1382  C   HIS A 140      83.730  39.235 101.259  1.00  0.00            
ATOM   1383  O   HIS A 140      83.685  39.428 102.475  1.00  0.00            
ATOM   1384  N   ASN A 141      83.512  40.179 100.343  1.00  0.00            
ATOM   1385  H   ASN A 141      84.198  40.424  99.659  1.00  0.00            
ATOM   1386  CA  ASN A 141      82.560  41.275 100.562  1.00  0.00            
ATOM   1387  CB  ASN A 141      82.446  42.073  99.255  1.00  0.00            
ATOM   1388  CG  ASN A 141      81.813  41.359  98.060  1.00  0.00            
ATOM   1389  OD1 ASN A 141      80.733  41.739  97.617  1.00  0.00            
ATOM   1390  ND2 ASN A 141      82.580  40.464  97.465  1.00  0.00            
ATOM   1391 1HD2 ASN A 141      83.500  40.172  97.740  1.00  0.00            
ATOM   1392 2HD2 ASN A 141      82.272  40.264  96.529  1.00  0.00            
ATOM   1393  C   ASN A 141      81.144  40.986 101.054  1.00  0.00            
ATOM   1394  O   ASN A 141      80.392  41.883 101.434  1.00  0.00            
ATOM   1395  N   ASN A 142      80.717  39.722 101.035  1.00  0.00            
ATOM   1396  H   ASN A 142      81.315  39.049 100.609  1.00  0.00            
ATOM   1397  CA  ASN A 142      79.420  39.370 101.628  1.00  0.00            
ATOM   1398  CB  ASN A 142      78.387  39.220 100.514  1.00  0.00            
ATOM   1399  CG  ASN A 142      76.963  39.067 101.031  1.00  0.00            
ATOM   1400  OD1 ASN A 142      76.228  38.160 100.648  1.00  0.00            
ATOM   1401  ND2 ASN A 142      76.537  40.064 101.804  1.00  0.00            
ATOM   1402 1HD2 ASN A 142      76.990  40.926 102.012  1.00  0.00            
ATOM   1403 2HD2 ASN A 142      75.616  39.856 102.129  1.00  0.00            
ATOM   1404  C   ASN A 142      79.477  37.989 102.299  1.00  0.00            
ATOM   1405  O   ASN A 142      78.648  37.638 103.134  1.00  0.00            
ATOM   1406  N   ASP A 143      80.404  37.141 101.890  1.00  0.00            
ATOM   1407  H   ASP A 143      80.877  37.284 101.025  1.00  0.00            
ATOM   1408  CA  ASP A 143      80.757  35.874 102.544  1.00  0.00            
ATOM   1409  CB  ASP A 143      80.757  34.743 101.514  1.00  0.00            
ATOM   1410  CG  ASP A 143      80.011  33.467 101.895  1.00  0.00            
ATOM   1411  OD1 ASP A 143      79.699  32.740 100.925  1.00  0.00            
ATOM   1412  OD2 ASP A 143      80.024  33.132 103.103  1.00  0.00            
ATOM   1413  C   ASP A 143      81.993  35.918 103.443  1.00  0.00            
ATOM   1414  O   ASP A 143      82.587  36.993 103.582  1.00  0.00            
ATOM   1415  N   THR A 144      82.183  34.853 104.213  1.00  0.00            
ATOM   1416  H   THR A 144      81.570  34.069 104.272  1.00  0.00            
ATOM   1417  CA  THR A 144      83.352  34.662 105.083  1.00  0.00            
ATOM   1418  CB  THR A 144      83.103  33.426 105.954  1.00  0.00            
ATOM   1419  OG1 THR A 144      82.760  32.265 105.188  1.00  0.00            
ATOM   1420  HG1 THR A 144      82.731  31.466 105.783  1.00  0.00            
ATOM   1421  CG2 THR A 144      82.065  33.755 107.024  1.00  0.00            
ATOM   1422  C   THR A 144      84.718  34.644 104.389  1.00  0.00            
ATOM   1423  O   THR A 144      84.959  35.098 103.268  1.00  0.00            
ATOM   1424  N   GLN A 145      85.745  34.474 105.215  1.00  0.00            
ATOM   1425  H   GLN A 145      85.545  34.376 106.195  1.00  0.00            
ATOM   1426  CA  GLN A 145      87.123  34.246 104.754  1.00  0.00            
ATOM   1427  CB  GLN A 145      87.925  34.550 106.030  1.00  0.00            
ATOM   1428  CG  GLN A 145      89.395  34.703 105.661  1.00  0.00            
ATOM   1429  CD  GLN A 145      90.314  34.952 106.863  1.00  0.00            
ATOM   1430  OE1 GLN A 145      90.695  36.065 107.244  1.00  0.00            
ATOM   1431  NE2 GLN A 145      90.643  33.888 107.580  1.00  0.00            
ATOM   1432 1HE2 GLN A 145      90.162  33.041 107.352  1.00  0.00            
ATOM   1433 2HE2 GLN A 145      91.449  33.882 108.177  1.00  0.00            
ATOM   1434  C   GLN A 145      87.257  32.809 104.267  1.00  0.00            
ATOM   1435  O   GLN A 145      87.359  31.937 105.131  1.00  0.00            
ATOM   1436  N   HIS A 146      87.218  32.601 102.952  1.00  0.00            
ATOM   1437  H   HIS A 146      87.215  33.345 102.292  1.00  0.00            
ATOM   1438  CA  HIS A 146      87.394  31.283 102.317  1.00  0.00            
ATOM   1439  CB  HIS A 146      86.507  31.183 101.076  1.00  0.00            
ATOM   1440  CG  HIS A 146      85.027  31.324 101.392  1.00  0.00            
ATOM   1441  ND1 HIS A 146      84.243  30.254 101.524  1.00  0.00            
ATOM   1442  CD2 HIS A 146      84.215  32.371 101.502  1.00  0.00            
ATOM   1443  CE1 HIS A 146      82.974  30.657 101.616  1.00  0.00            
ATOM   1444  NE2 HIS A 146      82.942  31.978 101.600  1.00  0.00            
ATOM   1445  HE2 HIS A 146      82.138  32.577 101.496  1.00  0.00            
ATOM   1446  C   HIS A 146      88.879  31.116 101.977  1.00  0.00            
ATOM   1447  O   HIS A 146      89.394  31.850 101.140  1.00  0.00            
ATOM   1448  N   ILE A 147      89.374  29.979 102.448  1.00  0.00            
ATOM   1449  H   ILE A 147      88.871  29.406 103.098  1.00  0.00            
ATOM   1450  CA  ILE A 147      90.813  29.694 102.313  1.00  0.00            
ATOM   1451  CB  ILE A 147      91.376  29.620 103.744  1.00  0.00            
ATOM   1452  CG1 ILE A 147      90.841  30.615 104.774  1.00  0.00            
ATOM   1453  CG2 ILE A 147      92.892  29.713 103.526  1.00  0.00            
ATOM   1454  CD  ILE A 147      91.393  30.371 106.178  1.00  0.00            
ATOM   1455  C   ILE A 147      91.110  28.418 101.522  1.00  0.00            
ATOM   1456  O   ILE A 147      90.801  27.261 101.804  1.00  0.00            
ATOM   1457  N   TRP A 148      91.967  28.597 100.518  1.00  0.00            
ATOM   1458  H   TRP A 148      92.190  29.546 100.309  1.00  0.00            
ATOM   1459  CA  TRP A 148      92.541  27.701  99.510  1.00  0.00            
ATOM   1460  CB  TRP A 148      92.496  28.413  98.152  1.00  0.00            
ATOM   1461  CG  TRP A 148      92.677  27.392  97.032  1.00  0.00            
ATOM   1462  CD1 TRP A 148      91.633  26.811  96.455  1.00  0.00            
ATOM   1463  HD1 TRP A 148      90.600  27.130  96.540  1.00  0.00            
ATOM   1464  CD2 TRP A 148      93.853  27.022  96.392  1.00  0.00            
ATOM   1465  NE1 TRP A 148      92.171  26.027  95.517  1.00  0.00            
ATOM   1466  HE1 TRP A 148      91.604  25.453  94.930  1.00  0.00            
ATOM   1467  CE2 TRP A 148      93.497  26.070  95.436  1.00  0.00            
ATOM   1468  CE3 TRP A 148      95.114  27.600  96.419  1.00  0.00            
ATOM   1469  HE3 TRP A 148      95.455  28.177  97.282  1.00  0.00            
ATOM   1470  CZ2 TRP A 148      94.477  25.601  94.574  1.00  0.00            
ATOM   1471  HZ2 TRP A 148      94.171  25.027  93.706  1.00  0.00            
ATOM   1472  CZ3 TRP A 148      96.061  27.122  95.519  1.00  0.00            
ATOM   1473  HZ3 TRP A 148      97.112  27.265  95.771  1.00  0.00            
ATOM   1474  CH2 TRP A 148      95.772  26.103  94.617  1.00  0.00            
ATOM   1475  HH2 TRP A 148      96.560  25.666  94.006  1.00  0.00            
ATOM   1476  C   TRP A 148      94.022  27.392  99.722  1.00  0.00            
ATOM   1477  O   TRP A 148      94.829  28.321  99.754  1.00  0.00            
ATOM   1478  N   GLU A 149      94.152  26.073  99.869  1.00  0.00            
ATOM   1479  H   GLU A 149      93.491  25.444  99.470  1.00  0.00            
ATOM   1480  CA  GLU A 149      95.469  25.560 100.262  1.00  0.00            
ATOM   1481  CB  GLU A 149      95.425  24.930 101.661  1.00  0.00            
ATOM   1482  CG  GLU A 149      95.375  26.033 102.728  1.00  0.00            
ATOM   1483  CD  GLU A 149      95.604  25.510 104.147  1.00  0.00            
ATOM   1484  OE1 GLU A 149      96.589  24.843 104.517  1.00  0.00            
ATOM   1485  OE2 GLU A 149      94.631  25.764 104.897  1.00  0.00            
ATOM   1486  C   GLU A 149      95.931  24.492  99.260  1.00  0.00            
ATOM   1487  O   GLU A 149      95.335  23.440  99.023  1.00  0.00            
ATOM   1488  N   SER A 150      97.088  24.742  98.666  1.00  0.00            
ATOM   1489  H   SER A 150      97.702  25.471  98.970  1.00  0.00            
ATOM   1490  CA  SER A 150      97.663  23.836  97.660  1.00  0.00            
ATOM   1491  CB  SER A 150      98.867  24.527  97.005  1.00  0.00            
ATOM   1492  OG  SER A 150     100.048  24.639  97.800  1.00  0.00            
ATOM   1493  HG  SER A 150     100.336  23.747  98.144  1.00  0.00            
ATOM   1494  C   SER A 150      98.016  22.394  98.035  1.00  0.00            
ATOM   1495  O   SER A 150      98.340  22.051  99.177  1.00  0.00            
ATOM   1496  N   ASP A 151      97.825  21.521  97.051  1.00  0.00            
ATOM   1497  H   ASP A 151      97.270  21.843  96.289  1.00  0.00            
ATOM   1498  CA  ASP A 151      98.341  20.142  97.040  1.00  0.00            
ATOM   1499  CB  ASP A 151      97.142  19.195  97.136  1.00  0.00            
ATOM   1500  CG  ASP A 151      97.444  18.028  98.078  1.00  0.00            
ATOM   1501  OD1 ASP A 151      97.333  18.147  99.316  1.00  0.00            
ATOM   1502  OD2 ASP A 151      97.913  16.997  97.546  1.00  0.00            
ATOM   1503  C   ASP A 151      99.295  20.030  95.852  1.00  0.00            
ATOM   1504  O   ASP A 151      99.789  21.070  95.412  1.00  0.00            
ATOM   1505  N   SER A 152      99.389  18.810  95.344  1.00  0.00            
ATOM   1506  H   SER A 152      99.101  18.047  95.924  1.00  0.00            
ATOM   1507  CA  SER A 152      99.832  18.518  93.970  1.00  0.00            
ATOM   1508  CB  SER A 152     100.426  17.105  93.900  1.00  0.00            
ATOM   1509  OG  SER A 152      99.517  16.153  94.447  1.00  0.00            
ATOM   1510  HG  SER A 152      99.200  15.505  93.743  1.00  0.00            
ATOM   1511  C   SER A 152      98.680  18.689  92.983  1.00  0.00            
ATOM   1512  O   SER A 152      98.745  19.668  92.243  1.00  0.00            
ATOM   1513  N   ASN A 153      97.503  18.167  93.328  1.00  0.00            
ATOM   1514  H   ASN A 153      97.274  17.650  94.158  1.00  0.00            
ATOM   1515  CA  ASN A 153      96.314  18.330  92.483  1.00  0.00            
ATOM   1516  CB  ASN A 153      96.034  17.170  91.528  1.00  0.00            
ATOM   1517  CG  ASN A 153      97.078  17.118  90.409  1.00  0.00            
ATOM   1518  OD1 ASN A 153      98.155  16.554  90.631  1.00  0.00            
ATOM   1519  ND2 ASN A 153      96.859  17.719  89.244  1.00  0.00            
ATOM   1520 1HD2 ASN A 153      95.934  18.077  89.158  1.00  0.00            
ATOM   1521 2HD2 ASN A 153      97.470  17.786  88.455  1.00  0.00            
ATOM   1522  C   ASN A 153      95.082  18.814  93.263  1.00  0.00            
ATOM   1523  O   ASN A 153      94.703  19.989  93.222  1.00  0.00            
ATOM   1524  N   GLU A 154      94.584  17.907  94.090  1.00  0.00            
ATOM   1525  H   GLU A 154      95.120  17.156  94.480  1.00  0.00            
ATOM   1526  CA  GLU A 154      93.384  18.025  94.924  1.00  0.00            
ATOM   1527  CB  GLU A 154      92.891  16.599  95.152  1.00  0.00            
ATOM   1528  CG  GLU A 154      91.771  16.610  96.200  1.00  0.00            
ATOM   1529  CD  GLU A 154      90.849  15.396  96.058  1.00  0.00            
ATOM   1530  OE1 GLU A 154      91.032  14.348  96.708  1.00  0.00            
ATOM   1531  OE2 GLU A 154      89.851  15.566  95.328  1.00  0.00            
ATOM   1532  C   GLU A 154      93.603  18.824  96.213  1.00  0.00            
ATOM   1533  O   GLU A 154      94.120  18.341  97.224  1.00  0.00            
ATOM   1534  N   PHE A 155      93.450  20.134  96.022  1.00  0.00            
ATOM   1535  H   PHE A 155      93.141  20.552  95.171  1.00  0.00            
ATOM   1536  CA  PHE A 155      93.667  21.092  97.123  1.00  0.00            
ATOM   1537  CB  PHE A 155      93.850  22.478  96.487  1.00  0.00            
ATOM   1538  CG  PHE A 155      92.772  22.811  95.462  1.00  0.00            
ATOM   1539  CD1 PHE A 155      92.966  22.663  94.092  1.00  0.00            
ATOM   1540  HD1 PHE A 155      93.956  22.601  93.655  1.00  0.00            
ATOM   1541  CD2 PHE A 155      91.549  23.260  95.946  1.00  0.00            
ATOM   1542  HD2 PHE A 155      91.526  23.680  96.950  1.00  0.00            
ATOM   1543  CE1 PHE A 155      91.856  22.878  93.273  1.00  0.00            
ATOM   1544  HE1 PHE A 155      92.105  22.742  92.215  1.00  0.00            
ATOM   1545  CE2 PHE A 155      90.393  23.328  95.178  1.00  0.00            
ATOM   1546  HE2 PHE A 155      89.468  23.277  95.750  1.00  0.00            
ATOM   1547  CZ  PHE A 155      90.602  23.082  93.820  1.00  0.00            
ATOM   1548  HZ  PHE A 155      89.670  23.035  93.266  1.00  0.00            
ATOM   1549  C   PHE A 155      92.546  21.211  98.145  1.00  0.00            
ATOM   1550  O   PHE A 155      91.438  20.677  98.015  1.00  0.00            
ATOM   1551  N   SER A 156      92.874  21.790  99.302  1.00  0.00            
ATOM   1552  H   SER A 156      93.820  22.093  99.415  1.00  0.00            
ATOM   1553  CA  SER A 156      91.939  22.167 100.365  1.00  0.00            
ATOM   1554  CB  SER A 156      92.640  22.111 101.726  1.00  0.00            
ATOM   1555  OG  SER A 156      91.783  22.487 102.803  1.00  0.00            
ATOM   1556  HG  SER A 156      91.917  23.451 103.045  1.00  0.00            
ATOM   1557  C   SER A 156      91.172  23.471 100.087  1.00  0.00            
ATOM   1558  O   SER A 156      91.719  24.381  99.473  1.00  0.00            
ATOM   1559  N   VAL A 157      89.911  23.493 100.486  1.00  0.00            
ATOM   1560  H   VAL A 157      89.501  22.695 100.926  1.00  0.00            
ATOM   1561  CA  VAL A 157      89.133  24.739 100.448  1.00  0.00            
ATOM   1562  CB  VAL A 157      88.694  25.015  99.005  1.00  0.00            
ATOM   1563  CG1 VAL A 157      87.665  24.007  98.484  1.00  0.00            
ATOM   1564  CG2 VAL A 157      88.368  26.501  98.797  1.00  0.00            
ATOM   1565  C   VAL A 157      88.056  24.640 101.541  1.00  0.00            
ATOM   1566  O   VAL A 157      87.030  23.984 101.426  1.00  0.00            
ATOM   1567  N   ILE A 158      88.487  25.212 102.665  1.00  0.00            
ATOM   1568  H   ILE A 158      89.305  25.780 102.619  1.00  0.00            
ATOM   1569  CA  ILE A 158      87.742  25.396 103.923  1.00  0.00            
ATOM   1570  CB  ILE A 158      88.415  24.817 105.174  1.00  0.00            
ATOM   1571  CG1 ILE A 158      89.796  25.467 105.320  1.00  0.00            
ATOM   1572  CG2 ILE A 158      88.558  23.303 104.982  1.00  0.00            
ATOM   1573  CD  ILE A 158      89.777  26.195 106.658  1.00  0.00            
ATOM   1574  C   ILE A 158      87.406  26.876 104.075  1.00  0.00            
ATOM   1575  O   ILE A 158      88.004  27.833 103.580  1.00  0.00            
ATOM   1576  N   ALA A 159      86.431  27.062 104.953  1.00  0.00            
ATOM   1577  H   ALA A 159      85.933  26.271 105.305  1.00  0.00            
ATOM   1578  CA  ALA A 159      85.876  28.387 105.295  1.00  0.00            
ATOM   1579  CB  ALA A 159      84.433  28.484 104.807  1.00  0.00            
ATOM   1580  C   ALA A 159      85.949  28.703 106.794  1.00  0.00            
ATOM   1581  O   ALA A 159      85.341  27.948 107.555  1.00  0.00            
ATOM   1582  N   ASP A 160      86.589  29.810 107.141  1.00  0.00            
ATOM   1583  H   ASP A 160      87.036  30.346 106.427  1.00  0.00            
ATOM   1584  CA  ASP A 160      86.744  30.437 108.462  1.00  0.00            
ATOM   1585  CB  ASP A 160      88.095  31.154 108.428  1.00  0.00            
ATOM   1586  CG  ASP A 160      88.519  31.496 109.860  1.00  0.00            
ATOM   1587  OD1 ASP A 160      89.722  31.806 109.951  1.00  0.00            
ATOM   1588  OD2 ASP A 160      87.735  31.543 110.836  1.00  0.00            
ATOM   1589  C   ASP A 160      85.569  31.380 108.725  1.00  0.00            
ATOM   1590  O   ASP A 160      85.507  32.459 108.137  1.00  0.00            
ATOM   1591  N   PRO A 161      84.524  30.886 109.380  1.00  0.00            
ATOM   1592  CA  PRO A 161      83.364  31.688 109.814  1.00  0.00            
ATOM   1593  CB  PRO A 161      82.500  30.819 110.732  1.00  0.00            
ATOM   1594  CG  PRO A 161      82.924  29.405 110.352  1.00  0.00            
ATOM   1595  CD  PRO A 161      84.376  29.511 109.902  1.00  0.00            
ATOM   1596  C   PRO A 161      83.797  32.915 110.619  1.00  0.00            
ATOM   1597  O   PRO A 161      83.116  33.941 110.621  1.00  0.00            
ATOM   1598  N   ARG A 162      84.894  32.754 111.355  1.00  0.00            
ATOM   1599  H   ARG A 162      85.495  31.960 111.268  1.00  0.00            
ATOM   1600  CA  ARG A 162      85.522  33.819 112.141  1.00  0.00            
ATOM   1601  CB  ARG A 162      86.432  33.251 113.237  1.00  0.00            
ATOM   1602  CG  ARG A 162      87.097  34.299 114.129  1.00  0.00            
ATOM   1603  CD  ARG A 162      87.651  33.741 115.438  1.00  0.00            
ATOM   1604  NE  ARG A 162      87.946  34.811 116.389  1.00  0.00            
ATOM   1605  HE  ARG A 162      87.641  35.730 116.147  1.00  0.00            
ATOM   1606  CZ  ARG A 162      88.805  34.694 117.414  1.00  0.00            
ATOM   1607  NH1 ARG A 162      89.487  33.606 117.791  1.00  0.00            
ATOM   1608 1HH1 ARG A 162      89.395  32.736 117.326  1.00  0.00            
ATOM   1609 2HH1 ARG A 162      90.308  33.803 118.323  1.00  0.00            
ATOM   1610  NH2 ARG A 162      88.904  35.811 118.159  1.00  0.00            
ATOM   1611 1HH2 ARG A 162      88.536  36.707 117.924  1.00  0.00            
ATOM   1612 2HH2 ARG A 162      89.375  35.687 119.037  1.00  0.00            
ATOM   1613  C   ARG A 162      86.204  34.822 111.197  1.00  0.00            
ATOM   1614  O   ARG A 162      85.818  35.964 110.981  1.00  0.00            
ATOM   1615  N   GLY A 163      87.128  34.289 110.399  1.00  0.00            
ATOM   1616  H   GLY A 163      87.377  33.326 110.485  1.00  0.00            
ATOM   1617  CA  GLY A 163      88.028  35.095 109.561  1.00  0.00            
ATOM   1618  C   GLY A 163      89.100  35.643 110.499  1.00  0.00            
ATOM   1619  O   GLY A 163      89.229  36.851 110.682  1.00  0.00            
ATOM   1620  N   ASN A 164      90.062  34.748 110.692  1.00  0.00            
ATOM   1621  H   ASN A 164      90.056  33.849 110.254  1.00  0.00            
ATOM   1622  CA  ASN A 164      91.299  34.943 111.470  1.00  0.00            
ATOM   1623  CB  ASN A 164      91.849  33.631 112.020  1.00  0.00            
ATOM   1624  CG  ASN A 164      91.052  33.182 113.243  1.00  0.00            
ATOM   1625  OD1 ASN A 164      91.279  33.662 114.351  1.00  0.00            
ATOM   1626  ND2 ASN A 164      90.009  32.386 113.044  1.00  0.00            
ATOM   1627 1HD2 ASN A 164      89.683  32.146 112.121  1.00  0.00            
ATOM   1628 2HD2 ASN A 164      89.731  31.873 113.862  1.00  0.00            
ATOM   1629  C   ASN A 164      92.378  35.821 110.836  1.00  0.00            
ATOM   1630  O   ASN A 164      93.310  36.221 111.529  1.00  0.00            
ATOM   1631  N   THR A 165      92.164  36.389 109.648  1.00  0.00            
ATOM   1632  H   THR A 165      91.422  36.093 109.046  1.00  0.00            
ATOM   1633  CA  THR A 165      93.204  37.214 109.020  1.00  0.00            
ATOM   1634  CB  THR A 165      94.008  36.531 107.907  1.00  0.00            
ATOM   1635  OG1 THR A 165      94.601  35.323 108.391  1.00  0.00            
ATOM   1636  HG1 THR A 165      95.387  35.669 108.916  1.00  0.00            
ATOM   1637  CG2 THR A 165      95.101  37.352 107.233  1.00  0.00            
ATOM   1638  C   THR A 165      92.766  38.633 108.670  1.00  0.00            
ATOM   1639  O   THR A 165      93.163  39.571 109.365  1.00  0.00            
ATOM   1640  N   LEU A 166      91.883  38.754 107.678  1.00  0.00            
ATOM   1641  H   LEU A 166      91.312  37.969 107.445  1.00  0.00            
ATOM   1642  CA  LEU A 166      91.507  40.025 107.057  1.00  0.00            
ATOM   1643  CB  LEU A 166      92.160  40.148 105.678  1.00  0.00            
ATOM   1644  CG  LEU A 166      91.575  39.611 104.369  1.00  0.00            
ATOM   1645  CD1 LEU A 166      92.439  40.009 103.168  1.00  0.00            
ATOM   1646  CD2 LEU A 166      91.225  38.123 104.368  1.00  0.00            
ATOM   1647  C   LEU A 166      90.027  40.377 107.184  1.00  0.00            
ATOM   1648  O   LEU A 166      89.122  39.533 107.214  1.00  0.00            
ATOM   1649  N   GLY A 167      89.796  41.692 107.166  1.00  0.00            
ATOM   1650  H   GLY A 167      90.480  42.284 107.580  1.00  0.00            
ATOM   1651  CA  GLY A 167      88.437  42.190 106.880  1.00  0.00            
ATOM   1652  C   GLY A 167      87.727  41.945 105.551  1.00  0.00            
ATOM   1653  O   GLY A 167      86.548  41.597 105.569  1.00  0.00            
ATOM   1654  N   ARG A 168      88.308  42.455 104.471  1.00  0.00            
ATOM   1655  H   ARG A 168      89.057  43.116 104.568  1.00  0.00            
ATOM   1656  CA  ARG A 168      87.759  42.321 103.121  1.00  0.00            
ATOM   1657  CB  ARG A 168      86.770  43.462 102.889  1.00  0.00            
ATOM   1658  CG  ARG A 168      85.899  43.342 101.639  1.00  0.00            
ATOM   1659  CD  ARG A 168      85.233  44.660 101.230  1.00  0.00            
ATOM   1660  NE  ARG A 168      86.079  45.367 100.274  1.00  0.00            
ATOM   1661  HE  ARG A 168      86.907  44.963  99.877  1.00  0.00            
ATOM   1662  CZ  ARG A 168      85.777  46.524  99.658  1.00  0.00            
ATOM   1663  NH1 ARG A 168      84.547  47.058  99.723  1.00  0.00            
ATOM   1664 1HH1 ARG A 168      83.963  46.581 100.379  1.00  0.00            
ATOM   1665 2HH1 ARG A 168      84.255  47.964  99.406  1.00  0.00            
ATOM   1666  NH2 ARG A 168      86.711  47.301  99.094  1.00  0.00            
ATOM   1667 1HH2 ARG A 168      87.662  47.008  99.020  1.00  0.00            
ATOM   1668 2HH2 ARG A 168      86.526  48.260  98.899  1.00  0.00            
ATOM   1669  C   ARG A 168      88.961  42.354 102.166  1.00  0.00            
ATOM   1670  O   ARG A 168      89.869  43.166 102.236  1.00  0.00            
ATOM   1671  N   GLY A 169      88.938  41.378 101.265  1.00  0.00            
ATOM   1672  H   GLY A 169      88.256  40.640 101.332  1.00  0.00            
ATOM   1673  CA  GLY A 169      89.977  41.134 100.266  1.00  0.00            
ATOM   1674  C   GLY A 169      90.640  39.753 100.290  1.00  0.00            
ATOM   1675  O   GLY A 169      90.307  38.950 101.163  1.00  0.00            
ATOM   1676  N   THR A 170      91.670  39.711  99.449  1.00  0.00            
ATOM   1677  H   THR A 170      92.140  40.539  99.139  1.00  0.00            
ATOM   1678  CA  THR A 170      92.485  38.490  99.436  1.00  0.00            
ATOM   1679  CB  THR A 170      92.366  37.929  98.012  1.00  0.00            
ATOM   1680  OG1 THR A 170      91.008  37.929  97.571  1.00  0.00            
ATOM   1681  HG1 THR A 170      90.746  38.833  97.227  1.00  0.00            
ATOM   1682  CG2 THR A 170      92.832  36.484  97.886  1.00  0.00            
ATOM   1683  C   THR A 170      93.926  38.636  99.916  1.00  0.00            
ATOM   1684  O   THR A 170      94.666  39.562  99.575  1.00  0.00            
ATOM   1685  N   THR A 171      94.310  37.619 100.694  1.00  0.00            
ATOM   1686  H   THR A 171      93.699  36.885 100.967  1.00  0.00            
ATOM   1687  CA  THR A 171      95.717  37.495 101.111  1.00  0.00            
ATOM   1688  CB  THR A 171      95.926  37.818 102.585  1.00  0.00            
ATOM   1689  OG1 THR A 171      97.327  37.976 102.814  1.00  0.00            
ATOM   1690  HG1 THR A 171      97.697  38.773 102.328  1.00  0.00            
ATOM   1691  CG2 THR A 171      95.336  36.886 103.646  1.00  0.00            
ATOM   1692  C   THR A 171      96.324  36.120 100.804  1.00  0.00            
ATOM   1693  O   THR A 171      95.713  35.073 100.983  1.00  0.00            
ATOM   1694  N   ILE A 172      97.340  36.157  99.955  1.00  0.00            
ATOM   1695  H   ILE A 172      97.569  37.009  99.497  1.00  0.00            
ATOM   1696  CA  ILE A 172      97.951  34.946  99.374  1.00  0.00            
ATOM   1697  CB  ILE A 172      97.922  35.152  97.864  1.00  0.00            
ATOM   1698  CG1 ILE A 172      96.517  35.489  97.336  1.00  0.00            
ATOM   1699  CG2 ILE A 172      98.284  33.787  97.282  1.00  0.00            
ATOM   1700  CD  ILE A 172      96.487  36.016  95.906  1.00  0.00            
ATOM   1701  C   ILE A 172      99.377  34.772  99.896  1.00  0.00            
ATOM   1702  O   ILE A 172     100.284  35.493  99.477  1.00  0.00            
ATOM   1703  N   THR A 173      99.451  33.830 100.829  1.00  0.00            
ATOM   1704  H   THR A 173      98.616  33.354 101.109  1.00  0.00            
ATOM   1705  CA  THR A 173     100.678  33.289 101.442  1.00  0.00            
ATOM   1706  CB  THR A 173     100.617  32.865 102.912  1.00  0.00            
ATOM   1707  OG1 THR A 173      99.803  33.766 103.668  1.00  0.00            
ATOM   1708  HG1 THR A 173      98.818  33.685 103.504  1.00  0.00            
ATOM   1709  CG2 THR A 173     102.051  32.761 103.422  1.00  0.00            
ATOM   1710  C   THR A 173     101.303  32.282 100.473  1.00  0.00            
ATOM   1711  O   THR A 173     100.834  31.169 100.236  1.00  0.00            
ATOM   1712  N   LEU A 174     102.357  32.756  99.815  1.00  0.00            
ATOM   1713  H   LEU A 174     102.575  33.724  99.768  1.00  0.00            
ATOM   1714  CA  LEU A 174     103.179  31.967  98.888  1.00  0.00            
ATOM   1715  CB  LEU A 174     103.390  32.730  97.580  1.00  0.00            
ATOM   1716  CG  LEU A 174     102.143  32.708  96.698  1.00  0.00            
ATOM   1717  CD1 LEU A 174     102.076  33.968  95.824  1.00  0.00            
ATOM   1718  CD2 LEU A 174     102.037  31.446  95.834  1.00  0.00            
ATOM   1719  C   LEU A 174     104.462  31.471  99.549  1.00  0.00            
ATOM   1720  O   LEU A 174     105.361  32.293  99.731  1.00  0.00            
ATOM   1721  N   VAL A 175     104.364  30.253 100.069  1.00  0.00            
ATOM   1722  H   VAL A 175     103.508  29.729  99.989  1.00  0.00            
ATOM   1723  CA  VAL A 175     105.524  29.545 100.635  1.00  0.00            
ATOM   1724  CB  VAL A 175     105.079  28.432 101.590  1.00  0.00            
ATOM   1725  CG1 VAL A 175     106.226  27.783 102.367  1.00  0.00            
ATOM   1726  CG2 VAL A 175     103.939  28.793 102.551  1.00  0.00            
ATOM   1727  C   VAL A 175     106.348  28.978  99.474  1.00  0.00            
ATOM   1728  O   VAL A 175     106.481  27.774  99.305  1.00  0.00            
ATOM   1729  N   LEU A 176     107.199  29.888  99.002  1.00  0.00            
ATOM   1730  H   LEU A 176     107.213  30.794  99.417  1.00  0.00            
ATOM   1731  CA  LEU A 176     108.177  29.746  97.922  1.00  0.00            
ATOM   1732  CB  LEU A 176     108.770  31.107  97.570  1.00  0.00            
ATOM   1733  CG  LEU A 176     107.802  32.266  97.315  1.00  0.00            
ATOM   1734  CD1 LEU A 176     108.560  33.577  97.116  1.00  0.00            
ATOM   1735  CD2 LEU A 176     106.948  32.134  96.053  1.00  0.00            
ATOM   1736  C   LEU A 176     109.398  28.828  97.990  1.00  0.00            
ATOM   1737  O   LEU A 176     109.619  28.159  99.009  1.00  0.00            
ATOM   1738  N   LYS A 177     110.066  28.611  96.861  1.00  0.00            
ATOM   1739  H   LYS A 177     109.663  28.726  95.955  1.00  0.00            
ATOM   1740  CA  LYS A 177     111.255  27.750  96.808  1.00  0.00            
ATOM   1741  CB  LYS A 177     110.866  26.483  96.043  1.00  0.00            
ATOM   1742  CG  LYS A 177     110.201  25.419  96.919  1.00  0.00            
ATOM   1743  CD  LYS A 177     111.225  24.757  97.847  1.00  0.00            
ATOM   1744  CE  LYS A 177     110.370  24.339  99.045  1.00  0.00            
ATOM   1745  NZ  LYS A 177     110.973  23.477 100.067  1.00  0.00            
ATOM   1746  HZ1 LYS A 177     110.906  22.527  99.763  1.00  0.00            
ATOM   1747  HZ2 LYS A 177     111.926  23.772 100.189  1.00  0.00            
ATOM   1748  HZ3 LYS A 177     110.574  23.491 100.974  1.00  0.00            
ATOM   1749  C   LYS A 177     112.499  28.386  96.173  1.00  0.00            
ATOM   1750  O   LYS A 177     112.552  28.930  95.071  1.00  0.00            
ATOM   1751  N   GLU A 178     113.541  28.159  96.960  1.00  0.00            
ATOM   1752  H   GLU A 178     113.428  27.837  97.909  1.00  0.00            
ATOM   1753  CA  GLU A 178     114.948  28.420  96.645  1.00  0.00            
ATOM   1754  CB  GLU A 178     115.607  27.239  95.933  1.00  0.00            
ATOM   1755  CG  GLU A 178     117.135  27.192  95.943  1.00  0.00            
ATOM   1756  CD  GLU A 178     117.842  26.034  95.224  1.00  0.00            
ATOM   1757  OE1 GLU A 178     118.562  25.295  95.923  1.00  0.00            
ATOM   1758  OE2 GLU A 178     117.781  25.850  93.990  1.00  0.00            
ATOM   1759  C   GLU A 178     115.281  29.813  96.091  1.00  0.00            
ATOM   1760  O   GLU A 178     115.561  30.775  96.801  1.00  0.00            
ATOM   1761  N   GLU A 179     115.385  29.758  94.762  1.00  0.00            
ATOM   1762  H   GLU A 179     115.480  28.881  94.286  1.00  0.00            
ATOM   1763  CA  GLU A 179     115.558  30.873  93.827  1.00  0.00            
ATOM   1764  CB  GLU A 179     116.201  30.464  92.499  1.00  0.00            
ATOM   1765  CG  GLU A 179     117.721  30.632  92.622  1.00  0.00            
ATOM   1766  CD  GLU A 179     118.207  30.464  91.180  1.00  0.00            
ATOM   1767  OE1 GLU A 179     118.201  29.341  90.638  1.00  0.00            
ATOM   1768  OE2 GLU A 179     118.780  31.461  90.697  1.00  0.00            
ATOM   1769  C   GLU A 179     114.447  31.912  93.646  1.00  0.00            
ATOM   1770  O   GLU A 179     114.728  33.102  93.500  1.00  0.00            
ATOM   1771  N   ALA A 180     113.227  31.382  93.585  1.00  0.00            
ATOM   1772  H   ALA A 180     113.160  30.447  93.250  1.00  0.00            
ATOM   1773  CA  ALA A 180     111.990  32.165  93.620  1.00  0.00            
ATOM   1774  CB  ALA A 180     110.852  31.174  93.404  1.00  0.00            
ATOM   1775  C   ALA A 180     111.669  33.138  94.766  1.00  0.00            
ATOM   1776  O   ALA A 180     110.756  33.949  94.808  1.00  0.00            
ATOM   1777  N   SER A 181     112.367  32.730  95.829  1.00  0.00            
ATOM   1778  H   SER A 181     112.614  31.779  96.035  1.00  0.00            
ATOM   1779  CA  SER A 181     112.336  33.493  97.088  1.00  0.00            
ATOM   1780  CB  SER A 181     111.966  32.519  98.212  1.00  0.00            
ATOM   1781  OG  SER A 181     112.763  31.338  98.096  1.00  0.00            
ATOM   1782  HG  SER A 181     112.936  30.894  98.976  1.00  0.00            
ATOM   1783  C   SER A 181     113.598  34.299  97.405  1.00  0.00            
ATOM   1784  O   SER A 181     113.516  35.519  97.525  1.00  0.00            
ATOM   1785  N   ASP A 182     114.726  33.701  97.040  1.00  0.00            
ATOM   1786  H   ASP A 182     114.804  32.705  96.973  1.00  0.00            
ATOM   1787  CA  ASP A 182     116.021  34.356  96.868  1.00  0.00            
ATOM   1788  CB  ASP A 182     117.070  33.405  96.286  1.00  0.00            
ATOM   1789  CG  ASP A 182     118.468  33.958  96.011  1.00  0.00            
ATOM   1790  OD1 ASP A 182     118.982  33.692  94.906  1.00  0.00            
ATOM   1791  OD2 ASP A 182     119.165  34.534  96.876  1.00  0.00            
ATOM   1792  C   ASP A 182     115.951  35.634  96.034  1.00  0.00            
ATOM   1793  O   ASP A 182     116.540  36.635  96.439  1.00  0.00            
ATOM   1794  N   TYR A 183     115.153  35.585  94.972  1.00  0.00            
ATOM   1795  H   TYR A 183     115.041  34.751  94.435  1.00  0.00            
ATOM   1796  CA  TYR A 183     114.572  36.775  94.334  1.00  0.00            
ATOM   1797  CB  TYR A 183     113.312  36.443  93.542  1.00  0.00            
ATOM   1798  CG  TYR A 183     112.530  37.482  92.726  1.00  0.00            
ATOM   1799  CD1 TYR A 183     113.286  38.456  92.090  1.00  0.00            
ATOM   1800  HD1 TYR A 183     114.372  38.420  92.075  1.00  0.00            
ATOM   1801  CD2 TYR A 183     111.174  37.372  92.406  1.00  0.00            
ATOM   1802  HD2 TYR A 183     110.468  36.674  92.859  1.00  0.00            
ATOM   1803  CE1 TYR A 183     112.681  39.330  91.189  1.00  0.00            
ATOM   1804  HE1 TYR A 183     113.372  39.879  90.544  1.00  0.00            
ATOM   1805  CE2 TYR A 183     110.631  38.137  91.385  1.00  0.00            
ATOM   1806  HE2 TYR A 183     109.682  37.780  90.978  1.00  0.00            
ATOM   1807  CZ  TYR A 183     111.358  39.157  90.789  1.00  0.00            
ATOM   1808  OH  TYR A 183     111.018  39.873  89.687  1.00  0.00            
ATOM   1809  HH  TYR A 183     111.868  39.998  89.161  1.00  0.00            
ATOM   1810  C   TYR A 183     114.380  38.119  95.056  1.00  0.00            
ATOM   1811  O   TYR A 183     114.704  39.219  94.627  1.00  0.00            
ATOM   1812  N   LEU A 184     113.669  38.045  96.176  1.00  0.00            
ATOM   1813  H   LEU A 184     113.265  37.186  96.505  1.00  0.00            
ATOM   1814  CA  LEU A 184     113.112  39.179  96.920  1.00  0.00            
ATOM   1815  CB  LEU A 184     112.092  38.675  97.946  1.00  0.00            
ATOM   1816  CG  LEU A 184     111.142  37.622  97.369  1.00  0.00            
ATOM   1817  CD1 LEU A 184     110.668  36.700  98.488  1.00  0.00            
ATOM   1818  CD2 LEU A 184     110.004  38.268  96.571  1.00  0.00            
ATOM   1819  C   LEU A 184     114.131  40.054  97.658  1.00  0.00            
ATOM   1820  O   LEU A 184     114.542  39.841  98.799  1.00  0.00            
ATOM   1821  N   GLU A 185     114.673  40.945  96.838  1.00  0.00            
ATOM   1822  H   GLU A 185     114.845  40.720  95.884  1.00  0.00            
ATOM   1823  CA  GLU A 185     115.555  42.026  97.319  1.00  0.00            
ATOM   1824  CB  GLU A 185     116.869  41.957  96.536  1.00  0.00            
ATOM   1825  CG  GLU A 185     117.992  42.936  96.860  1.00  0.00            
ATOM   1826  CD  GLU A 185     117.848  44.434  96.586  1.00  0.00            
ATOM   1827  OE1 GLU A 185     117.455  45.256  97.443  1.00  0.00            
ATOM   1828  OE2 GLU A 185     118.141  44.750  95.415  1.00  0.00            
ATOM   1829  C   GLU A 185     114.849  43.373  97.139  1.00  0.00            
ATOM   1830  O   GLU A 185     114.741  43.771  95.984  1.00  0.00            
ATOM   1831  N   LEU A 186     114.174  43.773  98.213  1.00  0.00            
ATOM   1832  H   LEU A 186     113.995  43.204  99.013  1.00  0.00            
ATOM   1833  CA  LEU A 186     113.557  45.084  98.451  1.00  0.00            
ATOM   1834  CB  LEU A 186     114.094  45.564  99.802  1.00  0.00            
ATOM   1835  CG  LEU A 186     113.407  46.833 100.287  1.00  0.00            
ATOM   1836  CD1 LEU A 186     112.457  46.478 101.429  1.00  0.00            
ATOM   1837  CD2 LEU A 186     114.332  48.005 100.639  1.00  0.00            
ATOM   1838  C   LEU A 186     113.628  46.125  97.325  1.00  0.00            
ATOM   1839  O   LEU A 186     112.600  46.273  96.655  1.00  0.00            
ATOM   1840  N   ASP A 187     114.779  46.722  97.065  1.00  0.00            
ATOM   1841  H   ASP A 187     115.680  46.390  97.353  1.00  0.00            
ATOM   1842  CA  ASP A 187     114.866  47.759  96.021  1.00  0.00            
ATOM   1843  CB  ASP A 187     116.251  48.399  96.220  1.00  0.00            
ATOM   1844  CG  ASP A 187     116.397  49.732  95.481  1.00  0.00            
ATOM   1845  OD1 ASP A 187     115.451  50.529  95.300  1.00  0.00            
ATOM   1846  OD2 ASP A 187     117.544  49.848  94.997  1.00  0.00            
ATOM   1847  C   ASP A 187     114.623  47.317  94.580  1.00  0.00            
ATOM   1848  O   ASP A 187     113.863  47.969  93.871  1.00  0.00            
ATOM   1849  N   THR A 188     115.306  46.218  94.245  1.00  0.00            
ATOM   1850  H   THR A 188     115.875  45.688  94.872  1.00  0.00            
ATOM   1851  CA  THR A 188     115.119  45.628  92.914  1.00  0.00            
ATOM   1852  CB  THR A 188     116.238  44.617  92.637  1.00  0.00            
ATOM   1853  OG1 THR A 188     116.436  43.565  93.585  1.00  0.00            
ATOM   1854  HG1 THR A 188     116.983  43.934  94.338  1.00  0.00            
ATOM   1855  CG2 THR A 188     117.532  45.404  92.405  1.00  0.00            
ATOM   1856  C   THR A 188     113.796  44.893  92.673  1.00  0.00            
ATOM   1857  O   THR A 188     113.368  44.910  91.530  1.00  0.00            
ATOM   1858  N   ILE A 189     113.328  44.144  93.675  1.00  0.00            
ATOM   1859  H   ILE A 189     113.875  43.612  94.308  1.00  0.00            
ATOM   1860  CA  ILE A 189     111.943  43.713  93.396  1.00  0.00            
ATOM   1861  CB  ILE A 189     111.340  42.689  94.357  1.00  0.00            
ATOM   1862  CG1 ILE A 189     111.562  42.935  95.853  1.00  0.00            
ATOM   1863  CG2 ILE A 189     111.868  41.311  93.957  1.00  0.00            
ATOM   1864  CD  ILE A 189     110.390  43.407  96.705  1.00  0.00            
ATOM   1865  C   ILE A 189     110.930  44.841  93.214  1.00  0.00            
ATOM   1866  O   ILE A 189     110.067  44.740  92.343  1.00  0.00            
ATOM   1867  N   LYS A 190     111.117  45.892  94.008  1.00  0.00            
ATOM   1868  H   LYS A 190     111.831  45.815  94.703  1.00  0.00            
ATOM   1869  CA  LYS A 190     110.401  47.179  94.054  1.00  0.00            
ATOM   1870  CB  LYS A 190     110.794  48.001  95.281  1.00  0.00            
ATOM   1871  CG  LYS A 190     109.978  49.264  95.568  1.00  0.00            
ATOM   1872  CD  LYS A 190     110.638  50.031  96.713  1.00  0.00            
ATOM   1873  CE  LYS A 190     109.911  51.365  96.851  1.00  0.00            
ATOM   1874  NZ  LYS A 190     110.917  52.302  97.382  1.00  0.00            
ATOM   1875  HZ1 LYS A 190     111.748  52.197  96.838  1.00  0.00            
ATOM   1876  HZ2 LYS A 190     110.645  53.260  97.222  1.00  0.00            
ATOM   1877  HZ3 LYS A 190     111.003  52.049  98.343  1.00  0.00            
ATOM   1878  C   LYS A 190     110.552  48.015  92.778  1.00  0.00            
ATOM   1879  O   LYS A 190     109.526  48.556  92.354  1.00  0.00            
ATOM   1880  N   ASN A 191     111.711  48.059  92.127  1.00  0.00            
ATOM   1881  H   ASN A 191     112.532  47.671  92.527  1.00  0.00            
ATOM   1882  CA  ASN A 191     111.901  48.722  90.834  1.00  0.00            
ATOM   1883  CB  ASN A 191     113.340  49.024  90.399  1.00  0.00            
ATOM   1884  CG  ASN A 191     114.132  47.727  90.210  1.00  0.00            
ATOM   1885  OD1 ASN A 191     113.856  46.919  89.337  1.00  0.00            
ATOM   1886  ND2 ASN A 191     115.357  47.800  90.721  1.00  0.00            
ATOM   1887 1HD2 ASN A 191     115.557  48.698  91.125  1.00  0.00            
ATOM   1888 2HD2 ASN A 191     116.117  47.269  90.333  1.00  0.00            
ATOM   1889  C   ASN A 191     111.024  48.222  89.688  1.00  0.00            
ATOM   1890  O   ASN A 191     110.434  48.941  88.881  1.00  0.00            
ATOM   1891  N   LEU A 192     110.771  46.913  89.786  1.00  0.00            
ATOM   1892  H   LEU A 192     111.409  46.305  90.238  1.00  0.00            
ATOM   1893  CA  LEU A 192     109.870  46.190  88.879  1.00  0.00            
ATOM   1894  CB  LEU A 192     110.112  44.694  89.068  1.00  0.00            
ATOM   1895  CG  LEU A 192     111.557  44.375  88.694  1.00  0.00            
ATOM   1896  CD1 LEU A 192     111.807  42.893  88.953  1.00  0.00            
ATOM   1897  CD2 LEU A 192     111.742  44.769  87.219  1.00  0.00            
ATOM   1898  C   LEU A 192     108.431  46.667  89.059  1.00  0.00            
ATOM   1899  O   LEU A 192     107.937  47.300  88.124  1.00  0.00            
ATOM   1900  N   VAL A 193     107.788  46.515  90.221  1.00  0.00            
ATOM   1901  H   VAL A 193     108.241  46.173  91.035  1.00  0.00            
ATOM   1902  CA  VAL A 193     106.380  46.787  90.548  1.00  0.00            
ATOM   1903  CB  VAL A 193     106.151  46.344  91.992  1.00  0.00            
ATOM   1904  CG1 VAL A 193     104.671  46.340  92.399  1.00  0.00            
ATOM   1905  CG2 VAL A 193     106.630  44.924  92.267  1.00  0.00            
ATOM   1906  C   VAL A 193     106.149  48.283  90.296  1.00  0.00            
ATOM   1907  O   VAL A 193     105.049  48.616  89.882  1.00  0.00            
ATOM   1908  N   LYS A 194     107.079  49.155  90.681  1.00  0.00            
ATOM   1909  H   LYS A 194     107.900  48.910  91.192  1.00  0.00            
ATOM   1910  CA  LYS A 194     107.034  50.559  90.237  1.00  0.00            
ATOM   1911  CB  LYS A 194     108.384  51.219  90.502  1.00  0.00            
ATOM   1912  CG  LYS A 194     108.600  51.544  91.983  1.00  0.00            
ATOM   1913  CD  LYS A 194     110.086  51.914  92.110  1.00  0.00            
ATOM   1914  CE  LYS A 194     110.391  53.360  91.689  1.00  0.00            
ATOM   1915  NZ  LYS A 194     110.285  54.217  92.881  1.00  0.00            
ATOM   1916  HZ1 LYS A 194     109.345  54.345  93.217  1.00  0.00            
ATOM   1917  HZ2 LYS A 194     110.783  53.753  93.620  1.00  0.00            
ATOM   1918  HZ3 LYS A 194     110.765  55.085  92.781  1.00  0.00            
ATOM   1919  C   LYS A 194     106.744  50.790  88.758  1.00  0.00            
ATOM   1920  O   LYS A 194     105.746  51.452  88.481  1.00  0.00            
ATOM   1921  N   LYS A 195     107.566  50.161  87.925  1.00  0.00            
ATOM   1922  H   LYS A 195     108.312  49.646  88.341  1.00  0.00            
ATOM   1923  CA  LYS A 195     107.437  50.182  86.453  1.00  0.00            
ATOM   1924  CB  LYS A 195     108.717  49.477  85.998  1.00  0.00            
ATOM   1925  CG  LYS A 195     108.924  49.528  84.485  1.00  0.00            
ATOM   1926  CD  LYS A 195     110.153  48.945  83.773  1.00  0.00            
ATOM   1927  CE  LYS A 195     109.952  48.790  82.262  1.00  0.00            
ATOM   1928  NZ  LYS A 195     110.957  47.795  81.850  1.00  0.00            
ATOM   1929  HZ1 LYS A 195     111.878  47.975  82.192  1.00  0.00            
ATOM   1930  HZ2 LYS A 195     110.704  46.880  82.144  1.00  0.00            
ATOM   1931  HZ3 LYS A 195     110.908  47.848  80.841  1.00  0.00            
ATOM   1932  C   LYS A 195     106.116  49.525  86.083  1.00  0.00            
ATOM   1933  O   LYS A 195     105.450  50.107  85.229  1.00  0.00            
ATOM   1934  N   TYR A 196     105.740  48.392  86.686  1.00  0.00            
ATOM   1935  H   TYR A 196     106.292  47.970  87.408  1.00  0.00            
ATOM   1936  CA  TYR A 196     104.522  47.627  86.402  1.00  0.00            
ATOM   1937  CB  TYR A 196     104.573  46.305  87.170  1.00  0.00            
ATOM   1938  CG  TYR A 196     105.749  45.370  86.891  1.00  0.00            
ATOM   1939  CD1 TYR A 196     106.388  45.135  85.683  1.00  0.00            
ATOM   1940  HD1 TYR A 196     106.221  45.742  84.795  1.00  0.00            
ATOM   1941  CD2 TYR A 196     106.068  44.580  87.990  1.00  0.00            
ATOM   1942  HD2 TYR A 196     105.422  44.680  88.861  1.00  0.00            
ATOM   1943  CE1 TYR A 196     107.214  44.028  85.564  1.00  0.00            
ATOM   1944  HE1 TYR A 196     107.616  43.716  84.594  1.00  0.00            
ATOM   1945  CE2 TYR A 196     107.028  43.578  87.943  1.00  0.00            
ATOM   1946  HE2 TYR A 196     107.248  42.999  88.844  1.00  0.00            
ATOM   1947  CZ  TYR A 196     107.567  43.299  86.698  1.00  0.00            
ATOM   1948  OH  TYR A 196     108.511  42.332  86.520  1.00  0.00            
ATOM   1949  HH  TYR A 196     108.704  41.911  87.406  1.00  0.00            
ATOM   1950  C   TYR A 196     103.214  48.354  86.714  1.00  0.00            
ATOM   1951  O   TYR A 196     102.290  48.251  85.910  1.00  0.00            
ATOM   1952  N   SER A 197     103.115  49.164  87.764  1.00  0.00            
ATOM   1953  H   SER A 197     103.992  49.511  88.087  1.00  0.00            
ATOM   1954  CA  SER A 197     101.965  50.042  88.048  1.00  0.00            
ATOM   1955  CB  SER A 197     101.182  49.419  89.210  1.00  0.00            
ATOM   1956  OG  SER A 197      99.948  50.081  89.475  1.00  0.00            
ATOM   1957  HG  SER A 197      99.222  49.887  88.806  1.00  0.00            
ATOM   1958  C   SER A 197     102.484  51.438  88.412  1.00  0.00            
ATOM   1959  O   SER A 197     103.071  51.683  89.471  1.00  0.00            
ATOM   1960  N   GLN A 198     102.357  52.350  87.451  1.00  0.00            
ATOM   1961  H   GLN A 198     101.855  52.253  86.603  1.00  0.00            
ATOM   1962  CA  GLN A 198     102.792  53.732  87.716  1.00  0.00            
ATOM   1963  CB  GLN A 198     104.253  53.891  87.273  1.00  0.00            
ATOM   1964  CG  GLN A 198     104.477  53.751  85.767  1.00  0.00            
ATOM   1965  CD  GLN A 198     105.916  54.053  85.332  1.00  0.00            
ATOM   1966  OE1 GLN A 198     106.187  55.150  84.856  1.00  0.00            
ATOM   1967  NE2 GLN A 198     106.897  53.439  85.988  1.00  0.00            
ATOM   1968 1HE2 GLN A 198     106.701  52.796  86.728  1.00  0.00            
ATOM   1969 2HE2 GLN A 198     107.762  53.387  85.495  1.00  0.00            
ATOM   1970  C   GLN A 198     101.845  54.863  87.302  1.00  0.00            
ATOM   1971  O   GLN A 198     102.229  56.034  87.341  1.00  0.00            
ATOM   1972  N   PHE A 199     100.599  54.601  86.939  1.00  0.00            
ATOM   1973  H   PHE A 199     100.266  53.661  86.863  1.00  0.00            
ATOM   1974  CA  PHE A 199      99.670  55.667  86.552  1.00  0.00            
ATOM   1975  CB  PHE A 199      99.742  55.797  85.028  1.00  0.00            
ATOM   1976  CG  PHE A 199     101.083  56.156  84.394  1.00  0.00            
ATOM   1977  CD1 PHE A 199     101.509  57.485  84.329  1.00  0.00            
ATOM   1978  HD1 PHE A 199     100.783  58.288  84.469  1.00  0.00            
ATOM   1979  CD2 PHE A 199     101.947  55.158  83.970  1.00  0.00            
ATOM   1980  HD2 PHE A 199     101.631  54.117  83.892  1.00  0.00            
ATOM   1981  CE1 PHE A 199     102.785  57.841  83.928  1.00  0.00            
ATOM   1982  HE1 PHE A 199     103.216  58.804  84.196  1.00  0.00            
ATOM   1983  CE2 PHE A 199     103.212  55.512  83.511  1.00  0.00            
ATOM   1984  HE2 PHE A 199     103.951  54.764  83.226  1.00  0.00            
ATOM   1985  CZ  PHE A 199     103.643  56.841  83.497  1.00  0.00            
ATOM   1986  HZ  PHE A 199     104.692  57.081  83.335  1.00  0.00            
ATOM   1987  C   PHE A 199      98.283  55.793  87.182  1.00  0.00            
ATOM   1988  O   PHE A 199      98.008  56.735  87.919  1.00  0.00            
ATOM   1989  N   ILE A 200      97.476  54.787  86.846  1.00  0.00            
ATOM   1990  H   ILE A 200      97.588  54.189  86.054  1.00  0.00            
ATOM   1991  CA  ILE A 200      96.187  54.548  87.499  1.00  0.00            
ATOM   1992  CB  ILE A 200      95.245  53.502  86.899  1.00  0.00            
ATOM   1993  CG1 ILE A 200      95.184  53.600  85.376  1.00  0.00            
ATOM   1994  CG2 ILE A 200      93.883  53.524  87.614  1.00  0.00            
ATOM   1995  CD  ILE A 200      94.889  52.270  84.667  1.00  0.00            
ATOM   1996  C   ILE A 200      96.381  54.334  89.003  1.00  0.00            
ATOM   1997  O   ILE A 200      97.190  53.489  89.369  1.00  0.00            
ATOM   1998  N   ASN A 201      95.861  55.273  89.778  1.00  0.00            
ATOM   1999  H   ASN A 201      95.207  55.984  89.500  1.00  0.00            
ATOM   2000  CA  ASN A 201      96.115  55.378  91.215  1.00  0.00            
ATOM   2001  CB  ASN A 201      96.018  56.756  91.861  1.00  0.00            
ATOM   2002  CG  ASN A 201      97.314  57.577  91.861  1.00  0.00            
ATOM   2003  OD1 ASN A 201      97.760  58.148  92.864  1.00  0.00            
ATOM   2004  ND2 ASN A 201      98.013  57.710  90.737  1.00  0.00            
ATOM   2005 1HD2 ASN A 201      97.731  57.348  89.847  1.00  0.00            
ATOM   2006 2HD2 ASN A 201      98.912  58.106  90.880  1.00  0.00            
ATOM   2007  C   ASN A 201      95.406  54.339  92.083  1.00  0.00            
ATOM   2008  O   ASN A 201      94.322  54.469  92.652  1.00  0.00            
ATOM   2009  N   PHE A 202      96.077  53.200  91.971  1.00  0.00            
ATOM   2010  H   PHE A 202      96.889  53.167  91.383  1.00  0.00            
ATOM   2011  CA  PHE A 202      95.939  52.040  92.874  1.00  0.00            
ATOM   2012  CB  PHE A 202      95.337  50.731  92.357  1.00  0.00            
ATOM   2013  CG  PHE A 202      93.887  50.909  91.869  1.00  0.00            
ATOM   2014  CD1 PHE A 202      92.909  51.141  92.832  1.00  0.00            
ATOM   2015  HD1 PHE A 202      93.179  51.568  93.795  1.00  0.00            
ATOM   2016  CD2 PHE A 202      93.568  50.577  90.560  1.00  0.00            
ATOM   2017  HD2 PHE A 202      94.399  50.424  89.866  1.00  0.00            
ATOM   2018  CE1 PHE A 202      91.571  50.904  92.529  1.00  0.00            
ATOM   2019  HE1 PHE A 202      90.796  51.030  93.276  1.00  0.00            
ATOM   2020  CE2 PHE A 202      92.232  50.320  90.261  1.00  0.00            
ATOM   2021  HE2 PHE A 202      91.917  49.773  89.380  1.00  0.00            
ATOM   2022  CZ  PHE A 202      91.254  50.543  91.225  1.00  0.00            
ATOM   2023  HZ  PHE A 202      90.198  50.563  90.922  1.00  0.00            
ATOM   2024  C   PHE A 202      97.178  51.671  93.688  1.00  0.00            
ATOM   2025  O   PHE A 202      98.193  51.292  93.123  1.00  0.00            
ATOM   2026  N   PRO A 203      97.065  51.915  94.990  1.00  0.00            
ATOM   2027  CA  PRO A 203      98.306  51.775  95.771  1.00  0.00            
ATOM   2028  CB  PRO A 203      98.097  52.768  96.923  1.00  0.00            
ATOM   2029  CG  PRO A 203      96.582  52.825  97.128  1.00  0.00            
ATOM   2030  CD  PRO A 203      96.037  52.699  95.705  1.00  0.00            
ATOM   2031  C   PRO A 203      98.651  50.357  96.228  1.00  0.00            
ATOM   2032  O   PRO A 203      97.821  49.625  96.771  1.00  0.00            
ATOM   2033  N   ILE A 204      99.807  49.925  95.756  1.00  0.00            
ATOM   2034  H   ILE A 204     100.391  50.608  95.331  1.00  0.00            
ATOM   2035  CA  ILE A 204     100.444  48.607  95.961  1.00  0.00            
ATOM   2036  CB  ILE A 204     100.788  48.100  94.568  1.00  0.00            
ATOM   2037  CG1 ILE A 204      99.484  47.841  93.810  1.00  0.00            
ATOM   2038  CG2 ILE A 204     101.543  46.766  94.634  1.00  0.00            
ATOM   2039  CD  ILE A 204      99.635  47.644  92.301  1.00  0.00            
ATOM   2040  C   ILE A 204     101.678  48.842  96.840  1.00  0.00            
ATOM   2041  O   ILE A 204     102.561  49.615  96.496  1.00  0.00            
ATOM   2042  N   TYR A 205     101.743  48.208  98.012  1.00  0.00            
ATOM   2043  H   TYR A 205     100.995  47.604  98.330  1.00  0.00            
ATOM   2044  CA  TYR A 205     102.818  48.406  98.985  1.00  0.00            
ATOM   2045  CB  TYR A 205     102.239  48.978 100.281  1.00  0.00            
ATOM   2046  CG  TYR A 205     101.534  50.330 100.288  1.00  0.00            
ATOM   2047  CD1 TYR A 205     102.260  51.499 100.544  1.00  0.00            
ATOM   2048  HD1 TYR A 205     103.268  51.390 100.939  1.00  0.00            
ATOM   2049  CD2 TYR A 205     100.177  50.376  99.983  1.00  0.00            
ATOM   2050  HD2 TYR A 205      99.723  49.513  99.493  1.00  0.00            
ATOM   2051  CE1 TYR A 205     101.618  52.719 100.638  1.00  0.00            
ATOM   2052  HE1 TYR A 205     102.172  53.565 101.046  1.00  0.00            
ATOM   2053  CE2 TYR A 205      99.522  51.600 100.046  1.00  0.00            
ATOM   2054  HE2 TYR A 205      98.526  51.611  99.612  1.00  0.00            
ATOM   2055  CZ  TYR A 205     100.264  52.750 100.307  1.00  0.00            
ATOM   2056  OH  TYR A 205      99.665  53.968 100.202  1.00  0.00            
ATOM   2057  HH  TYR A 205     100.208  54.700 100.608  1.00  0.00            
ATOM   2058  C   TYR A 205     103.656  47.177  99.357  1.00  0.00            
ATOM   2059  O   TYR A 205     103.042  46.106  99.410  1.00  0.00            
ATOM   2060  N   VAL A 206     104.933  47.412  99.619  1.00  0.00            
ATOM   2061  H   VAL A 206     105.275  48.356  99.659  1.00  0.00            
ATOM   2062  CA  VAL A 206     105.947  46.477 100.127  1.00  0.00            
ATOM   2063  CB  VAL A 206     107.136  46.499  99.172  1.00  0.00            
ATOM   2064  CG1 VAL A 206     107.928  47.806  99.215  1.00  0.00            
ATOM   2065  CG2 VAL A 206     108.026  45.278  99.403  1.00  0.00            
ATOM   2066  C   VAL A 206     106.323  46.982 101.518  1.00  0.00            
ATOM   2067  O   VAL A 206     106.283  48.174 101.798  1.00  0.00            
ATOM   2068  N   TRP A 207     106.563  46.039 102.428  1.00  0.00            
ATOM   2069  H   TRP A 207     106.458  45.067 102.190  1.00  0.00            
ATOM   2070  CA  TRP A 207     106.957  46.464 103.770  1.00  0.00            
ATOM   2071  CB  TRP A 207     106.488  45.372 104.741  1.00  0.00            
ATOM   2072  CG  TRP A 207     106.830  45.582 106.210  1.00  0.00            
ATOM   2073  CD1 TRP A 207     107.893  45.094 106.844  1.00  0.00            
ATOM   2074  HD1 TRP A 207     108.863  44.858 106.414  1.00  0.00            
ATOM   2075  CD2 TRP A 207     105.891  46.016 107.140  1.00  0.00            
ATOM   2076  NE1 TRP A 207     107.570  45.084 108.137  1.00  0.00            
ATOM   2077  HE1 TRP A 207     108.186  44.747 108.849  1.00  0.00            
ATOM   2078  CE2 TRP A 207     106.401  45.666 108.379  1.00  0.00            
ATOM   2079  CE3 TRP A 207     104.728  46.774 107.063  1.00  0.00            
ATOM   2080  HE3 TRP A 207     104.293  47.102 106.116  1.00  0.00            
ATOM   2081  CZ2 TRP A 207     105.805  46.045 109.579  1.00  0.00            
ATOM   2082  HZ2 TRP A 207     106.273  45.887 110.549  1.00  0.00            
ATOM   2083  CZ3 TRP A 207     104.147  47.154 108.264  1.00  0.00            
ATOM   2084  HZ3 TRP A 207     103.374  47.915 108.306  1.00  0.00            
ATOM   2085  CH2 TRP A 207     104.623  46.773 109.513  1.00  0.00            
ATOM   2086  HH2 TRP A 207     104.293  47.393 110.353  1.00  0.00            
ATOM   2087  C   TRP A 207     108.479  46.654 103.846  1.00  0.00            
ATOM   2088  O   TRP A 207     109.233  45.692 103.939  1.00  0.00            
ATOM   2089  N   SER A 208     108.879  47.902 104.067  1.00  0.00            
ATOM   2090  H   SER A 208     108.188  48.623 104.022  1.00  0.00            
ATOM   2091  CA  SER A 208     110.253  48.400 104.002  1.00  0.00            
ATOM   2092  CB  SER A 208     110.122  49.268 102.746  1.00  0.00            
ATOM   2093  OG  SER A 208     111.314  50.014 102.506  1.00  0.00            
ATOM   2094  HG  SER A 208     111.116  50.584 101.709  1.00  0.00            
ATOM   2095  C   SER A 208     110.584  49.303 105.195  1.00  0.00            
ATOM   2096  O   SER A 208     109.643  49.972 105.636  1.00  0.00            
ATOM   2097  N   SER A 209     111.843  49.310 105.612  1.00  0.00            
ATOM   2098  H   SER A 209     112.578  48.787 105.164  1.00  0.00            
ATOM   2099  CA  SER A 209     112.297  50.184 106.706  1.00  0.00            
ATOM   2100  CB  SER A 209     113.674  49.876 107.290  1.00  0.00            
ATOM   2101  OG  SER A 209     114.745  49.931 106.349  1.00  0.00            
ATOM   2102  HG  SER A 209     114.388  49.683 105.454  1.00  0.00            
ATOM   2103  C   SER A 209     112.240  51.645 106.244  1.00  0.00            
ATOM   2104  O   SER A 209     113.021  52.116 105.419  1.00  0.00            
ATOM   2105  N   LYS A 210     111.348  52.397 106.890  1.00  0.00            
ATOM   2106  H   LYS A 210     110.579  51.935 107.325  1.00  0.00            
ATOM   2107  CA  LYS A 210     111.110  53.834 106.713  1.00  0.00            
ATOM   2108  CB  LYS A 210     109.760  54.180 106.095  1.00  0.00            
ATOM   2109  CG  LYS A 210     109.445  53.534 104.741  1.00  0.00            
ATOM   2110  CD  LYS A 210     108.137  54.037 104.127  1.00  0.00            
ATOM   2111  CE  LYS A 210     108.224  55.496 103.650  1.00  0.00            
ATOM   2112  NZ  LYS A 210     107.304  56.203 104.561  1.00  0.00            
ATOM   2113  HZ1 LYS A 210     107.171  57.146 104.258  1.00  0.00            
ATOM   2114  HZ2 LYS A 210     106.412  55.795 104.738  1.00  0.00            
ATOM   2115  HZ3 LYS A 210     107.705  56.422 105.450  1.00  0.00            
ATOM   2116  C   LYS A 210     111.173  54.624 108.018  1.00  0.00            
ATOM   2117  O   LYS A 210     110.929  54.192 109.149  1.00  0.00            
ATOM   2118  N   THR A 211     111.697  55.822 107.754  1.00  0.00            
ATOM   2119  H   THR A 211     111.979  56.135 106.850  1.00  0.00            
ATOM   2120  CA  THR A 211     111.838  56.722 108.910  1.00  0.00            
ATOM   2121  CB  THR A 211     112.968  57.724 108.698  1.00  0.00            
ATOM   2122  OG1 THR A 211     112.743  58.589 107.578  1.00  0.00            
ATOM   2123  HG1 THR A 211     113.589  58.738 107.077  1.00  0.00            
ATOM   2124  CG2 THR A 211     114.235  56.869 108.643  1.00  0.00            
ATOM   2125  C   THR A 211     110.559  57.466 109.301  1.00  0.00            
ATOM   2126  O   THR A 211     109.759  57.764 108.407  1.00  0.00            
ATOM   2127  N   GLY A 212     110.274  57.419 110.597  1.00  0.00            
ATOM   2128  H   GLY A 212     110.959  56.895 111.096  1.00  0.00            
ATOM   2129  CA  GLY A 212     109.110  58.012 111.277  1.00  0.00            
ATOM   2130  C   GLY A 212     108.221  57.007 112.023  1.00  0.00            
ATOM   2131  O   GLY A 212     107.622  56.143 111.376  1.00  0.00            
ATOM   2132  N   GLY A 213     108.236  57.082 113.351  1.00  0.00            
ATOM   2133  H   GLY A 213     108.993  57.589 113.765  1.00  0.00            
ATOM   2134  CA  GLY A 213     107.440  56.249 114.269  1.00  0.00            
ATOM   2135  C   GLY A 213     108.179  56.057 115.593  1.00  0.00            
ATOM   2136  O   GLY A 213     108.793  56.936 116.209  1.00  0.00            
ATOM   2137  N   GLY A 214     107.965  54.805 115.979  1.00  0.00            
ATOM   2138  H   GLY A 214     107.159  54.341 115.597  1.00  0.00            
ATOM   2139  CA  GLY A 214     108.584  54.121 117.129  1.00  0.00            
ATOM   2140  C   GLY A 214     110.080  53.839 116.983  1.00  0.00            
ATOM   2141  O   GLY A 214     110.529  52.697 116.903  1.00  0.00            
ATOM   2142  N   GLY A 215     110.856  54.903 116.766  1.00  0.00            
ATOM   2143  H   GLY A 215     110.512  55.815 116.990  1.00  0.00            
ATOM   2144  CA  GLY A 215     112.293  54.937 116.429  1.00  0.00            
ATOM   2145  C   GLY A 215     112.352  55.549 115.034  1.00  0.00            
ATOM   2146  O   GLY A 215     111.391  56.103 114.484  1.00  0.00            
ATOM   2147  N   LYS A 216     113.569  55.426 114.497  1.00  0.00            
ATOM   2148  H   LYS A 216     114.251  54.795 114.864  1.00  0.00            
ATOM   2149  CA  LYS A 216     113.916  55.962 113.169  1.00  0.00            
ATOM   2150  CB  LYS A 216     115.399  56.333 113.136  1.00  0.00            
ATOM   2151  CG  LYS A 216     115.858  56.785 111.747  1.00  0.00            
ATOM   2152  CD  LYS A 216     117.326  57.191 111.692  1.00  0.00            
ATOM   2153  CE  LYS A 216     118.265  56.022 111.961  1.00  0.00            
ATOM   2154  NZ  LYS A 216     119.618  56.185 111.421  1.00  0.00            
ATOM   2155  HZ1 LYS A 216     119.956  57.097 111.675  1.00  0.00            
ATOM   2156  HZ2 LYS A 216     120.240  55.471 111.754  1.00  0.00            
ATOM   2157  HZ3 LYS A 216     119.522  56.115 110.430  1.00  0.00            
ATOM   2158  C   LYS A 216     113.539  54.926 112.104  1.00  0.00            
ATOM   2159  O   LYS A 216     112.539  55.092 111.404  1.00  0.00            
ATOM   2160  N   THR A 217     114.114  53.731 112.116  1.00  0.00            
ATOM   2161  H   THR A 217     114.500  53.392 112.974  1.00  0.00            
ATOM   2162  CA  THR A 217     114.105  52.742 111.031  1.00  0.00            
ATOM   2163  CB  THR A 217     115.439  52.103 110.633  1.00  0.00            
ATOM   2164  OG1 THR A 217     116.209  51.714 111.764  1.00  0.00            
ATOM   2165  HG1 THR A 217     116.944  51.120 111.429  1.00  0.00            
ATOM   2166  CG2 THR A 217     116.153  53.076 109.683  1.00  0.00            
ATOM   2167  C   THR A 217     113.127  51.637 111.448  1.00  0.00            
ATOM   2168  O   THR A 217     113.409  50.464 111.654  1.00  0.00            
ATOM   2169  N   VAL A 218     111.916  52.061 111.080  1.00  0.00            
ATOM   2170  H   VAL A 218     111.801  52.914 110.557  1.00  0.00            
ATOM   2171  CA  VAL A 218     110.631  51.400 111.326  1.00  0.00            
ATOM   2172  CB  VAL A 218     109.615  52.327 111.981  1.00  0.00            
ATOM   2173  CG1 VAL A 218     108.576  51.443 112.677  1.00  0.00            
ATOM   2174  CG2 VAL A 218     109.976  53.405 113.008  1.00  0.00            
ATOM   2175  C   VAL A 218     110.134  50.758 110.021  1.00  0.00            
ATOM   2176  O   VAL A 218     109.878  51.465 109.051  1.00  0.00            
ATOM   2177  N   TRP A 219     110.213  49.439 109.969  1.00  0.00            
ATOM   2178  H   TRP A 219     110.499  48.974 110.798  1.00  0.00            
ATOM   2179  CA  TRP A 219     109.747  48.680 108.789  1.00  0.00            
ATOM   2180  CB  TRP A 219     110.161  47.210 108.930  1.00  0.00            
ATOM   2181  CG  TRP A 219     111.673  47.004 108.968  1.00  0.00            
ATOM   2182  CD1 TRP A 219     112.446  47.004 110.051  1.00  0.00            
ATOM   2183  HD1 TRP A 219     112.117  47.265 111.050  1.00  0.00            
ATOM   2184  CD2 TRP A 219     112.572  46.673 107.951  1.00  0.00            
ATOM   2185  NE1 TRP A 219     113.740  46.835 109.781  1.00  0.00            
ATOM   2186  HE1 TRP A 219     114.471  47.058 110.439  1.00  0.00            
ATOM   2187  CE2 TRP A 219     113.854  46.581 108.481  1.00  0.00            
ATOM   2188  CE3 TRP A 219     112.226  46.568 106.606  1.00  0.00            
ATOM   2189  HE3 TRP A 219     111.196  46.428 106.254  1.00  0.00            
ATOM   2190  CZ2 TRP A 219     114.854  46.221 107.587  1.00  0.00            
ATOM   2191  HZ2 TRP A 219     115.668  45.606 107.983  1.00  0.00            
ATOM   2192  CZ3 TRP A 219     113.282  46.261 105.757  1.00  0.00            
ATOM   2193  HZ3 TRP A 219     113.085  46.333 104.696  1.00  0.00            
ATOM   2194  CH2 TRP A 219     114.588  46.119 106.227  1.00  0.00            
ATOM   2195  HH2 TRP A 219     115.389  45.686 105.631  1.00  0.00            
ATOM   2196  C   TRP A 219     108.227  48.831 108.732  1.00  0.00            
ATOM   2197  O   TRP A 219     107.532  48.418 109.669  1.00  0.00            
ATOM   2198  N   ASP A 220     107.842  49.530 107.672  1.00  0.00            
ATOM   2199  H   ASP A 220     108.483  49.626 106.917  1.00  0.00            
ATOM   2200  CA  ASP A 220     106.520  50.102 107.377  1.00  0.00            
ATOM   2201  CB  ASP A 220     106.463  51.622 107.452  1.00  0.00            
ATOM   2202  CG  ASP A 220     105.190  52.206 108.081  1.00  0.00            
ATOM   2203  OD1 ASP A 220     105.346  53.312 108.632  1.00  0.00            
ATOM   2204  OD2 ASP A 220     104.041  51.747 107.928  1.00  0.00            
ATOM   2205  C   ASP A 220     106.027  49.708 105.977  1.00  0.00            
ATOM   2206  O   ASP A 220     106.845  49.087 105.294  1.00  0.00            
ATOM   2207  N   TRP A 221     104.785  50.009 105.615  1.00  0.00            
ATOM   2208  H   TRP A 221     104.070  50.228 106.285  1.00  0.00            
ATOM   2209  CA  TRP A 221     104.301  50.038 104.234  1.00  0.00            
ATOM   2210  CB  TRP A 221     102.777  50.101 104.149  1.00  0.00            
ATOM   2211  CG  TRP A 221     102.165  48.899 104.867  1.00  0.00            
ATOM   2212  CD1 TRP A 221     101.496  48.885 106.016  1.00  0.00            
ATOM   2213  HD1 TRP A 221     101.348  49.774 106.630  1.00  0.00            
ATOM   2214  CD2 TRP A 221     102.422  47.586 104.498  1.00  0.00            
ATOM   2215  NE1 TRP A 221     101.307  47.595 106.297  1.00  0.00            
ATOM   2216  HE1 TRP A 221     100.729  47.291 107.051  1.00  0.00            
ATOM   2217  CE2 TRP A 221     101.846  46.736 105.445  1.00  0.00            
ATOM   2218  CE3 TRP A 221     103.124  47.045 103.423  1.00  0.00            
ATOM   2219  HE3 TRP A 221     103.615  47.719 102.717  1.00  0.00            
ATOM   2220  CZ2 TRP A 221     101.876  45.364 105.246  1.00  0.00            
ATOM   2221  HZ2 TRP A 221     101.271  44.782 105.948  1.00  0.00            
ATOM   2222  CZ3 TRP A 221     103.218  45.668 103.332  1.00  0.00            
ATOM   2223  HZ3 TRP A 221     103.879  45.270 102.552  1.00  0.00            
ATOM   2224  CH2 TRP A 221     102.615  44.784 104.217  1.00  0.00            
ATOM   2225  HH2 TRP A 221     102.555  43.704 104.089  1.00  0.00            
ATOM   2226  C   TRP A 221     104.806  51.234 103.421  1.00  0.00            
ATOM   2227  O   TRP A 221     104.852  52.358 103.901  1.00  0.00            
ATOM   2228  N   GLU A 222     105.593  50.788 102.437  1.00  0.00            
ATOM   2229  H   GLU A 222     105.840  49.823 102.350  1.00  0.00            
ATOM   2230  CA  GLU A 222     106.194  51.743 101.495  1.00  0.00            
ATOM   2231  CB  GLU A 222     107.720  51.626 101.511  1.00  0.00            
ATOM   2232  CG  GLU A 222     108.498  52.294 100.369  1.00  0.00            
ATOM   2233  CD  GLU A 222     109.958  52.317 100.837  1.00  0.00            
ATOM   2234  OE1 GLU A 222     110.742  51.471 100.335  1.00  0.00            
ATOM   2235  OE2 GLU A 222     110.339  53.314 101.476  1.00  0.00            
ATOM   2236  C   GLU A 222     105.701  51.430 100.089  1.00  0.00            
ATOM   2237  O   GLU A 222     105.491  50.256  99.791  1.00  0.00            
ATOM   2238  N   LEU A 223     105.255  52.494  99.420  1.00  0.00            
ATOM   2239  H   LEU A 223     105.236  53.438  99.731  1.00  0.00            
ATOM   2240  CA  LEU A 223     104.823  52.361  98.022  1.00  0.00            
ATOM   2241  CB  LEU A 223     104.525  53.717  97.378  1.00  0.00            
ATOM   2242  CG  LEU A 223     103.072  54.143  97.623  1.00  0.00            
ATOM   2243  CD1 LEU A 223     102.856  55.577  97.145  1.00  0.00            
ATOM   2244  CD2 LEU A 223     102.193  53.229  96.775  1.00  0.00            
ATOM   2245  C   LEU A 223     105.681  51.510  97.080  1.00  0.00            
ATOM   2246  O   LEU A 223     106.610  51.953  96.418  1.00  0.00            
ATOM   2247  N   MET A 224     105.190  50.292  96.889  1.00  0.00            
ATOM   2248  H   MET A 224     104.292  49.991  97.205  1.00  0.00            
ATOM   2249  CA  MET A 224     105.909  49.359  96.008  1.00  0.00            
ATOM   2250  CB  MET A 224     105.193  48.028  96.243  1.00  0.00            
ATOM   2251  CG  MET A 224     106.019  46.865  95.665  1.00  0.00            
ATOM   2252  SD  MET A 224     105.161  45.254  95.556  1.00  0.00            
ATOM   2253  CE  MET A 224     106.527  44.132  95.781  1.00  0.00            
ATOM   2254  C   MET A 224     105.877  49.787  94.537  1.00  0.00            
ATOM   2255  O   MET A 224     106.760  49.457  93.750  1.00  0.00            
ATOM   2256  N   ASN A 225     104.696  50.281  94.152  1.00  0.00            
ATOM   2257  H   ASN A 225     103.983  50.401  94.834  1.00  0.00            
ATOM   2258  CA  ASN A 225     104.510  50.942  92.850  1.00  0.00            
ATOM   2259  CB  ASN A 225     103.136  50.464  92.370  1.00  0.00            
ATOM   2260  CG  ASN A 225     101.826  50.879  93.034  1.00  0.00            
ATOM   2261  OD1 ASN A 225     101.728  51.309  94.181  1.00  0.00            
ATOM   2262  ND2 ASN A 225     100.742  50.781  92.273  1.00  0.00            
ATOM   2263 1HD2 ASN A 225     100.790  50.314  91.395  1.00  0.00            
ATOM   2264 2HD2 ASN A 225      99.860  51.136  92.595  1.00  0.00            
ATOM   2265  C   ASN A 225     104.546  52.476  92.909  1.00  0.00            
ATOM   2266  O   ASN A 225     104.522  53.071  93.975  1.00  0.00            
ATOM   2267  N   ASP A 226     104.508  53.010  91.685  1.00  0.00            
ATOM   2268  H   ASP A 226     104.368  52.459  90.871  1.00  0.00            
ATOM   2269  CA  ASP A 226     104.677  54.457  91.490  1.00  0.00            
ATOM   2270  CB  ASP A 226     106.068  54.705  90.895  1.00  0.00            
ATOM   2271  CG  ASP A 226     106.845  55.937  91.361  1.00  0.00            
ATOM   2272  OD1 ASP A 226     106.597  57.077  90.904  1.00  0.00            
ATOM   2273  OD2 ASP A 226     107.642  55.707  92.293  1.00  0.00            
ATOM   2274  C   ASP A 226     103.550  55.117  90.705  1.00  0.00            
ATOM   2275  O   ASP A 226     103.764  55.726  89.663  1.00  0.00            
ATOM   2276  N   ILE A 227     102.359  54.953  91.281  1.00  0.00            
ATOM   2277  H   ILE A 227     102.276  54.262  91.989  1.00  0.00            
ATOM   2278  CA  ILE A 227     101.125  55.644  90.878  1.00  0.00            
ATOM   2279  CB  ILE A 227      99.878  55.039  91.521  1.00  0.00            
ATOM   2280  CG1 ILE A 227     100.027  55.221  93.029  1.00  0.00            
ATOM   2281  CG2 ILE A 227      99.791  53.580  91.069  1.00  0.00            
ATOM   2282  CD  ILE A 227      98.725  54.791  93.701  1.00  0.00            
ATOM   2283  C   ILE A 227     101.124  57.179  90.847  1.00  0.00            
ATOM   2284  O   ILE A 227     100.873  57.783  91.893  1.00  0.00            
ATOM   2285  N   LYS A 228     101.290  57.780  89.672  1.00  0.00            
ATOM   2286  H   LYS A 228     101.192  57.257  88.828  1.00  0.00            
ATOM   2287  CA  LYS A 228     101.664  59.187  89.445  1.00  0.00            
ATOM   2288  CB  LYS A 228     102.281  59.325  88.053  1.00  0.00            
ATOM   2289  CG  LYS A 228     103.768  58.996  88.211  1.00  0.00            
ATOM   2290  CD  LYS A 228     104.388  58.798  86.822  1.00  0.00            
ATOM   2291  CE  LYS A 228     105.769  58.251  87.168  1.00  0.00            
ATOM   2292  NZ  LYS A 228     105.855  56.816  87.477  1.00  0.00            
ATOM   2293  HZ1 LYS A 228     105.509  56.312  86.680  1.00  0.00            
ATOM   2294  HZ2 LYS A 228     106.819  56.589  87.644  1.00  0.00            
ATOM   2295  HZ3 LYS A 228     105.282  56.523  88.237  1.00  0.00            
ATOM   2296  C   LYS A 228     100.425  60.076  89.560  1.00  0.00            
ATOM   2297  O   LYS A 228      99.533  59.871  88.742  1.00  0.00            
ATOM   2298  N   PRO A 229     100.334  60.733  90.711  1.00  0.00            
ATOM   2299  CA  PRO A 229      99.097  61.488  90.981  1.00  0.00            
ATOM   2300  CB  PRO A 229      99.079  61.707  92.490  1.00  0.00            
ATOM   2301  CG  PRO A 229     100.545  61.567  92.901  1.00  0.00            
ATOM   2302  CD  PRO A 229     101.360  61.044  91.710  1.00  0.00            
ATOM   2303  C   PRO A 229      99.010  62.818  90.215  1.00  0.00            
ATOM   2304  O   PRO A 229      98.700  63.860  90.795  1.00  0.00            
ATOM   2305  N   ILE A 230      99.130  62.654  88.900  1.00  0.00            
ATOM   2306  H   ILE A 230      98.995  61.751  88.495  1.00  0.00            
ATOM   2307  CA  ILE A 230      99.139  63.813  88.000  1.00  0.00            
ATOM   2308  CB  ILE A 230      99.423  63.374  86.561  1.00  0.00            
ATOM   2309  CG1 ILE A 230      98.340  62.502  85.917  1.00  0.00            
ATOM   2310  CG2 ILE A 230     100.747  62.633  86.440  1.00  0.00            
ATOM   2311  CD  ILE A 230      97.428  63.453  85.127  1.00  0.00            
ATOM   2312  C   ILE A 230      98.047  64.881  88.133  1.00  0.00            
ATOM   2313  O   ILE A 230      98.430  66.041  88.001  1.00  0.00            
ATOM   2314  N   TRP A 231      96.866  64.500  88.633  1.00  0.00            
ATOM   2315  H   TRP A 231      96.636  63.549  88.834  1.00  0.00            
ATOM   2316  CA  TRP A 231      95.708  65.381  88.830  1.00  0.00            
ATOM   2317  CB  TRP A 231      94.287  64.828  88.734  1.00  0.00            
ATOM   2318  CG  TRP A 231      94.324  63.575  89.604  1.00  0.00            
ATOM   2319  CD1 TRP A 231      93.747  63.537  90.801  1.00  0.00            
ATOM   2320  HD1 TRP A 231      93.682  64.426  91.437  1.00  0.00            
ATOM   2321  CD2 TRP A 231      94.658  62.278  89.231  1.00  0.00            
ATOM   2322  NE1 TRP A 231      93.792  62.287  91.246  1.00  0.00            
ATOM   2323  HE1 TRP A 231      93.501  61.993  92.153  1.00  0.00            
ATOM   2324  CE2 TRP A 231      94.336  61.487  90.333  1.00  0.00            
ATOM   2325  CE3 TRP A 231      95.419  61.759  88.193  1.00  0.00            
ATOM   2326  HE3 TRP A 231      95.762  62.413  87.391  1.00  0.00            
ATOM   2327  CZ2 TRP A 231      94.845  60.197  90.414  1.00  0.00            
ATOM   2328  HZ2 TRP A 231      94.662  59.593  91.307  1.00  0.00            
ATOM   2329  CZ3 TRP A 231      95.890  60.447  88.231  1.00  0.00            
ATOM   2330  HZ3 TRP A 231      96.754  60.181  87.632  1.00  0.00            
ATOM   2331  CH2 TRP A 231      95.586  59.682  89.352  1.00  0.00            
ATOM   2332  HH2 TRP A 231      95.986  58.670  89.388  1.00  0.00            
ATOM   2333  C   TRP A 231      95.876  66.094  90.172  1.00  0.00            
ATOM   2334  O   TRP A 231      95.513  67.266  90.212  1.00  0.00            
ATOM   2335  N   GLN A 232      96.413  65.359  91.136  1.00  0.00            
ATOM   2336  H   GLN A 232      96.804  64.455  90.936  1.00  0.00            
ATOM   2337  CA  GLN A 232      96.671  65.848  92.498  1.00  0.00            
ATOM   2338  CB  GLN A 232      96.808  64.801  93.607  1.00  0.00            
ATOM   2339  CG  GLN A 232      95.733  63.758  93.903  1.00  0.00            
ATOM   2340  CD  GLN A 232      96.142  63.065  95.209  1.00  0.00            
ATOM   2341  OE1 GLN A 232      97.272  63.034  95.694  1.00  0.00            
ATOM   2342  NE2 GLN A 232      95.164  62.338  95.731  1.00  0.00            
ATOM   2343 1HE2 GLN A 232      94.312  62.155  95.236  1.00  0.00            
ATOM   2344 2HE2 GLN A 232      95.391  62.050  96.660  1.00  0.00            
ATOM   2345  C   GLN A 232      97.788  66.885  92.639  1.00  0.00            
ATOM   2346  O   GLN A 232      97.753  67.697  93.564  1.00  0.00            
ATOM   2347  N   ARG A 233      98.852  66.421  91.985  1.00  0.00            
ATOM   2348  H   ARG A 233      98.873  65.503  91.596  1.00  0.00            
ATOM   2349  CA  ARG A 233     100.106  67.175  91.864  1.00  0.00            
ATOM   2350  CB  ARG A 233     101.057  66.109  91.315  1.00  0.00            
ATOM   2351  CG  ARG A 233     102.541  66.484  91.361  1.00  0.00            
ATOM   2352  CD  ARG A 233     103.437  65.240  91.243  1.00  0.00            
ATOM   2353  NE  ARG A 233     104.813  65.674  91.543  1.00  0.00            
ATOM   2354  HE  ARG A 233     104.940  66.207  92.374  1.00  0.00            
ATOM   2355  CZ  ARG A 233     105.854  65.414  90.735  1.00  0.00            
ATOM   2356  NH1 ARG A 233     105.821  64.719  89.595  1.00  0.00            
ATOM   2357 1HH1 ARG A 233     105.005  64.246  89.278  1.00  0.00            
ATOM   2358 2HH1 ARG A 233     106.652  64.614  89.051  1.00  0.00            
ATOM   2359  NH2 ARG A 233     107.051  65.840  91.180  1.00  0.00            
ATOM   2360 1HH2 ARG A 233     107.085  66.142  92.123  1.00  0.00            
ATOM   2361 2HH2 ARG A 233     107.841  65.761  90.570  1.00  0.00            
ATOM   2362  C   ARG A 233      99.888  68.318  90.868  1.00  0.00            
ATOM   2363  O   ARG A 233      99.292  68.173  89.805  1.00  0.00            
ATOM   2364  N   PRO A 234     100.365  69.518  91.184  1.00  0.00            
ATOM   2365  CA  PRO A 234     100.119  70.659  90.295  1.00  0.00            
ATOM   2366  CB  PRO A 234     100.197  71.877  91.208  1.00  0.00            
ATOM   2367  CG  PRO A 234     100.157  71.334  92.636  1.00  0.00            
ATOM   2368  CD  PRO A 234     100.843  69.976  92.498  1.00  0.00            
ATOM   2369  C   PRO A 234     101.070  70.739  89.101  1.00  0.00            
ATOM   2370  O   PRO A 234     102.278  70.602  89.316  1.00  0.00            
ATOM   2371  N   SER A 235     100.467  71.091  87.969  1.00  0.00            
ATOM   2372  H   SER A 235      99.492  71.298  87.978  1.00  0.00            
ATOM   2373  CA  SER A 235     100.960  71.107  86.581  1.00  0.00            
ATOM   2374  CB  SER A 235     100.163  72.050  85.694  1.00  0.00            
ATOM   2375  OG  SER A 235     100.544  73.411  85.930  1.00  0.00            
ATOM   2376  HG  SER A 235     101.376  73.743  85.487  1.00  0.00            
ATOM   2377  C   SER A 235     102.489  71.160  86.523  1.00  0.00            
ATOM   2378  O   SER A 235     103.132  70.279  85.950  1.00  0.00            
ATOM   2379  N   LYS A 236     103.160  72.142  87.118  1.00  0.00            
ATOM   2380  H   LYS A 236     102.732  72.646  87.870  1.00  0.00            
ATOM   2381  CA  LYS A 236     104.597  72.429  87.039  1.00  0.00            
ATOM   2382  CB  LYS A 236     105.018  73.725  87.729  1.00  0.00            
ATOM   2383  CG  LYS A 236     106.471  74.101  87.412  1.00  0.00            
ATOM   2384  CD  LYS A 236     107.218  74.443  88.698  1.00  0.00            
ATOM   2385  CE  LYS A 236     107.502  73.149  89.459  1.00  0.00            
ATOM   2386  NZ  LYS A 236     108.581  73.369  90.436  1.00  0.00            
ATOM   2387  HZ1 LYS A 236     108.717  72.639  91.112  1.00  0.00            
ATOM   2388  HZ2 LYS A 236     109.415  73.514  89.919  1.00  0.00            
ATOM   2389  HZ3 LYS A 236     108.458  74.211  90.959  1.00  0.00            
ATOM   2390  C   LYS A 236     105.500  71.306  87.570  1.00  0.00            
ATOM   2391  O   LYS A 236     106.519  70.990  86.958  1.00  0.00            
ATOM   2392  N   GLU A 237     104.956  70.563  88.529  1.00  0.00            
ATOM   2393  H   GLU A 237     104.139  70.742  89.083  1.00  0.00            
ATOM   2394  CA  GLU A 237     105.712  69.393  88.985  1.00  0.00            
ATOM   2395  CB  GLU A 237     105.070  68.910  90.285  1.00  0.00            
ATOM   2396  CG  GLU A 237     105.136  69.772  91.542  1.00  0.00            
ATOM   2397  CD  GLU A 237     106.624  70.003  91.852  1.00  0.00            
ATOM   2398  OE1 GLU A 237     106.984  71.158  91.539  1.00  0.00            
ATOM   2399  OE2 GLU A 237     107.290  69.267  92.597  1.00  0.00            
ATOM   2400  C   GLU A 237     105.805  68.243  87.974  1.00  0.00            
ATOM   2401  O   GLU A 237     106.899  67.810  87.583  1.00  0.00            
ATOM   2402  N   VAL A 238     104.651  68.201  87.327  1.00  0.00            
ATOM   2403  H   VAL A 238     103.995  68.955  87.337  1.00  0.00            
ATOM   2404  CA  VAL A 238     104.269  67.070  86.466  1.00  0.00            
ATOM   2405  CB  VAL A 238     102.799  66.693  86.623  1.00  0.00            
ATOM   2406  CG1 VAL A 238     102.792  65.528  87.603  1.00  0.00            
ATOM   2407  CG2 VAL A 238     101.771  67.736  87.083  1.00  0.00            
ATOM   2408  C   VAL A 238     104.589  67.258  84.981  1.00  0.00            
ATOM   2409  O   VAL A 238     104.408  68.317  84.394  1.00  0.00            
ATOM   2410  N   GLU A 239     105.340  66.235  84.581  1.00  0.00            
ATOM   2411  H   GLU A 239     105.396  65.360  85.067  1.00  0.00            
ATOM   2412  CA  GLU A 239     106.014  66.159  83.276  1.00  0.00            
ATOM   2413  CB  GLU A 239     107.301  65.376  83.548  1.00  0.00            
ATOM   2414  CG  GLU A 239     108.314  66.248  84.279  1.00  0.00            
ATOM   2415  CD  GLU A 239     109.383  65.506  85.081  1.00  0.00            
ATOM   2416  OE1 GLU A 239     109.524  65.667  86.319  1.00  0.00            
ATOM   2417  OE2 GLU A 239     110.372  65.046  84.478  1.00  0.00            
ATOM   2418  C   GLU A 239     105.079  65.478  82.279  1.00  0.00            
ATOM   2419  O   GLU A 239     104.184  64.700  82.608  1.00  0.00            
ATOM   2420  N   ASP A 240     105.319  65.822  81.012  1.00  0.00            
ATOM   2421  H   ASP A 240     106.094  66.368  80.700  1.00  0.00            
ATOM   2422  CA  ASP A 240     104.273  65.474  80.040  1.00  0.00            
ATOM   2423  CB  ASP A 240     104.490  66.239  78.739  1.00  0.00            
ATOM   2424  CG  ASP A 240     104.173  67.725  78.914  1.00  0.00            
ATOM   2425  OD1 ASP A 240     102.977  68.057  78.975  1.00  0.00            
ATOM   2426  OD2 ASP A 240     105.069  68.604  78.963  1.00  0.00            
ATOM   2427  C   ASP A 240     104.252  63.975  79.731  1.00  0.00            
ATOM   2428  O   ASP A 240     103.148  63.473  79.495  1.00  0.00            
ATOM   2429  N   ASP A 241     105.337  63.226  79.887  1.00  0.00            
ATOM   2430  H   ASP A 241     106.256  63.596  79.993  1.00  0.00            
ATOM   2431  CA  ASP A 241     105.294  61.765  79.734  1.00  0.00            
ATOM   2432  CB  ASP A 241     106.602  61.095  80.162  1.00  0.00            
ATOM   2433  CG  ASP A 241     107.731  61.568  79.251  1.00  0.00            
ATOM   2434  OD1 ASP A 241     108.656  62.217  79.805  1.00  0.00            
ATOM   2435  OD2 ASP A 241     107.756  61.195  78.058  1.00  0.00            
ATOM   2436  C   ASP A 241     104.254  61.104  80.643  1.00  0.00            
ATOM   2437  O   ASP A 241     103.753  60.023  80.318  1.00  0.00            
ATOM   2438  N   GLU A 242     104.156  61.646  81.842  1.00  0.00            
ATOM   2439  H   GLU A 242     104.665  62.504  81.948  1.00  0.00            
ATOM   2440  CA  GLU A 242     103.357  61.258  83.011  1.00  0.00            
ATOM   2441  CB  GLU A 242     103.722  62.054  84.269  1.00  0.00            
ATOM   2442  CG  GLU A 242     105.227  62.125  84.538  1.00  0.00            
ATOM   2443  CD  GLU A 242     105.555  62.502  85.976  1.00  0.00            
ATOM   2444  OE1 GLU A 242     105.516  63.691  86.350  1.00  0.00            
ATOM   2445  OE2 GLU A 242     106.037  61.647  86.762  1.00  0.00            
ATOM   2446  C   GLU A 242     101.857  61.384  82.701  1.00  0.00            
ATOM   2447  O   GLU A 242     101.129  60.395  82.642  1.00  0.00            
ATOM   2448  N   TYR A 243     101.484  62.574  82.246  1.00  0.00            
ATOM   2449  H   TYR A 243     102.029  63.402  82.396  1.00  0.00            
ATOM   2450  CA  TYR A 243     100.140  62.810  81.691  1.00  0.00            
ATOM   2451  CB  TYR A 243     100.062  64.270  81.235  1.00  0.00            
ATOM   2452  CG  TYR A 243     100.374  65.286  82.334  1.00  0.00            
ATOM   2453  CD1 TYR A 243     101.540  66.015  82.174  1.00  0.00            
ATOM   2454  HD1 TYR A 243     102.329  65.561  81.580  1.00  0.00            
ATOM   2455  CD2 TYR A 243      99.303  65.867  83.017  1.00  0.00            
ATOM   2456  HD2 TYR A 243      98.369  65.305  82.987  1.00  0.00            
ATOM   2457  CE1 TYR A 243     101.658  67.277  82.758  1.00  0.00            
ATOM   2458  HE1 TYR A 243     102.636  67.728  82.616  1.00  0.00            
ATOM   2459  CE2 TYR A 243      99.415  67.109  83.611  1.00  0.00            
ATOM   2460  HE2 TYR A 243      98.566  67.454  84.190  1.00  0.00            
ATOM   2461  CZ  TYR A 243     100.582  67.853  83.420  1.00  0.00            
ATOM   2462  OH  TYR A 243     100.630  69.157  83.824  1.00  0.00            
ATOM   2463  HH  TYR A 243     101.387  69.605  83.376  1.00  0.00            
ATOM   2464  C   TYR A 243      99.898  61.849  80.531  1.00  0.00            
ATOM   2465  O   TYR A 243      99.069  60.953  80.685  1.00  0.00            
ATOM   2466  N   LYS A 244     100.680  61.825  79.456  1.00  0.00            
ATOM   2467  H   LYS A 244     101.465  62.450  79.397  1.00  0.00            
ATOM   2468  CA  LYS A 244     100.565  60.971  78.266  1.00  0.00            
ATOM   2469  CB  LYS A 244     101.804  61.282  77.422  1.00  0.00            
ATOM   2470  CG  LYS A 244     101.954  62.686  76.837  1.00  0.00            
ATOM   2471  CD  LYS A 244     103.429  62.805  76.445  1.00  0.00            
ATOM   2472  CE  LYS A 244     103.746  64.084  75.666  1.00  0.00            
ATOM   2473  NZ  LYS A 244     105.063  64.182  75.012  1.00  0.00            
ATOM   2474  HZ1 LYS A 244     105.071  64.901  74.321  1.00  0.00            
ATOM   2475  HZ2 LYS A 244     105.740  64.426  75.697  1.00  0.00            
ATOM   2476  HZ3 LYS A 244     105.297  63.321  74.560  1.00  0.00            
ATOM   2477  C   LYS A 244     100.363  59.463  78.425  1.00  0.00            
ATOM   2478  O   LYS A 244      99.294  59.054  77.959  1.00  0.00            
ATOM   2479  N   ALA A 245     101.277  58.787  79.101  1.00  0.00            
ATOM   2480  H   ALA A 245     102.199  59.150  79.166  1.00  0.00            
ATOM   2481  CA  ALA A 245     101.167  57.364  79.455  1.00  0.00            
ATOM   2482  CB  ALA A 245     102.536  56.944  79.994  1.00  0.00            
ATOM   2483  C   ALA A 245     100.088  57.030  80.489  1.00  0.00            
ATOM   2484  O   ALA A 245      99.287  56.137  80.213  1.00  0.00            
ATOM   2485  N   PHE A 246      99.732  57.960  81.366  1.00  0.00            
ATOM   2486  H   PHE A 246     100.278  58.744  81.662  1.00  0.00            
ATOM   2487  CA  PHE A 246      98.490  57.946  82.163  1.00  0.00            
ATOM   2488  CB  PHE A 246      98.384  59.058  83.194  1.00  0.00            
ATOM   2489  CG  PHE A 246      97.095  59.235  83.996  1.00  0.00            
ATOM   2490  CD1 PHE A 246      96.921  58.346  85.049  1.00  0.00            
ATOM   2491  HD1 PHE A 246      97.584  57.479  85.089  1.00  0.00            
ATOM   2492  CD2 PHE A 246      96.078  60.070  83.557  1.00  0.00            
ATOM   2493  HD2 PHE A 246      96.053  60.405  82.521  1.00  0.00            
ATOM   2494  CE1 PHE A 246      95.743  58.232  85.776  1.00  0.00            
ATOM   2495  HE1 PHE A 246      95.475  57.249  86.152  1.00  0.00            
ATOM   2496  CE2 PHE A 246      94.969  60.115  84.397  1.00  0.00            
ATOM   2497  HE2 PHE A 246      94.322  60.996  84.313  1.00  0.00            
ATOM   2498  CZ  PHE A 246      94.859  59.270  85.492  1.00  0.00            
ATOM   2499  HZ  PHE A 246      93.930  59.351  86.060  1.00  0.00            
ATOM   2500  C   PHE A 246      97.230  57.903  81.283  1.00  0.00            
ATOM   2501  O   PHE A 246      96.632  56.831  81.323  1.00  0.00            
ATOM   2502  N   TYR A 247      97.105  58.803  80.311  1.00  0.00            
ATOM   2503  H   TYR A 247      97.590  59.675  80.340  1.00  0.00            
ATOM   2504  CA  TYR A 247      95.985  58.769  79.362  1.00  0.00            
ATOM   2505  CB  TYR A 247      96.197  60.015  78.508  1.00  0.00            
ATOM   2506  CG  TYR A 247      95.234  60.072  77.319  1.00  0.00            
ATOM   2507  CD1 TYR A 247      94.006  60.695  77.534  1.00  0.00            
ATOM   2508  HD1 TYR A 247      93.756  61.131  78.502  1.00  0.00            
ATOM   2509  CD2 TYR A 247      95.690  59.597  76.103  1.00  0.00            
ATOM   2510  HD2 TYR A 247      96.737  59.345  75.935  1.00  0.00            
ATOM   2511  CE1 TYR A 247      93.197  60.881  76.422  1.00  0.00            
ATOM   2512  HE1 TYR A 247      92.433  61.656  76.318  1.00  0.00            
ATOM   2513  CE2 TYR A 247      94.805  59.732  75.029  1.00  0.00            
ATOM   2514  HE2 TYR A 247      95.077  59.482  74.009  1.00  0.00            
ATOM   2515  CZ  TYR A 247      93.574  60.356  75.193  1.00  0.00            
ATOM   2516  OH  TYR A 247      92.509  60.079  74.394  1.00  0.00            
ATOM   2517  HH  TYR A 247      92.959  59.776  73.557  1.00  0.00            
ATOM   2518  C   TYR A 247      95.850  57.444  78.608  1.00  0.00            
ATOM   2519  O   TYR A 247      94.873  56.739  78.867  1.00  0.00            
ATOM   2520  N   LYS A 248      97.008  56.958  78.175  1.00  0.00            
ATOM   2521  H   LYS A 248      97.868  57.384  78.439  1.00  0.00            
ATOM   2522  CA  LYS A 248      97.149  55.659  77.497  1.00  0.00            
ATOM   2523  CB  LYS A 248      98.542  55.440  76.914  1.00  0.00            
ATOM   2524  CG  LYS A 248      98.954  56.614  76.025  1.00  0.00            
ATOM   2525  CD  LYS A 248     100.392  56.367  75.544  1.00  0.00            
ATOM   2526  CE  LYS A 248     100.718  57.604  74.701  1.00  0.00            
ATOM   2527  NZ  LYS A 248     102.140  57.727  74.355  1.00  0.00            
ATOM   2528  HZ1 LYS A 248     102.458  56.947  73.808  1.00  0.00            
ATOM   2529  HZ2 LYS A 248     102.290  58.478  73.721  1.00  0.00            
ATOM   2530  HZ3 LYS A 248     102.676  57.853  75.178  1.00  0.00            
ATOM   2531  C   LYS A 248      96.700  54.461  78.330  1.00  0.00            
ATOM   2532  O   LYS A 248      96.196  53.458  77.825  1.00  0.00            
ATOM   2533  N   SER A 249      96.957  54.409  79.630  1.00  0.00            
ATOM   2534  H   SER A 249      97.498  55.105  80.114  1.00  0.00            
ATOM   2535  CA  SER A 249      96.465  53.367  80.554  1.00  0.00            
ATOM   2536  CB  SER A 249      97.409  53.078  81.711  1.00  0.00            
ATOM   2537  OG  SER A 249      97.398  54.267  82.506  1.00  0.00            
ATOM   2538  HG  SER A 249      97.564  55.119  82.021  1.00  0.00            
ATOM   2539  C   SER A 249      95.029  53.497  81.063  1.00  0.00            
ATOM   2540  O   SER A 249      94.400  52.445  81.003  1.00  0.00            
ATOM   2541  N   PHE A 250      94.549  54.732  81.161  1.00  0.00            
ATOM   2542  H   PHE A 250      95.064  55.587  81.196  1.00  0.00            
ATOM   2543  CA  PHE A 250      93.142  54.970  81.523  1.00  0.00            
ATOM   2544  CB  PHE A 250      92.917  56.299  82.238  1.00  0.00            
ATOM   2545  CG  PHE A 250      92.521  57.534  81.427  1.00  0.00            
ATOM   2546  CD1 PHE A 250      91.233  57.726  80.943  1.00  0.00            
ATOM   2547  HD1 PHE A 250      90.560  56.857  80.955  1.00  0.00            
ATOM   2548  CD2 PHE A 250      93.264  58.682  81.675  1.00  0.00            
ATOM   2549  HD2 PHE A 250      94.344  58.609  81.795  1.00  0.00            
ATOM   2550  CE1 PHE A 250      90.667  58.975  80.721  1.00  0.00            
ATOM   2551  HE1 PHE A 250      89.620  58.960  80.446  1.00  0.00            
ATOM   2552  CE2 PHE A 250      92.706  59.945  81.522  1.00  0.00            
ATOM   2553  HE2 PHE A 250      93.070  60.852  82.011  1.00  0.00            
ATOM   2554  CZ  PHE A 250      91.423  60.110  81.000  1.00  0.00            
ATOM   2555  HZ  PHE A 250      90.961  61.052  80.727  1.00  0.00            
ATOM   2556  C   PHE A 250      92.153  54.826  80.368  1.00  0.00            
ATOM   2557  O   PHE A 250      90.979  54.482  80.516  1.00  0.00            
ATOM   2558  N   SER A 251      92.609  55.290  79.206  1.00  0.00            
ATOM   2559  H   SER A 251      93.417  55.871  79.287  1.00  0.00            
ATOM   2560  CA  SER A 251      91.889  55.267  77.923  1.00  0.00            
ATOM   2561  CB  SER A 251      92.142  56.478  77.028  1.00  0.00            
ATOM   2562  OG  SER A 251      91.543  57.630  77.613  1.00  0.00            
ATOM   2563  HG  SER A 251      90.607  57.408  77.875  1.00  0.00            
ATOM   2564  C   SER A 251      92.059  53.978  77.123  1.00  0.00            
ATOM   2565  O   SER A 251      92.813  53.094  77.520  1.00  0.00            
ATOM   2566  N   LYS A 252      90.971  53.735  76.403  1.00  0.00            
ATOM   2567  H   LYS A 252      90.031  53.922  76.670  1.00  0.00            
ATOM   2568  CA  LYS A 252      91.015  52.846  75.232  1.00  0.00            
ATOM   2569  CB  LYS A 252      89.603  52.581  74.704  1.00  0.00            
ATOM   2570  CG  LYS A 252      89.670  51.611  73.521  1.00  0.00            
ATOM   2571  CD  LYS A 252      90.156  50.197  73.882  1.00  0.00            
ATOM   2572  CE  LYS A 252      90.972  49.545  72.764  1.00  0.00            
ATOM   2573  NZ  LYS A 252      91.276  48.107  72.911  1.00  0.00            
ATOM   2574  HZ1 LYS A 252      90.413  47.620  72.975  1.00  0.00            
ATOM   2575  HZ2 LYS A 252      91.752  47.705  72.131  1.00  0.00            
ATOM   2576  HZ3 LYS A 252      91.853  47.968  73.714  1.00  0.00            
ATOM   2577  C   LYS A 252      91.976  53.392  74.179  1.00  0.00            
ATOM   2578  O   LYS A 252      92.579  52.600  73.443  1.00  0.00            
ATOM   2579  N   GLU A 253      92.006  54.708  74.003  1.00  0.00            
ATOM   2580  H   GLU A 253      91.230  55.289  74.228  1.00  0.00            
ATOM   2581  CA  GLU A 253      92.940  55.358  73.080  1.00  0.00            
ATOM   2582  CB  GLU A 253      92.429  56.799  72.936  1.00  0.00            
ATOM   2583  CG  GLU A 253      93.170  57.436  71.753  1.00  0.00            
ATOM   2584  CD  GLU A 253      92.858  58.930  71.638  1.00  0.00            
ATOM   2585  OE1 GLU A 253      91.931  59.218  70.858  1.00  0.00            
ATOM   2586  OE2 GLU A 253      93.681  59.779  72.054  1.00  0.00            
ATOM   2587  C   GLU A 253      94.363  55.352  73.629  1.00  0.00            
ATOM   2588  O   GLU A 253      94.555  55.451  74.839  1.00  0.00            
ATOM   2589  N   SER A 254      95.333  55.057  72.770  1.00  0.00            
ATOM   2590  H   SER A 254      95.161  54.952  71.787  1.00  0.00            
ATOM   2591  CA  SER A 254      96.749  54.872  73.127  1.00  0.00            
ATOM   2592  CB  SER A 254      97.153  53.403  73.116  1.00  0.00            
ATOM   2593  OG  SER A 254      95.969  52.611  72.997  1.00  0.00            
ATOM   2594  HG  SER A 254      95.486  52.634  73.882  1.00  0.00            
ATOM   2595  C   SER A 254      97.707  55.785  72.346  1.00  0.00            
ATOM   2596  O   SER A 254      98.819  55.390  72.037  1.00  0.00            
ATOM   2597  N   ASP A 255      97.296  57.046  72.229  1.00  0.00            
ATOM   2598  H   ASP A 255      96.677  57.448  72.904  1.00  0.00            
ATOM   2599  CA  ASP A 255      98.106  58.110  71.617  1.00  0.00            
ATOM   2600  CB  ASP A 255      97.395  58.571  70.349  1.00  0.00            
ATOM   2601  CG  ASP A 255      98.387  58.912  69.226  1.00  0.00            
ATOM   2602  OD1 ASP A 255      99.477  59.451  69.505  1.00  0.00            
ATOM   2603  OD2 ASP A 255      98.317  58.249  68.164  1.00  0.00            
ATOM   2604  C   ASP A 255      98.504  59.179  72.628  1.00  0.00            
ATOM   2605  O   ASP A 255      98.135  59.134  73.808  1.00  0.00            
ATOM   2606  N   ASP A 256      99.377  60.073  72.167  1.00  0.00            
ATOM   2607  H   ASP A 256      99.825  59.806  71.309  1.00  0.00            
ATOM   2608  CA  ASP A 256      99.930  61.246  72.855  1.00  0.00            
ATOM   2609  CB  ASP A 256     101.238  61.679  72.191  1.00  0.00            
ATOM   2610  CG  ASP A 256     102.353  60.758  72.675  1.00  0.00            
ATOM   2611  OD1 ASP A 256     102.602  59.687  72.074  1.00  0.00            
ATOM   2612  OD2 ASP A 256     102.766  60.878  73.850  1.00  0.00            
ATOM   2613  C   ASP A 256      98.995  62.460  72.881  1.00  0.00            
ATOM   2614  O   ASP A 256      99.012  63.208  71.905  1.00  0.00            
ATOM   2615  N   PRO A 257      98.241  62.560  73.966  1.00  0.00            
ATOM   2616  CA  PRO A 257      97.045  63.413  74.027  1.00  0.00            
ATOM   2617  CB  PRO A 257      96.381  63.057  75.368  1.00  0.00            
ATOM   2618  CG  PRO A 257      97.611  62.701  76.201  1.00  0.00            
ATOM   2619  CD  PRO A 257      98.468  61.868  75.242  1.00  0.00            
ATOM   2620  C   PRO A 257      97.106  64.941  73.931  1.00  0.00            
ATOM   2621  O   PRO A 257      97.690  65.589  74.795  1.00  0.00            
ATOM   2622  N   MET A 258      96.177  65.427  73.115  1.00  0.00            
ATOM   2623  H   MET A 258      95.588  64.771  72.649  1.00  0.00            
ATOM   2624  CA  MET A 258      96.125  66.828  72.665  1.00  0.00            
ATOM   2625  CB  MET A 258      95.097  67.004  71.542  1.00  0.00            
ATOM   2626  CG  MET A 258      95.352  66.241  70.238  1.00  0.00            
ATOM   2627  SD  MET A 258      93.888  66.407  69.145  1.00  0.00            
ATOM   2628  CE  MET A 258      94.673  65.921  67.619  1.00  0.00            
ATOM   2629  C   MET A 258      96.212  67.897  73.756  1.00  0.00            
ATOM   2630  O   MET A 258      96.991  68.848  73.646  1.00  0.00            
ATOM   2631  N   ALA A 259      95.155  67.941  74.566  1.00  0.00            
ATOM   2632  H   ALA A 259      94.424  67.288  74.397  1.00  0.00            
ATOM   2633  CA  ALA A 259      94.937  68.955  75.612  1.00  0.00            
ATOM   2634  CB  ALA A 259      93.780  69.847  75.158  1.00  0.00            
ATOM   2635  C   ALA A 259      94.749  68.462  77.047  1.00  0.00            
ATOM   2636  O   ALA A 259      93.860  67.638  77.234  1.00  0.00            
ATOM   2637  N   TYR A 260      95.720  68.688  77.941  1.00  0.00            
ATOM   2638  H   TYR A 260      96.590  68.913  77.507  1.00  0.00            
ATOM   2639  CA  TYR A 260      95.701  68.372  79.373  1.00  0.00            
ATOM   2640  CB  TYR A 260      96.349  67.060  79.823  1.00  0.00            
ATOM   2641  CG  TYR A 260      97.735  66.943  79.192  1.00  0.00            
ATOM   2642  CD1 TYR A 260      98.856  67.533  79.781  1.00  0.00            
ATOM   2643  HD1 TYR A 260      98.737  68.002  80.761  1.00  0.00            
ATOM   2644  CD2 TYR A 260      97.922  66.182  78.040  1.00  0.00            
ATOM   2645  HD2 TYR A 260      97.015  65.814  77.559  1.00  0.00            
ATOM   2646  CE1 TYR A 260     100.121  67.360  79.229  1.00  0.00            
ATOM   2647  HE1 TYR A 260     100.984  67.558  79.859  1.00  0.00            
ATOM   2648  CE2 TYR A 260      99.177  65.959  77.496  1.00  0.00            
ATOM   2649  HE2 TYR A 260      99.269  65.097  76.829  1.00  0.00            
ATOM   2650  CZ  TYR A 260     100.276  66.516  78.139  1.00  0.00            
ATOM   2651  OH  TYR A 260     101.500  66.225  77.626  1.00  0.00            
ATOM   2652  HH  TYR A 260     102.088  66.656  78.313  1.00  0.00            
ATOM   2653  C   TYR A 260      96.126  69.550  80.251  1.00  0.00            
ATOM   2654  O   TYR A 260      97.244  70.029  80.413  1.00  0.00            
ATOM   2655  N   ILE A 261      95.039  70.169  80.710  1.00  0.00            
ATOM   2656  H   ILE A 261      94.104  69.932  80.448  1.00  0.00            
ATOM   2657  CA  ILE A 261      94.995  71.333  81.607  1.00  0.00            
ATOM   2658  CB  ILE A 261      94.267  72.477  80.892  1.00  0.00            
ATOM   2659  CG1 ILE A 261      92.957  72.165  80.179  1.00  0.00            
ATOM   2660  CG2 ILE A 261      95.131  73.249  79.891  1.00  0.00            
ATOM   2661  CD  ILE A 261      91.862  72.355  81.241  1.00  0.00            
ATOM   2662  C   ILE A 261      94.315  70.877  82.907  1.00  0.00            
ATOM   2663  O   ILE A 261      93.414  70.040  82.972  1.00  0.00            
ATOM   2664  N   HIS A 262      94.885  71.353  84.002  1.00  0.00            
ATOM   2665  H   HIS A 262      95.567  72.066  83.861  1.00  0.00            
ATOM   2666  CA  HIS A 262      94.244  71.219  85.319  1.00  0.00            
ATOM   2667  CB  HIS A 262      95.205  71.416  86.499  1.00  0.00            
ATOM   2668  CG  HIS A 262      96.244  70.296  86.602  1.00  0.00            
ATOM   2669  ND1 HIS A 262      97.426  70.207  85.991  1.00  0.00            
ATOM   2670  CD2 HIS A 262      96.167  69.244  87.397  1.00  0.00            
ATOM   2671  CE1 HIS A 262      98.076  69.189  86.540  1.00  0.00            
ATOM   2672  NE2 HIS A 262      97.307  68.554  87.410  1.00  0.00            
ATOM   2673  HE2 HIS A 262      97.553  67.864  88.088  1.00  0.00            
ATOM   2674  C   HIS A 262      93.054  72.171  85.472  1.00  0.00            
ATOM   2675  O   HIS A 262      93.190  73.360  85.169  1.00  0.00            
ATOM   2676  N   PHE A 263      91.903  71.630  85.866  1.00  0.00            
ATOM   2677  H   PHE A 263      91.863  70.688  86.198  1.00  0.00            
ATOM   2678  CA  PHE A 263      90.790  72.523  86.223  1.00  0.00            
ATOM   2679  CB  PHE A 263      89.660  72.150  85.263  1.00  0.00            
ATOM   2680  CG  PHE A 263      89.108  70.740  85.497  1.00  0.00            
ATOM   2681  CD1 PHE A 263      89.575  69.652  84.766  1.00  0.00            
ATOM   2682  HD1 PHE A 263      90.587  69.776  84.384  1.00  0.00            
ATOM   2683  CD2 PHE A 263      88.025  70.521  86.330  1.00  0.00            
ATOM   2684  HD2 PHE A 263      87.622  71.383  86.861  1.00  0.00            
ATOM   2685  CE1 PHE A 263      88.967  68.400  84.780  1.00  0.00            
ATOM   2686  HE1 PHE A 263      89.484  67.592  84.270  1.00  0.00            
ATOM   2687  CE2 PHE A 263      87.376  69.287  86.294  1.00  0.00            
ATOM   2688  HE2 PHE A 263      86.495  69.179  86.922  1.00  0.00            
ATOM   2689  CZ  PHE A 263      87.822  68.203  85.539  1.00  0.00            
ATOM   2690  HZ  PHE A 263      87.212  67.303  85.410  1.00  0.00            
ATOM   2691  C   PHE A 263      90.314  72.430  87.684  1.00  0.00            
ATOM   2692  O   PHE A 263      89.183  72.817  87.957  1.00  0.00            
ATOM   2693  N   THR A 264      91.357  72.393  88.501  1.00  0.00            
ATOM   2694  H   THR A 264      92.285  72.241  88.154  1.00  0.00            
ATOM   2695  CA  THR A 264      91.310  72.274  89.961  1.00  0.00            
ATOM   2696  CB  THR A 264      92.794  72.079  90.289  1.00  0.00            
ATOM   2697  OG1 THR A 264      93.420  70.929  89.706  1.00  0.00            
ATOM   2698  HG1 THR A 264      94.367  70.859  90.009  1.00  0.00            
ATOM   2699  CG2 THR A 264      93.020  71.899  91.797  1.00  0.00            
ATOM   2700  C   THR A 264      90.517  73.258  90.826  1.00  0.00            
ATOM   2701  O   THR A 264      90.345  74.423  90.472  1.00  0.00            
ATOM   2702  N   ALA A 265      89.841  72.683  91.815  1.00  0.00            
ATOM   2703  H   ALA A 265      89.857  71.698  92.001  1.00  0.00            
ATOM   2704  CA  ALA A 265      89.215  73.473  92.881  1.00  0.00            
ATOM   2705  CB  ALA A 265      87.713  73.524  92.606  1.00  0.00            
ATOM   2706  C   ALA A 265      89.615  73.163  94.327  1.00  0.00            
ATOM   2707  O   ALA A 265      89.760  72.039  94.801  1.00  0.00            
ATOM   2708  N   GLU A 266      89.630  74.287  95.035  1.00  0.00            
ATOM   2709  H   GLU A 266      89.323  75.108  94.537  1.00  0.00            
ATOM   2710  CA  GLU A 266      90.045  74.377  96.432  1.00  0.00            
ATOM   2711  CB  GLU A 266      91.365  75.145  96.573  1.00  0.00            
ATOM   2712  CG  GLU A 266      92.540  74.366  95.985  1.00  0.00            
ATOM   2713  CD  GLU A 266      93.861  75.130  96.113  1.00  0.00            
ATOM   2714  OE1 GLU A 266      94.108  76.130  95.400  1.00  0.00            
ATOM   2715  OE2 GLU A 266      94.734  74.576  96.807  1.00  0.00            
ATOM   2716  C   GLU A 266      88.997  74.987  97.371  1.00  0.00            
ATOM   2717  O   GLU A 266      88.254  75.917  97.046  1.00  0.00            
ATOM   2718  N   GLY A 267      88.991  74.459  98.590  1.00  0.00            
ATOM   2719  H   GLY A 267      89.427  73.566  98.752  1.00  0.00            
ATOM   2720  CA  GLY A 267      88.337  75.006  99.784  1.00  0.00            
ATOM   2721  C   GLY A 267      87.278  74.053 100.340  1.00  0.00            
ATOM   2722  O   GLY A 267      87.494  72.967 100.878  1.00  0.00            
ATOM   2723  N   GLU A 268      86.133  74.731 100.321  1.00  0.00            
ATOM   2724  H   GLU A 268      86.076  75.724 100.196  1.00  0.00            
ATOM   2725  CA  GLU A 268      84.779  74.180 100.477  1.00  0.00            
ATOM   2726  CB  GLU A 268      83.687  75.245 100.703  1.00  0.00            
ATOM   2727  CG  GLU A 268      83.871  76.559  99.950  1.00  0.00            
ATOM   2728  CD  GLU A 268      83.762  76.642  98.419  1.00  0.00            
ATOM   2729  OE1 GLU A 268      84.802  76.450  97.757  1.00  0.00            
ATOM   2730  OE2 GLU A 268      82.662  76.802  97.848  1.00  0.00            
ATOM   2731  C   GLU A 268      84.398  73.276  99.301  1.00  0.00            
ATOM   2732  O   GLU A 268      83.595  72.368  99.489  1.00  0.00            
ATOM   2733  N   VAL A 269      84.784  73.566  98.057  1.00  0.00            
ATOM   2734  H   VAL A 269      84.861  74.500  97.723  1.00  0.00            
ATOM   2735  CA  VAL A 269      84.808  72.640  96.913  1.00  0.00            
ATOM   2736  CB  VAL A 269      84.329  73.299  95.621  1.00  0.00            
ATOM   2737  CG1 VAL A 269      84.063  72.206  94.583  1.00  0.00            
ATOM   2738  CG2 VAL A 269      82.963  73.955  95.746  1.00  0.00            
ATOM   2739  C   VAL A 269      86.237  72.120  96.725  1.00  0.00            
ATOM   2740  O   VAL A 269      87.162  72.866  96.433  1.00  0.00            
ATOM   2741  N   THR A 270      86.415  70.838  97.050  1.00  0.00            
ATOM   2742  H   THR A 270      85.654  70.286  97.379  1.00  0.00            
ATOM   2743  CA  THR A 270      87.715  70.157  96.989  1.00  0.00            
ATOM   2744  CB  THR A 270      88.037  69.649  98.391  1.00  0.00            
ATOM   2745  OG1 THR A 270      87.009  69.036  99.169  1.00  0.00            
ATOM   2746  HG1 THR A 270      86.850  69.455 100.061  1.00  0.00            
ATOM   2747  CG2 THR A 270      88.892  70.731  99.056  1.00  0.00            
ATOM   2748  C   THR A 270      87.772  69.063  95.914  1.00  0.00            
ATOM   2749  O   THR A 270      87.253  67.974  96.158  1.00  0.00            
ATOM   2750  N   PHE A 271      88.441  69.413  94.813  1.00  0.00            
ATOM   2751  H   PHE A 271      88.798  70.320  94.594  1.00  0.00            
ATOM   2752  CA  PHE A 271      88.812  68.425  93.789  1.00  0.00            
ATOM   2753  CB  PHE A 271      87.731  68.299  92.709  1.00  0.00            
ATOM   2754  CG  PHE A 271      87.288  69.581  92.008  1.00  0.00            
ATOM   2755  CD1 PHE A 271      88.033  69.910  90.874  1.00  0.00            
ATOM   2756  HD1 PHE A 271      88.943  69.404  90.553  1.00  0.00            
ATOM   2757  CD2 PHE A 271      86.014  70.106  92.208  1.00  0.00            
ATOM   2758  HD2 PHE A 271      85.648  70.224  93.223  1.00  0.00            
ATOM   2759  CE1 PHE A 271      87.451  70.775  89.969  1.00  0.00            
ATOM   2760  HE1 PHE A 271      87.862  70.775  88.967  1.00  0.00            
ATOM   2761  CE2 PHE A 271      85.507  71.016  91.295  1.00  0.00            
ATOM   2762  HE2 PHE A 271      84.488  71.351  91.457  1.00  0.00            
ATOM   2763  CZ  PHE A 271      86.229  71.418  90.174  1.00  0.00            
ATOM   2764  HZ  PHE A 271      86.019  72.420  89.789  1.00  0.00            
ATOM   2765  C   PHE A 271      90.173  68.790  93.177  1.00  0.00            
ATOM   2766  O   PHE A 271      90.357  69.954  92.826  1.00  0.00            
ATOM   2767  N   LYS A 272      90.986  67.781  92.881  1.00  0.00            
ATOM   2768  H   LYS A 272      90.706  66.844  93.068  1.00  0.00            
ATOM   2769  CA  LYS A 272      92.284  67.890  92.187  1.00  0.00            
ATOM   2770  CB  LYS A 272      93.411  67.364  93.085  1.00  0.00            
ATOM   2771  CG  LYS A 272      93.636  68.217  94.328  1.00  0.00            
ATOM   2772  CD  LYS A 272      94.587  67.529  95.312  1.00  0.00            
ATOM   2773  CE  LYS A 272      95.073  68.405  96.458  1.00  0.00            
ATOM   2774  NZ  LYS A 272      96.422  68.928  96.207  1.00  0.00            
ATOM   2775  HZ1 LYS A 272      97.157  68.251  96.081  1.00  0.00            
ATOM   2776  HZ2 LYS A 272      96.338  69.504  95.390  1.00  0.00            
ATOM   2777  HZ3 LYS A 272      96.643  69.659  96.852  1.00  0.00            
ATOM   2778  C   LYS A 272      92.116  67.187  90.842  1.00  0.00            
ATOM   2779  O   LYS A 272      91.689  66.028  90.783  1.00  0.00            
ATOM   2780  N   SER A 273      91.993  68.075  89.857  1.00  0.00            
ATOM   2781  H   SER A 273      92.681  68.800  89.830  1.00  0.00            
ATOM   2782  CA  SER A 273      91.501  67.599  88.560  1.00  0.00            
ATOM   2783  CB  SER A 273      90.007  67.935  88.500  1.00  0.00            
ATOM   2784  OG  SER A 273      89.843  69.354  88.412  1.00  0.00            
ATOM   2785  HG  SER A 273      89.096  69.574  87.789  1.00  0.00            
ATOM   2786  C   SER A 273      92.331  67.936  87.323  1.00  0.00            
ATOM   2787  O   SER A 273      92.452  69.102  86.958  1.00  0.00            
ATOM   2788  N   ILE A 274      92.485  66.948  86.447  1.00  0.00            
ATOM   2789  H   ILE A 274      92.459  65.998  86.781  1.00  0.00            
ATOM   2790  CA  ILE A 274      92.979  67.091  85.079  1.00  0.00            
ATOM   2791  CB  ILE A 274      94.357  66.433  84.999  1.00  0.00            
ATOM   2792  CG1 ILE A 274      94.960  66.570  83.606  1.00  0.00            
ATOM   2793  CG2 ILE A 274      94.239  64.931  85.258  1.00  0.00            
ATOM   2794  CD  ILE A 274      95.862  67.789  83.400  1.00  0.00            
ATOM   2795  C   ILE A 274      92.019  66.699  83.949  1.00  0.00            
ATOM   2796  O   ILE A 274      91.234  65.761  84.022  1.00  0.00            
ATOM   2797  N   LEU A 275      92.013  67.525  82.907  1.00  0.00            
ATOM   2798  H   LEU A 275      92.717  68.239  82.868  1.00  0.00            
ATOM   2799  CA  LEU A 275      91.209  67.265  81.702  1.00  0.00            
ATOM   2800  CB  LEU A 275      90.579  68.561  81.213  1.00  0.00            
ATOM   2801  CG  LEU A 275      89.286  68.535  80.385  1.00  0.00            
ATOM   2802  CD1 LEU A 275      89.533  67.772  79.087  1.00  0.00            
ATOM   2803  CD2 LEU A 275      88.211  67.761  81.138  1.00  0.00            
ATOM   2804  C   LEU A 275      92.138  66.774  80.579  1.00  0.00            
ATOM   2805  O   LEU A 275      93.204  67.307  80.287  1.00  0.00            
ATOM   2806  N   PHE A 276      91.655  65.646  80.048  1.00  0.00            
ATOM   2807  H   PHE A 276      90.964  65.132  80.550  1.00  0.00            
ATOM   2808  CA  PHE A 276      92.239  65.107  78.818  1.00  0.00            
ATOM   2809  CB  PHE A 276      92.731  63.667  79.032  1.00  0.00            
ATOM   2810  CG  PHE A 276      93.952  63.705  79.960  1.00  0.00            
ATOM   2811  CD1 PHE A 276      95.183  63.873  79.336  1.00  0.00            
ATOM   2812  HD1 PHE A 276      95.188  63.783  78.250  1.00  0.00            
ATOM   2813  CD2 PHE A 276      93.783  63.454  81.317  1.00  0.00            
ATOM   2814  HD2 PHE A 276      92.835  63.719  81.786  1.00  0.00            
ATOM   2815  CE1 PHE A 276      96.287  63.646  80.150  1.00  0.00            
ATOM   2816  HE1 PHE A 276      97.276  63.820  79.720  1.00  0.00            
ATOM   2817  CE2 PHE A 276      94.891  63.202  82.106  1.00  0.00            
ATOM   2818  HE2 PHE A 276      94.795  63.059  83.184  1.00  0.00            
ATOM   2819  CZ  PHE A 276      96.125  63.203  81.455  1.00  0.00            
ATOM   2820  HZ  PHE A 276      96.985  62.728  81.925  1.00  0.00            
ATOM   2821  C   PHE A 276      91.339  65.139  77.581  1.00  0.00            
ATOM   2822  O   PHE A 276      90.354  64.392  77.508  1.00  0.00            
ATOM   2823  N   VAL A 277      91.654  66.070  76.691  1.00  0.00            
ATOM   2824  H   VAL A 277      92.353  66.770  76.849  1.00  0.00            
ATOM   2825  CA  VAL A 277      91.193  66.098  75.291  1.00  0.00            
ATOM   2826  CB  VAL A 277      91.171  67.532  74.780  1.00  0.00            
ATOM   2827  CG1 VAL A 277      91.035  67.665  73.259  1.00  0.00            
ATOM   2828  CG2 VAL A 277      89.964  68.267  75.366  1.00  0.00            
ATOM   2829  C   VAL A 277      92.006  65.102  74.466  1.00  0.00            
ATOM   2830  O   VAL A 277      93.214  65.308  74.324  1.00  0.00            
ATOM   2831  N   PRO A 278      91.336  64.096  73.904  1.00  0.00            
ATOM   2832  CA  PRO A 278      91.895  62.952  73.162  1.00  0.00            
ATOM   2833  CB  PRO A 278      90.715  62.030  72.844  1.00  0.00            
ATOM   2834  CG  PRO A 278      89.715  62.485  73.916  1.00  0.00            
ATOM   2835  CD  PRO A 278      89.865  64.011  73.879  1.00  0.00            
ATOM   2836  C   PRO A 278      92.574  63.345  71.852  1.00  0.00            
ATOM   2837  O   PRO A 278      92.927  64.493  71.561  1.00  0.00            
ATOM   2838  N   THR A 279      93.062  62.316  71.156  1.00  0.00            
ATOM   2839  H   THR A 279      93.362  61.462  71.588  1.00  0.00            
ATOM   2840  CA  THR A 279      93.759  62.566  69.895  1.00  0.00            
ATOM   2841  CB  THR A 279      95.042  61.739  69.765  1.00  0.00            
ATOM   2842  OG1 THR A 279      94.927  60.323  69.555  1.00  0.00            
ATOM   2843  HG1 THR A 279      94.431  60.070  70.387  1.00  0.00            
ATOM   2844  CG2 THR A 279      96.169  62.152  70.718  1.00  0.00            
ATOM   2845  C   THR A 279      93.012  62.215  68.611  1.00  0.00            
ATOM   2846  O   THR A 279      93.064  62.977  67.642  1.00  0.00            
ATOM   2847  N   SER A 280      92.239  61.129  68.710  1.00  0.00            
ATOM   2848  H   SER A 280      92.333  60.587  69.537  1.00  0.00            
ATOM   2849  CA  SER A 280      91.177  60.696  67.788  1.00  0.00            
ATOM   2850  CB  SER A 280      91.310  59.244  67.332  1.00  0.00            
ATOM   2851  OG  SER A 280      90.417  58.930  66.259  1.00  0.00            
ATOM   2852  HG  SER A 280      90.261  59.727  65.677  1.00  0.00            
ATOM   2853  C   SER A 280      89.797  60.878  68.437  1.00  0.00            
ATOM   2854  O   SER A 280      89.514  60.374  69.527  1.00  0.00            
ATOM   2855  N   ALA A 281      88.932  61.544  67.681  1.00  0.00            
ATOM   2856  H   ALA A 281      89.147  61.700  66.727  1.00  0.00            
ATOM   2857  CA  ALA A 281      87.593  61.976  68.122  1.00  0.00            
ATOM   2858  CB  ALA A 281      86.733  62.387  66.929  1.00  0.00            
ATOM   2859  C   ALA A 281      86.724  60.945  68.831  1.00  0.00            
ATOM   2860  O   ALA A 281      86.759  59.756  68.514  1.00  0.00            
ATOM   2861  N   PRO A 282      85.831  61.375  69.722  1.00  0.00            
ATOM   2862  CA  PRO A 282      84.648  60.593  70.100  1.00  0.00            
ATOM   2863  CB  PRO A 282      84.129  61.333  71.342  1.00  0.00            
ATOM   2864  CG  PRO A 282      85.398  61.911  71.968  1.00  0.00            
ATOM   2865  CD  PRO A 282      86.193  62.370  70.743  1.00  0.00            
ATOM   2866  C   PRO A 282      83.666  60.378  68.943  1.00  0.00            
ATOM   2867  O   PRO A 282      83.225  61.269  68.219  1.00  0.00            
ATOM   2868  N   ARG A 283      83.486  59.089  68.676  1.00  0.00            
ATOM   2869  H   ARG A 283      83.976  58.405  69.223  1.00  0.00            
ATOM   2870  CA  ARG A 283      82.604  58.567  67.634  1.00  0.00            
ATOM   2871  CB  ARG A 283      83.431  57.556  66.827  1.00  0.00            
ATOM   2872  CG  ARG A 283      84.268  58.238  65.738  1.00  0.00            
ATOM   2873  CD  ARG A 283      85.134  57.255  64.958  1.00  0.00            
ATOM   2874  NE  ARG A 283      86.252  56.742  65.767  1.00  0.00            
ATOM   2875  HE  ARG A 283      86.182  55.776  66.035  1.00  0.00            
ATOM   2876  CZ  ARG A 283      87.443  57.310  65.991  1.00  0.00            
ATOM   2877  NH1 ARG A 283      87.688  58.557  65.565  1.00  0.00            
ATOM   2878 1HH1 ARG A 283      87.018  59.090  65.051  1.00  0.00            
ATOM   2879 2HH1 ARG A 283      88.470  59.008  65.998  1.00  0.00            
ATOM   2880  NH2 ARG A 283      88.383  56.736  66.766  1.00  0.00            
ATOM   2881 1HH2 ARG A 283      88.137  55.813  67.069  1.00  0.00            
ATOM   2882 2HH2 ARG A 283      89.252  57.110  67.077  1.00  0.00            
ATOM   2883  C   ARG A 283      81.370  57.918  68.250  1.00  0.00            
ATOM   2884  O   ARG A 283      81.522  56.960  69.012  1.00  0.00            
ATOM   2885  N   GLY A 284      80.340  58.753  68.199  1.00  0.00            
ATOM   2886  H   GLY A 284      80.501  59.740  68.223  1.00  0.00            
ATOM   2887  CA  GLY A 284      78.939  58.351  68.410  1.00  0.00            
ATOM   2888  C   GLY A 284      78.708  57.482  69.657  1.00  0.00            
ATOM   2889  O   GLY A 284      79.102  57.758  70.795  1.00  0.00            
ATOM   2890  N   LEU A 285      77.829  56.538  69.354  1.00  0.00            
ATOM   2891  H   LEU A 285      77.420  56.397  68.450  1.00  0.00            
ATOM   2892  CA  LEU A 285      77.396  55.518  70.314  1.00  0.00            
ATOM   2893  CB  LEU A 285      76.221  54.662  69.855  1.00  0.00            
ATOM   2894  CG  LEU A 285      74.860  55.355  69.736  1.00  0.00            
ATOM   2895  CD1 LEU A 285      73.825  54.426  69.093  1.00  0.00            
ATOM   2896  CD2 LEU A 285      74.437  55.796  71.135  1.00  0.00            
ATOM   2897  C   LEU A 285      78.488  54.551  70.777  1.00  0.00            
ATOM   2898  O   LEU A 285      78.401  54.170  71.948  1.00  0.00            
ATOM   2899  N   PHE A 286      79.552  54.428  69.982  1.00  0.00            
ATOM   2900  H   PHE A 286      79.433  54.720  69.025  1.00  0.00            
ATOM   2901  CA  PHE A 286      80.755  53.722  70.428  1.00  0.00            
ATOM   2902  CB  PHE A 286      81.753  53.489  69.287  1.00  0.00            
ATOM   2903  CG  PHE A 286      81.065  52.477  68.379  1.00  0.00            
ATOM   2904  CD1 PHE A 286      81.167  52.762  67.017  1.00  0.00            
ATOM   2905  HD1 PHE A 286      81.085  53.811  66.764  1.00  0.00            
ATOM   2906  CD2 PHE A 286      80.838  51.173  68.817  1.00  0.00            
ATOM   2907  HD2 PHE A 286      80.521  51.054  69.849  1.00  0.00            
ATOM   2908  CE1 PHE A 286      81.094  51.727  66.093  1.00  0.00            
ATOM   2909  HE1 PHE A 286      81.131  51.970  65.029  1.00  0.00            
ATOM   2910  CE2 PHE A 286      80.793  50.147  67.879  1.00  0.00            
ATOM   2911  HE2 PHE A 286      80.869  49.111  68.202  1.00  0.00            
ATOM   2912  CZ  PHE A 286      80.911  50.424  66.521  1.00  0.00            
ATOM   2913  HZ  PHE A 286      80.910  49.606  65.802  1.00  0.00            
ATOM   2914  C   PHE A 286      81.392  54.501  71.591  1.00  0.00            
ATOM   2915  O   PHE A 286      81.832  53.881  72.555  1.00  0.00            
ATOM   2916  N   ASP A 287      81.683  55.783  71.386  1.00  0.00            
ATOM   2917  H   ASP A 287      81.272  56.304  70.637  1.00  0.00            
ATOM   2918  CA  ASP A 287      82.169  56.603  72.506  1.00  0.00            
ATOM   2919  CB  ASP A 287      83.308  57.491  72.005  1.00  0.00            
ATOM   2920  CG  ASP A 287      84.506  56.847  71.308  1.00  0.00            
ATOM   2921  OD1 ASP A 287      85.486  56.518  72.014  1.00  0.00            
ATOM   2922  OD2 ASP A 287      84.618  57.014  70.076  1.00  0.00            
ATOM   2923  C   ASP A 287      81.126  57.525  73.145  1.00  0.00            
ATOM   2924  O   ASP A 287      81.179  58.743  72.974  1.00  0.00            
ATOM   2925  N   GLU A 288      80.392  57.028  74.137  1.00  0.00            
ATOM   2926  H   GLU A 288      80.778  56.298  74.705  1.00  0.00            
ATOM   2927  CA  GLU A 288      79.246  57.719  74.736  1.00  0.00            
ATOM   2928  CB  GLU A 288      77.907  57.083  74.375  1.00  0.00            
ATOM   2929  CG  GLU A 288      77.039  58.123  73.659  1.00  0.00            
ATOM   2930  CD  GLU A 288      76.393  59.203  74.534  1.00  0.00            
ATOM   2931  OE1 GLU A 288      75.674  58.875  75.497  1.00  0.00            
ATOM   2932  OE2 GLU A 288      76.551  60.376  74.135  1.00  0.00            
ATOM   2933  C   GLU A 288      79.389  57.881  76.255  1.00  0.00            
ATOM   2934  O   GLU A 288      80.234  57.198  76.818  1.00  0.00            
ATOM   2935  N   TYR A 289      78.749  58.950  76.736  1.00  0.00            
ATOM   2936  H   TYR A 289      78.142  59.521  76.185  1.00  0.00            
ATOM   2937  CA  TYR A 289      78.907  59.337  78.144  1.00  0.00            
ATOM   2938  CB  TYR A 289      78.896  60.871  78.163  1.00  0.00            
ATOM   2939  CG  TYR A 289      80.206  61.512  77.685  1.00  0.00            
ATOM   2940  CD1 TYR A 289      80.415  61.798  76.339  1.00  0.00            
ATOM   2941  HD1 TYR A 289      80.064  61.081  75.602  1.00  0.00            
ATOM   2942  CD2 TYR A 289      80.944  62.215  78.617  1.00  0.00            
ATOM   2943  HD2 TYR A 289      80.588  62.296  79.646  1.00  0.00            
ATOM   2944  CE1 TYR A 289      81.296  62.793  75.927  1.00  0.00            
ATOM   2945  HE1 TYR A 289      81.526  62.788  74.866  1.00  0.00            
ATOM   2946  CE2 TYR A 289      81.914  63.111  78.179  1.00  0.00            
ATOM   2947  HE2 TYR A 289      82.573  63.476  78.971  1.00  0.00            
ATOM   2948  CZ  TYR A 289      82.125  63.431  76.850  1.00  0.00            
ATOM   2949  OH  TYR A 289      83.340  63.897  76.460  1.00  0.00            
ATOM   2950  HH  TYR A 289      83.896  63.956  77.297  1.00  0.00            
ATOM   2951  C   TYR A 289      77.709  58.896  78.985  1.00  0.00            
ATOM   2952  O   TYR A 289      77.834  58.941  80.213  1.00  0.00            
ATOM   2953  N   GLY A 290      76.508  58.738  78.449  1.00  0.00            
ATOM   2954  H   GLY A 290      76.526  58.411  77.507  1.00  0.00            
ATOM   2955  CA  GLY A 290      75.199  58.557  79.090  1.00  0.00            
ATOM   2956  C   GLY A 290      74.834  57.073  78.899  1.00  0.00            
ATOM   2957  O   GLY A 290      75.012  56.217  79.760  1.00  0.00            
ATOM   2958  N   SER A 291      74.216  56.847  77.740  1.00  0.00            
ATOM   2959  H   SER A 291      74.424  57.409  76.943  1.00  0.00            
ATOM   2960  CA  SER A 291      73.658  55.519  77.433  1.00  0.00            
ATOM   2961  CB  SER A 291      73.027  55.533  76.035  1.00  0.00            
ATOM   2962  OG  SER A 291      73.800  56.217  75.042  1.00  0.00            
ATOM   2963  HG  SER A 291      73.186  56.532  74.319  1.00  0.00            
ATOM   2964  C   SER A 291      74.771  54.478  77.492  1.00  0.00            
ATOM   2965  O   SER A 291      74.995  53.899  78.553  1.00  0.00            
ATOM   2966  N   LYS A 292      75.608  54.355  76.462  1.00  0.00            
ATOM   2967  H   LYS A 292      75.597  54.925  75.637  1.00  0.00            
ATOM   2968  CA  LYS A 292      76.858  53.583  76.535  1.00  0.00            
ATOM   2969  CB  LYS A 292      77.390  53.450  75.098  1.00  0.00            
ATOM   2970  CG  LYS A 292      76.408  52.656  74.226  1.00  0.00            
ATOM   2971  CD  LYS A 292      76.551  51.184  74.589  1.00  0.00            
ATOM   2972  CE  LYS A 292      75.609  50.309  73.756  1.00  0.00            
ATOM   2973  NZ  LYS A 292      75.733  48.911  74.198  1.00  0.00            
ATOM   2974  HZ1 LYS A 292      75.267  48.268  73.581  1.00  0.00            
ATOM   2975  HZ2 LYS A 292      76.690  48.630  74.129  1.00  0.00            
ATOM   2976  HZ3 LYS A 292      75.344  48.742  75.103  1.00  0.00            
ATOM   2977  C   LYS A 292      77.890  54.317  77.393  1.00  0.00            
ATOM   2978  O   LYS A 292      78.083  55.531  77.466  1.00  0.00            
ATOM   2979  N   LYS A 293      78.698  53.537  78.107  1.00  0.00            
ATOM   2980  H   LYS A 293      78.590  52.556  77.928  1.00  0.00            
ATOM   2981  CA  LYS A 293      79.772  54.042  78.974  1.00  0.00            
ATOM   2982  CB  LYS A 293      79.593  53.417  80.354  1.00  0.00            
ATOM   2983  CG  LYS A 293      78.345  53.873  81.102  1.00  0.00            
ATOM   2984  CD  LYS A 293      78.277  55.352  81.509  1.00  0.00            
ATOM   2985  CE  LYS A 293      76.959  55.672  82.217  1.00  0.00            
ATOM   2986  NZ  LYS A 293      76.948  57.038  82.764  1.00  0.00            
ATOM   2987  HZ1 LYS A 293      77.266  57.704  82.088  1.00  0.00            
ATOM   2988  HZ2 LYS A 293      75.997  57.266  82.923  1.00  0.00            
ATOM   2989  HZ3 LYS A 293      77.477  57.005  83.609  1.00  0.00            
ATOM   2990  C   LYS A 293      81.203  53.978  78.438  1.00  0.00            
ATOM   2991  O   LYS A 293      81.783  52.918  78.195  1.00  0.00            
ATOM   2992  N   SER A 294      81.709  55.167  78.139  1.00  0.00            
ATOM   2993  H   SER A 294      81.157  56.009  78.077  1.00  0.00            
ATOM   2994  CA  SER A 294      83.056  55.273  77.565  1.00  0.00            
ATOM   2995  CB  SER A 294      82.970  56.018  76.234  1.00  0.00            
ATOM   2996  OG  SER A 294      82.267  55.168  75.324  1.00  0.00            
ATOM   2997  HG  SER A 294      82.988  54.570  74.975  1.00  0.00            
ATOM   2998  C   SER A 294      83.971  56.021  78.548  1.00  0.00            
ATOM   2999  O   SER A 294      83.507  56.773  79.390  1.00  0.00            
ATOM   3000  N   ASP A 295      85.266  55.713  78.570  1.00  0.00            
ATOM   3001  H   ASP A 295      85.689  55.136  77.867  1.00  0.00            
ATOM   3002  CA  ASP A 295      86.286  56.361  79.407  1.00  0.00            
ATOM   3003  CB  ASP A 295      87.711  55.792  79.452  1.00  0.00            
ATOM   3004  CG  ASP A 295      88.434  55.824  78.102  1.00  0.00            
ATOM   3005  OD1 ASP A 295      89.164  56.820  77.928  1.00  0.00            
ATOM   3006  OD2 ASP A 295      88.193  54.898  77.296  1.00  0.00            
ATOM   3007  C   ASP A 295      86.341  57.863  79.120  1.00  0.00            
ATOM   3008  O   ASP A 295      86.916  58.419  78.183  1.00  0.00            
ATOM   3009  N   TYR A 296      85.605  58.512  80.022  1.00  0.00            
ATOM   3010  H   TYR A 296      84.824  58.083  80.472  1.00  0.00            
ATOM   3011  CA  TYR A 296      85.555  59.985  80.063  1.00  0.00            
ATOM   3012  CB  TYR A 296      84.325  60.686  79.493  1.00  0.00            
ATOM   3013  CG  TYR A 296      83.948  60.554  78.020  1.00  0.00            
ATOM   3014  CD1 TYR A 296      84.625  61.311  77.078  1.00  0.00            
ATOM   3015  HD1 TYR A 296      85.345  62.098  77.316  1.00  0.00            
ATOM   3016  CD2 TYR A 296      83.054  59.520  77.740  1.00  0.00            
ATOM   3017  HD2 TYR A 296      82.521  59.002  78.537  1.00  0.00            
ATOM   3018  CE1 TYR A 296      84.392  61.070  75.724  1.00  0.00            
ATOM   3019  HE1 TYR A 296      84.751  61.752  74.955  1.00  0.00            
ATOM   3020  CE2 TYR A 296      82.897  59.234  76.386  1.00  0.00            
ATOM   3021  HE2 TYR A 296      82.109  58.572  76.026  1.00  0.00            
ATOM   3022  CZ  TYR A 296      83.553  59.998  75.433  1.00  0.00            
ATOM   3023  OH  TYR A 296      83.402  59.592  74.145  1.00  0.00            
ATOM   3024  HH  TYR A 296      82.481  59.212  74.098  1.00  0.00            
ATOM   3025  C   TYR A 296      85.737  60.578  81.465  1.00  0.00            
ATOM   3026  O   TYR A 296      86.081  61.747  81.674  1.00  0.00            
ATOM   3027  N   ILE A 297      85.245  59.903  82.496  1.00  0.00            
ATOM   3028  H   ILE A 297      84.854  59.005  82.284  1.00  0.00            
ATOM   3029  CA  ILE A 297      85.372  60.230  83.919  1.00  0.00            
ATOM   3030  CB  ILE A 297      84.048  60.702  84.513  1.00  0.00            
ATOM   3031  CG1 ILE A 297      84.051  61.284  85.937  1.00  0.00            
ATOM   3032  CG2 ILE A 297      82.999  59.607  84.302  1.00  0.00            
ATOM   3033  CD  ILE A 297      84.473  62.749  86.057  1.00  0.00            
ATOM   3034  C   ILE A 297      86.123  59.206  84.773  1.00  0.00            
ATOM   3035  O   ILE A 297      85.867  57.999  84.765  1.00  0.00            
ATOM   3036  N   LYS A 298      87.154  59.692  85.452  1.00  0.00            
ATOM   3037  H   LYS A 298      87.427  60.644  85.348  1.00  0.00            
ATOM   3038  CA  LYS A 298      87.984  58.903  86.379  1.00  0.00            
ATOM   3039  CB  LYS A 298      89.333  58.448  85.812  1.00  0.00            
ATOM   3040  CG  LYS A 298      89.311  57.811  84.432  1.00  0.00            
ATOM   3041  CD  LYS A 298      88.573  56.468  84.285  1.00  0.00            
ATOM   3042  CE  LYS A 298      88.895  55.621  83.052  1.00  0.00            
ATOM   3043  NZ  LYS A 298      89.358  54.244  83.289  1.00  0.00            
ATOM   3044  HZ1 LYS A 298      88.661  53.617  83.622  1.00  0.00            
ATOM   3045  HZ2 LYS A 298      89.677  53.818  82.448  1.00  0.00            
ATOM   3046  HZ3 LYS A 298      90.043  54.303  84.015  1.00  0.00            
ATOM   3047  C   LYS A 298      88.154  59.681  87.688  1.00  0.00            
ATOM   3048  O   LYS A 298      88.765  60.725  87.929  1.00  0.00            
ATOM   3049  N   LEU A 299      87.272  59.048  88.454  1.00  0.00            
ATOM   3050  H   LEU A 299      86.748  58.238  88.173  1.00  0.00            
ATOM   3051  CA  LEU A 299      87.062  59.493  89.842  1.00  0.00            
ATOM   3052  CB  LEU A 299      85.594  59.422  90.269  1.00  0.00            
ATOM   3053  CG  LEU A 299      84.932  60.702  89.759  1.00  0.00            
ATOM   3054  CD1 LEU A 299      83.453  60.475  89.412  1.00  0.00            
ATOM   3055  CD2 LEU A 299      84.947  61.783  90.842  1.00  0.00            
ATOM   3056  C   LEU A 299      87.882  58.629  90.810  1.00  0.00            
ATOM   3057  O   LEU A 299      87.933  57.401  90.826  1.00  0.00            
ATOM   3058  N   TYR A 300      88.380  59.463  91.727  1.00  0.00            
ATOM   3059  H   TYR A 300      88.112  60.421  91.726  1.00  0.00            
ATOM   3060  CA  TYR A 300      89.408  59.217  92.746  1.00  0.00            
ATOM   3061  CB  TYR A 300      90.784  59.692  92.282  1.00  0.00            
ATOM   3062  CG  TYR A 300      91.439  58.829  91.196  1.00  0.00            
ATOM   3063  CD1 TYR A 300      92.113  57.671  91.584  1.00  0.00            
ATOM   3064  HD1 TYR A 300      92.122  57.400  92.643  1.00  0.00            
ATOM   3065  CD2 TYR A 300      91.526  59.244  89.881  1.00  0.00            
ATOM   3066  HD2 TYR A 300      90.778  59.953  89.524  1.00  0.00            
ATOM   3067  CE1 TYR A 300      92.791  56.917  90.639  1.00  0.00            
ATOM   3068  HE1 TYR A 300      93.003  55.912  91.010  1.00  0.00            
ATOM   3069  CE2 TYR A 300      92.278  58.521  88.958  1.00  0.00            
ATOM   3070  HE2 TYR A 300      92.408  58.927  87.959  1.00  0.00            
ATOM   3071  CZ  TYR A 300      92.933  57.347  89.326  1.00  0.00            
ATOM   3072  OH  TYR A 300      93.979  56.924  88.569  1.00  0.00            
ATOM   3073  HH  TYR A 300      93.585  57.155  87.679  1.00  0.00            
ATOM   3074  C   TYR A 300      89.051  59.940  94.042  1.00  0.00            
ATOM   3075  O   TYR A 300      88.220  60.844  94.111  1.00  0.00            
ATOM   3076  N   VAL A 301      89.477  59.254  95.103  1.00  0.00            
ATOM   3077  H   VAL A 301      89.484  58.269  94.906  1.00  0.00            
ATOM   3078  CA  VAL A 301      89.359  59.717  96.488  1.00  0.00            
ATOM   3079  CB  VAL A 301      88.184  59.194  97.317  1.00  0.00            
ATOM   3080  CG1 VAL A 301      86.888  59.854  96.828  1.00  0.00            
ATOM   3081  CG2 VAL A 301      88.103  57.678  97.157  1.00  0.00            
ATOM   3082  C   VAL A 301      90.723  59.492  97.143  1.00  0.00            
ATOM   3083  O   VAL A 301      91.054  58.349  97.435  1.00  0.00            
ATOM   3084  N   ARG A 302      91.584  60.505  97.108  1.00  0.00            
ATOM   3085  H   ARG A 302      91.512  61.143  96.345  1.00  0.00            
ATOM   3086  CA  ARG A 302      92.886  60.465  97.796  1.00  0.00            
ATOM   3087  CB  ARG A 302      92.754  60.442  99.318  1.00  0.00            
ATOM   3088  CG  ARG A 302      92.349  61.749  99.993  1.00  0.00            
ATOM   3089  CD  ARG A 302      90.832  61.941  99.936  1.00  0.00            
ATOM   3090  NE  ARG A 302      90.154  60.844 100.644  1.00  0.00            
ATOM   3091  HE  ARG A 302      90.781  60.149 100.967  1.00  0.00            
ATOM   3092  CZ  ARG A 302      88.859  60.524 100.756  1.00  0.00            
ATOM   3093  NH1 ARG A 302      87.952  61.217 100.056  1.00  0.00            
ATOM   3094 1HH1 ARG A 302      88.195  61.958  99.439  1.00  0.00            
ATOM   3095 2HH1 ARG A 302      87.038  60.829  99.910  1.00  0.00            
ATOM   3096  NH2 ARG A 302      88.561  59.484 101.551  1.00  0.00            
ATOM   3097 1HH2 ARG A 302      89.343  58.996 101.930  1.00  0.00            
ATOM   3098 2HH2 ARG A 302      87.644  59.244 101.869  1.00  0.00            
ATOM   3099  C   ARG A 302      93.696  59.257  97.312  1.00  0.00            
ATOM   3100  O   ARG A 302      93.904  58.273  98.018  1.00  0.00            
ATOM   3101  N   ARG A 303      94.057  59.232  96.035  1.00  0.00            
ATOM   3102  H   ARG A 303      93.744  59.922  95.387  1.00  0.00            
ATOM   3103  CA  ARG A 303      94.973  58.232  95.471  1.00  0.00            
ATOM   3104  CB  ARG A 303      96.396  58.282  96.046  1.00  0.00            
ATOM   3105  CG  ARG A 303      97.102  59.588  95.678  1.00  0.00            
ATOM   3106  CD  ARG A 303      98.566  59.667  96.114  1.00  0.00            
ATOM   3107  NE  ARG A 303      99.467  58.964  95.179  1.00  0.00            
ATOM   3108  HE  ARG A 303      98.973  58.591  94.381  1.00  0.00            
ATOM   3109  CZ  ARG A 303     100.738  58.609  95.395  1.00  0.00            
ATOM   3110  NH1 ARG A 303     101.247  58.816  96.613  1.00  0.00            
ATOM   3111 1HH1 ARG A 303     100.584  59.049  97.329  1.00  0.00            
ATOM   3112 2HH1 ARG A 303     102.134  58.515  96.960  1.00  0.00            
ATOM   3113  NH2 ARG A 303     101.637  58.215  94.476  1.00  0.00            
ATOM   3114 1HH2 ARG A 303     101.564  58.342  93.495  1.00  0.00            
ATOM   3115 2HH2 ARG A 303     102.481  57.822  94.843  1.00  0.00            
ATOM   3116  C   ARG A 303      94.519  56.772  95.392  1.00  0.00            
ATOM   3117  O   ARG A 303      95.307  55.842  95.259  1.00  0.00            
ATOM   3118  N   VAL A 304      93.196  56.630  95.375  1.00  0.00            
ATOM   3119  H   VAL A 304      92.618  57.443  95.504  1.00  0.00            
ATOM   3120  CA  VAL A 304      92.443  55.365  95.328  1.00  0.00            
ATOM   3121  CB  VAL A 304      91.901  55.039  96.717  1.00  0.00            
ATOM   3122  CG1 VAL A 304      90.518  54.383  96.709  1.00  0.00            
ATOM   3123  CG2 VAL A 304      92.805  54.088  97.514  1.00  0.00            
ATOM   3124  C   VAL A 304      91.391  55.480  94.215  1.00  0.00            
ATOM   3125  O   VAL A 304      90.702  56.492  94.147  1.00  0.00            
ATOM   3126  N   PHE A 305      91.421  54.646  93.178  1.00  0.00            
ATOM   3127  H   PHE A 305      92.214  54.073  92.988  1.00  0.00            
ATOM   3128  CA  PHE A 305      90.350  54.657  92.175  1.00  0.00            
ATOM   3129  CB  PHE A 305      90.772  53.912  90.896  1.00  0.00            
ATOM   3130  CG  PHE A 305      89.932  54.095  89.623  1.00  0.00            
ATOM   3131  CD1 PHE A 305      89.488  55.335  89.189  1.00  0.00            
ATOM   3132  HD1 PHE A 305      89.568  56.205  89.826  1.00  0.00            
ATOM   3133  CD2 PHE A 305      89.538  52.933  88.983  1.00  0.00            
ATOM   3134  HD2 PHE A 305      90.013  51.978  89.181  1.00  0.00            
ATOM   3135  CE1 PHE A 305      88.705  55.414  88.040  1.00  0.00            
ATOM   3136  HE1 PHE A 305      88.573  56.336  87.460  1.00  0.00            
ATOM   3137  CE2 PHE A 305      88.640  52.957  87.921  1.00  0.00            
ATOM   3138  HE2 PHE A 305      88.220  51.996  87.603  1.00  0.00            
ATOM   3139  CZ  PHE A 305      88.221  54.217  87.529  1.00  0.00            
ATOM   3140  HZ  PHE A 305      87.587  54.264  86.637  1.00  0.00            
ATOM   3141  C   PHE A 305      88.991  54.185  92.705  1.00  0.00            
ATOM   3142  O   PHE A 305      88.890  53.291  93.535  1.00  0.00            
ATOM   3143  N   ILE A 306      88.015  54.970  92.257  1.00  0.00            
ATOM   3144  H   ILE A 306      88.213  55.863  91.868  1.00  0.00            
ATOM   3145  CA  ILE A 306      86.658  54.497  92.557  1.00  0.00            
ATOM   3146  CB  ILE A 306      85.968  55.090  93.797  1.00  0.00            
ATOM   3147  CG1 ILE A 306      86.122  56.606  93.704  1.00  0.00            
ATOM   3148  CG2 ILE A 306      86.505  54.665  95.167  1.00  0.00            
ATOM   3149  CD  ILE A 306      85.096  57.329  94.582  1.00  0.00            
ATOM   3150  C   ILE A 306      85.688  54.233  91.403  1.00  0.00            
ATOM   3151  O   ILE A 306      85.213  53.107  91.269  1.00  0.00            
ATOM   3152  N   THR A 307      85.243  55.284  90.722  1.00  0.00            
ATOM   3153  H   THR A 307      85.575  56.218  90.828  1.00  0.00            
ATOM   3154  CA  THR A 307      84.226  55.137  89.673  1.00  0.00            
ATOM   3155  CB  THR A 307      82.851  55.640  90.128  1.00  0.00            
ATOM   3156  OG1 THR A 307      81.871  55.703  89.088  1.00  0.00            
ATOM   3157  HG1 THR A 307      80.983  55.927  89.476  1.00  0.00            
ATOM   3158  CG2 THR A 307      82.845  57.028  90.786  1.00  0.00            
ATOM   3159  C   THR A 307      84.576  55.850  88.364  1.00  0.00            
ATOM   3160  O   THR A 307      85.139  56.945  88.403  1.00  0.00            
ATOM   3161  N   ASP A 308      84.172  55.189  87.294  1.00  0.00            
ATOM   3162  H   ASP A 308      83.808  54.252  87.352  1.00  0.00            
ATOM   3163  CA  ASP A 308      84.228  55.680  85.906  1.00  0.00            
ATOM   3164  CB  ASP A 308      85.113  54.810  85.013  1.00  0.00            
ATOM   3165  CG  ASP A 308      84.629  53.367  84.928  1.00  0.00            
ATOM   3166  OD1 ASP A 308      85.097  52.510  85.713  1.00  0.00            
ATOM   3167  OD2 ASP A 308      83.844  53.185  83.970  1.00  0.00            
ATOM   3168  C   ASP A 308      82.865  55.895  85.252  1.00  0.00            
ATOM   3169  O   ASP A 308      82.729  56.570  84.226  1.00  0.00            
ATOM   3170  N   ASP A 309      81.829  55.653  86.050  1.00  0.00            
ATOM   3171  H   ASP A 309      81.994  55.394  86.998  1.00  0.00            
ATOM   3172  CA  ASP A 309      80.426  55.808  85.635  1.00  0.00            
ATOM   3173  CB  ASP A 309      79.524  54.704  86.188  1.00  0.00            
ATOM   3174  CG  ASP A 309      78.015  54.849  85.989  1.00  0.00            
ATOM   3175  OD1 ASP A 309      77.389  54.439  84.992  1.00  0.00            
ATOM   3176  OD2 ASP A 309      77.397  55.448  86.895  1.00  0.00            
ATOM   3177  C   ASP A 309      79.884  57.217  85.876  1.00  0.00            
ATOM   3178  O   ASP A 309      78.962  57.566  85.143  1.00  0.00            
ATOM   3179  N   PHE A 310      80.465  58.089  86.685  1.00  0.00            
ATOM   3180  H   PHE A 310      81.335  57.839  87.101  1.00  0.00            
ATOM   3181  CA  PHE A 310      79.801  59.339  87.060  1.00  0.00            
ATOM   3182  CB  PHE A 310      79.930  59.500  88.578  1.00  0.00            
ATOM   3183  CG  PHE A 310      78.561  60.029  89.007  1.00  0.00            
ATOM   3184  CD1 PHE A 310      77.437  59.245  88.741  1.00  0.00            
ATOM   3185  HD1 PHE A 310      77.603  58.274  88.280  1.00  0.00            
ATOM   3186  CD2 PHE A 310      78.405  61.315  89.512  1.00  0.00            
ATOM   3187  HD2 PHE A 310      79.329  61.677  89.952  1.00  0.00            
ATOM   3188  CE1 PHE A 310      76.189  59.858  88.855  1.00  0.00            
ATOM   3189  HE1 PHE A 310      75.326  59.425  88.339  1.00  0.00            
ATOM   3190  CE2 PHE A 310      77.154  61.902  89.595  1.00  0.00            
ATOM   3191  HE2 PHE A 310      77.036  62.668  90.363  1.00  0.00            
ATOM   3192  CZ  PHE A 310      76.009  61.180  89.236  1.00  0.00            
ATOM   3193  HZ  PHE A 310      75.010  61.601  89.306  1.00  0.00            
ATOM   3194  C   PHE A 310      80.131  60.510  86.135  1.00  0.00            
ATOM   3195  O   PHE A 310      80.858  61.442  86.492  1.00  0.00            
ATOM   3196  N   HIS A 311      79.686  60.405  84.890  1.00  0.00            
ATOM   3197  H   HIS A 311      79.629  59.481  84.503  1.00  0.00            
ATOM   3198  CA  HIS A 311      79.762  61.467  83.877  1.00  0.00            
ATOM   3199  CB  HIS A 311      79.211  60.969  82.542  1.00  0.00            
ATOM   3200  CG  HIS A 311      80.036  59.725  82.187  1.00  0.00            
ATOM   3201  ND1 HIS A 311      79.753  58.443  82.386  1.00  0.00            
ATOM   3202  CD2 HIS A 311      81.060  59.754  81.347  1.00  0.00            
ATOM   3203  CE1 HIS A 311      80.728  57.691  81.869  1.00  0.00            
ATOM   3204  NE2 HIS A 311      81.491  58.507  81.147  1.00  0.00            
ATOM   3205  HE2 HIS A 311      82.102  58.235  80.405  1.00  0.00            
ATOM   3206  C   HIS A 311      79.048  62.794  84.140  1.00  0.00            
ATOM   3207  O   HIS A 311      79.422  63.890  83.723  1.00  0.00            
ATOM   3208  N   ASP A 312      77.909  62.738  84.830  1.00  0.00            
ATOM   3209  H   ASP A 312      77.429  61.863  84.838  1.00  0.00            
ATOM   3210  CA  ASP A 312      77.097  63.912  85.191  1.00  0.00            
ATOM   3211  CB  ASP A 312      75.929  63.389  86.014  1.00  0.00            
ATOM   3212  CG  ASP A 312      74.744  63.216  85.063  1.00  0.00            
ATOM   3213  OD1 ASP A 312      74.478  62.078  84.603  1.00  0.00            
ATOM   3214  OD2 ASP A 312      74.155  64.261  84.739  1.00  0.00            
ATOM   3215  C   ASP A 312      77.771  65.135  85.816  1.00  0.00            
ATOM   3216  O   ASP A 312      77.448  66.264  85.441  1.00  0.00            
ATOM   3217  N   MET A 313      78.866  64.865  86.514  1.00  0.00            
ATOM   3218  H   MET A 313      79.116  63.892  86.602  1.00  0.00            
ATOM   3219  CA  MET A 313      79.909  65.836  86.883  1.00  0.00            
ATOM   3220  CB  MET A 313      81.156  65.178  87.455  1.00  0.00            
ATOM   3221  CG  MET A 313      80.759  64.512  88.766  1.00  0.00            
ATOM   3222  SD  MET A 313      82.143  63.878  89.792  1.00  0.00            
ATOM   3223  CE  MET A 313      81.585  63.112  91.294  1.00  0.00            
ATOM   3224  C   MET A 313      80.359  66.874  85.849  1.00  0.00            
ATOM   3225  O   MET A 313      80.421  68.075  86.078  1.00  0.00            
ATOM   3226  N   MET A 314      80.281  66.421  84.604  1.00  0.00            
ATOM   3227  H   MET A 314      79.805  65.598  84.285  1.00  0.00            
ATOM   3228  CA  MET A 314      80.839  67.256  83.529  1.00  0.00            
ATOM   3229  CB  MET A 314      81.871  66.528  82.674  1.00  0.00            
ATOM   3230  CG  MET A 314      82.875  65.710  83.484  1.00  0.00            
ATOM   3231  SD  MET A 314      84.330  65.222  82.471  1.00  0.00            
ATOM   3232  CE  MET A 314      83.533  63.812  81.719  1.00  0.00            
ATOM   3233  C   MET A 314      79.747  67.578  82.505  1.00  0.00            
ATOM   3234  O   MET A 314      78.842  66.769  82.284  1.00  0.00            
ATOM   3235  N   PRO A 315      79.784  68.723  81.841  1.00  0.00            
ATOM   3236  CA  PRO A 315      78.865  69.011  80.730  1.00  0.00            
ATOM   3237  CB  PRO A 315      78.882  70.533  80.566  1.00  0.00            
ATOM   3238  CG  PRO A 315      80.309  70.854  80.999  1.00  0.00            
ATOM   3239  CD  PRO A 315      80.644  69.878  82.133  1.00  0.00            
ATOM   3240  C   PRO A 315      79.017  68.193  79.448  1.00  0.00            
ATOM   3241  O   PRO A 315      79.969  68.266  78.658  1.00  0.00            
ATOM   3242  N   LYS A 316      77.992  67.373  79.225  1.00  0.00            
ATOM   3243  H   LYS A 316      77.109  67.507  79.673  1.00  0.00            
ATOM   3244  CA  LYS A 316      78.071  66.263  78.271  1.00  0.00            
ATOM   3245  CB  LYS A 316      76.932  65.249  78.427  1.00  0.00            
ATOM   3246  CG  LYS A 316      77.232  64.461  79.704  1.00  0.00            
ATOM   3247  CD  LYS A 316      76.450  65.103  80.863  1.00  0.00            
ATOM   3248  CE  LYS A 316      76.026  64.119  81.955  1.00  0.00            
ATOM   3249  NZ  LYS A 316      74.837  63.340  81.581  1.00  0.00            
ATOM   3250  HZ1 LYS A 316      74.108  63.889  81.182  1.00  0.00            
ATOM   3251  HZ2 LYS A 316      75.052  62.490  81.089  1.00  0.00            
ATOM   3252  HZ3 LYS A 316      74.398  63.075  82.435  1.00  0.00            
ATOM   3253  C   LYS A 316      78.221  66.654  76.800  1.00  0.00            
ATOM   3254  O   LYS A 316      78.813  65.950  75.997  1.00  0.00            
ATOM   3255  N   TYR A 317      77.680  67.840  76.505  1.00  0.00            
ATOM   3256  H   TYR A 317      77.031  68.206  77.162  1.00  0.00            
ATOM   3257  CA  TYR A 317      77.785  68.514  75.203  1.00  0.00            
ATOM   3258  CB  TYR A 317      76.845  69.707  75.009  1.00  0.00            
ATOM   3259  CG  TYR A 317      76.980  70.879  75.978  1.00  0.00            
ATOM   3260  CD1 TYR A 317      75.949  71.332  76.781  1.00  0.00            
ATOM   3261  HD1 TYR A 317      75.092  70.672  76.898  1.00  0.00            
ATOM   3262  CD2 TYR A 317      78.099  71.704  75.862  1.00  0.00            
ATOM   3263  HD2 TYR A 317      78.757  71.538  75.011  1.00  0.00            
ATOM   3264  CE1 TYR A 317      75.994  72.536  77.470  1.00  0.00            
ATOM   3265  HE1 TYR A 317      75.038  73.056  77.612  1.00  0.00            
ATOM   3266  CE2 TYR A 317      78.199  72.867  76.635  1.00  0.00            
ATOM   3267  HE2 TYR A 317      79.075  73.516  76.558  1.00  0.00            
ATOM   3268  CZ  TYR A 317      77.128  73.336  77.374  1.00  0.00            
ATOM   3269  OH  TYR A 317      77.225  74.472  78.116  1.00  0.00            
ATOM   3270  HH  TYR A 317      78.061  74.979  77.895  1.00  0.00            
ATOM   3271  C   TYR A 317      79.200  68.862  74.750  1.00  0.00            
ATOM   3272  O   TYR A 317      79.390  68.865  73.533  1.00  0.00            
ATOM   3273  N   LEU A 318      80.105  68.974  75.717  1.00  0.00            
ATOM   3274  H   LEU A 318      79.978  69.066  76.706  1.00  0.00            
ATOM   3275  CA  LEU A 318      81.531  69.136  75.356  1.00  0.00            
ATOM   3276  CB  LEU A 318      82.498  69.795  76.331  1.00  0.00            
ATOM   3277  CG  LEU A 318      81.952  70.925  77.213  1.00  0.00            
ATOM   3278  CD1 LEU A 318      83.006  71.280  78.271  1.00  0.00            
ATOM   3279  CD2 LEU A 318      81.664  72.134  76.329  1.00  0.00            
ATOM   3280  C   LEU A 318      82.156  67.769  75.086  1.00  0.00            
ATOM   3281  O   LEU A 318      82.876  67.229  75.923  1.00  0.00            
ATOM   3282  N   ASN A 319      81.532  67.115  74.097  1.00  0.00            
ATOM   3283  H   ASN A 319      81.085  67.675  73.410  1.00  0.00            
ATOM   3284  CA  ASN A 319      81.724  65.694  73.784  1.00  0.00            
ATOM   3285  CB  ASN A 319      80.580  65.295  72.856  1.00  0.00            
ATOM   3286  CG  ASN A 319      80.657  63.838  72.396  1.00  0.00            
ATOM   3287  OD1 ASN A 319      81.353  63.511  71.434  1.00  0.00            
ATOM   3288  ND2 ASN A 319      79.853  63.033  73.085  1.00  0.00            
ATOM   3289 1HD2 ASN A 319      79.362  63.339  73.903  1.00  0.00            
ATOM   3290 2HD2 ASN A 319      79.615  62.145  72.697  1.00  0.00            
ATOM   3291  C   ASN A 319      83.144  65.439  73.268  1.00  0.00            
ATOM   3292  O   ASN A 319      83.358  65.333  72.058  1.00  0.00            
ATOM   3293  N   PHE A 320      84.047  65.273  74.226  1.00  0.00            
ATOM   3294  H   PHE A 320      83.608  65.064  75.105  1.00  0.00            
ATOM   3295  CA  PHE A 320      85.515  65.229  74.165  1.00  0.00            
ATOM   3296  CB  PHE A 320      86.057  66.211  73.120  1.00  0.00            
ATOM   3297  CG  PHE A 320      85.714  67.641  73.548  1.00  0.00            
ATOM   3298  CD1 PHE A 320      86.391  68.203  74.623  1.00  0.00            
ATOM   3299  HD1 PHE A 320      87.226  67.725  75.141  1.00  0.00            
ATOM   3300  CD2 PHE A 320      84.766  68.335  72.815  1.00  0.00            
ATOM   3301  HD2 PHE A 320      84.111  67.735  72.189  1.00  0.00            
ATOM   3302  CE1 PHE A 320      86.061  69.524  74.905  1.00  0.00            
ATOM   3303  HE1 PHE A 320      86.605  70.052  75.686  1.00  0.00            
ATOM   3304  CE2 PHE A 320      84.387  69.643  73.103  1.00  0.00            
ATOM   3305  HE2 PHE A 320      83.722  70.261  72.495  1.00  0.00            
ATOM   3306  CZ  PHE A 320      85.102  70.195  74.161  1.00  0.00            
ATOM   3307  HZ  PHE A 320      84.870  71.212  74.463  1.00  0.00            
ATOM   3308  C   PHE A 320      86.185  65.202  75.533  1.00  0.00            
ATOM   3309  O   PHE A 320      87.109  64.404  75.720  1.00  0.00            
ATOM   3310  N   VAL A 321      85.691  65.922  76.544  1.00  0.00            
ATOM   3311  H   VAL A 321      84.887  66.465  76.305  1.00  0.00            
ATOM   3312  CA  VAL A 321      86.107  66.073  77.937  1.00  0.00            
ATOM   3313  CB  VAL A 321      85.256  66.967  78.835  1.00  0.00            
ATOM   3314  CG1 VAL A 321      85.349  68.341  78.171  1.00  0.00            
ATOM   3315  CG2 VAL A 321      83.780  66.579  78.878  1.00  0.00            
ATOM   3316  C   VAL A 321      86.373  64.795  78.737  1.00  0.00            
ATOM   3317  O   VAL A 321      85.434  64.031  78.937  1.00  0.00            
ATOM   3318  N   LYS A 322      87.642  64.406  78.938  1.00  0.00            
ATOM   3319  H   LYS A 322      88.337  64.494  78.232  1.00  0.00            
ATOM   3320  CA  LYS A 322      87.922  63.357  79.921  1.00  0.00            
ATOM   3321  CB  LYS A 322      88.996  62.430  79.351  1.00  0.00            
ATOM   3322  CG  LYS A 322      88.382  61.491  78.306  1.00  0.00            
ATOM   3323  CD  LYS A 322      89.428  60.471  77.851  1.00  0.00            
ATOM   3324  CE  LYS A 322      89.078  59.684  76.578  1.00  0.00            
ATOM   3325  NZ  LYS A 322      90.298  59.275  75.869  1.00  0.00            
ATOM   3326  HZ1 LYS A 322      90.033  58.884  74.987  1.00  0.00            
ATOM   3327  HZ2 LYS A 322      90.851  60.095  75.705  1.00  0.00            
ATOM   3328  HZ3 LYS A 322      90.716  58.499  76.340  1.00  0.00            
ATOM   3329  C   LYS A 322      88.329  63.939  81.279  1.00  0.00            
ATOM   3330  O   LYS A 322      89.515  64.155  81.530  1.00  0.00            
ATOM   3331  N   GLY A 323      87.413  64.123  82.227  1.00  0.00            
ATOM   3332  H   GLY A 323      86.488  63.748  82.208  1.00  0.00            
ATOM   3333  CA  GLY A 323      87.776  64.785  83.481  1.00  0.00            
ATOM   3334  C   GLY A 323      88.220  63.723  84.488  1.00  0.00            
ATOM   3335  O   GLY A 323      87.425  62.821  84.762  1.00  0.00            
ATOM   3336  N   VAL A 324      89.412  63.981  85.020  1.00  0.00            
ATOM   3337  H   VAL A 324      89.946  64.779  84.743  1.00  0.00            
ATOM   3338  CA  VAL A 324      89.907  63.193  86.156  1.00  0.00            
ATOM   3339  CB  VAL A 324      91.252  62.609  85.721  1.00  0.00            
ATOM   3340  CG1 VAL A 324      91.710  61.685  86.856  1.00  0.00            
ATOM   3341  CG2 VAL A 324      91.204  61.811  84.418  1.00  0.00            
ATOM   3342  C   VAL A 324      89.967  64.019  87.441  1.00  0.00            
ATOM   3343  O   VAL A 324      90.799  64.882  87.711  1.00  0.00            
ATOM   3344  N   VAL A 325      89.202  63.456  88.370  1.00  0.00            
ATOM   3345  H   VAL A 325      88.879  62.511  88.368  1.00  0.00            
ATOM   3346  CA  VAL A 325      88.929  64.131  89.646  1.00  0.00            
ATOM   3347  CB  VAL A 325      87.467  64.595  89.660  1.00  0.00            
ATOM   3348  CG1 VAL A 325      87.089  65.444  90.874  1.00  0.00            
ATOM   3349  CG2 VAL A 325      87.134  65.304  88.351  1.00  0.00            
ATOM   3350  C   VAL A 325      89.187  63.234  90.853  1.00  0.00            
ATOM   3351  O   VAL A 325      88.456  62.264  91.007  1.00  0.00            
ATOM   3352  N   ASP A 326      89.943  63.807  91.788  1.00  0.00            
ATOM   3353  H   ASP A 326      90.542  64.569  91.559  1.00  0.00            
ATOM   3354  CA  ASP A 326      90.154  63.294  93.153  1.00  0.00            
ATOM   3355  CB  ASP A 326      91.657  63.314  93.423  1.00  0.00            
ATOM   3356  CG  ASP A 326      92.091  62.554  94.685  1.00  0.00            
ATOM   3357  OD1 ASP A 326      92.076  63.090  95.814  1.00  0.00            
ATOM   3358  OD2 ASP A 326      92.563  61.418  94.461  1.00  0.00            
ATOM   3359  C   ASP A 326      89.508  64.371  94.014  1.00  0.00            
ATOM   3360  O   ASP A 326      90.023  65.484  94.010  1.00  0.00            
ATOM   3361  N   SER A 327      88.897  63.822  95.062  1.00  0.00            
ATOM   3362  H   SER A 327      88.743  62.834  95.140  1.00  0.00            
ATOM   3363  CA  SER A 327      88.312  64.629  96.143  1.00  0.00            
ATOM   3364  CB  SER A 327      86.810  64.837  95.948  1.00  0.00            
ATOM   3365  OG  SER A 327      86.210  65.799  96.827  1.00  0.00            
ATOM   3366  HG  SER A 327      86.561  66.701  96.587  1.00  0.00            
ATOM   3367  C   SER A 327      88.496  64.124  97.569  1.00  0.00            
ATOM   3368  O   SER A 327      88.230  62.979  97.947  1.00  0.00            
ATOM   3369  N   ASP A 328      88.765  65.084  98.437  1.00  0.00            
ATOM   3370  H   ASP A 328      89.027  66.023  98.211  1.00  0.00            
ATOM   3371  CA  ASP A 328      88.613  64.820  99.877  1.00  0.00            
ATOM   3372  CB  ASP A 328      89.618  65.644 100.681  1.00  0.00            
ATOM   3373  CG  ASP A 328      89.585  65.222 102.152  1.00  0.00            
ATOM   3374  OD1 ASP A 328      90.114  64.165 102.546  1.00  0.00            
ATOM   3375  OD2 ASP A 328      89.049  66.004 102.968  1.00  0.00            
ATOM   3376  C   ASP A 328      87.224  64.742 100.507  1.00  0.00            
ATOM   3377  O   ASP A 328      87.067  63.891 101.374  1.00  0.00            
ATOM   3378  N   ASP A 329      86.323  65.517  99.915  1.00  0.00            
ATOM   3379  H   ASP A 329      86.576  66.061  99.111  1.00  0.00            
ATOM   3380  CA  ASP A 329      84.909  65.656 100.295  1.00  0.00            
ATOM   3381  CB  ASP A 329      84.077  66.747  99.616  1.00  0.00            
ATOM   3382  CG  ASP A 329      82.730  67.026 100.280  1.00  0.00            
ATOM   3383  OD1 ASP A 329      81.833  66.167 100.119  1.00  0.00            
ATOM   3384  OD2 ASP A 329      82.633  68.009 101.054  1.00  0.00            
ATOM   3385  C   ASP A 329      84.094  64.377 100.144  1.00  0.00            
ATOM   3386  O   ASP A 329      83.642  63.833 101.147  1.00  0.00            
ATOM   3387  N   LEU A 330      84.193  63.601  99.059  1.00  0.00            
ATOM   3388  H   LEU A 330      84.928  63.762  98.394  1.00  0.00            
ATOM   3389  CA  LEU A 330      83.492  62.338  98.779  1.00  0.00            
ATOM   3390  CB  LEU A 330      83.316  62.134  97.272  1.00  0.00            
ATOM   3391  CG  LEU A 330      82.526  63.307  96.683  1.00  0.00            
ATOM   3392  CD1 LEU A 330      82.648  63.206  95.161  1.00  0.00            
ATOM   3393  CD2 LEU A 330      81.024  63.312  96.985  1.00  0.00            
ATOM   3394  C   LEU A 330      83.959  61.114  99.565  1.00  0.00            
ATOM   3395  O   LEU A 330      85.174  60.949  99.620  1.00  0.00            
ATOM   3396  N   PRO A 331      83.102  60.440 100.319  1.00  0.00            
ATOM   3397  CA  PRO A 331      83.373  59.215 101.074  1.00  0.00            
ATOM   3398  CB  PRO A 331      82.104  58.882 101.868  1.00  0.00            
ATOM   3399  CG  PRO A 331      81.517  60.277 102.057  1.00  0.00            
ATOM   3400  CD  PRO A 331      81.763  60.931 100.692  1.00  0.00            
ATOM   3401  C   PRO A 331      83.620  58.072 100.089  1.00  0.00            
ATOM   3402  O   PRO A 331      83.483  58.295  98.884  1.00  0.00            
ATOM   3403  N   LEU A 332      84.236  56.977 100.512  1.00  0.00            
ATOM   3404  H   LEU A 332      84.355  56.748 101.478  1.00  0.00            
ATOM   3405  CA  LEU A 332      84.692  55.865  99.662  1.00  0.00            
ATOM   3406  CB  LEU A 332      85.540  54.972 100.573  1.00  0.00            
ATOM   3407  CG  LEU A 332      86.902  55.646 100.742  1.00  0.00            
ATOM   3408  CD1 LEU A 332      87.232  56.091 102.161  1.00  0.00            
ATOM   3409  CD2 LEU A 332      88.038  54.719 100.307  1.00  0.00            
ATOM   3410  C   LEU A 332      83.485  55.127  99.078  1.00  0.00            
ATOM   3411  O   LEU A 332      83.605  54.473  98.037  1.00  0.00            
ATOM   3412  N   ASN A 333      82.499  55.129  99.958  1.00  0.00            
ATOM   3413  H   ASN A 333      82.627  55.418 100.905  1.00  0.00            
ATOM   3414  CA  ASN A 333      81.151  54.607  99.669  1.00  0.00            
ATOM   3415  CB  ASN A 333      80.626  53.956 100.952  1.00  0.00            
ATOM   3416  CG  ASN A 333      79.215  53.371 100.950  1.00  0.00            
ATOM   3417  OD1 ASN A 333      78.191  54.015 101.186  1.00  0.00            
ATOM   3418  ND2 ASN A 333      79.080  52.154 100.450  1.00  0.00            
ATOM   3419 1HD2 ASN A 333      79.833  51.576 100.136  1.00  0.00            
ATOM   3420 2HD2 ASN A 333      78.153  51.770 100.382  1.00  0.00            
ATOM   3421  C   ASN A 333      80.142  55.602  99.101  1.00  0.00            
ATOM   3422  O   ASN A 333      79.594  56.402  99.855  1.00  0.00            
ATOM   3423  N   VAL A 334      80.158  55.724  97.776  1.00  0.00            
ATOM   3424  H   VAL A 334      80.898  55.263  97.280  1.00  0.00            
ATOM   3425  CA  VAL A 334      79.263  56.696  97.142  1.00  0.00            
ATOM   3426  CB  VAL A 334      79.822  58.081  96.826  1.00  0.00            
ATOM   3427  CG1 VAL A 334      80.146  58.974  98.027  1.00  0.00            
ATOM   3428  CG2 VAL A 334      81.158  58.051  96.081  1.00  0.00            
ATOM   3429  C   VAL A 334      78.414  56.230  95.948  1.00  0.00            
ATOM   3430  O   VAL A 334      78.880  55.441  95.128  1.00  0.00            
ATOM   3431  N   SER A 335      77.159  56.673  95.977  1.00  0.00            
ATOM   3432  H   SER A 335      76.839  56.998  96.872  1.00  0.00            
ATOM   3433  CA  SER A 335      76.169  56.379  94.943  1.00  0.00            
ATOM   3434  CB  SER A 335      74.792  55.948  95.478  1.00  0.00            
ATOM   3435  OG  SER A 335      74.045  55.233  94.490  1.00  0.00            
ATOM   3436  HG  SER A 335      73.078  55.456  94.583  1.00  0.00            
ATOM   3437  C   SER A 335      76.038  57.598  94.042  1.00  0.00            
ATOM   3438  O   SER A 335      76.245  58.746  94.416  1.00  0.00            
ATOM   3439  N   ARG A 336      75.478  57.302  92.864  1.00  0.00            
ATOM   3440  H   ARG A 336      75.035  56.403  92.779  1.00  0.00            
ATOM   3441  CA  ARG A 336      75.262  58.266  91.779  1.00  0.00            
ATOM   3442  CB  ARG A 336      74.601  57.371  90.722  1.00  0.00            
ATOM   3443  CG  ARG A 336      75.599  56.436  90.031  1.00  0.00            
ATOM   3444  CD  ARG A 336      75.009  55.595  88.898  1.00  0.00            
ATOM   3445  NE  ARG A 336      74.630  54.271  89.406  1.00  0.00            
ATOM   3446  HE  ARG A 336      73.787  54.219  89.934  1.00  0.00            
ATOM   3447  CZ  ARG A 336      75.264  53.093  89.269  1.00  0.00            
ATOM   3448  NH1 ARG A 336      76.378  52.986  88.533  1.00  0.00            
ATOM   3449 1HH1 ARG A 336      76.844  53.831  88.263  1.00  0.00            
ATOM   3450 2HH1 ARG A 336      76.640  52.112  88.114  1.00  0.00            
ATOM   3451  NH2 ARG A 336      74.826  52.031  89.948  1.00  0.00            
ATOM   3452 1HH2 ARG A 336      74.267  52.245  90.741  1.00  0.00            
ATOM   3453 2HH2 ARG A 336      74.972  51.095  89.631  1.00  0.00            
ATOM   3454  C   ARG A 336      74.341  59.412  92.200  1.00  0.00            
ATOM   3455  O   ARG A 336      74.713  60.559  91.947  1.00  0.00            
ATOM   3456  N   GLU A 337      73.207  59.185  92.850  1.00  0.00            
ATOM   3457  H   GLU A 337      72.657  58.370  92.661  1.00  0.00            
ATOM   3458  CA  GLU A 337      72.441  60.182  93.607  1.00  0.00            
ATOM   3459  CB  GLU A 337      71.321  59.530  94.435  1.00  0.00            
ATOM   3460  CG  GLU A 337      70.677  58.322  93.768  1.00  0.00            
ATOM   3461  CD  GLU A 337      71.462  57.006  93.697  1.00  0.00            
ATOM   3462  OE1 GLU A 337      71.987  56.780  92.586  1.00  0.00            
ATOM   3463  OE2 GLU A 337      71.610  56.335  94.738  1.00  0.00            
ATOM   3464  C   GLU A 337      73.198  61.157  94.507  1.00  0.00            
ATOM   3465  O   GLU A 337      73.043  62.371  94.355  1.00  0.00            
ATOM   3466  N   THR A 338      73.791  60.490  95.485  1.00  0.00            
ATOM   3467  H   THR A 338      73.642  59.509  95.598  1.00  0.00            
ATOM   3468  CA  THR A 338      74.737  61.075  96.456  1.00  0.00            
ATOM   3469  CB  THR A 338      75.592  60.062  97.217  1.00  0.00            
ATOM   3470  OG1 THR A 338      74.790  59.022  97.789  1.00  0.00            
ATOM   3471  HG1 THR A 338      75.406  58.485  98.363  1.00  0.00            
ATOM   3472  CG2 THR A 338      76.368  60.736  98.352  1.00  0.00            
ATOM   3473  C   THR A 338      75.706  61.994  95.704  1.00  0.00            
ATOM   3474  O   THR A 338      75.964  63.133  96.063  1.00  0.00            
ATOM   3475  N   LEU A 339      76.136  61.552  94.516  1.00  0.00            
ATOM   3476  H   LEU A 339      76.043  60.636  94.131  1.00  0.00            
ATOM   3477  CA  LEU A 339      77.115  62.312  93.728  1.00  0.00            
ATOM   3478  CB  LEU A 339      77.813  61.345  92.779  1.00  0.00            
ATOM   3479  CG  LEU A 339      78.532  60.205  93.515  1.00  0.00            
ATOM   3480  CD1 LEU A 339      79.070  59.165  92.522  1.00  0.00            
ATOM   3481  CD2 LEU A 339      79.600  60.707  94.483  1.00  0.00            
ATOM   3482  C   LEU A 339      76.497  63.431  92.883  1.00  0.00            
ATOM   3483  O   LEU A 339      77.052  64.536  92.819  1.00  0.00            
ATOM   3484  N   GLN A 340      75.276  63.228  92.389  1.00  0.00            
ATOM   3485  H   GLN A 340      74.800  62.384  92.615  1.00  0.00            
ATOM   3486  CA  GLN A 340      74.485  64.103  91.515  1.00  0.00            
ATOM   3487  CB  GLN A 340      73.200  63.333  91.182  1.00  0.00            
ATOM   3488  CG  GLN A 340      72.390  63.986  90.058  1.00  0.00            
ATOM   3489  CD  GLN A 340      73.179  63.898  88.750  1.00  0.00            
ATOM   3490  OE1 GLN A 340      74.044  64.702  88.413  1.00  0.00            
ATOM   3491  NE2 GLN A 340      72.762  62.996  87.874  1.00  0.00            
ATOM   3492 1HE2 GLN A 340      72.020  62.373  88.138  1.00  0.00            
ATOM   3493 2HE2 GLN A 340      73.148  62.898  86.959  1.00  0.00            
ATOM   3494  C   GLN A 340      74.078  65.373  92.268  1.00  0.00            
ATOM   3495  O   GLN A 340      73.534  65.350  93.365  1.00  0.00            
ATOM   3496  N   GLN A 341      74.222  66.444  91.490  1.00  0.00            
ATOM   3497  H   GLN A 341      74.397  66.358  90.511  1.00  0.00            
ATOM   3498  CA  GLN A 341      73.909  67.832  91.848  1.00  0.00            
ATOM   3499  CB  GLN A 341      72.402  68.067  92.016  1.00  0.00            
ATOM   3500  CG  GLN A 341      71.577  67.845  90.751  1.00  0.00            
ATOM   3501  CD  GLN A 341      72.153  68.528  89.510  1.00  0.00            
ATOM   3502  OE1 GLN A 341      73.357  68.478  89.262  1.00  0.00            
ATOM   3503  NE2 GLN A 341      71.246  69.117  88.743  1.00  0.00            
ATOM   3504 1HE2 GLN A 341      70.259  69.174  88.936  1.00  0.00            
ATOM   3505 2HE2 GLN A 341      71.605  69.488  87.892  1.00  0.00            
ATOM   3506  C   GLN A 341      74.723  68.374  93.025  1.00  0.00            
ATOM   3507  O   GLN A 341      74.469  69.350  93.722  1.00  0.00            
ATOM   3508  N   HIS A 342      75.893  67.769  93.206  1.00  0.00            
ATOM   3509  H   HIS A 342      76.105  66.882  92.792  1.00  0.00            
ATOM   3510  CA  HIS A 342      76.892  68.123  94.230  1.00  0.00            
ATOM   3511  CB  HIS A 342      77.802  66.930  94.545  1.00  0.00            
ATOM   3512  CG  HIS A 342      78.650  67.052  95.814  1.00  0.00            
ATOM   3513  ND1 HIS A 342      79.848  67.630  95.922  1.00  0.00            
ATOM   3514  CD2 HIS A 342      78.449  66.296  96.884  1.00  0.00            
ATOM   3515  CE1 HIS A 342      80.421  67.224  97.053  1.00  0.00            
ATOM   3516  NE2 HIS A 342      79.539  66.414  97.635  1.00  0.00            
ATOM   3517  HE2 HIS A 342      79.583  65.972  98.532  1.00  0.00            
ATOM   3518  C   HIS A 342      77.745  69.371  93.979  1.00  0.00            
ATOM   3519  O   HIS A 342      78.096  69.721  92.858  1.00  0.00            
ATOM   3520  N   LYS A 343      78.007  70.104  95.059  1.00  0.00            
ATOM   3521  H   LYS A 343      77.345  70.096  95.797  1.00  0.00            
ATOM   3522  CA  LYS A 343      79.043  71.149  95.120  1.00  0.00            
ATOM   3523  CB  LYS A 343      79.851  71.221  96.409  1.00  0.00            
ATOM   3524  CG  LYS A 343      79.106  71.517  97.719  1.00  0.00            
ATOM   3525  CD  LYS A 343      79.910  71.711  99.008  1.00  0.00            
ATOM   3526  CE  LYS A 343      80.965  70.698  99.461  1.00  0.00            
ATOM   3527  NZ  LYS A 343      81.400  70.960 100.836  1.00  0.00            
ATOM   3528  HZ1 LYS A 343      80.927  71.728 101.277  1.00  0.00            
ATOM   3529  HZ2 LYS A 343      81.099  70.194 101.402  1.00  0.00            
ATOM   3530  HZ3 LYS A 343      82.386  71.087 100.920  1.00  0.00            
ATOM   3531  C   LYS A 343      80.121  70.917  94.057  1.00  0.00            
ATOM   3532  O   LYS A 343      80.010  71.571  93.015  1.00  0.00            
ATOM   3533  N   LEU A 344      80.882  69.828  94.124  1.00  0.00            
ATOM   3534  H   LEU A 344      80.620  69.151  94.821  1.00  0.00            
ATOM   3535  CA  LEU A 344      81.892  69.518  93.113  1.00  0.00            
ATOM   3536  CB  LEU A 344      82.735  68.303  93.504  1.00  0.00            
ATOM   3537  CG  LEU A 344      83.773  68.404  94.628  1.00  0.00            
ATOM   3538  CD1 LEU A 344      83.274  68.833  96.000  1.00  0.00            
ATOM   3539  CD2 LEU A 344      84.246  66.972  94.897  1.00  0.00            
ATOM   3540  C   LEU A 344      81.379  69.443  91.676  1.00  0.00            
ATOM   3541  O   LEU A 344      81.747  70.241  90.815  1.00  0.00            
ATOM   3542  N   LEU A 345      80.291  68.672  91.577  1.00  0.00            
ATOM   3543  H   LEU A 345      79.828  68.259  92.354  1.00  0.00            
ATOM   3544  CA  LEU A 345      79.663  68.350  90.290  1.00  0.00            
ATOM   3545  CB  LEU A 345      78.435  67.467  90.530  1.00  0.00            
ATOM   3546  CG  LEU A 345      77.758  66.979  89.247  1.00  0.00            
ATOM   3547  CD1 LEU A 345      77.125  65.665  89.703  1.00  0.00            
ATOM   3548  CD2 LEU A 345      76.792  68.024  88.710  1.00  0.00            
ATOM   3549  C   LEU A 345      79.475  69.605  89.443  1.00  0.00            
ATOM   3550  O   LEU A 345      80.061  69.759  88.370  1.00  0.00            
ATOM   3551  N   LYS A 346      78.649  70.542  89.903  1.00  0.00            
ATOM   3552  H   LYS A 346      78.281  70.376  90.816  1.00  0.00            
ATOM   3553  CA  LYS A 346      78.311  71.874  89.368  1.00  0.00            
ATOM   3554  CB  LYS A 346      77.550  72.663  90.430  1.00  0.00            
ATOM   3555  CG  LYS A 346      76.199  72.054  90.826  1.00  0.00            
ATOM   3556  CD  LYS A 346      75.166  72.201  89.716  1.00  0.00            
ATOM   3557  CE  LYS A 346      73.796  71.770  90.245  1.00  0.00            
ATOM   3558  NZ  LYS A 346      72.835  71.741  89.144  1.00  0.00            
ATOM   3559  HZ1 LYS A 346      72.985  72.613  88.668  1.00  0.00            
ATOM   3560  HZ2 LYS A 346      72.931  70.976  88.504  1.00  0.00            
ATOM   3561  HZ3 LYS A 346      71.870  71.847  89.373  1.00  0.00            
ATOM   3562  C   LYS A 346      79.508  72.706  88.925  1.00  0.00            
ATOM   3563  O   LYS A 346      79.519  73.406  87.913  1.00  0.00            
ATOM   3564  N   VAL A 347      80.454  72.792  89.849  1.00  0.00            
ATOM   3565  H   VAL A 347      80.370  72.351  90.750  1.00  0.00            
ATOM   3566  CA  VAL A 347      81.737  73.500  89.688  1.00  0.00            
ATOM   3567  CB  VAL A 347      82.577  73.550  90.955  1.00  0.00            
ATOM   3568  CG1 VAL A 347      83.813  74.425  90.724  1.00  0.00            
ATOM   3569  CG2 VAL A 347      81.816  74.195  92.122  1.00  0.00            
ATOM   3570  C   VAL A 347      82.600  72.822  88.629  1.00  0.00            
ATOM   3571  O   VAL A 347      82.957  73.558  87.713  1.00  0.00            
ATOM   3572  N   ILE A 348      82.664  71.486  88.608  1.00  0.00            
ATOM   3573  H   ILE A 348      82.180  70.929  89.279  1.00  0.00            
ATOM   3574  CA  ILE A 348      83.180  70.697  87.489  1.00  0.00            
ATOM   3575  CB  ILE A 348      83.174  69.184  87.695  1.00  0.00            
ATOM   3576  CG1 ILE A 348      83.806  68.703  88.997  1.00  0.00            
ATOM   3577  CG2 ILE A 348      83.777  68.403  86.525  1.00  0.00            
ATOM   3578  CD  ILE A 348      83.494  67.286  89.469  1.00  0.00            
ATOM   3579  C   ILE A 348      82.514  71.091  86.171  1.00  0.00            
ATOM   3580  O   ILE A 348      83.262  71.563  85.308  1.00  0.00            
ATOM   3581  N   ARG A 349      81.192  71.233  86.256  1.00  0.00            
ATOM   3582  H   ARG A 349      80.751  70.803  87.045  1.00  0.00            
ATOM   3583  CA  ARG A 349      80.432  71.809  85.135  1.00  0.00            
ATOM   3584  CB  ARG A 349      78.939  71.832  85.478  1.00  0.00            
ATOM   3585  CG  ARG A 349      78.436  70.383  85.371  1.00  0.00            
ATOM   3586  CD  ARG A 349      76.904  70.376  85.406  1.00  0.00            
ATOM   3587  NE  ARG A 349      76.470  69.149  84.709  1.00  0.00            
ATOM   3588  HE  ARG A 349      76.888  68.272  84.910  1.00  0.00            
ATOM   3589  CZ  ARG A 349      75.584  69.085  83.714  1.00  0.00            
ATOM   3590  NH1 ARG A 349      75.164  70.171  83.044  1.00  0.00            
ATOM   3591 1HH1 ARG A 349      75.519  71.101  83.116  1.00  0.00            
ATOM   3592 2HH1 ARG A 349      74.319  70.155  82.512  1.00  0.00            
ATOM   3593  NH2 ARG A 349      75.241  67.833  83.390  1.00  0.00            
ATOM   3594 1HH2 ARG A 349      75.454  67.080  84.020  1.00  0.00            
ATOM   3595 2HH2 ARG A 349      74.552  67.646  82.687  1.00  0.00            
ATOM   3596  C   ARG A 349      80.755  73.152  84.482  1.00  0.00            
ATOM   3597  O   ARG A 349      81.212  73.222  83.341  1.00  0.00            
ATOM   3598  N   LYS A 350      80.594  74.131  85.367  1.00  0.00            
ATOM   3599  H   LYS A 350      80.514  73.833  86.322  1.00  0.00            
ATOM   3600  CA  LYS A 350      80.879  75.540  85.081  1.00  0.00            
ATOM   3601  CB  LYS A 350      80.197  76.415  86.134  1.00  0.00            
ATOM   3602  CG  LYS A 350      80.570  76.346  87.620  1.00  0.00            
ATOM   3603  CD  LYS A 350      79.545  76.922  88.589  1.00  0.00            
ATOM   3604  CE  LYS A 350      79.774  76.584  90.068  1.00  0.00            
ATOM   3605  NZ  LYS A 350      78.698  76.965  90.996  1.00  0.00            
ATOM   3606  HZ1 LYS A 350      78.619  77.963  91.077  1.00  0.00            
ATOM   3607  HZ2 LYS A 350      77.813  76.755  90.590  1.00  0.00            
ATOM   3608  HZ3 LYS A 350      78.750  76.467  91.861  1.00  0.00            
ATOM   3609  C   LYS A 350      82.348  75.919  84.937  1.00  0.00            
ATOM   3610  O   LYS A 350      82.714  76.960  84.392  1.00  0.00            
ATOM   3611  N   LYS A 351      83.302  75.087  85.363  1.00  0.00            
ATOM   3612  H   LYS A 351      83.081  74.377  86.034  1.00  0.00            
ATOM   3613  CA  LYS A 351      84.730  75.132  85.031  1.00  0.00            
ATOM   3614  CB  LYS A 351      85.505  74.062  85.795  1.00  0.00            
ATOM   3615  CG  LYS A 351      85.814  74.496  87.221  1.00  0.00            
ATOM   3616  CD  LYS A 351      86.884  75.560  87.476  1.00  0.00            
ATOM   3617  CE  LYS A 351      87.165  75.422  88.966  1.00  0.00            
ATOM   3618  NZ  LYS A 351      87.705  76.658  89.555  1.00  0.00            
ATOM   3619  HZ1 LYS A 351      87.654  76.480  90.535  1.00  0.00            
ATOM   3620  HZ2 LYS A 351      88.670  76.705  89.327  1.00  0.00            
ATOM   3621  HZ3 LYS A 351      87.227  77.506  89.333  1.00  0.00            
ATOM   3622  C   LYS A 351      84.790  74.837  83.532  1.00  0.00            
ATOM   3623  O   LYS A 351      85.424  75.589  82.803  1.00  0.00            
ATOM   3624  N   LEU A 352      84.394  73.662  83.045  1.00  0.00            
ATOM   3625  H   LEU A 352      83.670  73.190  83.565  1.00  0.00            
ATOM   3626  CA  LEU A 352      84.740  73.052  81.757  1.00  0.00            
ATOM   3627  CB  LEU A 352      84.460  71.549  81.700  1.00  0.00            
ATOM   3628  CG  LEU A 352      85.181  70.738  82.780  1.00  0.00            
ATOM   3629  CD1 LEU A 352      84.562  69.348  82.933  1.00  0.00            
ATOM   3630  CD2 LEU A 352      86.686  70.687  82.501  1.00  0.00            
ATOM   3631  C   LEU A 352      84.114  73.664  80.498  1.00  0.00            
ATOM   3632  O   LEU A 352      84.708  73.883  79.442  1.00  0.00            
ATOM   3633  N   VAL A 353      83.000  74.337  80.764  1.00  0.00            
ATOM   3634  H   VAL A 353      82.507  74.181  81.622  1.00  0.00            
ATOM   3635  CA  VAL A 353      82.482  75.319  79.800  1.00  0.00            
ATOM   3636  CB  VAL A 353      81.137  75.861  80.287  1.00  0.00            
ATOM   3637  CG1 VAL A 353      80.205  74.652  80.287  1.00  0.00            
ATOM   3638  CG2 VAL A 353      81.258  76.305  81.739  1.00  0.00            
ATOM   3639  C   VAL A 353      83.381  76.514  79.469  1.00  0.00            
ATOM   3640  O   VAL A 353      83.486  76.920  78.316  1.00  0.00            
ATOM   3641  N   ARG A 354      84.208  76.951  80.406  1.00  0.00            
ATOM   3642  H   ARG A 354      84.373  76.461  81.265  1.00  0.00            
ATOM   3643  CA  ARG A 354      85.091  78.116  80.244  1.00  0.00            
ATOM   3644  CB  ARG A 354      85.158  78.961  81.518  1.00  0.00            
ATOM   3645  CG  ARG A 354      83.980  79.933  81.668  1.00  0.00            
ATOM   3646  CD  ARG A 354      83.884  80.533  83.066  1.00  0.00            
ATOM   3647  NE  ARG A 354      82.700  81.375  83.282  1.00  0.00            
ATOM   3648  HE  ARG A 354      81.849  80.886  83.498  1.00  0.00            
ATOM   3649  CZ  ARG A 354      82.792  82.699  83.117  1.00  0.00            
ATOM   3650  NH1 ARG A 354      83.928  83.367  82.864  1.00  0.00            
ATOM   3651 1HH1 ARG A 354      84.795  82.884  82.737  1.00  0.00            
ATOM   3652 2HH1 ARG A 354      83.908  84.356  83.031  1.00  0.00            
ATOM   3653  NH2 ARG A 354      81.697  83.443  83.321  1.00  0.00            
ATOM   3654 1HH2 ARG A 354      80.825  83.077  83.658  1.00  0.00            
ATOM   3655 2HH2 ARG A 354      81.866  84.420  83.233  1.00  0.00            
ATOM   3656  C   ARG A 354      86.487  77.711  79.759  1.00  0.00            
ATOM   3657  O   ARG A 354      87.041  78.368  78.881  1.00  0.00            
ATOM   3658  N   LYS A 355      86.973  76.579  80.263  1.00  0.00            
ATOM   3659  H   LYS A 355      86.425  75.952  80.805  1.00  0.00            
ATOM   3660  CA  LYS A 355      88.333  76.075  80.024  1.00  0.00            
ATOM   3661  CB  LYS A 355      88.749  74.962  80.988  1.00  0.00            
ATOM   3662  CG  LYS A 355      88.655  75.420  82.448  1.00  0.00            
ATOM   3663  CD  LYS A 355      89.668  76.454  82.948  1.00  0.00            
ATOM   3664  CE  LYS A 355      91.119  76.032  82.730  1.00  0.00            
ATOM   3665  NZ  LYS A 355      92.060  76.949  83.404  1.00  0.00            
ATOM   3666  HZ1 LYS A 355      92.965  76.575  83.188  1.00  0.00            
ATOM   3667  HZ2 LYS A 355      91.905  77.870  83.045  1.00  0.00            
ATOM   3668  HZ3 LYS A 355      92.059  76.910  84.398  1.00  0.00            
ATOM   3669  C   LYS A 355      88.502  75.661  78.556  1.00  0.00            
ATOM   3670  O   LYS A 355      89.563  75.105  78.278  1.00  0.00            
ATOM   3671  N   THR A 356      87.476  75.685  77.713  1.00  0.00            
ATOM   3672  H   THR A 356      86.657  76.233  77.890  1.00  0.00            
ATOM   3673  CA  THR A 356      87.586  75.240  76.317  1.00  0.00            
ATOM   3674  CB  THR A 356      86.242  75.140  75.607  1.00  0.00            
ATOM   3675  OG1 THR A 356      85.602  76.421  75.588  1.00  0.00            
ATOM   3676  HG1 THR A 356      84.749  76.543  75.082  1.00  0.00            
ATOM   3677  CG2 THR A 356      85.334  74.025  76.154  1.00  0.00            
ATOM   3678  C   THR A 356      88.638  75.953  75.465  1.00  0.00            
ATOM   3679  O   THR A 356      89.261  75.335  74.613  1.00  0.00            
ATOM   3680  N   LEU A 357      88.741  77.266  75.671  1.00  0.00            
ATOM   3681  H   LEU A 357      87.951  77.781  75.993  1.00  0.00            
ATOM   3682  CA  LEU A 357      89.832  78.162  75.236  1.00  0.00            
ATOM   3683  CB  LEU A 357      89.733  79.604  75.733  1.00  0.00            
ATOM   3684  CG  LEU A 357      88.628  80.407  75.054  1.00  0.00            
ATOM   3685  CD1 LEU A 357      88.382  81.726  75.777  1.00  0.00            
ATOM   3686  CD2 LEU A 357      88.845  80.708  73.562  1.00  0.00            
ATOM   3687  C   LEU A 357      91.167  77.611  75.746  1.00  0.00            
ATOM   3688  O   LEU A 357      91.949  77.172  74.911  1.00  0.00            
ATOM   3689  N   ASP A 358      91.291  77.374  77.046  1.00  0.00            
ATOM   3690  H   ASP A 358      90.896  77.953  77.752  1.00  0.00            
ATOM   3691  CA  ASP A 358      92.470  76.689  77.617  1.00  0.00            
ATOM   3692  CB  ASP A 358      92.115  76.506  79.090  1.00  0.00            
ATOM   3693  CG  ASP A 358      91.806  77.820  79.815  1.00  0.00            
ATOM   3694  OD1 ASP A 358      90.628  78.217  79.722  1.00  0.00            
ATOM   3695  OD2 ASP A 358      92.807  78.383  80.312  1.00  0.00            
ATOM   3696  C   ASP A 358      92.938  75.389  76.953  1.00  0.00            
ATOM   3697  O   ASP A 358      94.089  75.273  76.539  1.00  0.00            
ATOM   3698  N   MET A 359      91.989  74.518  76.638  1.00  0.00            
ATOM   3699  H   MET A 359      91.185  74.460  77.229  1.00  0.00            
ATOM   3700  CA  MET A 359      92.298  73.238  75.986  1.00  0.00            
ATOM   3701  CB  MET A 359      91.014  72.414  75.908  1.00  0.00            
ATOM   3702  CG  MET A 359      90.309  71.940  77.180  1.00  0.00            
ATOM   3703  SD  MET A 359      88.724  71.055  77.015  1.00  0.00            
ATOM   3704  CE  MET A 359      87.797  71.742  78.369  1.00  0.00            
ATOM   3705  C   MET A 359      92.810  73.389  74.547  1.00  0.00            
ATOM   3706  O   MET A 359      93.911  72.946  74.260  1.00  0.00            
ATOM   3707  N   ILE A 360      92.098  74.145  73.716  1.00  0.00            
ATOM   3708  H   ILE A 360      91.193  74.470  73.997  1.00  0.00            
ATOM   3709  CA  ILE A 360      92.501  74.494  72.347  1.00  0.00            
ATOM   3710  CB  ILE A 360      91.428  75.128  71.455  1.00  0.00            
ATOM   3711  CG1 ILE A 360      91.006  76.505  71.965  1.00  0.00            
ATOM   3712  CG2 ILE A 360      90.334  74.090  71.187  1.00  0.00            
ATOM   3713  CD  ILE A 360      91.744  77.527  71.102  1.00  0.00            
ATOM   3714  C   ILE A 360      93.871  75.187  72.289  1.00  0.00            
ATOM   3715  O   ILE A 360      94.625  75.060  71.332  1.00  0.00            
ATOM   3716  N   LYS A 361      94.129  76.009  73.296  1.00  0.00            
ATOM   3717  H   LYS A 361      93.401  76.507  73.771  1.00  0.00            
ATOM   3718  CA  LYS A 361      95.433  76.658  73.523  1.00  0.00            
ATOM   3719  CB  LYS A 361      95.297  77.877  74.431  1.00  0.00            
ATOM   3720  CG  LYS A 361      94.505  79.055  73.870  1.00  0.00            
ATOM   3721  CD  LYS A 361      94.547  80.280  74.786  1.00  0.00            
ATOM   3722  CE  LYS A 361      93.544  80.115  75.926  1.00  0.00            
ATOM   3723  NZ  LYS A 361      93.828  81.039  77.032  1.00  0.00            
ATOM   3724  HZ1 LYS A 361      93.274  80.761  77.813  1.00  0.00            
ATOM   3725  HZ2 LYS A 361      94.758  80.902  77.367  1.00  0.00            
ATOM   3726  HZ3 LYS A 361      93.671  81.988  76.776  1.00  0.00            
ATOM   3727  C   LYS A 361      96.591  75.795  74.022  1.00  0.00            
ATOM   3728  O   LYS A 361      97.755  76.057  73.715  1.00  0.00            
ATOM   3729  N   LYS A 362      96.230  74.734  74.730  1.00  0.00            
ATOM   3730  H   LYS A 362      95.298  74.621  75.081  1.00  0.00            
ATOM   3731  CA  LYS A 362      97.176  73.661  75.076  1.00  0.00            
ATOM   3732  CB  LYS A 362      96.521  72.846  76.190  1.00  0.00            
ATOM   3733  CG  LYS A 362      97.439  71.945  77.029  1.00  0.00            
ATOM   3734  CD  LYS A 362      98.639  72.633  77.672  1.00  0.00            
ATOM   3735  CE  LYS A 362      99.690  71.634  78.151  1.00  0.00            
ATOM   3736  NZ  LYS A 362     101.059  72.170  78.014  1.00  0.00            
ATOM   3737  HZ1 LYS A 362     101.720  71.608  78.489  1.00  0.00            
ATOM   3738  HZ2 LYS A 362     101.303  72.173  77.046  1.00  0.00            
ATOM   3739  HZ3 LYS A 362     101.172  73.058  78.455  1.00  0.00            
ATOM   3740  C   LYS A 362      97.512  72.809  73.859  1.00  0.00            
ATOM   3741  O   LYS A 362      98.687  72.484  73.680  1.00  0.00            
ATOM   3742  N   ILE A 363      96.533  72.576  72.987  1.00  0.00            
ATOM   3743  H   ILE A 363      95.539  72.627  73.095  1.00  0.00            
ATOM   3744  CA  ILE A 363      96.802  71.845  71.743  1.00  0.00            
ATOM   3745  CB  ILE A 363      95.660  71.419  70.834  1.00  0.00            
ATOM   3746  CG1 ILE A 363      94.512  70.930  71.725  1.00  0.00            
ATOM   3747  CG2 ILE A 363      96.116  70.228  69.992  1.00  0.00            
ATOM   3748  CD  ILE A 363      93.088  71.150  71.231  1.00  0.00            
ATOM   3749  C   ILE A 363      97.796  72.694  70.934  1.00  0.00            
ATOM   3750  O   ILE A 363      97.539  73.822  70.529  1.00  0.00            
ATOM   3751  N   ALA A 364      98.758  71.956  70.385  1.00  0.00            
ATOM   3752  H   ALA A 364      98.839  70.991  70.644  1.00  0.00            
ATOM   3753  CA  ALA A 364      99.873  72.586  69.661  1.00  0.00            
ATOM   3754  CB  ALA A 364     101.104  71.672  69.693  1.00  0.00            
ATOM   3755  C   ALA A 364      99.497  73.125  68.284  1.00  0.00            
ATOM   3756  O   ALA A 364      98.547  72.603  67.705  1.00  0.00            
ATOM   3757  N   ASP A 365     100.125  74.201  67.814  1.00  0.00            
ATOM   3758  H   ASP A 365     100.502  74.839  68.496  1.00  0.00            
ATOM   3759  CA  ASP A 365     100.115  74.709  66.438  1.00  0.00            
ATOM   3760  CB  ASP A 365     101.529  75.067  65.984  1.00  0.00            
ATOM   3761  CG  ASP A 365     102.556  73.979  66.318  1.00  0.00            
ATOM   3762  OD1 ASP A 365     102.701  73.060  65.486  1.00  0.00            
ATOM   3763  OD2 ASP A 365     103.198  74.016  67.383  1.00  0.00            
ATOM   3764  C   ASP A 365      99.290  73.974  65.375  1.00  0.00            
ATOM   3765  O   ASP A 365      98.080  74.098  65.205  1.00  0.00            
ATOM   3766  N   GLU A 366      99.913  73.010  64.693  1.00  0.00            
ATOM   3767  H   GLU A 366     100.825  72.757  65.019  1.00  0.00            
ATOM   3768  CA  GLU A 366      99.511  72.102  63.617  1.00  0.00            
ATOM   3769  CB  GLU A 366     100.736  71.310  63.151  1.00  0.00            
ATOM   3770  CG  GLU A 366     100.444  70.345  61.994  1.00  0.00            
ATOM   3771  CD  GLU A 366     101.700  69.679  61.429  1.00  0.00            
ATOM   3772  OE1 GLU A 366     102.018  68.530  61.799  1.00  0.00            
ATOM   3773  OE2 GLU A 366     102.210  70.216  60.417  1.00  0.00            
ATOM   3774  C   GLU A 366      98.535  71.080  64.200  1.00  0.00            
ATOM   3775  O   GLU A 366      97.500  70.888  63.568  1.00  0.00            
ATOM   3776  N   LYS A 367      98.723  70.544  65.401  1.00  0.00            
ATOM   3777  H   LYS A 367      99.653  70.616  65.763  1.00  0.00            
ATOM   3778  CA  LYS A 367      97.839  69.641  66.143  1.00  0.00            
ATOM   3779  CB  LYS A 367      98.492  69.292  67.487  1.00  0.00            
ATOM   3780  CG  LYS A 367      99.807  68.505  67.453  1.00  0.00            
ATOM   3781  CD  LYS A 367      99.720  66.997  67.284  1.00  0.00            
ATOM   3782  CE  LYS A 367     101.129  66.397  67.390  1.00  0.00            
ATOM   3783  NZ  LYS A 367     101.161  64.968  67.044  1.00  0.00            
ATOM   3784  HZ1 LYS A 367     100.477  64.721  66.352  1.00  0.00            
ATOM   3785  HZ2 LYS A 367     102.068  64.742  66.694  1.00  0.00            
ATOM   3786  HZ3 LYS A 367     101.050  64.407  67.863  1.00  0.00            
ATOM   3787  C   LYS A 367      96.440  70.217  66.344  1.00  0.00            
ATOM   3788  O   LYS A 367      95.571  69.790  65.589  1.00  0.00            
ATOM   3789  N   TYR A 368      96.389  71.470  66.793  1.00  0.00            
ATOM   3790  H   TYR A 368      97.141  71.874  67.318  1.00  0.00            
ATOM   3791  CA  TYR A 368      95.171  72.285  66.722  1.00  0.00            
ATOM   3792  CB  TYR A 368      95.429  73.494  67.616  1.00  0.00            
ATOM   3793  CG  TYR A 368      94.386  74.614  67.570  1.00  0.00            
ATOM   3794  CD1 TYR A 368      93.277  74.748  68.388  1.00  0.00            
ATOM   3795  HD1 TYR A 368      93.027  74.038  69.179  1.00  0.00            
ATOM   3796  CD2 TYR A 368      94.612  75.621  66.630  1.00  0.00            
ATOM   3797  HD2 TYR A 368      95.436  75.468  65.943  1.00  0.00            
ATOM   3798  CE1 TYR A 368      92.413  75.840  68.276  1.00  0.00            
ATOM   3799  HE1 TYR A 368      91.414  75.776  68.699  1.00  0.00            
ATOM   3800  CE2 TYR A 368      93.756  76.710  66.498  1.00  0.00            
ATOM   3801  HE2 TYR A 368      93.933  77.484  65.754  1.00  0.00            
ATOM   3802  CZ  TYR A 368      92.653  76.838  67.339  1.00  0.00            
ATOM   3803  OH  TYR A 368      91.685  77.773  67.196  1.00  0.00            
ATOM   3804  HH  TYR A 368      91.865  78.340  66.381  1.00  0.00            
ATOM   3805  C   TYR A 368      94.629  72.570  65.312  1.00  0.00            
ATOM   3806  O   TYR A 368      93.534  72.065  65.056  1.00  0.00            
ATOM   3807  N   ASN A 369      95.358  73.301  64.479  1.00  0.00            
ATOM   3808  H   ASN A 369      96.302  73.557  64.673  1.00  0.00            
ATOM   3809  CA  ASN A 369      94.793  73.794  63.210  1.00  0.00            
ATOM   3810  CB  ASN A 369      95.723  74.623  62.327  1.00  0.00            
ATOM   3811  CG  ASN A 369      95.636  76.153  62.412  1.00  0.00            
ATOM   3812  OD1 ASN A 369      95.429  76.611  63.538  1.00  0.00            
ATOM   3813  ND2 ASN A 369      96.135  76.866  61.419  1.00  0.00            
ATOM   3814 1HD2 ASN A 369      96.517  76.446  60.590  1.00  0.00            
ATOM   3815 2HD2 ASN A 369      96.176  77.867  61.408  1.00  0.00            
ATOM   3816  C   ASN A 369      94.262  72.743  62.243  1.00  0.00            
ATOM   3817  O   ASN A 369      93.279  73.023  61.553  1.00  0.00            
ATOM   3818  N   ASP A 370      94.782  71.522  62.363  1.00  0.00            
ATOM   3819  H   ASP A 370      95.406  71.250  63.092  1.00  0.00            
ATOM   3820  CA  ASP A 370      94.669  70.456  61.347  1.00  0.00            
ATOM   3821  CB  ASP A 370      96.017  70.140  60.705  1.00  0.00            
ATOM   3822  CG  ASP A 370      96.026  69.589  59.277  1.00  0.00            
ATOM   3823  OD1 ASP A 370      96.721  70.113  58.392  1.00  0.00            
ATOM   3824  OD2 ASP A 370      95.245  68.653  58.981  1.00  0.00            
ATOM   3825  C   ASP A 370      93.992  69.244  61.990  1.00  0.00            
ATOM   3826  O   ASP A 370      92.761  69.292  61.911  1.00  0.00            
ATOM   3827  N   THR A 371      94.651  68.364  62.724  1.00  0.00            
ATOM   3828  H   THR A 371      95.604  68.215  62.436  1.00  0.00            
ATOM   3829  CA  THR A 371      94.022  67.161  63.282  1.00  0.00            
ATOM   3830  CB  THR A 371      95.055  66.099  63.698  1.00  0.00            
ATOM   3831  OG1 THR A 371      96.076  66.664  64.528  1.00  0.00            
ATOM   3832  HG1 THR A 371      96.714  67.134  63.922  1.00  0.00            
ATOM   3833  CG2 THR A 371      95.644  65.316  62.527  1.00  0.00            
ATOM   3834  C   THR A 371      92.935  67.421  64.331  1.00  0.00            
ATOM   3835  O   THR A 371      91.822  67.173  63.876  1.00  0.00            
ATOM   3836  N   PHE A 372      93.255  68.357  65.215  1.00  0.00            
ATOM   3837  H   PHE A 372      94.190  68.710  65.217  1.00  0.00            
ATOM   3838  CA  PHE A 372      92.335  68.613  66.337  1.00  0.00            
ATOM   3839  CB  PHE A 372      92.970  69.605  67.324  1.00  0.00            
ATOM   3840  CG  PHE A 372      91.920  70.122  68.316  1.00  0.00            
ATOM   3841  CD1 PHE A 372      91.177  69.222  69.069  1.00  0.00            
ATOM   3842  HD1 PHE A 372      91.501  68.221  69.356  1.00  0.00            
ATOM   3843  CD2 PHE A 372      91.403  71.392  68.072  1.00  0.00            
ATOM   3844  HD2 PHE A 372      92.058  72.113  67.602  1.00  0.00            
ATOM   3845  CE1 PHE A 372      89.945  69.621  69.562  1.00  0.00            
ATOM   3846  HE1 PHE A 372      89.367  68.947  70.196  1.00  0.00            
ATOM   3847  CE2 PHE A 372      90.117  71.774  68.441  1.00  0.00            
ATOM   3848  HE2 PHE A 372      89.715  72.675  67.978  1.00  0.00            
ATOM   3849  CZ  PHE A 372      89.401  70.840  69.167  1.00  0.00            
ATOM   3850  HZ  PHE A 372      88.318  70.964  69.210  1.00  0.00            
ATOM   3851  C   PHE A 372      91.006  69.176  65.833  1.00  0.00            
ATOM   3852  O   PHE A 372      89.995  68.484  65.957  1.00  0.00            
ATOM   3853  N   TRP A 373      91.133  70.229  65.020  1.00  0.00            
ATOM   3854  H   TRP A 373      92.013  70.560  64.712  1.00  0.00            
ATOM   3855  CA  TRP A 373      89.964  70.901  64.431  1.00  0.00            
ATOM   3856  CB  TRP A 373      90.257  72.191  63.670  1.00  0.00            
ATOM   3857  CG  TRP A 373      90.342  73.435  64.557  1.00  0.00            
ATOM   3858  CD1 TRP A 373      91.403  74.240  64.576  1.00  0.00            
ATOM   3859  HD1 TRP A 373      92.357  73.994  64.096  1.00  0.00            
ATOM   3860  CD2 TRP A 373      89.414  74.063  65.374  1.00  0.00            
ATOM   3861  NE1 TRP A 373      91.221  75.274  65.384  1.00  0.00            
ATOM   3862  HE1 TRP A 373      91.954  75.733  65.884  1.00  0.00            
ATOM   3863  CE2 TRP A 373      90.002  75.210  65.903  1.00  0.00            
ATOM   3864  CE3 TRP A 373      88.135  73.731  65.799  1.00  0.00            
ATOM   3865  HE3 TRP A 373      87.641  72.775  65.596  1.00  0.00            
ATOM   3866  CZ2 TRP A 373      89.303  75.953  66.856  1.00  0.00            
ATOM   3867  HZ2 TRP A 373      89.571  76.995  67.017  1.00  0.00            
ATOM   3868  CZ3 TRP A 373      87.395  74.492  66.702  1.00  0.00            
ATOM   3869  HZ3 TRP A 373      86.492  74.082  67.145  1.00  0.00            
ATOM   3870  CH2 TRP A 373      88.035  75.589  67.267  1.00  0.00            
ATOM   3871  HH2 TRP A 373      87.384  76.288  67.799  1.00  0.00            
ATOM   3872  C   TRP A 373      89.114  70.019  63.522  1.00  0.00            
ATOM   3873  O   TRP A 373      87.939  70.281  63.258  1.00  0.00            
ATOM   3874  N   LYS A 374      89.861  69.257  62.720  1.00  0.00            
ATOM   3875  H   LYS A 374      90.833  69.229  62.910  1.00  0.00            
ATOM   3876  CA  LYS A 374      89.353  68.243  61.777  1.00  0.00            
ATOM   3877  CB  LYS A 374      90.404  67.699  60.805  1.00  0.00            
ATOM   3878  CG  LYS A 374      90.008  67.617  59.336  1.00  0.00            
ATOM   3879  CD  LYS A 374      91.232  67.536  58.418  1.00  0.00            
ATOM   3880  CE  LYS A 374      90.795  67.440  56.948  1.00  0.00            
ATOM   3881  NZ  LYS A 374      91.965  67.725  56.104  1.00  0.00            
ATOM   3882  HZ1 LYS A 374      92.187  68.698  56.186  1.00  0.00            
ATOM   3883  HZ2 LYS A 374      92.765  67.176  56.307  1.00  0.00            
ATOM   3884  HZ3 LYS A 374      91.774  67.599  55.129  1.00  0.00            
ATOM   3885  C   LYS A 374      88.540  67.183  62.525  1.00  0.00            
ATOM   3886  O   LYS A 374      87.345  67.432  62.687  1.00  0.00            
ATOM   3887  N   GLU A 375      89.314  66.381  63.247  1.00  0.00            
ATOM   3888  H   GLU A 375      90.301  66.363  63.098  1.00  0.00            
ATOM   3889  CA  GLU A 375      88.809  65.217  64.011  1.00  0.00            
ATOM   3890  CB  GLU A 375      89.944  64.506  64.734  1.00  0.00            
ATOM   3891  CG  GLU A 375      90.537  63.303  63.992  1.00  0.00            
ATOM   3892  CD  GLU A 375      89.577  62.116  63.956  1.00  0.00            
ATOM   3893  OE1 GLU A 375      89.685  61.188  64.788  1.00  0.00            
ATOM   3894  OE2 GLU A 375      88.616  62.091  63.150  1.00  0.00            
ATOM   3895  C   GLU A 375      87.688  65.592  64.980  1.00  0.00            
ATOM   3896  O   GLU A 375      86.591  65.116  64.718  1.00  0.00            
ATOM   3897  N   PHE A 376      87.854  66.618  65.812  1.00  0.00            
ATOM   3898  H   PHE A 376      88.628  67.243  65.708  1.00  0.00            
ATOM   3899  CA  PHE A 376      86.921  67.080  66.838  1.00  0.00            
ATOM   3900  CB  PHE A 376      87.755  67.554  68.029  1.00  0.00            
ATOM   3901  CG  PHE A 376      88.546  66.480  68.765  1.00  0.00            
ATOM   3902  CD1 PHE A 376      87.921  65.785  69.796  1.00  0.00            
ATOM   3903  HD1 PHE A 376      86.988  66.156  70.225  1.00  0.00            
ATOM   3904  CD2 PHE A 376      89.755  66.051  68.233  1.00  0.00            
ATOM   3905  HD2 PHE A 376      90.205  66.527  67.357  1.00  0.00            
ATOM   3906  CE1 PHE A 376      88.562  64.689  70.372  1.00  0.00            
ATOM   3907  HE1 PHE A 376      88.130  64.295  71.292  1.00  0.00            
ATOM   3908  CE2 PHE A 376      90.364  64.929  68.789  1.00  0.00            
ATOM   3909  HE2 PHE A 376      91.333  64.577  68.446  1.00  0.00            
ATOM   3910  CZ  PHE A 376      89.783  64.267  69.868  1.00  0.00            
ATOM   3911  HZ  PHE A 376      90.344  63.467  70.370  1.00  0.00            
ATOM   3912  C   PHE A 376      85.853  68.113  66.445  1.00  0.00            
ATOM   3913  O   PHE A 376      85.111  68.543  67.328  1.00  0.00            
ATOM   3914  N   GLY A 377      85.888  68.512  65.180  1.00  0.00            
ATOM   3915  H   GLY A 377      86.731  68.316  64.689  1.00  0.00            
ATOM   3916  CA  GLY A 377      84.841  69.304  64.522  1.00  0.00            
ATOM   3917  C   GLY A 377      83.472  69.205  65.194  1.00  0.00            
ATOM   3918  O   GLY A 377      83.262  70.010  66.098  1.00  0.00            
ATOM   3919  N   THR A 378      82.751  68.148  64.824  1.00  0.00            
ATOM   3920  H   THR A 378      83.144  67.630  64.064  1.00  0.00            
ATOM   3921  CA  THR A 378      81.402  67.880  65.347  1.00  0.00            
ATOM   3922  CB  THR A 378      80.807  66.563  64.840  1.00  0.00            
ATOM   3923  OG1 THR A 378      81.614  65.528  65.391  1.00  0.00            
ATOM   3924  HG1 THR A 378      81.272  65.083  66.220  1.00  0.00            
ATOM   3925  CG2 THR A 378      80.981  66.507  63.315  1.00  0.00            
ATOM   3926  C   THR A 378      81.347  68.026  66.866  1.00  0.00            
ATOM   3927  O   THR A 378      80.383  68.585  67.382  1.00  0.00            
ATOM   3928  N   ASN A 379      82.246  67.344  67.571  1.00  0.00            
ATOM   3929  H   ASN A 379      82.917  66.752  67.115  1.00  0.00            
ATOM   3930  CA  ASN A 379      82.466  67.267  69.031  1.00  0.00            
ATOM   3931  CB  ASN A 379      83.745  66.453  69.251  1.00  0.00            
ATOM   3932  CG  ASN A 379      83.831  65.181  68.413  1.00  0.00            
ATOM   3933  OD1 ASN A 379      84.182  65.113  67.237  1.00  0.00            
ATOM   3934  ND2 ASN A 379      83.330  64.170  69.121  1.00  0.00            
ATOM   3935 1HD2 ASN A 379      83.009  64.309  70.063  1.00  0.00            
ATOM   3936 2HD2 ASN A 379      83.288  63.294  68.654  1.00  0.00            
ATOM   3937  C   ASN A 379      82.616  68.615  69.739  1.00  0.00            
ATOM   3938  O   ASN A 379      81.888  68.838  70.704  1.00  0.00            
ATOM   3939  N   ILE A 380      83.471  69.533  69.302  1.00  0.00            
ATOM   3940  H   ILE A 380      84.101  69.273  68.566  1.00  0.00            
ATOM   3941  CA  ILE A 380      83.561  70.903  69.828  1.00  0.00            
ATOM   3942  CB  ILE A 380      84.897  71.569  69.470  1.00  0.00            
ATOM   3943  CG1 ILE A 380      85.004  72.884  70.238  1.00  0.00            
ATOM   3944  CG2 ILE A 380      85.258  71.753  68.005  1.00  0.00            
ATOM   3945  CD  ILE A 380      85.390  72.626  71.695  1.00  0.00            
ATOM   3946  C   ILE A 380      82.337  71.757  69.468  1.00  0.00            
ATOM   3947  O   ILE A 380      81.884  72.615  70.220  1.00  0.00            
ATOM   3948  N   LYS A 381      81.840  71.492  68.269  1.00  0.00            
ATOM   3949  H   LYS A 381      82.380  70.836  67.741  1.00  0.00            
ATOM   3950  CA  LYS A 381      80.646  72.025  67.602  1.00  0.00            
ATOM   3951  CB  LYS A 381      80.467  71.501  66.181  1.00  0.00            
ATOM   3952  CG  LYS A 381      80.936  72.544  65.169  1.00  0.00            
ATOM   3953  CD  LYS A 381      81.271  72.169  63.722  1.00  0.00            
ATOM   3954  CE  LYS A 381      82.436  72.984  63.150  1.00  0.00            
ATOM   3955  NZ  LYS A 381      82.706  72.478  61.793  1.00  0.00            
ATOM   3956  HZ1 LYS A 381      81.809  72.496  61.352  1.00  0.00            
ATOM   3957  HZ2 LYS A 381      83.446  72.973  61.335  1.00  0.00            
ATOM   3958  HZ3 LYS A 381      82.958  71.524  61.929  1.00  0.00            
ATOM   3959  C   LYS A 381      79.440  71.835  68.535  1.00  0.00            
ATOM   3960  O   LYS A 381      78.940  72.861  69.000  1.00  0.00            
ATOM   3961  N   LEU A 382      79.256  70.619  69.047  1.00  0.00            
ATOM   3962  H   LEU A 382      79.553  69.846  68.490  1.00  0.00            
ATOM   3963  CA  LEU A 382      78.259  70.323  70.081  1.00  0.00            
ATOM   3964  CB  LEU A 382      78.342  68.829  70.407  1.00  0.00            
ATOM   3965  CG  LEU A 382      77.989  67.945  69.216  1.00  0.00            
ATOM   3966  CD1 LEU A 382      78.284  66.493  69.618  1.00  0.00            
ATOM   3967  CD2 LEU A 382      76.544  67.918  68.722  1.00  0.00            
ATOM   3968  C   LEU A 382      78.362  71.143  71.371  1.00  0.00            
ATOM   3969  O   LEU A 382      77.492  71.850  71.875  1.00  0.00            
ATOM   3970  N   GLY A 383      79.660  71.357  71.566  1.00  0.00            
ATOM   3971  H   GLY A 383      80.376  70.814  71.127  1.00  0.00            
ATOM   3972  CA  GLY A 383      80.094  72.372  72.546  1.00  0.00            
ATOM   3973  C   GLY A 383      79.471  73.761  72.445  1.00  0.00            
ATOM   3974  O   GLY A 383      78.539  74.134  73.156  1.00  0.00            
ATOM   3975  N   VAL A 384      79.915  74.277  71.295  1.00  0.00            
ATOM   3976  H   VAL A 384      80.680  73.792  70.878  1.00  0.00            
ATOM   3977  CA  VAL A 384      79.548  75.599  70.774  1.00  0.00            
ATOM   3978  CB  VAL A 384      80.195  75.919  69.416  1.00  0.00            
ATOM   3979  CG1 VAL A 384      79.974  77.361  68.980  1.00  0.00            
ATOM   3980  CG2 VAL A 384      81.704  75.672  69.454  1.00  0.00            
ATOM   3981  C   VAL A 384      78.037  75.834  70.674  1.00  0.00            
ATOM   3982  O   VAL A 384      77.489  76.837  71.146  1.00  0.00            
ATOM   3983  N   ILE A 385      77.427  74.881  69.992  1.00  0.00            
ATOM   3984  H   ILE A 385      77.899  74.010  69.821  1.00  0.00            
ATOM   3985  CA  ILE A 385      76.033  75.040  69.541  1.00  0.00            
ATOM   3986  CB  ILE A 385      75.540  73.913  68.641  1.00  0.00            
ATOM   3987  CG1 ILE A 385      75.409  72.581  69.380  1.00  0.00            
ATOM   3988  CG2 ILE A 385      76.535  73.880  67.478  1.00  0.00            
ATOM   3989  CD  ILE A 385      74.638  71.556  68.546  1.00  0.00            
ATOM   3990  C   ILE A 385      75.193  75.168  70.815  1.00  0.00            
ATOM   3991  O   ILE A 385      74.366  76.072  70.827  1.00  0.00            
ATOM   3992  N   GLU A 386      75.405  74.404  71.879  1.00  0.00            
ATOM   3993  H   GLU A 386      75.839  73.502  71.884  1.00  0.00            
ATOM   3994  CA  GLU A 386      74.812  74.664  73.202  1.00  0.00            
ATOM   3995  CB  GLU A 386      74.879  73.299  73.899  1.00  0.00            
ATOM   3996  CG  GLU A 386      73.731  72.327  73.622  1.00  0.00            
ATOM   3997  CD  GLU A 386      72.462  72.682  74.386  1.00  0.00            
ATOM   3998  OE1 GLU A 386      72.155  71.973  75.374  1.00  0.00            
ATOM   3999  OE2 GLU A 386      71.843  73.728  74.087  1.00  0.00            
ATOM   4000  C   GLU A 386      75.224  75.858  74.061  1.00  0.00            
ATOM   4001  O   GLU A 386      74.408  76.743  74.351  1.00  0.00            
ATOM   4002  N   ASP A 387      76.494  75.850  74.446  1.00  0.00            
ATOM   4003  H   ASP A 387      77.150  75.218  74.053  1.00  0.00            
ATOM   4004  CA  ASP A 387      77.098  76.903  75.282  1.00  0.00            
ATOM   4005  CB  ASP A 387      78.463  76.420  75.760  1.00  0.00            
ATOM   4006  CG  ASP A 387      78.788  77.304  76.963  1.00  0.00            
ATOM   4007  OD1 ASP A 387      78.952  78.534  76.814  1.00  0.00            
ATOM   4008  OD2 ASP A 387      78.856  76.639  78.019  1.00  0.00            
ATOM   4009  C   ASP A 387      77.100  78.213  74.484  1.00  0.00            
ATOM   4010  O   ASP A 387      77.919  78.409  73.590  1.00  0.00            
ATOM   4011  N   HIS A 388      76.217  79.108  74.911  1.00  0.00            
ATOM   4012  H   HIS A 388      75.573  78.843  75.631  1.00  0.00            
ATOM   4013  CA  HIS A 388      76.071  80.428  74.280  1.00  0.00            
ATOM   4014  CB  HIS A 388      74.877  81.142  74.914  1.00  0.00            
ATOM   4015  CG  HIS A 388      74.487  82.452  74.227  1.00  0.00            
ATOM   4016  ND1 HIS A 388      74.835  83.669  74.637  1.00  0.00            
ATOM   4017  CD2 HIS A 388      73.686  82.515  73.166  1.00  0.00            
ATOM   4018  CE1 HIS A 388      74.170  84.458  73.796  1.00  0.00            
ATOM   4019  NE2 HIS A 388      73.485  83.801  72.875  1.00  0.00            
ATOM   4020  HE2 HIS A 388      73.232  84.186  71.984  1.00  0.00            
ATOM   4021  C   HIS A 388      77.302  81.336  74.287  1.00  0.00            
ATOM   4022  O   HIS A 388      77.518  82.122  73.372  1.00  0.00            
ATOM   4023  N   SER A 389      77.904  81.403  75.474  1.00  0.00            
ATOM   4024  H   SER A 389      77.428  81.090  76.303  1.00  0.00            
ATOM   4025  CA  SER A 389      79.242  81.986  75.607  1.00  0.00            
ATOM   4026  CB  SER A 389      79.911  81.826  76.969  1.00  0.00            
ATOM   4027  OG  SER A 389      81.116  82.580  77.146  1.00  0.00            
ATOM   4028  HG  SER A 389      81.180  83.217  76.374  1.00  0.00            
ATOM   4029  C   SER A 389      80.262  81.398  74.632  1.00  0.00            
ATOM   4030  O   SER A 389      81.059  82.131  74.050  1.00  0.00            
ATOM   4031  N   ASN A 390      80.327  80.077  74.579  1.00  0.00            
ATOM   4032  H   ASN A 390      79.830  79.506  75.237  1.00  0.00            
ATOM   4033  CA  ASN A 390      81.156  79.297  73.644  1.00  0.00            
ATOM   4034  CB  ASN A 390      81.113  77.784  73.869  1.00  0.00            
ATOM   4035  CG  ASN A 390      82.081  77.421  74.998  1.00  0.00            
ATOM   4036  OD1 ASN A 390      83.271  77.207  74.749  1.00  0.00            
ATOM   4037  ND2 ASN A 390      81.662  77.251  76.240  1.00  0.00            
ATOM   4038 1HD2 ASN A 390      80.753  77.531  76.551  1.00  0.00            
ATOM   4039 2HD2 ASN A 390      82.240  76.805  76.932  1.00  0.00            
ATOM   4040  C   ASN A 390      80.911  79.583  72.166  1.00  0.00            
ATOM   4041  O   ASN A 390      81.877  79.624  71.413  1.00  0.00            
ATOM   4042  N   ARG A 391      79.675  79.980  71.880  1.00  0.00            
ATOM   4043  H   ARG A 391      78.972  79.605  72.478  1.00  0.00            
ATOM   4044  CA  ARG A 391      79.307  80.476  70.548  1.00  0.00            
ATOM   4045  CB  ARG A 391      77.843  80.900  70.454  1.00  0.00            
ATOM   4046  CG  ARG A 391      76.872  79.718  70.561  1.00  0.00            
ATOM   4047  CD  ARG A 391      75.463  80.209  70.914  1.00  0.00            
ATOM   4048  NE  ARG A 391      74.628  79.113  71.421  1.00  0.00            
ATOM   4049  HE  ARG A 391      75.057  78.213  71.389  1.00  0.00            
ATOM   4050  CZ  ARG A 391      73.292  79.164  71.513  1.00  0.00            
ATOM   4051  NH1 ARG A 391      72.756  80.379  71.314  1.00  0.00            
ATOM   4052 1HH1 ARG A 391      73.368  81.120  71.024  1.00  0.00            
ATOM   4053 2HH1 ARG A 391      71.778  80.538  71.446  1.00  0.00            
ATOM   4054  NH2 ARG A 391      72.449  78.120  71.541  1.00  0.00            
ATOM   4055 1HH2 ARG A 391      72.772  77.249  71.163  1.00  0.00            
ATOM   4056 2HH2 ARG A 391      71.626  78.200  72.112  1.00  0.00            
ATOM   4057  C   ARG A 391      80.229  81.656  70.228  1.00  0.00            
ATOM   4058  O   ARG A 391      81.008  81.707  69.284  1.00  0.00            
ATOM   4059  N   THR A 392      80.361  82.570  71.186  1.00  0.00            
ATOM   4060  H   THR A 392      79.735  82.592  71.964  1.00  0.00            
ATOM   4061  CA  THR A 392      81.077  83.835  70.926  1.00  0.00            
ATOM   4062  CB  THR A 392      80.573  84.972  71.825  1.00  0.00            
ATOM   4063  OG1 THR A 392      79.588  84.480  72.737  1.00  0.00            
ATOM   4064  HG1 THR A 392      78.724  84.882  72.425  1.00  0.00            
ATOM   4065  CG2 THR A 392      80.054  86.156  71.013  1.00  0.00            
ATOM   4066  C   THR A 392      82.569  83.664  71.215  1.00  0.00            
ATOM   4067  O   THR A 392      83.440  84.289  70.623  1.00  0.00            
ATOM   4068  N   ARG A 393      82.922  82.882  72.230  1.00  0.00            
ATOM   4069  H   ARG A 393      82.236  82.411  72.796  1.00  0.00            
ATOM   4070  CA  ARG A 393      84.293  82.460  72.539  1.00  0.00            
ATOM   4071  CB  ARG A 393      84.331  81.491  73.725  1.00  0.00            
ATOM   4072  CG  ARG A 393      84.324  82.250  75.059  1.00  0.00            
ATOM   4073  CD  ARG A 393      84.689  81.359  76.253  1.00  0.00            
ATOM   4074  NE  ARG A 393      84.192  81.825  77.547  1.00  0.00            
ATOM   4075  HE  ARG A 393      84.467  82.779  77.724  1.00  0.00            
ATOM   4076  CZ  ARG A 393      83.332  81.214  78.368  1.00  0.00            
ATOM   4077  NH1 ARG A 393      82.637  80.165  77.920  1.00  0.00            
ATOM   4078 1HH1 ARG A 393      82.738  79.863  76.966  1.00  0.00            
ATOM   4079 2HH1 ARG A 393      81.936  79.817  78.549  1.00  0.00            
ATOM   4080  NH2 ARG A 393      82.772  82.031  79.276  1.00  0.00            
ATOM   4081 1HH2 ARG A 393      82.849  83.018  79.387  1.00  0.00            
ATOM   4082 2HH2 ARG A 393      82.158  81.572  79.926  1.00  0.00            
ATOM   4083  C   ARG A 393      85.017  81.735  71.397  1.00  0.00            
ATOM   4084  O   ARG A 393      86.239  81.669  71.327  1.00  0.00            
ATOM   4085  N   LEU A 394      84.176  81.000  70.671  1.00  0.00            
ATOM   4086  H   LEU A 394      83.250  80.795  70.960  1.00  0.00            
ATOM   4087  CA  LEU A 394      84.734  80.188  69.574  1.00  0.00            
ATOM   4088  CB  LEU A 394      84.404  78.710  69.782  1.00  0.00            
ATOM   4089  CG  LEU A 394      85.559  78.109  70.595  1.00  0.00            
ATOM   4090  CD1 LEU A 394      85.313  78.185  72.096  1.00  0.00            
ATOM   4091  CD2 LEU A 394      85.705  76.629  70.203  1.00  0.00            
ATOM   4092  C   LEU A 394      84.643  80.579  68.098  1.00  0.00            
ATOM   4093  O   LEU A 394      85.512  80.133  67.351  1.00  0.00            
ATOM   4094  N   ALA A 395      83.513  81.186  67.747  1.00  0.00            
ATOM   4095  H   ALA A 395      82.732  81.229  68.372  1.00  0.00            
ATOM   4096  CA  ALA A 395      83.187  81.816  66.452  1.00  0.00            
ATOM   4097  CB  ALA A 395      82.377  83.108  66.511  1.00  0.00            
ATOM   4098  C   ALA A 395      84.385  81.881  65.506  1.00  0.00            
ATOM   4099  O   ALA A 395      84.598  80.883  64.824  1.00  0.00            
ATOM   4100  N   LYS A 396      85.271  82.859  65.659  1.00  0.00            
ATOM   4101  H   LYS A 396      85.212  83.602  66.328  1.00  0.00            
ATOM   4102  CA  LYS A 396      86.407  83.036  64.737  1.00  0.00            
ATOM   4103  CB  LYS A 396      87.258  84.260  65.074  1.00  0.00            
ATOM   4104  CG  LYS A 396      86.444  85.493  64.652  1.00  0.00            
ATOM   4105  CD  LYS A 396      86.993  86.820  65.182  1.00  0.00            
ATOM   4106  CE  LYS A 396      86.368  88.012  64.460  1.00  0.00            
ATOM   4107  NZ  LYS A 396      86.666  89.359  64.987  1.00  0.00            
ATOM   4108  HZ1 LYS A 396      87.512  89.686  64.561  1.00  0.00            
ATOM   4109  HZ2 LYS A 396      85.977  90.013  64.688  1.00  0.00            
ATOM   4110  HZ3 LYS A 396      86.823  89.393  65.975  1.00  0.00            
ATOM   4111  C   LYS A 396      87.415  81.882  64.728  1.00  0.00            
ATOM   4112  O   LYS A 396      87.824  81.517  63.632  1.00  0.00            
ATOM   4113  N   LEU A 397      87.715  81.261  65.867  1.00  0.00            
ATOM   4114  H   LEU A 397      87.182  81.403  66.697  1.00  0.00            
ATOM   4115  CA  LEU A 397      88.570  80.078  66.038  1.00  0.00            
ATOM   4116  CB  LEU A 397      88.464  79.671  67.515  1.00  0.00            
ATOM   4117  CG  LEU A 397      89.111  80.564  68.571  1.00  0.00            
ATOM   4118  CD1 LEU A 397      88.640  80.042  69.922  1.00  0.00            
ATOM   4119  CD2 LEU A 397      90.641  80.568  68.472  1.00  0.00            
ATOM   4120  C   LEU A 397      88.032  78.927  65.196  1.00  0.00            
ATOM   4121  O   LEU A 397      88.791  78.301  64.458  1.00  0.00            
ATOM   4122  N   LEU A 398      86.729  78.715  65.288  1.00  0.00            
ATOM   4123  H   LEU A 398      86.040  79.274  65.741  1.00  0.00            
ATOM   4124  CA  LEU A 398      86.087  77.648  64.501  1.00  0.00            
ATOM   4125  CB  LEU A 398      84.563  77.785  64.533  1.00  0.00            
ATOM   4126  CG  LEU A 398      83.890  77.649  65.906  1.00  0.00            
ATOM   4127  CD1 LEU A 398      82.471  78.167  65.640  1.00  0.00            
ATOM   4128  CD2 LEU A 398      83.896  76.195  66.369  1.00  0.00            
ATOM   4129  C   LEU A 398      86.528  77.506  63.051  1.00  0.00            
ATOM   4130  O   LEU A 398      86.267  78.382  62.229  1.00  0.00            
ATOM   4131  N   ARG A 399      86.829  76.257  62.681  1.00  0.00            
ATOM   4132  H   ARG A 399      87.223  75.614  63.328  1.00  0.00            
ATOM   4133  CA  ARG A 399      87.176  76.032  61.266  1.00  0.00            
ATOM   4134  CB  ARG A 399      88.411  75.125  61.225  1.00  0.00            
ATOM   4135  CG  ARG A 399      89.584  75.912  61.812  1.00  0.00            
ATOM   4136  CD  ARG A 399      90.953  75.432  61.317  1.00  0.00            
ATOM   4137  NE  ARG A 399      92.042  76.316  61.749  1.00  0.00            
ATOM   4138  HE  ARG A 399      91.999  76.821  62.614  1.00  0.00            
ATOM   4139  CZ  ARG A 399      92.916  76.827  60.875  1.00  0.00            
ATOM   4140  NH1 ARG A 399      92.924  76.474  59.583  1.00  0.00            
ATOM   4141 1HH1 ARG A 399      92.169  75.917  59.222  1.00  0.00            
ATOM   4142 2HH1 ARG A 399      93.620  76.811  58.948  1.00  0.00            
ATOM   4143  NH2 ARG A 399      93.431  78.031  61.143  1.00  0.00            
ATOM   4144 1HH2 ARG A 399      93.037  78.549  61.903  1.00  0.00            
ATOM   4145 2HH2 ARG A 399      94.262  78.461  60.784  1.00  0.00            
ATOM   4146  C   ARG A 399      85.967  75.362  60.612  1.00  0.00            
ATOM   4147  O   ARG A 399      85.256  74.516  61.149  1.00  0.00            
ATOM   4148  N   PHE A 400      85.667  75.926  59.446  1.00  0.00            
ATOM   4149  H   PHE A 400      86.203  76.722  59.155  1.00  0.00            
ATOM   4150  CA  PHE A 400      84.614  75.439  58.556  1.00  0.00            
ATOM   4151  CB  PHE A 400      83.480  76.462  58.412  1.00  0.00            
ATOM   4152  CG  PHE A 400      82.702  76.663  59.722  1.00  0.00            
ATOM   4153  CD1 PHE A 400      83.080  77.641  60.639  1.00  0.00            
ATOM   4154  HD1 PHE A 400      83.813  78.365  60.262  1.00  0.00            
ATOM   4155  CD2 PHE A 400      81.727  75.760  60.125  1.00  0.00            
ATOM   4156  HD2 PHE A 400      81.412  75.052  59.367  1.00  0.00            
ATOM   4157  CE1 PHE A 400      82.550  77.642  61.920  1.00  0.00            
ATOM   4158  HE1 PHE A 400      82.614  78.506  62.585  1.00  0.00            
ATOM   4159  CE2 PHE A 400      81.124  75.802  61.378  1.00  0.00            
ATOM   4160  HE2 PHE A 400      80.263  75.182  61.609  1.00  0.00            
ATOM   4161  CZ  PHE A 400      81.570  76.735  62.301  1.00  0.00            
ATOM   4162  HZ  PHE A 400      81.350  76.630  63.368  1.00  0.00            
ATOM   4163  C   PHE A 400      85.234  75.153  57.190  1.00  0.00            
ATOM   4164  O   PHE A 400      86.315  75.677  56.901  1.00  0.00            
ATOM   4165  N   GLN A 401      84.693  74.210  56.419  1.00  0.00            
ATOM   4166  H   GLN A 401      83.803  73.814  56.659  1.00  0.00            
ATOM   4167  CA  GLN A 401      85.305  73.554  55.263  1.00  0.00            
ATOM   4168  CB  GLN A 401      84.539  72.348  54.714  1.00  0.00            
ATOM   4169  CG  GLN A 401      84.379  71.244  55.756  1.00  0.00            
ATOM   4170  CD  GLN A 401      83.576  70.094  55.144  1.00  0.00            
ATOM   4171  OE1 GLN A 401      83.917  69.357  54.217  1.00  0.00            
ATOM   4172  NE2 GLN A 401      82.356  70.050  55.660  1.00  0.00            
ATOM   4173 1HE2 GLN A 401      82.110  70.677  56.398  1.00  0.00            
ATOM   4174 2HE2 GLN A 401      81.662  69.382  55.395  1.00  0.00            
ATOM   4175  C   GLN A 401      85.605  74.568  54.162  1.00  0.00            
ATOM   4176  O   GLN A 401      84.714  75.208  53.610  1.00  0.00            
ATOM   4177  N   SER A 402      86.893  74.784  53.881  1.00  0.00            
ATOM   4178  H   SER A 402      87.570  74.299  54.430  1.00  0.00            
ATOM   4179  CA  SER A 402      87.461  75.684  52.874  1.00  0.00            
ATOM   4180  CB  SER A 402      88.962  75.472  52.667  1.00  0.00            
ATOM   4181  OG  SER A 402      89.690  75.382  53.892  1.00  0.00            
ATOM   4182  HG  SER A 402      90.502  74.825  53.723  1.00  0.00            
ATOM   4183  C   SER A 402      86.757  75.448  51.537  1.00  0.00            
ATOM   4184  O   SER A 402      86.777  74.333  51.025  1.00  0.00            
ATOM   4185  N   SER A 403      86.684  76.577  50.837  1.00  0.00            
ATOM   4186  H   SER A 403      86.768  77.472  51.275  1.00  0.00            
ATOM   4187  CA  SER A 403      86.059  76.624  49.506  1.00  0.00            
ATOM   4188  CB  SER A 403      85.924  78.057  48.985  1.00  0.00            
ATOM   4189  OG  SER A 403      87.268  78.446  48.677  1.00  0.00            
ATOM   4190  HG  SER A 403      87.296  79.451  48.745  1.00  0.00            
ATOM   4191  C   SER A 403      86.504  75.668  48.397  1.00  0.00            
ATOM   4192  O   SER A 403      85.677  74.892  47.938  1.00  0.00            
ATOM   4193  N   HIS A 404      87.805  75.494  48.151  1.00  0.00            
ATOM   4194  H   HIS A 404      88.429  75.976  48.767  1.00  0.00            
ATOM   4195  CA  HIS A 404      88.551  74.542  47.319  1.00  0.00            
ATOM   4196  CB  HIS A 404      90.033  74.933  47.282  1.00  0.00            
ATOM   4197  CG  HIS A 404      90.603  75.356  48.647  1.00  0.00            
ATOM   4198  ND1 HIS A 404      90.131  76.311  49.430  1.00  0.00            
ATOM   4199  CD2 HIS A 404      91.823  75.024  49.064  1.00  0.00            
ATOM   4200  CE1 HIS A 404      91.147  76.662  50.211  1.00  0.00            
ATOM   4201  NE2 HIS A 404      92.204  75.875  50.011  1.00  0.00            
ATOM   4202  HE2 HIS A 404      93.007  75.708  50.571  1.00  0.00            
ATOM   4203  C   HIS A 404      88.395  73.113  47.821  1.00  0.00            
ATOM   4204  O   HIS A 404      88.012  72.267  47.010  1.00  0.00            
ATOM   4205  N   HIS A 405      88.561  72.890  49.123  1.00  0.00            
ATOM   4206  H   HIS A 405      88.738  73.628  49.777  1.00  0.00            
ATOM   4207  CA  HIS A 405      88.358  71.518  49.626  1.00  0.00            
ATOM   4208  CB  HIS A 405      89.744  70.881  49.708  1.00  0.00            
ATOM   4209  CG  HIS A 405      89.698  69.390  50.051  1.00  0.00            
ATOM   4210  ND1 HIS A 405      90.421  68.658  50.894  1.00  0.00            
ATOM   4211  CD2 HIS A 405      89.073  68.509  49.268  1.00  0.00            
ATOM   4212  CE1 HIS A 405      90.311  67.392  50.506  1.00  0.00            
ATOM   4213  NE2 HIS A 405      89.416  67.251  49.538  1.00  0.00            
ATOM   4214  HE2 HIS A 405      89.349  66.433  48.958  1.00  0.00            
ATOM   4215  C   HIS A 405      87.367  71.439  50.787  1.00  0.00            
ATOM   4216  O   HIS A 405      87.584  72.086  51.808  1.00  0.00            
ATOM   4217  N   PRO A 406      86.264  70.767  50.460  1.00  0.00            
ATOM   4218  CA  PRO A 406      85.205  70.366  51.400  1.00  0.00            
ATOM   4219  CB  PRO A 406      83.952  69.955  50.623  1.00  0.00            
ATOM   4220  CG  PRO A 406      84.234  70.297  49.158  1.00  0.00            
ATOM   4221  CD  PRO A 406      85.706  70.724  49.107  1.00  0.00            
ATOM   4222  C   PRO A 406      85.723  69.112  52.109  1.00  0.00            
ATOM   4223  O   PRO A 406      85.636  67.991  51.611  1.00  0.00            
ATOM   4224  N   SER A 407      86.506  69.427  53.129  1.00  0.00            
ATOM   4225  H   SER A 407      86.671  70.404  53.314  1.00  0.00            
ATOM   4226  CA  SER A 407      87.204  68.524  54.051  1.00  0.00            
ATOM   4227  CB  SER A 407      87.706  67.214  53.428  1.00  0.00            
ATOM   4228  OG  SER A 407      87.955  66.250  54.444  1.00  0.00            
ATOM   4229  HG  SER A 407      88.361  65.453  53.988  1.00  0.00            
ATOM   4230  C   SER A 407      88.296  69.386  54.690  1.00  0.00            
ATOM   4231  O   SER A 407      88.388  69.397  55.914  1.00  0.00            
ATOM   4232  N   ASP A 408      89.089  70.038  53.848  1.00  0.00            
ATOM   4233  H   ASP A 408      89.283  69.904  52.879  1.00  0.00            
ATOM   4234  CA  ASP A 408      90.014  71.123  54.223  1.00  0.00            
ATOM   4235  CB  ASP A 408      90.614  71.882  53.049  1.00  0.00            
ATOM   4236  CG  ASP A 408      91.880  72.621  53.502  1.00  0.00            
ATOM   4237  OD1 ASP A 408      91.861  73.866  53.615  1.00  0.00            
ATOM   4238  OD2 ASP A 408      92.848  71.864  53.721  1.00  0.00            
ATOM   4239  C   ASP A 408      89.334  72.147  55.141  1.00  0.00            
ATOM   4240  O   ASP A 408      88.122  72.347  55.102  1.00  0.00            
ATOM   4241  N   ILE A 409      90.049  72.458  56.221  1.00  0.00            
ATOM   4242  H   ILE A 409      90.710  71.730  56.402  1.00  0.00            
ATOM   4243  CA  ILE A 409      89.389  73.234  57.280  1.00  0.00            
ATOM   4244  CB  ILE A 409      88.811  72.469  58.463  1.00  0.00            
ATOM   4245  CG1 ILE A 409      89.648  71.273  58.908  1.00  0.00            
ATOM   4246  CG2 ILE A 409      87.310  72.168  58.438  1.00  0.00            
ATOM   4247  CD  ILE A 409      90.860  71.597  59.784  1.00  0.00            
ATOM   4248  C   ILE A 409      90.010  74.584  57.675  1.00  0.00            
ATOM   4249  O   ILE A 409      91.135  74.684  58.157  1.00  0.00            
ATOM   4250  N   THR A 410      89.149  75.588  57.528  1.00  0.00            
ATOM   4251  H   THR A 410      88.166  75.422  57.452  1.00  0.00            
ATOM   4252  CA  THR A 410      89.689  76.932  57.766  1.00  0.00            
ATOM   4253  CB  THR A 410      90.066  77.706  56.499  1.00  0.00            
ATOM   4254  OG1 THR A 410      89.082  77.389  55.505  1.00  0.00            
ATOM   4255  HG1 THR A 410      89.269  76.585  54.944  1.00  0.00            
ATOM   4256  CG2 THR A 410      91.516  77.382  56.148  1.00  0.00            
ATOM   4257  C   THR A 410      88.818  77.795  58.675  1.00  0.00            
ATOM   4258  O   THR A 410      87.624  77.756  58.385  1.00  0.00            
ATOM   4259  N   SER A 411      89.337  78.731  59.468  1.00  0.00            
ATOM   4260  H   SER A 411      90.319  78.890  59.452  1.00  0.00            
ATOM   4261  CA  SER A 411      88.544  79.430  60.500  1.00  0.00            
ATOM   4262  CB  SER A 411      89.285  79.763  61.794  1.00  0.00            
ATOM   4263  OG  SER A 411      90.459  80.484  61.427  1.00  0.00            
ATOM   4264  HG  SER A 411      90.543  81.159  62.164  1.00  0.00            
ATOM   4265  C   SER A 411      87.801  80.684  60.052  1.00  0.00            
ATOM   4266  O   SER A 411      87.967  81.228  58.959  1.00  0.00            
ATOM   4267  N   LEU A 412      86.676  80.862  60.738  1.00  0.00            
ATOM   4268  H   LEU A 412      86.320  80.096  61.270  1.00  0.00            
ATOM   4269  CA  LEU A 412      85.877  82.076  60.538  1.00  0.00            
ATOM   4270  CB  LEU A 412      84.916  82.180  61.734  1.00  0.00            
ATOM   4271  CG  LEU A 412      83.422  82.300  61.447  1.00  0.00            
ATOM   4272  CD1 LEU A 412      82.630  82.193  62.754  1.00  0.00            
ATOM   4273  CD2 LEU A 412      83.196  83.628  60.735  1.00  0.00            
ATOM   4274  C   LEU A 412      86.748  83.331  60.539  1.00  0.00            
ATOM   4275  O   LEU A 412      86.583  84.198  59.677  1.00  0.00            
ATOM   4276  N   ASP A 413      87.655  83.414  61.511  1.00  0.00            
ATOM   4277  H   ASP A 413      87.633  82.693  62.200  1.00  0.00            
ATOM   4278  CA  ASP A 413      88.641  84.504  61.616  1.00  0.00            
ATOM   4279  CB  ASP A 413      89.676  84.483  62.747  1.00  0.00            
ATOM   4280  CG  ASP A 413      90.786  83.424  62.651  1.00  0.00            
ATOM   4281  OD1 ASP A 413      91.885  83.806  62.194  1.00  0.00            
ATOM   4282  OD2 ASP A 413      90.591  82.345  63.246  1.00  0.00            
ATOM   4283  C   ASP A 413      89.300  84.702  60.253  1.00  0.00            
ATOM   4284  O   ASP A 413      89.180  85.749  59.629  1.00  0.00            
ATOM   4285  N   GLN A 414      89.772  83.586  59.701  1.00  0.00            
ATOM   4286  H   GLN A 414      89.661  82.669  60.087  1.00  0.00            
ATOM   4287  CA  GLN A 414      90.428  83.548  58.387  1.00  0.00            
ATOM   4288  CB  GLN A 414      90.890  82.106  58.116  1.00  0.00            
ATOM   4289  CG  GLN A 414      91.936  81.603  59.118  1.00  0.00            
ATOM   4290  CD  GLN A 414      92.498  80.291  58.566  1.00  0.00            
ATOM   4291  OE1 GLN A 414      91.887  79.244  58.744  1.00  0.00            
ATOM   4292  NE2 GLN A 414      93.605  80.255  57.831  1.00  0.00            
ATOM   4293 1HE2 GLN A 414      94.117  81.094  57.617  1.00  0.00            
ATOM   4294 2HE2 GLN A 414      94.034  79.358  57.705  1.00  0.00            
ATOM   4295  C   GLN A 414      89.541  84.104  57.274  1.00  0.00            
ATOM   4296  O   GLN A 414      89.878  85.121  56.666  1.00  0.00            
ATOM   4297  N   TYR A 415      88.286  83.660  57.303  1.00  0.00            
ATOM   4298  H   TYR A 415      88.190  82.836  57.854  1.00  0.00            
ATOM   4299  CA  TYR A 415      87.131  84.100  56.504  1.00  0.00            
ATOM   4300  CB  TYR A 415      85.837  83.337  56.811  1.00  0.00            
ATOM   4301  CG  TYR A 415      84.794  83.368  55.685  1.00  0.00            
ATOM   4302  CD1 TYR A 415      84.834  82.577  54.547  1.00  0.00            
ATOM   4303  HD1 TYR A 415      85.825  82.157  54.376  1.00  0.00            
ATOM   4304  CD2 TYR A 415      83.819  84.364  55.761  1.00  0.00            
ATOM   4305  HD2 TYR A 415      83.934  85.204  56.442  1.00  0.00            
ATOM   4306  CE1 TYR A 415      83.880  82.701  53.549  1.00  0.00            
ATOM   4307  HE1 TYR A 415      83.896  82.023  52.698  1.00  0.00            
ATOM   4308  CE2 TYR A 415      82.864  84.570  54.769  1.00  0.00            
ATOM   4309  HE2 TYR A 415      82.227  85.449  54.838  1.00  0.00            
ATOM   4310  CZ  TYR A 415      82.928  83.709  53.682  1.00  0.00            
ATOM   4311  OH  TYR A 415      82.130  84.149  52.669  1.00  0.00            
ATOM   4312  HH  TYR A 415      82.764  84.099  51.904  1.00  0.00            
ATOM   4313  C   TYR A 415      86.830  85.596  56.448  1.00  0.00            
ATOM   4314  O   TYR A 415      87.242  86.378  55.593  1.00  0.00            
ATOM   4315  N   VAL A 416      86.571  85.990  57.689  1.00  0.00            
ATOM   4316  H   VAL A 416      86.878  85.375  58.417  1.00  0.00            
ATOM   4317  CA  VAL A 416      86.130  87.330  58.117  1.00  0.00            
ATOM   4318  CB  VAL A 416      85.406  87.538  59.445  1.00  0.00            
ATOM   4319  CG1 VAL A 416      84.099  86.772  59.628  1.00  0.00            
ATOM   4320  CG2 VAL A 416      86.338  87.285  60.630  1.00  0.00            
ATOM   4321  C   VAL A 416      87.260  88.356  57.979  1.00  0.00            
ATOM   4322  O   VAL A 416      86.934  89.542  57.969  1.00  0.00            
ATOM   4323  N   GLU A 417      88.547  88.079  58.176  1.00  0.00            
ATOM   4324  H   GLU A 417      88.842  87.151  58.375  1.00  0.00            
ATOM   4325  CA  GLU A 417      89.618  89.078  58.298  1.00  0.00            
ATOM   4326  CB  GLU A 417      90.648  88.484  59.257  1.00  0.00            
ATOM   4327  CG  GLU A 417      90.243  88.612  60.721  1.00  0.00            
ATOM   4328  CD  GLU A 417      90.716  89.938  61.331  1.00  0.00            
ATOM   4329  OE1 GLU A 417      91.206  90.835  60.621  1.00  0.00            
ATOM   4330  OE2 GLU A 417      90.788  90.082  62.566  1.00  0.00            
ATOM   4331  C   GLU A 417      90.205  89.571  56.962  1.00  0.00            
ATOM   4332  O   GLU A 417      90.727  90.676  56.859  1.00  0.00            
ATOM   4333  N   ARG A 418      90.657  88.620  56.155  1.00  0.00            
ATOM   4334  H   ARG A 418      90.868  87.737  56.577  1.00  0.00            
ATOM   4335  CA  ARG A 418      91.252  88.799  54.826  1.00  0.00            
ATOM   4336  CB  ARG A 418      92.562  88.015  54.863  1.00  0.00            
ATOM   4337  CG  ARG A 418      93.494  88.463  53.738  1.00  0.00            
ATOM   4338  CD  ARG A 418      94.806  87.677  53.762  1.00  0.00            
ATOM   4339  NE  ARG A 418      95.265  87.832  52.367  1.00  0.00            
ATOM   4340  HE  ARG A 418      94.612  88.041  51.639  1.00  0.00            
ATOM   4341  CZ  ARG A 418      96.571  87.774  52.086  1.00  0.00            
ATOM   4342  NH1 ARG A 418      97.532  87.573  52.991  1.00  0.00            
ATOM   4343 1HH1 ARG A 418      97.193  87.536  53.927  1.00  0.00            
ATOM   4344 2HH1 ARG A 418      98.409  87.179  52.683  1.00  0.00            
ATOM   4345  NH2 ARG A 418      96.893  88.149  50.836  1.00  0.00            
ATOM   4346 1HH2 ARG A 418      96.196  88.516  50.212  1.00  0.00            
ATOM   4347 2HH2 ARG A 418      97.794  88.041  50.406  1.00  0.00            
ATOM   4348  C   ARG A 418      90.201  88.282  53.833  1.00  0.00            
ATOM   4349  O   ARG A 418      90.314  87.099  53.515  1.00  0.00            
ATOM   4350  N   MET A 419      89.619  89.235  53.122  1.00  0.00            
ATOM   4351  H   MET A 419      90.050  90.138  53.069  1.00  0.00            
ATOM   4352  CA  MET A 419      88.410  89.074  52.297  1.00  0.00            
ATOM   4353  CB  MET A 419      87.253  89.851  52.923  1.00  0.00            
ATOM   4354  CG  MET A 419      86.524  88.896  53.868  1.00  0.00            
ATOM   4355  SD  MET A 419      84.966  89.678  54.423  1.00  0.00            
ATOM   4356  CE  MET A 419      84.037  88.234  54.912  1.00  0.00            
ATOM   4357  C   MET A 419      88.490  89.448  50.824  1.00  0.00            
ATOM   4358  O   MET A 419      89.291  90.299  50.437  1.00  0.00            
ATOM   4359  N   LYS A 420      88.047  88.510  49.981  1.00  0.00            
ATOM   4360  H   LYS A 420      87.661  87.634  50.270  1.00  0.00            
ATOM   4361  CA  LYS A 420      88.083  88.732  48.531  1.00  0.00            
ATOM   4362  CB  LYS A 420      87.656  87.483  47.766  1.00  0.00            
ATOM   4363  CG  LYS A 420      88.725  86.409  47.994  1.00  0.00            
ATOM   4364  CD  LYS A 420      88.712  85.242  46.998  1.00  0.00            
ATOM   4365  CE  LYS A 420      89.870  84.246  47.060  1.00  0.00            
ATOM   4366  NZ  LYS A 420      90.044  83.289  45.956  1.00  0.00            
ATOM   4367  HZ1 LYS A 420      89.928  83.792  45.092  1.00  0.00            
ATOM   4368  HZ2 LYS A 420      90.975  82.934  46.050  1.00  0.00            
ATOM   4369  HZ3 LYS A 420      89.461  82.478  46.023  1.00  0.00            
ATOM   4370  C   LYS A 420      87.433  90.047  48.095  1.00  0.00            
ATOM   4371  O   LYS A 420      86.572  90.570  48.813  1.00  0.00            
ATOM   4372  N   GLU A 421      87.759  90.659  46.967  1.00  0.00            
ATOM   4373  H   GLU A 421      88.427  90.180  46.404  1.00  0.00            
ATOM   4374  CA  GLU A 421      87.445  92.057  46.610  1.00  0.00            
ATOM   4375  CB  GLU A 421      87.739  92.293  45.122  1.00  0.00            
ATOM   4376  CG  GLU A 421      89.177  92.206  44.627  1.00  0.00            
ATOM   4377  CD  GLU A 421      90.264  93.183  45.064  1.00  0.00            
ATOM   4378  OE1 GLU A 421      90.593  93.191  46.274  1.00  0.00            
ATOM   4379  OE2 GLU A 421      90.637  94.051  44.248  1.00  0.00            
ATOM   4380  C   GLU A 421      85.991  92.462  46.794  1.00  0.00            
ATOM   4381  O   GLU A 421      85.755  93.593  47.220  1.00  0.00            
ATOM   4382  N   LYS A 422      84.977  91.602  46.681  1.00  0.00            
ATOM   4383  H   LYS A 422      85.188  90.652  46.473  1.00  0.00            
ATOM   4384  CA  LYS A 422      83.546  91.943  46.727  1.00  0.00            
ATOM   4385  CB  LYS A 422      82.880  91.687  45.375  1.00  0.00            
ATOM   4386  CG  LYS A 422      82.793  93.073  44.744  1.00  0.00            
ATOM   4387  CD  LYS A 422      81.847  93.189  43.538  1.00  0.00            
ATOM   4388  CE  LYS A 422      82.445  92.620  42.250  1.00  0.00            
ATOM   4389  NZ  LYS A 422      81.461  92.539  41.156  1.00  0.00            
ATOM   4390  HZ1 LYS A 422      81.269  93.460  40.816  1.00  0.00            
ATOM   4391  HZ2 LYS A 422      81.780  91.966  40.407  1.00  0.00            
ATOM   4392  HZ3 LYS A 422      80.621  92.127  41.504  1.00  0.00            
ATOM   4393  C   LYS A 422      82.774  91.088  47.737  1.00  0.00            
ATOM   4394  O   LYS A 422      81.597  91.377  47.995  1.00  0.00            
ATOM   4395  N   GLN A 423      83.542  90.505  48.651  1.00  0.00            
ATOM   4396  H   GLN A 423      84.488  90.825  48.747  1.00  0.00            
ATOM   4397  CA  GLN A 423      82.946  89.707  49.723  1.00  0.00            
ATOM   4398  CB  GLN A 423      83.918  88.601  50.150  1.00  0.00            
ATOM   4399  CG  GLN A 423      83.462  87.401  50.975  1.00  0.00            
ATOM   4400  CD  GLN A 423      84.710  86.624  51.402  1.00  0.00            
ATOM   4401  OE1 GLN A 423      85.757  86.704  50.771  1.00  0.00            
ATOM   4402  NE2 GLN A 423      84.624  85.895  52.513  1.00  0.00            
ATOM   4403 1HE2 GLN A 423      83.746  85.744  52.962  1.00  0.00            
ATOM   4404 2HE2 GLN A 423      85.395  85.343  52.823  1.00  0.00            
ATOM   4405  C   GLN A 423      82.625  90.527  50.976  1.00  0.00            
ATOM   4406  O   GLN A 423      83.496  91.029  51.696  1.00  0.00            
ATOM   4407  N   ASP A 424      81.317  90.709  51.105  1.00  0.00            
ATOM   4408  H   ASP A 424      80.701  90.645  50.320  1.00  0.00            
ATOM   4409  CA  ASP A 424      80.853  91.443  52.288  1.00  0.00            
ATOM   4410  CB  ASP A 424      79.724  92.387  51.878  1.00  0.00            
ATOM   4411  CG  ASP A 424      78.476  91.868  51.178  1.00  0.00            
ATOM   4412  OD1 ASP A 424      77.553  91.403  51.882  1.00  0.00            
ATOM   4413  OD2 ASP A 424      78.536  91.497  49.981  1.00  0.00            
ATOM   4414  C   ASP A 424      80.543  90.443  53.407  1.00  0.00            
ATOM   4415  O   ASP A 424      81.336  90.142  54.294  1.00  0.00            
ATOM   4416  N   LYS A 425      79.290  89.984  53.411  1.00  0.00            
ATOM   4417  H   LYS A 425      78.668  90.469  52.787  1.00  0.00            
ATOM   4418  CA  LYS A 425      78.792  88.909  54.267  1.00  0.00            
ATOM   4419  CB  LYS A 425      77.300  88.720  53.964  1.00  0.00            
ATOM   4420  CG  LYS A 425      76.387  89.792  54.587  1.00  0.00            
ATOM   4421  CD  LYS A 425      74.933  89.432  54.281  1.00  0.00            
ATOM   4422  CE  LYS A 425      74.001  90.520  54.835  1.00  0.00            
ATOM   4423  NZ  LYS A 425      72.598  90.361  54.433  1.00  0.00            
ATOM   4424  HZ1 LYS A 425      72.407  90.469  53.452  1.00  0.00            
ATOM   4425  HZ2 LYS A 425      72.344  89.407  54.575  1.00  0.00            
ATOM   4426  HZ3 LYS A 425      71.948  90.931  54.930  1.00  0.00            
ATOM   4427  C   LYS A 425      79.659  87.644  54.165  1.00  0.00            
ATOM   4428  O   LYS A 425      80.547  87.353  53.364  1.00  0.00            
ATOM   4429  N   ILE A 426      79.275  86.801  55.120  1.00  0.00            
ATOM   4430  H   ILE A 426      78.435  86.933  55.651  1.00  0.00            
ATOM   4431  CA  ILE A 426      79.828  85.451  55.244  1.00  0.00            
ATOM   4432  CB  ILE A 426      79.774  84.972  56.695  1.00  0.00            
ATOM   4433  CG1 ILE A 426      80.425  85.935  57.689  1.00  0.00            
ATOM   4434  CG2 ILE A 426      80.577  83.661  56.755  1.00  0.00            
ATOM   4435  CD  ILE A 426      79.944  85.828  59.130  1.00  0.00            
ATOM   4436  C   ILE A 426      78.995  84.516  54.374  1.00  0.00            
ATOM   4437  O   ILE A 426      77.930  84.044  54.771  1.00  0.00            
ATOM   4438  N   TYR A 427      79.484  84.298  53.157  1.00  0.00            
ATOM   4439  H   TYR A 427      80.442  84.433  52.913  1.00  0.00            
ATOM   4440  CA  TYR A 427      78.789  83.662  52.022  1.00  0.00            
ATOM   4441  CB  TYR A 427      79.020  84.429  50.722  1.00  0.00            
ATOM   4442  CG  TYR A 427      78.412  85.816  50.824  1.00  0.00            
ATOM   4443  CD1 TYR A 427      77.036  85.966  50.643  1.00  0.00            
ATOM   4444  HD1 TYR A 427      76.339  85.132  50.747  1.00  0.00            
ATOM   4445  CD2 TYR A 427      79.276  86.895  50.647  1.00  0.00            
ATOM   4446  HD2 TYR A 427      80.320  86.771  50.947  1.00  0.00            
ATOM   4447  CE1 TYR A 427      76.600  87.230  50.278  1.00  0.00            
ATOM   4448  HE1 TYR A 427      75.556  87.386  50.535  1.00  0.00            
ATOM   4449  CE2 TYR A 427      78.805  88.169  50.349  1.00  0.00            
ATOM   4450  HE2 TYR A 427      79.527  88.981  50.230  1.00  0.00            
ATOM   4451  CZ  TYR A 427      77.445  88.324  50.140  1.00  0.00            
ATOM   4452  OH  TYR A 427      77.103  89.370  49.331  1.00  0.00            
ATOM   4453  HH  TYR A 427      77.573  90.198  49.627  1.00  0.00            
ATOM   4454  C   TYR A 427      79.312  82.230  51.884  1.00  0.00            
ATOM   4455  O   TYR A 427      80.431  81.910  51.483  1.00  0.00            
ATOM   4456  N   PHE A 428      78.464  81.409  52.507  1.00  0.00            
ATOM   4457  H   PHE A 428      77.618  81.830  52.834  1.00  0.00            
ATOM   4458  CA  PHE A 428      78.649  80.005  52.883  1.00  0.00            
ATOM   4459  CB  PHE A 428      78.488  79.782  54.387  1.00  0.00            
ATOM   4460  CG  PHE A 428      77.109  79.884  55.043  1.00  0.00            
ATOM   4461  CD1 PHE A 428      76.272  78.772  55.084  1.00  0.00            
ATOM   4462  HD1 PHE A 428      76.588  77.801  54.723  1.00  0.00            
ATOM   4463  CD2 PHE A 428      76.669  81.116  55.498  1.00  0.00            
ATOM   4464  HD2 PHE A 428      77.194  82.032  55.198  1.00  0.00            
ATOM   4465  CE1 PHE A 428      75.024  78.955  55.687  1.00  0.00            
ATOM   4466  HE1 PHE A 428      74.541  78.036  56.005  1.00  0.00            
ATOM   4467  CE2 PHE A 428      75.427  81.231  56.113  1.00  0.00            
ATOM   4468  HE2 PHE A 428      75.109  82.204  56.488  1.00  0.00            
ATOM   4469  CZ  PHE A 428      74.587  80.131  56.274  1.00  0.00            
ATOM   4470  HZ  PHE A 428      73.756  80.204  56.975  1.00  0.00            
ATOM   4471  C   PHE A 428      77.732  79.052  52.117  1.00  0.00            
ATOM   4472  O   PHE A 428      76.672  79.411  51.608  1.00  0.00            
ATOM   4473  N   MET A 429      78.214  77.813  51.992  1.00  0.00            
ATOM   4474  H   MET A 429      79.151  77.588  52.235  1.00  0.00            
ATOM   4475  CA  MET A 429      77.458  76.786  51.253  1.00  0.00            
ATOM   4476  CB  MET A 429      78.446  76.164  50.275  1.00  0.00            
ATOM   4477  CG  MET A 429      77.789  75.050  49.459  1.00  0.00            
ATOM   4478  SD  MET A 429      77.753  73.477  50.395  1.00  0.00            
ATOM   4479  CE  MET A 429      76.669  72.520  49.355  1.00  0.00            
ATOM   4480  C   MET A 429      76.948  75.785  52.290  1.00  0.00            
ATOM   4481  O   MET A 429      77.781  75.469  53.132  1.00  0.00            
ATOM   4482  N   ALA A 430      75.681  75.363  52.336  1.00  0.00            
ATOM   4483  H   ALA A 430      74.996  75.698  51.698  1.00  0.00            
ATOM   4484  CA  ALA A 430      75.147  74.422  53.324  1.00  0.00            
ATOM   4485  CB  ALA A 430      74.122  75.118  54.221  1.00  0.00            
ATOM   4486  C   ALA A 430      74.411  73.214  52.750  1.00  0.00            
ATOM   4487  O   ALA A 430      73.739  73.242  51.721  1.00  0.00            
ATOM   4488  N   GLY A 431      74.957  72.087  53.201  1.00  0.00            
ATOM   4489  H   GLY A 431      75.889  72.130  53.569  1.00  0.00            
ATOM   4490  CA  GLY A 431      74.514  70.699  52.958  1.00  0.00            
ATOM   4491  C   GLY A 431      74.325  69.835  54.207  1.00  0.00            
ATOM   4492  O   GLY A 431      74.794  70.177  55.289  1.00  0.00            
ATOM   4493  N   SER A 432      73.327  68.955  54.192  1.00  0.00            
ATOM   4494  H   SER A 432      72.687  69.174  53.463  1.00  0.00            
ATOM   4495  CA  SER A 432      73.032  67.900  55.178  1.00  0.00            
ATOM   4496  CB  SER A 432      71.520  67.656  55.135  1.00  0.00            
ATOM   4497  OG  SER A 432      70.858  67.431  53.893  1.00  0.00            
ATOM   4498  HG  SER A 432      71.335  67.846  53.117  1.00  0.00            
ATOM   4499  C   SER A 432      73.835  66.616  55.002  1.00  0.00            
ATOM   4500  O   SER A 432      74.003  65.822  55.923  1.00  0.00            
ATOM   4501  N   SER A 433      74.252  66.348  53.766  1.00  0.00            
ATOM   4502  H   SER A 433      73.802  66.777  52.980  1.00  0.00            
ATOM   4503  CA  SER A 433      75.042  65.142  53.460  1.00  0.00            
ATOM   4504  CB  SER A 433      74.225  64.000  52.845  1.00  0.00            
ATOM   4505  OG  SER A 433      73.598  64.308  51.596  1.00  0.00            
ATOM   4506  HG  SER A 433      73.217  65.224  51.529  1.00  0.00            
ATOM   4507  C   SER A 433      76.184  65.442  52.488  1.00  0.00            
ATOM   4508  O   SER A 433      75.949  66.197  51.553  1.00  0.00            
ATOM   4509  N   ARG A 434      77.356  64.810  52.579  1.00  0.00            
ATOM   4510  H   ARG A 434      77.492  64.128  53.298  1.00  0.00            
ATOM   4511  CA  ARG A 434      78.437  65.122  51.643  1.00  0.00            
ATOM   4512  CB  ARG A 434      79.679  64.245  51.871  1.00  0.00            
ATOM   4513  CG  ARG A 434      80.399  64.882  53.052  1.00  0.00            
ATOM   4514  CD  ARG A 434      81.773  64.221  53.231  1.00  0.00            
ATOM   4515  NE  ARG A 434      82.632  65.069  54.061  1.00  0.00            
ATOM   4516  HE  ARG A 434      82.835  64.625  54.930  1.00  0.00            
ATOM   4517  CZ  ARG A 434      83.230  66.235  53.810  1.00  0.00            
ATOM   4518  NH1 ARG A 434      83.039  66.961  52.697  1.00  0.00            
ATOM   4519 1HH1 ARG A 434      82.413  66.515  52.060  1.00  0.00            
ATOM   4520 2HH1 ARG A 434      83.420  67.829  52.372  1.00  0.00            
ATOM   4521  NH2 ARG A 434      84.419  66.403  54.408  1.00  0.00            
ATOM   4522 1HH2 ARG A 434      84.761  65.703  55.046  1.00  0.00            
ATOM   4523 2HH2 ARG A 434      84.892  67.184  54.013  1.00  0.00            
ATOM   4524  C   ARG A 434      78.134  65.278  50.154  1.00  0.00            
ATOM   4525  O   ARG A 434      78.622  66.181  49.472  1.00  0.00            
ATOM   4526  N   LYS A 435      77.245  64.412  49.678  1.00  0.00            
ATOM   4527  H   LYS A 435      76.914  63.614  50.197  1.00  0.00            
ATOM   4528  CA  LYS A 435      76.707  64.470  48.309  1.00  0.00            
ATOM   4529  CB  LYS A 435      75.648  63.415  47.989  1.00  0.00            
ATOM   4530  CG  LYS A 435      76.110  61.978  47.797  1.00  0.00            
ATOM   4531  CD  LYS A 435      76.792  61.692  46.458  1.00  0.00            
ATOM   4532  CE  LYS A 435      78.317  61.651  46.495  1.00  0.00            
ATOM   4533  NZ  LYS A 435      78.724  61.182  45.172  1.00  0.00            
ATOM   4534  HZ1 LYS A 435      79.723  61.090  45.059  1.00  0.00            
ATOM   4535  HZ2 LYS A 435      78.310  60.283  45.075  1.00  0.00            
ATOM   4536  HZ3 LYS A 435      78.301  61.825  44.538  1.00  0.00            
ATOM   4537  C   LYS A 435      76.161  65.830  47.852  1.00  0.00            
ATOM   4538  O   LYS A 435      76.291  66.152  46.674  1.00  0.00            
ATOM   4539  N   GLU A 436      75.745  66.734  48.721  1.00  0.00            
ATOM   4540  H   GLU A 436      75.654  66.412  49.665  1.00  0.00            
ATOM   4541  CA  GLU A 436      75.264  68.103  48.448  1.00  0.00            
ATOM   4542  CB  GLU A 436      74.456  68.635  49.632  1.00  0.00            
ATOM   4543  CG  GLU A 436      72.989  68.202  49.706  1.00  0.00            
ATOM   4544  CD  GLU A 436      72.521  67.962  51.143  1.00  0.00            
ATOM   4545  OE1 GLU A 436      72.494  66.798  51.588  1.00  0.00            
ATOM   4546  OE2 GLU A 436      72.003  68.931  51.747  1.00  0.00            
ATOM   4547  C   GLU A 436      76.325  69.043  47.881  1.00  0.00            
ATOM   4548  O   GLU A 436      76.133  69.849  46.977  1.00  0.00            
ATOM   4549  N   ALA A 437      77.539  68.852  48.402  1.00  0.00            
ATOM   4550  H   ALA A 437      77.600  68.188  49.139  1.00  0.00            
ATOM   4551  CA  ALA A 437      78.759  69.602  48.055  1.00  0.00            
ATOM   4552  CB  ALA A 437      79.721  69.635  49.235  1.00  0.00            
ATOM   4553  C   ALA A 437      79.432  69.343  46.703  1.00  0.00            
ATOM   4554  O   ALA A 437      79.778  70.277  45.974  1.00  0.00            
ATOM   4555  N   GLU A 438      79.283  68.125  46.202  1.00  0.00            
ATOM   4556  H   GLU A 438      78.931  67.414  46.811  1.00  0.00            
ATOM   4557  CA  GLU A 438      79.764  67.580  44.928  1.00  0.00            
ATOM   4558  CB  GLU A 438      79.258  66.138  44.862  1.00  0.00            
ATOM   4559  CG  GLU A 438      79.580  65.341  46.136  1.00  0.00            
ATOM   4560  CD  GLU A 438      81.061  64.955  46.153  1.00  0.00            
ATOM   4561  OE1 GLU A 438      81.999  65.775  46.086  1.00  0.00            
ATOM   4562  OE2 GLU A 438      81.255  63.749  46.443  1.00  0.00            
ATOM   4563  C   GLU A 438      79.592  68.434  43.671  1.00  0.00            
ATOM   4564  O   GLU A 438      80.552  68.682  42.938  1.00  0.00            
ATOM   4565  N   SER A 439      78.350  68.814  43.410  1.00  0.00            
ATOM   4566  H   SER A 439      77.588  68.478  43.967  1.00  0.00            
ATOM   4567  CA  SER A 439      78.044  69.750  42.329  1.00  0.00            
ATOM   4568  CB  SER A 439      78.084  69.152  40.911  1.00  0.00            
ATOM   4569  OG  SER A 439      77.966  70.198  39.949  1.00  0.00            
ATOM   4570  HG  SER A 439      78.646  70.923  40.036  1.00  0.00            
ATOM   4571  C   SER A 439      76.726  70.500  42.549  1.00  0.00            
ATOM   4572  O   SER A 439      75.600  70.029  42.378  1.00  0.00            
ATOM   4573  N   SER A 440      77.052  71.528  43.323  1.00  0.00            
ATOM   4574  H   SER A 440      77.975  71.906  43.356  1.00  0.00            
ATOM   4575  CA  SER A 440      75.967  72.334  43.907  1.00  0.00            
ATOM   4576  CB  SER A 440      76.231  72.602  45.388  1.00  0.00            
ATOM   4577  OG  SER A 440      74.966  73.015  45.919  1.00  0.00            
ATOM   4578  HG  SER A 440      74.355  72.303  46.254  1.00  0.00            
ATOM   4579  C   SER A 440      75.746  73.604  43.097  1.00  0.00            
ATOM   4580  O   SER A 440      76.648  74.153  42.471  1.00  0.00            
ATOM   4581  N   PRO A 441      74.482  74.022  42.993  1.00  0.00            
ATOM   4582  CA  PRO A 441      74.181  75.399  42.575  1.00  0.00            
ATOM   4583  CB  PRO A 441      72.686  75.344  42.226  1.00  0.00            
ATOM   4584  CG  PRO A 441      72.454  73.850  41.977  1.00  0.00            
ATOM   4585  CD  PRO A 441      73.271  73.197  43.094  1.00  0.00            
ATOM   4586  C   PRO A 441      74.573  76.417  43.645  1.00  0.00            
ATOM   4587  O   PRO A 441      75.071  76.141  44.739  1.00  0.00            
ATOM   4588  N   PHE A 442      74.686  77.625  43.128  1.00  0.00            
ATOM   4589  H   PHE A 442      74.950  77.722  42.160  1.00  0.00            
ATOM   4590  CA  PHE A 442      74.865  78.904  43.829  1.00  0.00            
ATOM   4591  CB  PHE A 442      73.786  79.076  44.895  1.00  0.00            
ATOM   4592  CG  PHE A 442      72.394  78.967  44.268  1.00  0.00            
ATOM   4593  CD1 PHE A 442      71.551  78.000  44.817  1.00  0.00            
ATOM   4594  HD1 PHE A 442      71.908  77.491  45.703  1.00  0.00            
ATOM   4595  CD2 PHE A 442      71.948  79.769  43.235  1.00  0.00            
ATOM   4596  HD2 PHE A 442      72.668  80.140  42.503  1.00  0.00            
ATOM   4597  CE1 PHE A 442      70.249  77.789  44.367  1.00  0.00            
ATOM   4598  HE1 PHE A 442      69.687  76.877  44.591  1.00  0.00            
ATOM   4599  CE2 PHE A 442      70.641  79.592  42.809  1.00  0.00            
ATOM   4600  HE2 PHE A 442      70.239  80.263  42.041  1.00  0.00            
ATOM   4601  CZ  PHE A 442      69.796  78.637  43.369  1.00  0.00            
ATOM   4602  HZ  PHE A 442      68.781  78.514  42.986  1.00  0.00            
ATOM   4603  C   PHE A 442      76.268  79.182  44.376  1.00  0.00            
ATOM   4604  O   PHE A 442      76.499  80.277  44.891  1.00  0.00            
ATOM   4605  N   VAL A 443      77.241  78.380  43.969  1.00  0.00            
ATOM   4606  H   VAL A 443      76.981  77.498  43.572  1.00  0.00            
ATOM   4607  CA  VAL A 443      78.633  78.537  44.421  1.00  0.00            
ATOM   4608  CB  VAL A 443      79.143  77.175  44.883  1.00  0.00            
ATOM   4609  CG1 VAL A 443      80.570  77.271  45.428  1.00  0.00            
ATOM   4610  CG2 VAL A 443      78.214  76.433  45.852  1.00  0.00            
ATOM   4611  C   VAL A 443      79.452  79.135  43.274  1.00  0.00            
ATOM   4612  O   VAL A 443      80.208  80.078  43.509  1.00  0.00            
ATOM   4613  N   GLU A 444      79.668  78.408  42.183  1.00  0.00            
ATOM   4614  H   GLU A 444      79.640  77.418  42.301  1.00  0.00            
ATOM   4615  CA  GLU A 444      80.145  78.900  40.889  1.00  0.00            
ATOM   4616  CB  GLU A 444      79.048  78.502  39.892  1.00  0.00            
ATOM   4617  CG  GLU A 444      79.272  77.045  39.481  1.00  0.00            
ATOM   4618  CD  GLU A 444      78.208  76.486  38.538  1.00  0.00            
ATOM   4619  OE1 GLU A 444      77.101  77.050  38.435  1.00  0.00            
ATOM   4620  OE2 GLU A 444      78.508  75.523  37.785  1.00  0.00            
ATOM   4621  C   GLU A 444      80.554  80.372  40.775  1.00  0.00            
ATOM   4622  O   GLU A 444      81.678  80.733  41.124  1.00  0.00            
ATOM   4623  N   ARG A 445      79.660  81.258  40.337  1.00  0.00            
ATOM   4624  H   ARG A 445      78.703  81.012  40.205  1.00  0.00            
ATOM   4625  CA  ARG A 445      79.837  82.702  40.122  1.00  0.00            
ATOM   4626  CB  ARG A 445      78.521  83.326  39.673  1.00  0.00            
ATOM   4627  CG  ARG A 445      78.224  82.833  38.251  1.00  0.00            
ATOM   4628  CD  ARG A 445      77.250  83.745  37.498  1.00  0.00            
ATOM   4629  NE  ARG A 445      77.837  85.063  37.190  1.00  0.00            
ATOM   4630  HE  ARG A 445      78.767  85.254  37.481  1.00  0.00            
ATOM   4631  CZ  ARG A 445      77.202  86.026  36.508  1.00  0.00            
ATOM   4632  NH1 ARG A 445      75.931  85.866  36.153  1.00  0.00            
ATOM   4633 1HH1 ARG A 445      75.449  85.004  36.281  1.00  0.00            
ATOM   4634 2HH1 ARG A 445      75.427  86.581  35.665  1.00  0.00            
ATOM   4635  NH2 ARG A 445      77.987  86.872  35.825  1.00  0.00            
ATOM   4636 1HH2 ARG A 445      78.944  86.593  35.662  1.00  0.00            
ATOM   4637 2HH2 ARG A 445      77.598  87.742  35.520  1.00  0.00            
ATOM   4638  C   ARG A 445      80.448  83.424  41.321  1.00  0.00            
ATOM   4639  O   ARG A 445      81.588  83.851  41.140  1.00  0.00            
ATOM   4640  N   LEU A 446      79.922  83.426  42.544  1.00  0.00            
ATOM   4641  H   LEU A 446      79.084  82.931  42.777  1.00  0.00            
ATOM   4642  CA  LEU A 446      80.521  84.191  43.648  1.00  0.00            
ATOM   4643  CB  LEU A 446      79.747  84.117  44.957  1.00  0.00            
ATOM   4644  CG  LEU A 446      78.485  84.987  44.923  1.00  0.00            
ATOM   4645  CD1 LEU A 446      77.368  84.415  44.043  1.00  0.00            
ATOM   4646  CD2 LEU A 446      77.851  85.271  46.289  1.00  0.00            
ATOM   4647  C   LEU A 446      81.952  83.823  44.054  1.00  0.00            
ATOM   4648  O   LEU A 446      82.894  84.607  44.181  1.00  0.00            
ATOM   4649  N   LEU A 447      82.187  82.513  43.985  1.00  0.00            
ATOM   4650  H   LEU A 447      81.483  81.834  43.772  1.00  0.00            
ATOM   4651  CA  LEU A 447      83.518  81.917  44.199  1.00  0.00            
ATOM   4652  CB  LEU A 447      83.176  80.439  44.363  1.00  0.00            
ATOM   4653  CG  LEU A 447      84.218  79.322  44.314  1.00  0.00            
ATOM   4654  CD1 LEU A 447      84.432  78.754  45.718  1.00  0.00            
ATOM   4655  CD2 LEU A 447      83.833  78.355  43.186  1.00  0.00            
ATOM   4656  C   LEU A 447      84.584  82.184  43.140  1.00  0.00            
ATOM   4657  O   LEU A 447      85.753  82.357  43.498  1.00  0.00            
ATOM   4658  N   LYS A 448      84.131  82.439  41.916  1.00  0.00            
ATOM   4659  H   LYS A 448      83.195  82.172  41.717  1.00  0.00            
ATOM   4660  CA  LYS A 448      85.025  82.572  40.758  1.00  0.00            
ATOM   4661  CB  LYS A 448      84.365  82.150  39.443  1.00  0.00            
ATOM   4662  CG  LYS A 448      84.203  80.635  39.434  1.00  0.00            
ATOM   4663  CD  LYS A 448      83.394  80.139  38.228  1.00  0.00            
ATOM   4664  CE  LYS A 448      83.090  78.659  38.467  1.00  0.00            
ATOM   4665  NZ  LYS A 448      84.269  77.785  38.574  1.00  0.00            
ATOM   4666  HZ1 LYS A 448      84.762  78.071  39.394  1.00  0.00            
ATOM   4667  HZ2 LYS A 448      84.039  76.814  38.498  1.00  0.00            
ATOM   4668  HZ3 LYS A 448      84.879  77.861  37.784  1.00  0.00            
ATOM   4669  C   LYS A 448      85.395  84.056  40.674  1.00  0.00            
ATOM   4670  O   LYS A 448      86.578  84.373  40.539  1.00  0.00            
ATOM   4671  N   LYS A 449      84.442  84.969  40.847  1.00  0.00            
ATOM   4672  H   LYS A 449      83.487  84.851  41.124  1.00  0.00            
ATOM   4673  CA  LYS A 449      84.752  86.403  40.789  1.00  0.00            
ATOM   4674  CB  LYS A 449      84.127  86.939  39.507  1.00  0.00            
ATOM   4675  CG  LYS A 449      84.418  88.384  39.085  1.00  0.00            
ATOM   4676  CD  LYS A 449      83.720  88.977  37.866  1.00  0.00            
ATOM   4677  CE  LYS A 449      84.120  88.371  36.517  1.00  0.00            
ATOM   4678  NZ  LYS A 449      84.186  89.320  35.393  1.00  0.00            
ATOM   4679  HZ1 LYS A 449      83.331  89.827  35.315  1.00  0.00            
ATOM   4680  HZ2 LYS A 449      84.999  89.881  35.528  1.00  0.00            
ATOM   4681  HZ3 LYS A 449      84.136  88.827  34.526  1.00  0.00            
ATOM   4682  C   LYS A 449      84.208  87.101  42.037  1.00  0.00            
ATOM   4683  O   LYS A 449      83.010  87.145  42.308  1.00  0.00            
ATOM   4684  N   GLY A 450      85.104  87.771  42.773  1.00  0.00            
ATOM   4685  H   GLY A 450      86.052  87.576  42.514  1.00  0.00            
ATOM   4686  CA  GLY A 450      84.697  88.630  43.888  1.00  0.00            
ATOM   4687  C   GLY A 450      84.752  88.118  45.333  1.00  0.00            
ATOM   4688  O   GLY A 450      85.168  88.876  46.206  1.00  0.00            
ATOM   4689  N   TYR A 451      84.256  86.901  45.538  1.00  0.00            
ATOM   4690  H   TYR A 451      84.170  86.253  44.782  1.00  0.00            
ATOM   4691  CA  TYR A 451      83.847  86.355  46.841  1.00  0.00            
ATOM   4692  CB  TYR A 451      82.362  85.980  46.795  1.00  0.00            
ATOM   4693  CG  TYR A 451      81.408  87.102  46.389  1.00  0.00            
ATOM   4694  CD1 TYR A 451      80.772  87.828  47.386  1.00  0.00            
ATOM   4695  HD1 TYR A 451      81.001  87.591  48.422  1.00  0.00            
ATOM   4696  CD2 TYR A 451      81.116  87.328  45.047  1.00  0.00            
ATOM   4697  HD2 TYR A 451      81.533  86.777  44.208  1.00  0.00            
ATOM   4698  CE1 TYR A 451      79.783  88.721  46.975  1.00  0.00            
ATOM   4699  HE1 TYR A 451      79.120  89.173  47.716  1.00  0.00            
ATOM   4700  CE2 TYR A 451      80.152  88.248  44.662  1.00  0.00            
ATOM   4701  HE2 TYR A 451      79.682  87.962  43.714  1.00  0.00            
ATOM   4702  CZ  TYR A 451      79.521  89.003  45.647  1.00  0.00            
ATOM   4703  OH  TYR A 451      78.812  90.132  45.391  1.00  0.00            
ATOM   4704  HH  TYR A 451      78.657  90.770  46.142  1.00  0.00            
ATOM   4705  C   TYR A 451      84.698  85.123  47.135  1.00  0.00            
ATOM   4706  O   TYR A 451      85.398  84.618  46.255  1.00  0.00            
ATOM   4707  N   GLU A 452      84.842  84.836  48.432  1.00  0.00            
ATOM   4708  H   GLU A 452      84.554  85.484  49.134  1.00  0.00            
ATOM   4709  CA  GLU A 452      85.274  83.547  48.996  1.00  0.00            
ATOM   4710  CB  GLU A 452      86.493  83.776  49.904  1.00  0.00            
ATOM   4711  CG  GLU A 452      87.111  82.490  50.454  1.00  0.00            
ATOM   4712  CD  GLU A 452      87.847  81.625  49.433  1.00  0.00            
ATOM   4713  OE1 GLU A 452      89.101  81.649  49.392  1.00  0.00            
ATOM   4714  OE2 GLU A 452      87.161  81.114  48.528  1.00  0.00            
ATOM   4715  C   GLU A 452      84.148  82.853  49.759  1.00  0.00            
ATOM   4716  O   GLU A 452      83.346  83.424  50.496  1.00  0.00            
ATOM   4717  N   VAL A 453      84.133  81.523  49.643  1.00  0.00            
ATOM   4718  H   VAL A 453      84.931  81.031  49.281  1.00  0.00            
ATOM   4719  CA  VAL A 453      83.027  80.723  50.160  1.00  0.00            
ATOM   4720  CB  VAL A 453      82.298  80.019  49.006  1.00  0.00            
ATOM   4721  CG1 VAL A 453      81.298  78.931  49.410  1.00  0.00            
ATOM   4722  CG2 VAL A 453      81.643  80.973  48.006  1.00  0.00            
ATOM   4723  C   VAL A 453      83.534  79.763  51.249  1.00  0.00            
ATOM   4724  O   VAL A 453      84.687  79.350  51.206  1.00  0.00            
ATOM   4725  N   ILE A 454      82.697  79.405  52.214  1.00  0.00            
ATOM   4726  H   ILE A 454      81.826  79.867  52.338  1.00  0.00            
ATOM   4727  CA  ILE A 454      82.910  78.279  53.141  1.00  0.00            
ATOM   4728  CB  ILE A 454      83.092  78.670  54.608  1.00  0.00            
ATOM   4729  CG1 ILE A 454      82.279  79.903  55.009  1.00  0.00            
ATOM   4730  CG2 ILE A 454      84.593  78.905  54.825  1.00  0.00            
ATOM   4731  CD  ILE A 454      82.469  80.380  56.446  1.00  0.00            
ATOM   4732  C   ILE A 454      81.789  77.253  52.948  1.00  0.00            
ATOM   4733  O   ILE A 454      80.705  77.561  52.446  1.00  0.00            
ATOM   4734  N   TYR A 455      82.212  75.999  52.986  1.00  0.00            
ATOM   4735  H   TYR A 455      83.103  75.729  53.335  1.00  0.00            
ATOM   4736  CA  TYR A 455      81.376  74.797  52.820  1.00  0.00            
ATOM   4737  CB  TYR A 455      82.109  73.664  52.113  1.00  0.00            
ATOM   4738  CG  TYR A 455      82.083  73.911  50.603  1.00  0.00            
ATOM   4739  CD1 TYR A 455      82.845  74.887  49.974  1.00  0.00            
ATOM   4740  HD1 TYR A 455      83.397  75.599  50.593  1.00  0.00            
ATOM   4741  CD2 TYR A 455      81.235  73.118  49.843  1.00  0.00            
ATOM   4742  HD2 TYR A 455      80.848  72.213  50.304  1.00  0.00            
ATOM   4743  CE1 TYR A 455      82.818  75.056  48.593  1.00  0.00            
ATOM   4744  HE1 TYR A 455      83.110  76.024  48.185  1.00  0.00            
ATOM   4745  CE2 TYR A 455      81.162  73.315  48.468  1.00  0.00            
ATOM   4746  HE2 TYR A 455      80.333  72.816  47.966  1.00  0.00            
ATOM   4747  CZ  TYR A 455      82.034  74.187  47.838  1.00  0.00            
ATOM   4748  OH  TYR A 455      82.353  74.110  46.517  1.00  0.00            
ATOM   4749  HH  TYR A 455      81.629  73.598  46.063  1.00  0.00            
ATOM   4750  C   TYR A 455      81.019  74.371  54.250  1.00  0.00            
ATOM   4751  O   TYR A 455      81.738  74.473  55.245  1.00  0.00            
ATOM   4752  N   LEU A 456      79.807  73.821  54.295  1.00  0.00            
ATOM   4753  H   LEU A 456      79.094  74.081  53.646  1.00  0.00            
ATOM   4754  CA  LEU A 456      79.256  72.950  55.334  1.00  0.00            
ATOM   4755  CB  LEU A 456      78.126  73.627  56.124  1.00  0.00            
ATOM   4756  CG  LEU A 456      78.058  75.148  56.264  1.00  0.00            
ATOM   4757  CD1 LEU A 456      76.757  75.486  57.007  1.00  0.00            
ATOM   4758  CD2 LEU A 456      79.286  75.709  56.982  1.00  0.00            
ATOM   4759  C   LEU A 456      78.673  71.712  54.648  1.00  0.00            
ATOM   4760  O   LEU A 456      78.081  71.759  53.572  1.00  0.00            
ATOM   4761  N   THR A 457      78.808  70.569  55.297  1.00  0.00            
ATOM   4762  H   THR A 457      79.273  70.496  56.179  1.00  0.00            
ATOM   4763  CA  THR A 457      78.241  69.279  54.867  1.00  0.00            
ATOM   4764  CB  THR A 457      79.278  68.213  54.499  1.00  0.00            
ATOM   4765  OG1 THR A 457      80.273  68.033  55.504  1.00  0.00            
ATOM   4766  HG1 THR A 457      80.040  67.356  56.189  1.00  0.00            
ATOM   4767  CG2 THR A 457      79.848  68.406  53.093  1.00  0.00            
ATOM   4768  C   THR A 457      77.243  68.654  55.838  1.00  0.00            
ATOM   4769  O   THR A 457      76.409  67.861  55.404  1.00  0.00            
ATOM   4770  N   GLU A 458      77.519  68.784  57.129  1.00  0.00            
ATOM   4771  H   GLU A 458      78.405  69.162  57.397  1.00  0.00            
ATOM   4772  CA  GLU A 458      76.685  68.178  58.182  1.00  0.00            
ATOM   4773  CB  GLU A 458      77.480  67.526  59.320  1.00  0.00            
ATOM   4774  CG  GLU A 458      78.186  66.241  58.904  1.00  0.00            
ATOM   4775  CD  GLU A 458      79.445  66.549  58.085  1.00  0.00            
ATOM   4776  OE1 GLU A 458      79.536  65.909  57.025  1.00  0.00            
ATOM   4777  OE2 GLU A 458      80.245  67.392  58.536  1.00  0.00            
ATOM   4778  C   GLU A 458      75.812  69.281  58.789  1.00  0.00            
ATOM   4779  O   GLU A 458      76.298  70.349  59.158  1.00  0.00            
ATOM   4780  N   PRO A 459      74.563  68.996  59.122  1.00  0.00            
ATOM   4781  CA  PRO A 459      73.619  69.944  59.750  1.00  0.00            
ATOM   4782  CB  PRO A 459      72.305  69.168  59.726  1.00  0.00            
ATOM   4783  CG  PRO A 459      72.453  68.101  58.647  1.00  0.00            
ATOM   4784  CD  PRO A 459      73.944  67.732  58.690  1.00  0.00            
ATOM   4785  C   PRO A 459      73.867  70.415  61.179  1.00  0.00            
ATOM   4786  O   PRO A 459      73.334  71.426  61.637  1.00  0.00            
ATOM   4787  N   VAL A 460      74.861  69.812  61.835  1.00  0.00            
ATOM   4788  H   VAL A 460      75.201  68.910  61.557  1.00  0.00            
ATOM   4789  CA  VAL A 460      75.522  70.392  63.013  1.00  0.00            
ATOM   4790  CB  VAL A 460      76.302  69.337  63.796  1.00  0.00            
ATOM   4791  CG1 VAL A 460      77.608  68.864  63.150  1.00  0.00            
ATOM   4792  CG2 VAL A 460      76.654  69.772  65.211  1.00  0.00            
ATOM   4793  C   VAL A 460      76.143  71.763  62.756  1.00  0.00            
ATOM   4794  O   VAL A 460      75.840  72.684  63.508  1.00  0.00            
ATOM   4795  N   ASP A 461      76.837  71.874  61.627  1.00  0.00            
ATOM   4796  H   ASP A 461      77.476  71.127  61.442  1.00  0.00            
ATOM   4797  CA  ASP A 461      77.296  73.122  61.003  1.00  0.00            
ATOM   4798  CB  ASP A 461      78.190  72.739  59.815  1.00  0.00            
ATOM   4799  CG  ASP A 461      79.542  72.238  60.310  1.00  0.00            
ATOM   4800  OD1 ASP A 461      79.583  71.330  61.168  1.00  0.00            
ATOM   4801  OD2 ASP A 461      80.525  72.690  59.678  1.00  0.00            
ATOM   4802  C   ASP A 461      76.200  74.121  60.657  1.00  0.00            
ATOM   4803  O   ASP A 461      76.218  75.281  61.070  1.00  0.00            
ATOM   4804  N   GLU A 462      75.099  73.552  60.167  1.00  0.00            
ATOM   4805  H   GLU A 462      75.065  72.584  59.920  1.00  0.00            
ATOM   4806  CA  GLU A 462      73.920  74.386  59.909  1.00  0.00            
ATOM   4807  CB  GLU A 462      72.882  73.577  59.143  1.00  0.00            
ATOM   4808  CG  GLU A 462      72.884  73.690  57.616  1.00  0.00            
ATOM   4809  CD  GLU A 462      71.520  74.170  57.124  1.00  0.00            
ATOM   4810  OE1 GLU A 462      71.559  74.880  56.098  1.00  0.00            
ATOM   4811  OE2 GLU A 462      70.437  73.665  57.518  1.00  0.00            
ATOM   4812  C   GLU A 462      73.343  75.190  61.077  1.00  0.00            
ATOM   4813  O   GLU A 462      73.274  76.417  61.010  1.00  0.00            
ATOM   4814  N   TYR A 463      73.143  74.470  62.177  1.00  0.00            
ATOM   4815  H   TYR A 463      73.186  73.477  62.193  1.00  0.00            
ATOM   4816  CA  TYR A 463      72.623  75.067  63.417  1.00  0.00            
ATOM   4817  CB  TYR A 463      72.149  73.932  64.322  1.00  0.00            
ATOM   4818  CG  TYR A 463      71.754  74.463  65.700  1.00  0.00            
ATOM   4819  CD1 TYR A 463      72.621  74.305  66.769  1.00  0.00            
ATOM   4820  HD1 TYR A 463      73.416  73.559  66.690  1.00  0.00            
ATOM   4821  CD2 TYR A 463      70.627  75.268  65.862  1.00  0.00            
ATOM   4822  HD2 TYR A 463      69.893  75.335  65.066  1.00  0.00            
ATOM   4823  CE1 TYR A 463      72.391  74.942  67.990  1.00  0.00            
ATOM   4824  HE1 TYR A 463      73.026  74.684  68.841  1.00  0.00            
ATOM   4825  CE2 TYR A 463      70.350  75.880  67.076  1.00  0.00            
ATOM   4826  HE2 TYR A 463      69.512  76.576  67.125  1.00  0.00            
ATOM   4827  CZ  TYR A 463      71.273  75.752  68.116  1.00  0.00            
ATOM   4828  OH  TYR A 463      70.942  76.152  69.364  1.00  0.00            
ATOM   4829  HH  TYR A 463      71.227  75.490  70.070  1.00  0.00            
ATOM   4830  C   TYR A 463      73.627  75.984  64.117  1.00  0.00            
ATOM   4831  O   TYR A 463      73.180  76.974  64.694  1.00  0.00            
ATOM   4832  N   CYS A 464      74.859  75.501  64.158  1.00  0.00            
ATOM   4833  H   CYS A 464      74.915  74.497  64.113  1.00  0.00            
ATOM   4834  CA  CYS A 464      76.081  76.232  64.529  1.00  0.00            
ATOM   4835  CB  CYS A 464      77.328  75.356  64.375  1.00  0.00            
ATOM   4836  SG  CYS A 464      78.908  76.056  64.970  1.00  0.00            
ATOM   4837  HG  CYS A 464      79.641  75.317  64.134  1.00  0.00            
ATOM   4838  C   CYS A 464      76.082  77.576  63.805  1.00  0.00            
ATOM   4839  O   CYS A 464      76.123  78.620  64.457  1.00  0.00            
ATOM   4840  N   ILE A 465      76.032  77.499  62.480  1.00  0.00            
ATOM   4841  H   ILE A 465      76.104  76.638  61.992  1.00  0.00            
ATOM   4842  CA  ILE A 465      76.094  78.717  61.654  1.00  0.00            
ATOM   4843  CB  ILE A 465      76.204  78.338  60.174  1.00  0.00            
ATOM   4844  CG1 ILE A 465      77.595  77.831  59.801  1.00  0.00            
ATOM   4845  CG2 ILE A 465      75.728  79.492  59.292  1.00  0.00            
ATOM   4846  CD  ILE A 465      78.782  78.784  59.956  1.00  0.00            
ATOM   4847  C   ILE A 465      74.986  79.713  62.007  1.00  0.00            
ATOM   4848  O   ILE A 465      75.214  80.854  62.392  1.00  0.00            
ATOM   4849  N   GLN A 466      73.780  79.198  62.241  1.00  0.00            
ATOM   4850  H   GLN A 466      73.586  78.302  61.844  1.00  0.00            
ATOM   4851  CA  GLN A 466      72.522  79.821  62.684  1.00  0.00            
ATOM   4852  CB  GLN A 466      71.328  78.866  62.630  1.00  0.00            
ATOM   4853  CG  GLN A 466      69.968  79.483  62.922  1.00  0.00            
ATOM   4854  CD  GLN A 466      68.945  78.421  63.313  1.00  0.00            
ATOM   4855  OE1 GLN A 466      68.974  77.953  64.459  1.00  0.00            
ATOM   4856  NE2 GLN A 466      68.151  77.952  62.355  1.00  0.00            
ATOM   4857 1HE2 GLN A 466      68.122  78.385  61.460  1.00  0.00            
ATOM   4858 2HE2 GLN A 466      67.637  77.104  62.521  1.00  0.00            
ATOM   4859  C   GLN A 466      72.693  80.366  64.108  1.00  0.00            
ATOM   4860  O   GLN A 466      72.322  81.496  64.421  1.00  0.00            
ATOM   4861  N   ALA A 467      73.412  79.707  65.016  1.00  0.00            
ATOM   4862  H   ALA A 467      73.760  78.792  64.829  1.00  0.00            
ATOM   4863  CA  ALA A 467      73.618  80.317  66.338  1.00  0.00            
ATOM   4864  CB  ALA A 467      73.570  79.313  67.487  1.00  0.00            
ATOM   4865  C   ALA A 467      74.847  81.230  66.373  1.00  0.00            
ATOM   4866  O   ALA A 467      74.848  82.062  67.277  1.00  0.00            
ATOM   4867  N   LEU A 468      75.931  80.980  65.647  1.00  0.00            
ATOM   4868  H   LEU A 468      75.920  80.167  65.070  1.00  0.00            
ATOM   4869  CA  LEU A 468      77.122  81.833  65.488  1.00  0.00            
ATOM   4870  CB  LEU A 468      78.014  81.365  64.336  1.00  0.00            
ATOM   4871  CG  LEU A 468      78.827  80.096  64.620  1.00  0.00            
ATOM   4872  CD1 LEU A 468      79.651  79.539  63.457  1.00  0.00            
ATOM   4873  CD2 LEU A 468      79.841  80.289  65.754  1.00  0.00            
ATOM   4874  C   LEU A 468      76.865  83.335  65.499  1.00  0.00            
ATOM   4875  O   LEU A 468      75.895  83.738  64.860  1.00  0.00            
ATOM   4876  N   PRO A 469      77.665  84.193  66.135  1.00  0.00            
ATOM   4877  CA  PRO A 469      77.436  85.641  66.230  1.00  0.00            
ATOM   4878  CB  PRO A 469      78.300  86.234  67.337  1.00  0.00            
ATOM   4879  CG  PRO A 469      78.497  84.969  68.179  1.00  0.00            
ATOM   4880  CD  PRO A 469      78.632  83.822  67.171  1.00  0.00            
ATOM   4881  C   PRO A 469      77.746  86.338  64.906  1.00  0.00            
ATOM   4882  O   PRO A 469      78.806  86.171  64.313  1.00  0.00            
ATOM   4883  N   GLU A 470      76.673  86.783  64.265  1.00  0.00            
ATOM   4884  H   GLU A 470      75.707  86.666  64.498  1.00  0.00            
ATOM   4885  CA  GLU A 470      76.786  87.702  63.122  1.00  0.00            
ATOM   4886  CB  GLU A 470      75.448  88.086  62.484  1.00  0.00            
ATOM   4887  CG  GLU A 470      74.606  86.917  61.950  1.00  0.00            
ATOM   4888  CD  GLU A 470      73.431  87.386  61.095  1.00  0.00            
ATOM   4889  OE1 GLU A 470      72.400  87.793  61.654  1.00  0.00            
ATOM   4890  OE2 GLU A 470      73.599  87.352  59.853  1.00  0.00            
ATOM   4891  C   GLU A 470      77.513  88.994  63.493  1.00  0.00            
ATOM   4892  O   GLU A 470      77.190  89.662  64.477  1.00  0.00            
ATOM   4893  N   PHE A 471      78.698  89.093  62.900  1.00  0.00            
ATOM   4894  H   PHE A 471      79.077  88.374  62.326  1.00  0.00            
ATOM   4895  CA  PHE A 471      79.605  90.225  63.157  1.00  0.00            
ATOM   4896  CB  PHE A 471      80.956  89.856  62.553  1.00  0.00            
ATOM   4897  CG  PHE A 471      81.596  88.571  63.099  1.00  0.00            
ATOM   4898  CD1 PHE A 471      81.368  87.311  62.570  1.00  0.00            
ATOM   4899  HD1 PHE A 471      80.712  87.350  61.699  1.00  0.00            
ATOM   4900  CD2 PHE A 471      82.382  88.614  64.240  1.00  0.00            
ATOM   4901  HD2 PHE A 471      82.674  89.575  64.669  1.00  0.00            
ATOM   4902  CE1 PHE A 471      81.815  86.133  63.173  1.00  0.00            
ATOM   4903  HE1 PHE A 471      81.455  85.192  62.770  1.00  0.00            
ATOM   4904  CE2 PHE A 471      82.886  87.488  64.875  1.00  0.00            
ATOM   4905  HE2 PHE A 471      83.516  87.560  65.752  1.00  0.00            
ATOM   4906  CZ  PHE A 471      82.615  86.248  64.310  1.00  0.00            
ATOM   4907  HZ  PHE A 471      83.185  85.358  64.598  1.00  0.00            
ATOM   4908  C   PHE A 471      79.175  91.574  62.589  1.00  0.00            
ATOM   4909  O   PHE A 471      78.133  91.631  61.927  1.00  0.00            
ATOM   4910  N   ASP A 472      80.072  92.555  62.476  1.00  0.00            
ATOM   4911  H   ASP A 472      81.011  92.479  62.801  1.00  0.00            
ATOM   4912  CA  ASP A 472      79.931  93.882  61.879  1.00  0.00            
ATOM   4913  CB  ASP A 472      80.975  94.718  62.619  1.00  0.00            
ATOM   4914  CG  ASP A 472      80.822  96.219  62.366  1.00  0.00            
ATOM   4915  OD1 ASP A 472      81.868  96.899  62.269  1.00  0.00            
ATOM   4916  OD2 ASP A 472      79.651  96.649  62.447  1.00  0.00            
ATOM   4917  C   ASP A 472      80.110  93.767  60.365  1.00  0.00            
ATOM   4918  O   ASP A 472      81.265  93.585  59.978  1.00  0.00            
ATOM   4919  N   GLY A 473      78.994  93.827  59.646  1.00  0.00            
ATOM   4920  H   GLY A 473      78.122  93.967  60.122  1.00  0.00            
ATOM   4921  CA  GLY A 473      78.811  93.959  58.193  1.00  0.00            
ATOM   4922  C   GLY A 473      78.851  92.562  57.575  1.00  0.00            
ATOM   4923  O   GLY A 473      77.837  91.953  57.222  1.00  0.00            
ATOM   4924  N   LYS A 474      79.935  91.863  57.895  1.00  0.00            
ATOM   4925  H   LYS A 474      80.620  92.363  58.412  1.00  0.00            
ATOM   4926  CA  LYS A 474      80.121  90.414  57.702  1.00  0.00            
ATOM   4927  CB  LYS A 474      81.602  90.018  57.720  1.00  0.00            
ATOM   4928  CG  LYS A 474      82.461  90.471  58.895  1.00  0.00            
ATOM   4929  CD  LYS A 474      83.895  90.817  58.481  1.00  0.00            
ATOM   4930  CE  LYS A 474      84.786  91.465  59.537  1.00  0.00            
ATOM   4931  NZ  LYS A 474      85.849  92.135  58.780  1.00  0.00            
ATOM   4932  HZ1 LYS A 474      86.683  91.579  58.714  1.00  0.00            
ATOM   4933  HZ2 LYS A 474      85.556  92.377  57.854  1.00  0.00            
ATOM   4934  HZ3 LYS A 474      86.034  92.985  59.264  1.00  0.00            
ATOM   4935  C   LYS A 474      79.237  89.587  58.640  1.00  0.00            
ATOM   4936  O   LYS A 474      79.546  89.135  59.742  1.00  0.00            
ATOM   4937  N   ARG A 475      78.099  89.147  58.094  1.00  0.00            
ATOM   4938  H   ARG A 475      77.958  89.385  57.131  1.00  0.00            
ATOM   4939  CA  ARG A 475      77.078  88.328  58.745  1.00  0.00            
ATOM   4940  CB  ARG A 475      75.839  89.193  59.002  1.00  0.00            
ATOM   4941  CG  ARG A 475      76.149  90.329  59.978  1.00  0.00            
ATOM   4942  CD  ARG A 475      74.886  91.059  60.452  1.00  0.00            
ATOM   4943  NE  ARG A 475      75.262  91.895  61.596  1.00  0.00            
ATOM   4944  HE  ARG A 475      75.801  91.462  62.319  1.00  0.00            
ATOM   4945  CZ  ARG A 475      75.240  93.235  61.729  1.00  0.00            
ATOM   4946  NH1 ARG A 475      74.986  94.041  60.690  1.00  0.00            
ATOM   4947 1HH1 ARG A 475      74.879  93.657  59.776  1.00  0.00            
ATOM   4948 2HH1 ARG A 475      74.860  95.013  60.872  1.00  0.00            
ATOM   4949  NH2 ARG A 475      75.643  93.898  62.812  1.00  0.00            
ATOM   4950 1HH2 ARG A 475      75.978  93.447  63.636  1.00  0.00            
ATOM   4951 2HH2 ARG A 475      75.454  94.874  62.873  1.00  0.00            
ATOM   4952  C   ARG A 475      76.841  87.008  58.010  1.00  0.00            
ATOM   4953  O   ARG A 475      77.175  86.897  56.833  1.00  0.00            
ATOM   4954  N   PHE A 476      76.123  86.048  58.596  1.00  0.00            
ATOM   4955  H   PHE A 476      75.463  86.251  59.317  1.00  0.00            
ATOM   4956  CA  PHE A 476      75.941  84.711  58.020  1.00  0.00            
ATOM   4957  CB  PHE A 476      75.553  83.855  59.236  1.00  0.00            
ATOM   4958  CG  PHE A 476      76.807  83.551  60.062  1.00  0.00            
ATOM   4959  CD1 PHE A 476      77.086  84.268  61.212  1.00  0.00            
ATOM   4960  HD1 PHE A 476      76.498  85.177  61.366  1.00  0.00            
ATOM   4961  CD2 PHE A 476      77.672  82.543  59.640  1.00  0.00            
ATOM   4962  HD2 PHE A 476      77.364  82.022  58.733  1.00  0.00            
ATOM   4963  CE1 PHE A 476      78.218  84.014  61.982  1.00  0.00            
ATOM   4964  HE1 PHE A 476      78.389  84.521  62.929  1.00  0.00            
ATOM   4965  CE2 PHE A 476      78.786  82.303  60.435  1.00  0.00            
ATOM   4966  HE2 PHE A 476      79.336  81.470  59.997  1.00  0.00            
ATOM   4967  CZ  PHE A 476      79.082  82.984  61.607  1.00  0.00            
ATOM   4968  HZ  PHE A 476      79.735  82.535  62.357  1.00  0.00            
ATOM   4969  C   PHE A 476      74.920  84.670  56.880  1.00  0.00            
ATOM   4970  O   PHE A 476      73.767  85.000  57.132  1.00  0.00            
ATOM   4971  N   GLN A 477      75.395  84.692  55.640  1.00  0.00            
ATOM   4972  H   GLN A 477      76.356  84.931  55.514  1.00  0.00            
ATOM   4973  CA  GLN A 477      74.528  84.634  54.452  1.00  0.00            
ATOM   4974  CB  GLN A 477      74.650  85.979  53.730  1.00  0.00            
ATOM   4975  CG  GLN A 477      73.772  86.229  52.500  1.00  0.00            
ATOM   4976  CD  GLN A 477      72.267  86.392  52.723  1.00  0.00            
ATOM   4977  OE1 GLN A 477      71.572  85.724  53.497  1.00  0.00            
ATOM   4978  NE2 GLN A 477      71.675  87.238  51.885  1.00  0.00            
ATOM   4979 1HE2 GLN A 477      72.226  87.659  51.165  1.00  0.00            
ATOM   4980 2HE2 GLN A 477      70.757  87.587  52.025  1.00  0.00            
ATOM   4981  C   GLN A 477      74.859  83.379  53.653  1.00  0.00            
ATOM   4982  O   GLN A 477      75.990  82.951  53.430  1.00  0.00            
ATOM   4983  N   ASN A 478      73.740  82.735  53.319  1.00  0.00            
ATOM   4984  H   ASN A 478      72.844  83.180  53.306  1.00  0.00            
ATOM   4985  CA  ASN A 478      73.826  81.502  52.524  1.00  0.00            
ATOM   4986  CB  ASN A 478      72.707  80.523  52.855  1.00  0.00            
ATOM   4987  CG  ASN A 478      72.863  79.209  52.088  1.00  0.00            
ATOM   4988  OD1 ASN A 478      72.200  78.889  51.101  1.00  0.00            
ATOM   4989  ND2 ASN A 478      73.910  78.448  52.416  1.00  0.00            
ATOM   4990 1HD2 ASN A 478      74.496  78.794  53.139  1.00  0.00            
ATOM   4991 2HD2 ASN A 478      74.060  77.561  51.975  1.00  0.00            
ATOM   4992  C   ASN A 478      73.810  81.792  51.021  1.00  0.00            
ATOM   4993  O   ASN A 478      72.797  82.354  50.595  1.00  0.00            
ATOM   4994  N   VAL A 479      74.603  81.017  50.291  1.00  0.00            
ATOM   4995  H   VAL A 479      75.187  80.359  50.777  1.00  0.00            
ATOM   4996  CA  VAL A 479      74.817  81.172  48.840  1.00  0.00            
ATOM   4997  CB  VAL A 479      75.942  80.285  48.296  1.00  0.00            
ATOM   4998  CG1 VAL A 479      77.335  80.771  48.703  1.00  0.00            
ATOM   4999  CG2 VAL A 479      75.792  78.814  48.684  1.00  0.00            
ATOM   5000  C   VAL A 479      73.523  81.068  48.033  1.00  0.00            
ATOM   5001  O   VAL A 479      73.373  81.686  46.979  1.00  0.00            
ATOM   5002  N   ALA A 480      72.745  80.087  48.474  1.00  0.00            
ATOM   5003  H   ALA A 480      73.153  79.445  49.122  1.00  0.00            
ATOM   5004  CA  ALA A 480      71.475  79.647  47.881  1.00  0.00            
ATOM   5005  CB  ALA A 480      71.093  78.233  48.347  1.00  0.00            
ATOM   5006  C   ALA A 480      70.235  80.491  48.186  1.00  0.00            
ATOM   5007  O   ALA A 480      69.176  80.302  47.587  1.00  0.00            
ATOM   5008  N   LYS A 481      70.347  81.070  49.382  1.00  0.00            
ATOM   5009  H   LYS A 481      71.140  80.972  49.987  1.00  0.00            
ATOM   5010  CA  LYS A 481      69.275  81.894  49.949  1.00  0.00            
ATOM   5011  CB  LYS A 481      69.973  82.505  51.168  1.00  0.00            
ATOM   5012  CG  LYS A 481      68.866  82.786  52.176  1.00  0.00            
ATOM   5013  CD  LYS A 481      69.412  83.054  53.588  1.00  0.00            
ATOM   5014  CE  LYS A 481      68.319  82.735  54.604  1.00  0.00            
ATOM   5015  NZ  LYS A 481      68.862  82.930  55.957  1.00  0.00            
ATOM   5016  HZ1 LYS A 481      69.531  82.225  56.206  1.00  0.00            
ATOM   5017  HZ2 LYS A 481      69.272  83.812  56.129  1.00  0.00            
ATOM   5018  HZ3 LYS A 481      68.079  82.785  56.564  1.00  0.00            
ATOM   5019  C   LYS A 481      68.754  83.020  49.046  1.00  0.00            
ATOM   5020  O   LYS A 481      69.384  83.399  48.066  1.00  0.00            
ATOM   5021  N   GLU A 482      67.446  83.195  49.190  1.00  0.00            
ATOM   5022  H   GLU A 482      66.817  82.436  49.337  1.00  0.00            
ATOM   5023  CA  GLU A 482      66.795  84.383  48.625  1.00  0.00            
ATOM   5024  CB  GLU A 482      65.318  84.737  48.817  1.00  0.00            
ATOM   5025  CG  GLU A 482      64.225  83.829  48.259  1.00  0.00            
ATOM   5026  CD  GLU A 482      62.926  84.033  49.048  1.00  0.00            
ATOM   5027  OE1 GLU A 482      61.942  84.396  48.364  1.00  0.00            
ATOM   5028  OE2 GLU A 482      62.848  83.688  50.242  1.00  0.00            
ATOM   5029  C   GLU A 482      67.517  85.698  48.956  1.00  0.00            
ATOM   5030  O   GLU A 482      68.031  85.845  50.063  1.00  0.00            
ATOM   5031  N   GLY A 483      67.505  86.687  48.078  1.00  0.00            
ATOM   5032  H   GLY A 483      66.954  86.569  47.252  1.00  0.00            
ATOM   5033  CA  GLY A 483      68.196  87.990  48.142  1.00  0.00            
ATOM   5034  C   GLY A 483      69.641  88.039  47.659  1.00  0.00            
ATOM   5035  O   GLY A 483      70.204  89.064  47.271  1.00  0.00            
ATOM   5036  N   VAL A 484      70.311  86.891  47.779  1.00  0.00            
ATOM   5037  H   VAL A 484      69.862  86.091  48.172  1.00  0.00            
ATOM   5038  CA  VAL A 484      71.723  86.772  47.395  1.00  0.00            
ATOM   5039  CB  VAL A 484      72.172  85.383  47.849  1.00  0.00            
ATOM   5040  CG1 VAL A 484      73.649  85.137  47.523  1.00  0.00            
ATOM   5041  CG2 VAL A 484      72.025  85.026  49.335  1.00  0.00            
ATOM   5042  C   VAL A 484      71.775  86.962  45.873  1.00  0.00            
ATOM   5043  O   VAL A 484      71.081  86.232  45.166  1.00  0.00            
ATOM   5044  N   LYS A 485      72.809  87.653  45.405  1.00  0.00            
ATOM   5045  H   LYS A 485      73.595  87.797  45.995  1.00  0.00            
ATOM   5046  CA  LYS A 485      72.865  88.265  44.067  1.00  0.00            
ATOM   5047  CB  LYS A 485      72.229  89.658  43.936  1.00  0.00            
ATOM   5048  CG  LYS A 485      70.754  89.588  44.369  1.00  0.00            
ATOM   5049  CD  LYS A 485      70.055  90.920  44.106  1.00  0.00            
ATOM   5050  CE  LYS A 485      68.555  90.711  44.353  1.00  0.00            
ATOM   5051  NZ  LYS A 485      67.713  91.727  43.716  1.00  0.00            
ATOM   5052  HZ1 LYS A 485      67.984  91.816  42.758  1.00  0.00            
ATOM   5053  HZ2 LYS A 485      66.761  91.388  43.738  1.00  0.00            
ATOM   5054  HZ3 LYS A 485      67.848  92.623  44.137  1.00  0.00            
ATOM   5055  C   LYS A 485      74.277  88.276  43.502  1.00  0.00            
ATOM   5056  O   LYS A 485      75.206  87.729  44.106  1.00  0.00            
ATOM   5057  N   PHE A 486      74.411  88.964  42.374  1.00  0.00            
ATOM   5058  H   PHE A 486      73.606  89.262  41.862  1.00  0.00            
ATOM   5059  CA  PHE A 486      75.723  89.177  41.735  1.00  0.00            
ATOM   5060  CB  PHE A 486      76.151  87.975  40.906  1.00  0.00            
ATOM   5061  CG  PHE A 486      77.606  88.004  40.420  1.00  0.00            
ATOM   5062  CD1 PHE A 486      78.626  87.591  41.260  1.00  0.00
[truncated: 677,667 more chars]
