# Supplementary material for: Corresponding Functional Dynamics across the Hsp90 Chaperone Family: Insights from a Multiscale Analysis of MD Simulations
Source: PLoS Comput Biol. 2012 Mar 22;8(3):e1002433. doi: 10.1371/journal.pcbi.1002433 (PMC3310708; doi:10.1371/journal.pcbi.1002433)
Supplement: Text S2 — Coordinate file for the final structure of the Grp94-ATP simulation. (TXT) [file pcbi.1002433.s012.txt]

CRYST1  140.000  120.000  140.000  90.00  90.00  90.00 P 1           1
ATOM      1  N   PHE A   1      76.975  31.796  74.509  1.00  0.00            
ATOM      2  H1  PHE A   1      77.887  32.068  74.190  1.00  0.00            
ATOM      3  H2  PHE A   1      76.827  30.869  74.154  1.00  0.00            
ATOM      4  H3  PHE A   1      76.228  32.339  74.127  1.00  0.00            
ATOM      5  CA  PHE A   1      76.915  31.729  75.970  1.00  0.00            
ATOM      6  CB  PHE A   1      76.253  33.076  76.290  1.00  0.00            
ATOM      7  CG  PHE A   1      76.026  33.382  77.770  1.00  0.00            
ATOM      8  CD1 PHE A   1      77.053  33.926  78.537  1.00  0.00            
ATOM      9  HD1 PHE A   1      77.906  34.368  78.023  1.00  0.00            
ATOM     10  CD2 PHE A   1      74.783  33.256  78.398  1.00  0.00            
ATOM     11  HD2 PHE A   1      73.944  32.848  77.848  1.00  0.00            
ATOM     12  CE1 PHE A   1      76.858  34.288  79.865  1.00  0.00            
ATOM     13  HE1 PHE A   1      77.701  34.746  80.378  1.00  0.00            
ATOM     14  CE2 PHE A   1      74.546  33.656  79.710  1.00  0.00            
ATOM     15  HE2 PHE A   1      73.544  34.033  79.932  1.00  0.00            
ATOM     16  CZ  PHE A   1      75.625  34.092  80.469  1.00  0.00            
ATOM     17  HZ  PHE A   1      75.458  34.264  81.540  1.00  0.00            
ATOM     18  C   PHE A   1      76.116  30.534  76.497  1.00  0.00            
ATOM     19  O   PHE A   1      75.350  29.913  75.774  1.00  0.00            
ATOM     20  N   ALA A   2      76.262  30.413  77.815  1.00  0.00            
ATOM     21  H   ALA A   2      76.980  30.955  78.244  1.00  0.00            
ATOM     22  CA  ALA A   2      75.686  29.228  78.480  1.00  0.00            
ATOM     23  CB  ALA A   2      76.609  28.820  79.622  1.00  0.00            
ATOM     24  C   ALA A   2      74.309  29.494  79.082  1.00  0.00            
ATOM     25  O   ALA A   2      74.191  30.523  79.740  1.00  0.00            
ATOM     26  N   PHE A   3      73.652  28.372  79.387  1.00  0.00            
ATOM     27  H   PHE A   3      73.979  27.469  79.088  1.00  0.00            
ATOM     28  CA  PHE A   3      72.330  28.350  80.012  1.00  0.00            
ATOM     29  CB  PHE A   3      71.176  28.434  78.997  1.00  0.00            
ATOM     30  CG  PHE A   3      71.410  29.552  77.978  1.00  0.00            
ATOM     31  CD1 PHE A   3      71.831  29.285  76.686  1.00  0.00            
ATOM     32  HD1 PHE A   3      72.015  28.231  76.464  1.00  0.00            
ATOM     33  CD2 PHE A   3      71.283  30.886  78.361  1.00  0.00            
ATOM     34  HD2 PHE A   3      70.820  31.058  79.327  1.00  0.00            
ATOM     35  CE1 PHE A   3      72.135  30.285  75.777  1.00  0.00            
ATOM     36  HE1 PHE A   3      72.636  30.022  74.840  1.00  0.00            
ATOM     37  CE2 PHE A   3      71.688  31.876  77.470  1.00  0.00            
ATOM     38  HE2 PHE A   3      71.556  32.891  77.851  1.00  0.00            
ATOM     39  CZ  PHE A   3      72.098  31.618  76.178  1.00  0.00            
ATOM     40  HZ  PHE A   3      72.472  32.357  75.467  1.00  0.00            
ATOM     41  C   PHE A   3      71.991  27.190  80.945  1.00  0.00            
ATOM     42  O   PHE A   3      71.107  26.348  80.763  1.00  0.00            
ATOM     43  N   GLN A   4      72.831  27.151  81.968  1.00  0.00            
ATOM     44  H   GLN A   4      73.180  28.038  82.253  1.00  0.00            
ATOM     45  CA  GLN A   4      72.754  26.062  82.961  1.00  0.00            
ATOM     46  CB  GLN A   4      73.975  25.172  82.695  1.00  0.00            
ATOM     47  CG  GLN A   4      74.099  23.997  83.663  1.00  0.00            
ATOM     48  CD  GLN A   4      74.530  24.347  85.096  1.00  0.00            
ATOM     49  OE1 GLN A   4      75.611  24.876  85.334  1.00  0.00            
ATOM     50  NE2 GLN A   4      73.931  23.695  86.084  1.00  0.00            
ATOM     51 1HE2 GLN A   4      73.119  23.155  85.880  1.00  0.00            
ATOM     52 2HE2 GLN A   4      74.461  23.523  86.916  1.00  0.00            
ATOM     53  C   GLN A   4      72.709  26.699  84.349  1.00  0.00            
ATOM     54  O   GLN A   4      73.321  27.707  84.698  1.00  0.00            
ATOM     55  N   ALA A   5      71.748  26.183  85.107  1.00  0.00            
ATOM     56  H   ALA A   5      71.064  25.604  84.658  1.00  0.00            
ATOM     57  CA  ALA A   5      71.498  26.553  86.501  1.00  0.00            
ATOM     58  CB  ALA A   5      70.646  25.508  87.221  1.00  0.00            
ATOM     59  C   ALA A   5      72.745  27.046  87.235  1.00  0.00            
ATOM     60  O   ALA A   5      72.870  28.222  87.562  1.00  0.00            
ATOM     61  N   GLU A   6      73.667  26.129  87.528  1.00  0.00            
ATOM     62  H   GLU A   6      73.710  25.256  87.043  1.00  0.00            
ATOM     63  CA  GLU A   6      74.768  26.419  88.458  1.00  0.00            
ATOM     64  CB  GLU A   6      75.511  25.097  88.705  1.00  0.00            
ATOM     65  CG  GLU A   6      75.137  24.222  89.900  1.00  0.00            
ATOM     66  CD  GLU A   6      75.576  22.844  89.402  1.00  0.00            
ATOM     67  OE1 GLU A   6      76.641  22.501  89.965  1.00  0.00            
ATOM     68  OE2 GLU A   6      74.857  22.238  88.575  1.00  0.00            
ATOM     69  C   GLU A   6      75.667  27.556  87.969  1.00  0.00            
ATOM     70  O   GLU A   6      76.176  28.329  88.781  1.00  0.00            
ATOM     71  N   VAL A   7      76.118  27.442  86.728  1.00  0.00            
ATOM     72  H   VAL A   7      76.102  26.575  86.218  1.00  0.00            
ATOM     73  CA  VAL A   7      76.982  28.457  86.116  1.00  0.00            
ATOM     74  CB  VAL A   7      77.799  28.217  84.840  1.00  0.00            
ATOM     75  CG1 VAL A   7      78.999  27.335  85.183  1.00  0.00            
ATOM     76  CG2 VAL A   7      77.042  27.625  83.650  1.00  0.00            
ATOM     77  C   VAL A   7      76.410  29.870  85.993  1.00  0.00            
ATOM     78  O   VAL A   7      77.081  30.790  86.451  1.00  0.00            
ATOM     79  N   ASN A   8      75.138  29.964  85.598  1.00  0.00            
ATOM     80  H   ASN A   8      74.549  29.169  85.435  1.00  0.00            
ATOM     81  CA  ASN A   8      74.467  31.261  85.463  1.00  0.00            
ATOM     82  CB  ASN A   8      73.179  31.087  84.648  1.00  0.00            
ATOM     83  CG  ASN A   8      73.449  30.744  83.185  1.00  0.00            
ATOM     84  OD1 ASN A   8      73.818  29.630  82.823  1.00  0.00            
ATOM     85  ND2 ASN A   8      73.425  31.824  82.403  1.00  0.00            
ATOM     86 1HD2 ASN A   8      73.211  32.758  82.657  1.00  0.00            
ATOM     87 2HD2 ASN A   8      73.780  31.581  81.491  1.00  0.00            
ATOM     88  C   ASN A   8      74.083  31.923  86.793  1.00  0.00            
ATOM     89  O   ASN A   8      73.117  31.529  87.455  1.00  0.00            
ATOM     90  N   ARG A   9      75.096  32.566  87.364  1.00  0.00            
ATOM     91  H   ARG A   9      76.047  32.307  87.234  1.00  0.00            
ATOM     92  CA  ARG A   9      74.902  33.441  88.534  1.00  0.00            
ATOM     93  CB  ARG A   9      75.773  32.942  89.688  1.00  0.00            
ATOM     94  CG  ARG A   9      75.177  31.697  90.339  1.00  0.00            
ATOM     95  CD  ARG A   9      73.939  31.989  91.195  1.00  0.00            
ATOM     96  NE  ARG A   9      73.492  30.841  91.992  1.00  0.00            
ATOM     97  HE  ARG A   9      73.533  30.820  92.989  1.00  0.00            
ATOM     98  CZ  ARG A   9      72.973  29.762  91.399  1.00  0.00            
ATOM     99  NH1 ARG A   9      72.713  29.620  90.087  1.00  0.00            
ATOM    100 1HH1 ARG A   9      72.863  30.402  89.484  1.00  0.00            
ATOM    101 2HH1 ARG A   9      72.470  28.757  89.660  1.00  0.00            
ATOM    102  NH2 ARG A   9      72.703  28.637  92.080  1.00  0.00            
ATOM    103 1HH2 ARG A   9      72.860  28.605  93.061  1.00  0.00            
ATOM    104 2HH2 ARG A   9      72.308  27.831  91.644  1.00  0.00            
ATOM    105  C   ARG A   9      75.516  34.809  88.229  1.00  0.00            
ATOM    106  O   ARG A   9      76.407  34.913  87.395  1.00  0.00            
ATOM    107  N   MET A  10      74.972  35.830  88.900  1.00  0.00            
ATOM    108  H   MET A  10      74.157  35.610  89.438  1.00  0.00            
ATOM    109  CA  MET A  10      75.425  37.224  88.987  1.00  0.00            
ATOM    110  CB  MET A  10      74.194  38.116  89.110  1.00  0.00            
ATOM    111  CG  MET A  10      73.621  38.633  87.792  1.00  0.00            
ATOM    112  SD  MET A  10      74.833  39.217  86.553  1.00  0.00            
ATOM    113  CE  MET A  10      73.837  39.142  85.078  1.00  0.00            
ATOM    114  C   MET A  10      76.296  37.384  90.229  1.00  0.00            
ATOM    115  O   MET A  10      75.785  37.120  91.326  1.00  0.00            
ATOM    116  N   MET A  11      77.509  37.915  90.165  1.00  0.00            
ATOM    117  H   MET A  11      78.045  37.879  91.006  1.00  0.00            
ATOM    118  CA  MET A  11      78.242  38.306  88.950  1.00  0.00            
ATOM    119  CB  MET A  11      79.180  39.443  89.391  1.00  0.00            
ATOM    120  CG  MET A  11      80.159  39.189  90.528  1.00  0.00            
ATOM    121  SD  MET A  11      81.104  40.684  90.996  1.00  0.00            
ATOM    122  CE  MET A  11      82.115  39.948  92.266  1.00  0.00            
ATOM    123  C   MET A  11      79.004  37.162  88.285  1.00  0.00            
ATOM    124  O   MET A  11      79.390  37.391  87.147  1.00  0.00            
ATOM    125  N   LYS A  12      79.315  36.039  88.926  1.00  0.00            
ATOM    126  H   LYS A  12      79.188  35.940  89.909  1.00  0.00            
ATOM    127  CA  LYS A  12      79.894  34.843  88.303  1.00  0.00            
ATOM    128  CB  LYS A  12      79.161  33.629  88.889  1.00  0.00            
ATOM    129  CG  LYS A  12      79.766  32.255  88.591  1.00  0.00            
ATOM    130  CD  LYS A  12      78.913  31.218  89.307  1.00  0.00            
ATOM    131  CE  LYS A  12      79.216  29.765  88.936  1.00  0.00            
ATOM    132  NZ  LYS A  12      80.437  29.311  89.624  1.00  0.00            
ATOM    133  HZ1 LYS A  12      80.413  28.307  89.644  1.00  0.00            
ATOM    134  HZ2 LYS A  12      81.181  29.475  88.978  1.00  0.00            
ATOM    135  HZ3 LYS A  12      80.501  29.784  90.504  1.00  0.00            
ATOM    136  C   LYS A  12      80.066  34.801  86.777  1.00  0.00            
ATOM    137  O   LYS A  12      81.018  35.361  86.234  1.00  0.00            
ATOM    138  N   LEU A  13      79.039  34.339  86.073  1.00  0.00            
ATOM    139  H   LEU A  13      78.145  34.239  86.504  1.00  0.00            
ATOM    140  CA  LEU A  13      79.051  34.158  84.613  1.00  0.00            
ATOM    141  CB  LEU A  13      77.940  33.165  84.247  1.00  0.00            
ATOM    142  CG  LEU A  13      78.245  32.260  83.050  1.00  0.00            
ATOM    143  CD1 LEU A  13      79.269  31.153  83.286  1.00  0.00            
ATOM    144  CD2 LEU A  13      76.892  31.672  82.629  1.00  0.00            
ATOM    145  C   LEU A  13      79.115  35.368  83.676  1.00  0.00            
ATOM    146  O   LEU A  13      79.111  35.197  82.458  1.00  0.00            
ATOM    147  N   ILE A  14      79.157  36.558  84.268  1.00  0.00            
ATOM    148  H   ILE A  14      79.086  36.751  85.243  1.00  0.00            
ATOM    149  CA  ILE A  14      79.466  37.780  83.509  1.00  0.00            
ATOM    150  CB  ILE A  14      78.351  38.824  83.570  1.00  0.00            
ATOM    151  CG1 ILE A  14      77.732  39.354  84.867  1.00  0.00            
ATOM    152  CG2 ILE A  14      77.262  38.377  82.582  1.00  0.00            
ATOM    153  CD  ILE A  14      78.647  40.237  85.713  1.00  0.00            
ATOM    154  C   ILE A  14      80.810  38.441  83.831  1.00  0.00            
ATOM    155  O   ILE A  14      81.515  38.814  82.899  1.00  0.00            
ATOM    156  N   ILE A  15      81.314  38.345  85.053  1.00  0.00            
ATOM    157  H   ILE A  15      80.790  38.104  85.874  1.00  0.00            
ATOM    158  CA  ILE A  15      82.709  38.676  85.391  1.00  0.00            
ATOM    159  CB  ILE A  15      83.042  38.794  86.879  1.00  0.00            
ATOM    160  CG1 ILE A  15      82.437  37.707  87.761  1.00  0.00            
ATOM    161  CG2 ILE A  15      82.593  40.160  87.404  1.00  0.00            
ATOM    162  CD  ILE A  15      83.300  36.945  88.781  1.00  0.00            
ATOM    163  C   ILE A  15      83.691  37.631  84.856  1.00  0.00            
ATOM    164  O   ILE A  15      84.785  38.115  84.595  1.00  0.00            
ATOM    165  N   ASN A  16      83.205  36.388  84.829  1.00  0.00            
ATOM    166  H   ASN A  16      82.480  36.064  85.430  1.00  0.00            
ATOM    167  CA  ASN A  16      84.028  35.371  84.148  1.00  0.00            
ATOM    168  CB  ASN A  16      83.523  33.930  84.176  1.00  0.00            
ATOM    169  CG  ASN A  16      83.425  33.466  85.640  1.00  0.00            
ATOM    170  OD1 ASN A  16      82.430  32.865  86.021  1.00  0.00            
ATOM    171  ND2 ASN A  16      84.443  33.603  86.482  1.00  0.00            
ATOM    172 1HD2 ASN A  16      85.349  33.902  86.174  1.00  0.00            
ATOM    173 2HD2 ASN A  16      84.240  33.359  87.435  1.00  0.00            
ATOM    174  C   ASN A  16      84.392  35.819  82.734  1.00  0.00            
ATOM    175  O   ASN A  16      85.571  35.859  82.390  1.00  0.00            
ATOM    176  N   SER A  17      83.398  36.326  82.005  1.00  0.00            
ATOM    177  H   SER A  17      82.476  35.973  82.159  1.00  0.00            
ATOM    178  CA  SER A  17      83.408  36.927  80.667  1.00  0.00            
ATOM    179  CB  SER A  17      82.135  36.529  79.907  1.00  0.00            
ATOM    180  OG  SER A  17      81.956  35.114  80.072  1.00  0.00            
ATOM    181  HG  SER A  17      82.865  34.862  79.719  1.00  0.00            
ATOM    182  C   SER A  17      83.756  38.390  80.415  1.00  0.00            
ATOM    183  O   SER A  17      84.181  38.703  79.305  1.00  0.00            
ATOM    184  N   LEU A  18      83.502  39.318  81.327  1.00  0.00            
ATOM    185  H   LEU A  18      82.911  39.107  82.109  1.00  0.00            
ATOM    186  CA  LEU A  18      83.826  40.748  81.178  1.00  0.00            
ATOM    187  CB  LEU A  18      82.523  41.548  81.191  1.00  0.00            
ATOM    188  CG  LEU A  18      82.053  41.945  79.793  1.00  0.00            
ATOM    189  CD1 LEU A  18      81.246  40.817  79.153  1.00  0.00            
ATOM    190  CD2 LEU A  18      81.338  43.284  79.975  1.00  0.00            
ATOM    191  C   LEU A  18      84.848  41.338  82.143  1.00  0.00            
ATOM    192  O   LEU A  18      84.881  41.037  83.341  1.00  0.00            
ATOM    193  N   TYR A  19      85.769  42.146  81.618  1.00  0.00            
ATOM    194  H   TYR A  19      85.732  42.358  80.646  1.00  0.00            
ATOM    195  CA  TYR A  19      86.942  42.658  82.340  1.00  0.00            
ATOM    196  CB  TYR A  19      88.247  42.091  81.761  1.00  0.00            
ATOM    197  CG  TYR A  19      88.395  40.589  82.006  1.00  0.00            
ATOM    198  CD1 TYR A  19      87.527  39.658  81.436  1.00  0.00            
ATOM    199  HD1 TYR A  19      86.789  39.942  80.680  1.00  0.00            
ATOM    200  CD2 TYR A  19      89.544  40.180  82.663  1.00  0.00            
ATOM    201  HD2 TYR A  19      90.094  40.848  83.324  1.00  0.00            
ATOM    202  CE1 TYR A  19      87.923  38.332  81.422  1.00  0.00            
ATOM    203  HE1 TYR A  19      87.336  37.604  80.863  1.00  0.00            
ATOM    204  CE2 TYR A  19      89.961  38.847  82.561  1.00  0.00            
ATOM    205  HE2 TYR A  19      90.869  38.545  83.088  1.00  0.00            
ATOM    206  CZ  TYR A  19      89.171  37.928  81.885  1.00  0.00            
ATOM    207  OH  TYR A  19      89.645  36.657  81.803  1.00  0.00            
ATOM    208  HH  TYR A  19      90.454  36.653  82.390  1.00  0.00            
ATOM    209  C   TYR A  19      87.038  44.185  82.250  1.00  0.00            
ATOM    210  O   TYR A  19      87.383  44.836  83.225  1.00  0.00            
ATOM    211  N   LYS A  20      86.837  44.765  81.070  1.00  0.00            
ATOM    212  H   LYS A  20      86.118  44.411  80.469  1.00  0.00            
ATOM    213  CA  LYS A  20      87.275  46.092  80.609  1.00  0.00            
ATOM    214  CB  LYS A  20      86.495  47.188  81.346  1.00  0.00            
ATOM    215  CG  LYS A  20      86.668  48.490  80.566  1.00  0.00            
ATOM    216  CD  LYS A  20      86.176  49.738  81.305  1.00  0.00            
ATOM    217  CE  LYS A  20      86.255  51.045  80.520  1.00  0.00            
ATOM    218  NZ  LYS A  20      85.660  52.125  81.326  1.00  0.00            
ATOM    219  HZ1 LYS A  20      85.459  52.972  80.831  1.00  0.00            
ATOM    220  HZ2 LYS A  20      84.891  51.733  81.825  1.00  0.00            
ATOM    221  HZ3 LYS A  20      86.337  52.400  82.019  1.00  0.00            
ATOM    222  C   LYS A  20      88.794  46.210  80.531  1.00  0.00            
ATOM    223  O   LYS A  20      89.426  45.783  79.569  1.00  0.00            
ATOM    224  N   ASN A  21      89.376  46.493  81.700  1.00  0.00            
ATOM    225  H   ASN A  21      88.975  46.261  82.580  1.00  0.00            
ATOM    226  CA  ASN A  21      90.792  46.904  81.741  1.00  0.00            
ATOM    227  CB  ASN A  21      91.007  48.128  82.629  1.00  0.00            
ATOM    228  CG  ASN A  21      90.106  49.262  82.118  1.00  0.00            
ATOM    229  OD1 ASN A  21      90.192  49.554  80.929  1.00  0.00            
ATOM    230  ND2 ASN A  21      89.718  50.049  83.122  1.00  0.00            
ATOM    231 1HD2 ASN A  21      89.925  49.759  84.055  1.00  0.00            
ATOM    232 2HD2 ASN A  21      89.192  50.855  82.849  1.00  0.00            
ATOM    233  C   ASN A  21      91.613  45.850  82.481  1.00  0.00            
ATOM    234  O   ASN A  21      91.435  45.668  83.685  1.00  0.00            
ATOM    235  N   LYS A  22      92.294  45.009  81.701  1.00  0.00            
ATOM    236  H   LYS A  22      91.942  44.904  80.764  1.00  0.00            
ATOM    237  CA  LYS A  22      93.086  43.874  82.179  1.00  0.00            
ATOM    238  CB  LYS A  22      93.470  42.826  81.132  1.00  0.00            
ATOM    239  CG  LYS A  22      92.180  42.135  80.681  1.00  0.00            
ATOM    240  CD  LYS A  22      92.606  41.094  79.646  1.00  0.00            
ATOM    241  CE  LYS A  22      91.440  40.145  79.347  1.00  0.00            
ATOM    242  NZ  LYS A  22      91.654  39.459  78.061  1.00  0.00            
ATOM    243  HZ1 LYS A  22      92.444  38.839  78.085  1.00  0.00            
ATOM    244  HZ2 LYS A  22      90.875  38.907  77.752  1.00  0.00            
ATOM    245  HZ3 LYS A  22      91.779  40.131  77.334  1.00  0.00            
ATOM    246  C   LYS A  22      94.306  44.400  82.945  1.00  0.00            
ATOM    247  O   LYS A  22      94.453  44.074  84.124  1.00  0.00            
ATOM    248  N   GLU A  23      95.013  45.394  82.421  1.00  0.00            
ATOM    249  H   GLU A  23      94.695  45.818  81.576  1.00  0.00            
ATOM    250  CA  GLU A  23      96.180  45.980  83.108  1.00  0.00            
ATOM    251  CB  GLU A  23      97.287  46.009  82.046  1.00  0.00            
ATOM    252  CG  GLU A  23      97.096  46.904  80.815  1.00  0.00            
ATOM    253  CD  GLU A  23      95.742  46.712  80.130  1.00  0.00            
ATOM    254  OE1 GLU A  23      94.779  47.474  80.371  1.00  0.00            
ATOM    255  OE2 GLU A  23      95.594  45.816  79.272  1.00  0.00            
ATOM    256  C   GLU A  23      96.042  47.365  83.742  1.00  0.00            
ATOM    257  O   GLU A  23      96.628  47.563  84.794  1.00  0.00            
ATOM    258  N   ILE A  24      95.140  48.151  83.154  1.00  0.00            
ATOM    259  H   ILE A  24      94.848  47.950  82.224  1.00  0.00            
ATOM    260  CA  ILE A  24      94.898  49.506  83.680  1.00  0.00            
ATOM    261  CB  ILE A  24      94.974  50.651  82.662  1.00  0.00            
ATOM    262  CG1 ILE A  24      94.136  50.327  81.423  1.00  0.00            
ATOM    263  CG2 ILE A  24      96.429  50.990  82.357  1.00  0.00            
ATOM    264  CD  ILE A  24      93.774  51.594  80.642  1.00  0.00            
ATOM    265  C   ILE A  24      93.674  49.724  84.566  1.00  0.00            
ATOM    266  O   ILE A  24      93.278  50.874  84.730  1.00  0.00            
ATOM    267  N   PHE A  25      93.174  48.660  85.199  1.00  0.00            
ATOM    268  H   PHE A  25      93.622  47.761  85.124  1.00  0.00            
ATOM    269  CA  PHE A  25      92.021  48.703  86.114  1.00  0.00            
ATOM    270  CB  PHE A  25      91.547  47.330  86.574  1.00  0.00            
ATOM    271  CG  PHE A  25      92.542  46.488  87.377  1.00  0.00            
ATOM    272  CD1 PHE A  25      93.657  45.963  86.739  1.00  0.00            
ATOM    273  HD1 PHE A  25      93.739  46.075  85.651  1.00  0.00            
ATOM    274  CD2 PHE A  25      92.527  46.457  88.773  1.00  0.00            
ATOM    275  HD2 PHE A  25      91.605  46.665  89.312  1.00  0.00            
ATOM    276  CE1 PHE A  25      94.770  45.496  87.415  1.00  0.00            
ATOM    277  HE1 PHE A  25      95.621  45.091  86.853  1.00  0.00            
ATOM    278  CE2 PHE A  25      93.671  46.006  89.421  1.00  0.00            
ATOM    279  HE2 PHE A  25      93.533  45.742  90.473  1.00  0.00            
ATOM    280  CZ  PHE A  25      94.829  45.561  88.798  1.00  0.00            
ATOM    281  HZ  PHE A  25      95.732  45.218  89.316  1.00  0.00            
ATOM    282  C   PHE A  25      92.312  49.639  87.295  1.00  0.00            
ATOM    283  O   PHE A  25      91.571  50.573  87.586  1.00  0.00            
ATOM    284  N   LEU A  26      93.530  49.415  87.783  1.00  0.00            
ATOM    285  H   LEU A  26      93.898  48.492  87.770  1.00  0.00            
ATOM    286  CA  LEU A  26      94.035  50.307  88.836  1.00  0.00            
ATOM    287  CB  LEU A  26      95.041  49.513  89.680  1.00  0.00            
ATOM    288  CG  LEU A  26      95.591  50.322  90.860  1.00  0.00            
ATOM    289  CD1 LEU A  26      94.548  50.492  91.974  1.00  0.00            
ATOM    290  CD2 LEU A  26      96.912  49.700  91.315  1.00  0.00            
ATOM    291  C   LEU A  26      94.337  51.758  88.457  1.00  0.00            
ATOM    292  O   LEU A  26      94.096  52.647  89.269  1.00  0.00            
ATOM    293  N   ARG A  27      94.851  51.899  87.243  1.00  0.00            
ATOM    294  H   ARG A  27      95.409  51.159  86.863  1.00  0.00            
ATOM    295  CA  ARG A  27      94.933  53.230  86.628  1.00  0.00            
ATOM    296  CB  ARG A  27      95.813  53.268  85.378  1.00  0.00            
ATOM    297  CG  ARG A  27      95.977  54.627  84.685  1.00  0.00            
ATOM    298  CD  ARG A  27      96.885  54.421  83.469  1.00  0.00            
ATOM    299  NE  ARG A  27      96.902  55.582  82.553  1.00  0.00            
ATOM    300  HE  ARG A  27      96.477  56.438  82.859  1.00  0.00            
ATOM    301  CZ  ARG A  27      97.782  55.627  81.553  1.00  0.00            
ATOM    302  NH1 ARG A  27      98.894  54.870  81.481  1.00  0.00            
ATOM    303 1HH1 ARG A  27      99.106  54.276  82.262  1.00  0.00            
ATOM    304 2HH1 ARG A  27      99.474  55.089  80.699  1.00  0.00            
ATOM    305  NH2 ARG A  27      97.473  56.514  80.607  1.00  0.00            
ATOM    306 1HH2 ARG A  27      96.590  57.003  80.605  1.00  0.00            
ATOM    307 2HH2 ARG A  27      98.076  56.741  79.847  1.00  0.00            
ATOM    308  C   ARG A  27      93.602  53.952  86.404  1.00  0.00            
ATOM    309  O   ARG A  27      93.482  55.133  86.741  1.00  0.00            
ATOM    310  N   GLU A  28      92.557  53.240  86.005  1.00  0.00            
ATOM    311  H   GLU A  28      92.674  52.406  85.466  1.00  0.00            
ATOM    312  CA  GLU A  28      91.206  53.796  85.854  1.00  0.00            
ATOM    313  CB  GLU A  28      90.338  52.776  85.118  1.00  0.00            
ATOM    314  CG  GLU A  28      89.076  53.532  84.684  1.00  0.00            
ATOM    315  CD  GLU A  28      88.188  52.862  83.633  1.00  0.00            
ATOM    316  OE1 GLU A  28      87.462  51.905  83.954  1.00  0.00            
ATOM    317  OE2 GLU A  28      88.384  52.997  82.399  1.00  0.00            
ATOM    318  C   GLU A  28      90.669  54.131  87.243  1.00  0.00            
ATOM    319  O   GLU A  28      90.527  55.332  87.499  1.00  0.00            
ATOM    320  N   LEU A  29      90.816  53.206  88.185  1.00  0.00            
ATOM    321  H   LEU A  29      91.223  52.302  88.056  1.00  0.00            
ATOM    322  CA  LEU A  29      90.698  53.343  89.641  1.00  0.00            
ATOM    323  CB  LEU A  29      91.048  52.071  90.419  1.00  0.00            
ATOM    324  CG  LEU A  29      89.911  51.062  90.320  1.00  0.00            
ATOM    325  CD1 LEU A  29      90.434  49.642  90.542  1.00  0.00            
ATOM    326  CD2 LEU A  29      88.812  51.288  91.372  1.00  0.00            
ATOM    327  C   LEU A  29      91.294  54.567  90.331  1.00  0.00            
ATOM    328  O   LEU A  29      90.687  55.306  91.101  1.00  0.00            
ATOM    329  N   ILE A  30      92.622  54.690  90.341  1.00  0.00            
ATOM    330  H   ILE A  30      93.147  53.977  89.880  1.00  0.00            
ATOM    331  CA  ILE A  30      93.385  55.795  90.942  1.00  0.00            
ATOM    332  CB  ILE A  30      94.869  55.618  90.620  1.00  0.00            
ATOM    333  CG1 ILE A  30      95.380  54.325  91.256  1.00  0.00            
ATOM    334  CG2 ILE A  30      95.653  56.809  91.175  1.00  0.00            
ATOM    335  CD  ILE A  30      96.762  53.855  90.794  1.00  0.00            
ATOM    336  C   ILE A  30      92.812  57.088  90.340  1.00  0.00            
ATOM    337  O   ILE A  30      92.586  58.080  91.030  1.00  0.00            
ATOM    338  N   SER A  31      92.643  57.133  89.022  1.00  0.00            
ATOM    339  H   SER A  31      93.014  56.443  88.402  1.00  0.00            
ATOM    340  CA  SER A  31      92.227  58.377  88.354  1.00  0.00            
ATOM    341  CB  SER A  31      92.198  58.062  86.862  1.00  0.00            
ATOM    342  OG  SER A  31      91.769  59.152  86.028  1.00  0.00            
ATOM    343  HG  SER A  31      92.284  59.966  86.286  1.00  0.00            
ATOM    344  C   SER A  31      90.867  58.851  88.855  1.00  0.00            
ATOM    345  O   SER A  31      90.657  60.058  88.984  1.00  0.00            
ATOM    346  N   ASN A  32      89.929  57.912  88.932  1.00  0.00            
ATOM    347  H   ASN A  32      90.164  57.032  88.507  1.00  0.00            
ATOM    348  CA  ASN A  32      88.602  57.976  89.567  1.00  0.00            
ATOM    349  CB  ASN A  32      87.913  56.610  89.591  1.00  0.00            
ATOM    350  CG  ASN A  32      86.409  56.590  89.860  1.00  0.00            
ATOM    351  OD1 ASN A  32      85.553  56.849  89.013  1.00  0.00            
ATOM    352  ND2 ASN A  32      85.988  56.464  91.120  1.00  0.00            
ATOM    353 1HD2 ASN A  32      86.666  56.231  91.806  1.00  0.00            
ATOM    354 2HD2 ASN A  32      85.131  56.899  91.396  1.00  0.00            
ATOM    355  C   ASN A  32      88.695  58.595  90.959  1.00  0.00            
ATOM    356  O   ASN A  32      88.040  59.619  91.153  1.00  0.00            
ATOM    357  N   ALA A  33      89.574  58.077  91.813  1.00  0.00            
ATOM    358  H   ALA A  33      90.187  57.361  91.493  1.00  0.00            
ATOM    359  CA  ALA A  33      89.915  58.451  93.186  1.00  0.00            
ATOM    360  CB  ALA A  33      90.986  57.447  93.631  1.00  0.00            
ATOM    361  C   ALA A  33      90.429  59.890  93.301  1.00  0.00            
ATOM    362  O   ALA A  33      89.911  60.616  94.151  1.00  0.00            
ATOM    363  N   SER A  34      91.310  60.293  92.398  1.00  0.00            
ATOM    364  H   SER A  34      91.776  59.610  91.828  1.00  0.00            
ATOM    365  CA  SER A  34      91.853  61.657  92.402  1.00  0.00            
ATOM    366  CB  SER A  34      93.122  61.775  91.551  1.00  0.00            
ATOM    367  OG  SER A  34      92.787  61.409  90.210  1.00  0.00            
ATOM    368  HG  SER A  34      93.594  61.026  89.777  1.00  0.00            
ATOM    369  C   SER A  34      90.827  62.728  92.059  1.00  0.00            
ATOM    370  O   SER A  34      90.823  63.861  92.527  1.00  0.00            
ATOM    371  N   ASP A  35      90.076  62.421  91.000  1.00  0.00            
ATOM    372  H   ASP A  35      90.331  61.578  90.525  1.00  0.00            
ATOM    373  CA  ASP A  35      88.852  63.099  90.533  1.00  0.00            
ATOM    374  CB  ASP A  35      88.167  62.335  89.396  1.00  0.00            
ATOM    375  CG  ASP A  35      87.085  63.245  88.808  1.00  0.00            
ATOM    376  OD1 ASP A  35      85.958  63.143  89.355  1.00  0.00            
ATOM    377  OD2 ASP A  35      87.258  64.177  87.993  1.00  0.00            
ATOM    378  C   ASP A  35      87.864  63.328  91.683  1.00  0.00            
ATOM    379  O   ASP A  35      87.366  64.451  91.828  1.00  0.00            
ATOM    380  N   ALA A  36      87.689  62.278  92.474  1.00  0.00            
ATOM    381  H   ALA A  36      87.748  61.367  92.061  1.00  0.00            
ATOM    382  CA  ALA A  36      86.936  62.428  93.724  1.00  0.00            
ATOM    383  CB  ALA A  36      86.513  61.107  94.360  1.00  0.00            
ATOM    384  C   ALA A  36      87.582  63.329  94.786  1.00  0.00            
ATOM    385  O   ALA A  36      86.879  64.063  95.465  1.00  0.00            
ATOM    386  N   LEU A  37      88.911  63.313  94.907  1.00  0.00            
ATOM    387  H   LEU A  37      89.499  62.695  94.371  1.00  0.00            
ATOM    388  CA  LEU A  37      89.606  64.151  95.892  1.00  0.00            
ATOM    389  CB  LEU A  37      91.097  63.791  95.922  1.00  0.00            
ATOM    390  CG  LEU A  37      91.342  62.299  96.135  1.00  0.00            
ATOM    391  CD1 LEU A  37      92.783  61.904  95.802  1.00  0.00            
ATOM    392  CD2 LEU A  37      91.017  61.843  97.558  1.00  0.00            
ATOM    393  C   LEU A  37      89.510  65.652  95.618  1.00  0.00            
ATOM    394  O   LEU A  37      89.344  66.569  96.421  1.00  0.00            
ATOM    395  N   ASP A  38      89.549  65.943  94.321  1.00  0.00            
ATOM    396  H   ASP A  38      90.286  65.506  93.804  1.00  0.00            
ATOM    397  CA  ASP A  38      89.065  67.166  93.652  1.00  0.00            
ATOM    398  CB  ASP A  38      89.064  67.029  92.127  1.00  0.00            
ATOM    399  CG  ASP A  38      90.464  66.698  91.611  1.00  0.00            
ATOM    400  OD1 ASP A  38      91.493  67.236  92.087  1.00  0.00            
ATOM    401  OD2 ASP A  38      90.498  65.937  90.624  1.00  0.00            
ATOM    402  C   ASP A  38      87.609  67.544  93.938  1.00  0.00            
ATOM    403  O   ASP A  38      87.270  68.505  94.632  1.00  0.00            
ATOM    404  N   LYS A  39      86.727  66.603  93.637  1.00  0.00            
ATOM    405  H   LYS A  39      86.960  65.684  93.293  1.00  0.00            
ATOM    406  CA  LYS A  39      85.274  66.790  93.787  1.00  0.00            
ATOM    407  CB  LYS A  39      84.586  65.478  93.370  1.00  0.00            
ATOM    408  CG  LYS A  39      83.102  65.747  93.105  1.00  0.00            
ATOM    409  CD  LYS A  39      82.775  66.593  91.876  1.00  0.00            
ATOM    410  CE  LYS A  39      81.305  67.013  91.925  1.00  0.00            
ATOM    411  NZ  LYS A  39      80.319  65.922  91.854  1.00  0.00            
ATOM    412  HZ1 LYS A  39      80.658  65.296  91.153  1.00  0.00            
ATOM    413  HZ2 LYS A  39      80.176  65.468  92.733  1.00  0.00            
ATOM    414  HZ3 LYS A  39      79.470  66.355  91.539  1.00  0.00            
ATOM    415  C   LYS A  39      84.757  67.244  95.149  1.00  0.00            
ATOM    416  O   LYS A  39      83.992  68.196  95.227  1.00  0.00            
ATOM    417  N   ILE A  40      85.186  66.590  96.226  1.00  0.00            
ATOM    418  H   ILE A  40      85.907  65.891  96.291  1.00  0.00            
ATOM    419  CA  ILE A  40      84.759  66.824  97.612  1.00  0.00            
ATOM    420  CB  ILE A  40      85.332  65.906  98.688  1.00  0.00            
ATOM    421  CG1 ILE A  40      84.637  65.990 100.046  1.00  0.00            
ATOM    422  CG2 ILE A  40      86.864  65.992  98.719  1.00  0.00            
ATOM    423  CD  ILE A  40      83.290  65.264  99.972  1.00  0.00            
ATOM    424  C   ILE A  40      84.847  68.298  98.033  1.00  0.00            
ATOM    425  O   ILE A  40      83.937  68.845  98.649  1.00  0.00            
ATOM    426  N   ARG A  41      85.845  69.065  97.587  1.00  0.00            
ATOM    427  H   ARG A  41      86.445  68.673  96.900  1.00  0.00            
ATOM    428  CA  ARG A  41      86.263  70.409  98.010  1.00  0.00            
ATOM    429  CB  ARG A  41      87.344  71.026  97.115  1.00  0.00            
ATOM    430  CG  ARG A  41      88.738  70.404  96.993  1.00  0.00            
ATOM    431  CD  ARG A  41      89.537  70.480  98.294  1.00  0.00            
ATOM    432  NE  ARG A  41      90.938  70.124  98.010  1.00  0.00            
ATOM    433  HE  ARG A  41      91.045  69.168  97.749  1.00  0.00            
ATOM    434  CZ  ARG A  41      92.009  70.931  98.139  1.00  0.00            
ATOM    435  NH1 ARG A  41      91.929  72.222  98.485  1.00  0.00            
ATOM    436 1HH1 ARG A  41      90.987  72.503  98.650  1.00  0.00            
ATOM    437 2HH1 ARG A  41      92.639  72.924  98.392  1.00  0.00            
ATOM    438  NH2 ARG A  41      93.204  70.328  98.048  1.00  0.00            
ATOM    439 1HH2 ARG A  41      93.368  69.363  97.829  1.00  0.00            
ATOM    440 2HH2 ARG A  41      93.994  70.896  98.273  1.00  0.00            
ATOM    441  C   ARG A  41      85.049  71.338  97.911  1.00  0.00            
ATOM    442  O   ARG A  41      84.596  71.928  98.886  1.00  0.00            
ATOM    443  N   LEU A  42      84.395  71.228  96.754  1.00  0.00            
ATOM    444  H   LEU A  42      84.719  70.606  96.046  1.00  0.00            
ATOM    445  CA  LEU A  42      83.141  71.867  96.317  1.00  0.00            
ATOM    446  CB  LEU A  42      82.754  71.365  94.926  1.00  0.00            
ATOM    447  CG  LEU A  42      81.479  71.968  94.324  1.00  0.00            
ATOM    448  CD1 LEU A  42      81.601  73.374  93.741  1.00  0.00            
ATOM    449  CD2 LEU A  42      80.859  70.877  93.461  1.00  0.00            
ATOM    450  C   LEU A  42      81.979  71.585  97.264  1.00  0.00            
ATOM    451  O   LEU A  42      81.038  72.354  97.420  1.00  0.00            
ATOM    452  N   ILE A  43      82.021  70.459  97.975  1.00  0.00            
ATOM    453  H   ILE A  43      82.769  69.797  97.837  1.00  0.00            
ATOM    454  CA  ILE A  43      80.948  69.957  98.840  1.00  0.00            
ATOM    455  CB  ILE A  43      80.824  68.484  98.438  1.00  0.00            
ATOM    456  CG1 ILE A  43      80.220  68.360  97.037  1.00  0.00            
ATOM    457  CG2 ILE A  43      79.922  67.716  99.394  1.00  0.00            
ATOM    458  CD  ILE A  43      80.561  67.055  96.314  1.00  0.00            
ATOM    459  C   ILE A  43      81.292  70.217 100.303  1.00  0.00            
ATOM    460  O   ILE A  43      80.405  70.466 101.115  1.00  0.00            
ATOM    461  N   SER A  44      82.573  70.134 100.672  1.00  0.00            
ATOM    462  H   SER A  44      83.222  69.700 100.054  1.00  0.00            
ATOM    463  CA  SER A  44      83.150  70.665 101.910  1.00  0.00            
ATOM    464  CB  SER A  44      84.658  70.386 101.821  1.00  0.00            
ATOM    465  OG  SER A  44      84.871  68.986 101.638  1.00  0.00            
ATOM    466  HG  SER A  44      85.760  68.896 101.183  1.00  0.00            
ATOM    467  C   SER A  44      82.939  72.171 102.071  1.00  0.00            
ATOM    468  O   SER A  44      82.863  72.725 103.173  1.00  0.00            
ATOM    469  N   LEU A  45      82.939  72.940 100.984  1.00  0.00            
ATOM    470  H   LEU A  45      83.565  72.688 100.238  1.00  0.00            
ATOM    471  CA  LEU A  45      82.415  74.310 100.972  1.00  0.00            
ATOM    472  CB  LEU A  45      82.432  74.762  99.507  1.00  0.00            
ATOM    473  CG  LEU A  45      82.066  76.236  99.280  1.00  0.00            
ATOM    474  CD1 LEU A  45      83.367  77.028  99.413  1.00  0.00            
ATOM    475  CD2 LEU A  45      81.504  76.364  97.866  1.00  0.00            
ATOM    476  C   LEU A  45      80.977  74.325 101.488  1.00  0.00            
ATOM    477  O   LEU A  45      80.652  75.223 102.272  1.00  0.00            
ATOM    478  N   THR A  46      80.133  73.341 101.196  1.00  0.00            
ATOM    479  H   THR A  46      80.317  72.559 100.610  1.00  0.00            
ATOM    480  CA  THR A  46      78.709  73.469 101.545  1.00  0.00            
ATOM    481  CB  THR A  46      77.768  72.904 100.478  1.00  0.00            
ATOM    482  OG1 THR A  46      78.007  71.602  99.944  1.00  0.00            
ATOM    483  HG1 THR A  46      77.386  70.897 100.285  1.00  0.00            
ATOM    484  CG2 THR A  46      77.386  73.909  99.396  1.00  0.00            
ATOM    485  C   THR A  46      78.421  73.015 102.974  1.00  0.00            
ATOM    486  O   THR A  46      77.540  73.600 103.601  1.00  0.00            
ATOM    487  N   ASP A  47      78.914  71.821 103.282  1.00  0.00            
ATOM    488  H   ASP A  47      79.542  71.278 102.712  1.00  0.00            
ATOM    489  CA  ASP A  47      78.512  71.118 104.506  1.00  0.00            
ATOM    490  CB  ASP A  47      77.722  69.869 104.129  1.00  0.00            
ATOM    491  CG  ASP A  47      77.537  68.767 105.176  1.00  0.00            
ATOM    492  OD1 ASP A  47      77.618  67.595 104.746  1.00  0.00            
ATOM    493  OD2 ASP A  47      77.310  69.160 106.340  1.00  0.00            
ATOM    494  C   ASP A  47      79.649  70.770 105.475  1.00  0.00            
ATOM    495  O   ASP A  47      80.618  70.146 105.054  1.00  0.00            
ATOM    496  N   GLU A  48      79.476  71.127 106.740  1.00  0.00            
ATOM    497  H   GLU A  48      78.852  71.877 106.976  1.00  0.00            
ATOM    498  CA  GLU A  48      80.297  70.772 107.902  1.00  0.00            
ATOM    499  CB  GLU A  48      79.522  71.216 109.145  1.00  0.00            
ATOM    500  CG  GLU A  48      78.142  70.594 109.365  1.00  0.00            
ATOM    501  CD  GLU A  48      77.733  70.723 110.828  1.00  0.00            
ATOM    502  OE1 GLU A  48      76.503  70.863 111.035  1.00  0.00            
ATOM    503  OE2 GLU A  48      78.599  70.720 111.731  1.00  0.00            
ATOM    504  C   GLU A  48      80.631  69.291 108.111  1.00  0.00            
ATOM    505  O   GLU A  48      81.754  69.003 108.509  1.00  0.00            
ATOM    506  N   ASN A  49      79.755  68.419 107.611  1.00  0.00            
ATOM    507  H   ASN A  49      78.855  68.738 107.349  1.00  0.00            
ATOM    508  CA  ASN A  49      80.037  66.980 107.578  1.00  0.00            
ATOM    509  CB  ASN A  49      78.767  66.131 107.669  1.00  0.00            
ATOM    510  CG  ASN A  49      77.900  66.585 108.848  1.00  0.00            
ATOM    511  OD1 ASN A  49      77.850  66.040 109.941  1.00  0.00            
ATOM    512  ND2 ASN A  49      76.927  67.448 108.567  1.00  0.00            
ATOM    513 1HD2 ASN A  49      76.865  67.719 107.609  1.00  0.00            
ATOM    514 2HD2 ASN A  49      76.267  67.843 109.206  1.00  0.00            
ATOM    515  C   ASN A  49      80.899  66.612 106.367  1.00  0.00            
ATOM    516  O   ASN A  49      81.930  65.988 106.582  1.00  0.00            
ATOM    517  N   ALA A  50      80.557  67.102 105.181  1.00  0.00            
ATOM    518  H   ALA A  50      79.609  67.425 105.104  1.00  0.00            
ATOM    519  CA  ALA A  50      81.293  66.791 103.947  1.00  0.00            
ATOM    520  CB  ALA A  50      80.664  67.580 102.791  1.00  0.00            
ATOM    521  C   ALA A  50      82.762  67.187 104.063  1.00  0.00            
ATOM    522  O   ALA A  50      83.612  66.540 103.444  1.00  0.00            
ATOM    523  N   LEU A  51      83.060  68.351 104.625  1.00  0.00            
ATOM    524  H   LEU A  51      82.395  69.100 104.536  1.00  0.00            
ATOM    525  CA  LEU A  51      84.343  68.907 105.067  1.00  0.00            
ATOM    526  CB  LEU A  51      83.948  70.165 105.839  1.00  0.00            
ATOM    527  CG  LEU A  51      85.119  71.086 106.169  1.00  0.00            
ATOM    528  CD1 LEU A  51      85.678  71.864 104.980  1.00  0.00            
ATOM    529  CD2 LEU A  51      84.559  72.081 107.189  1.00  0.00            
ATOM    530  C   LEU A  51      85.062  67.982 106.055  1.00  0.00            
ATOM    531  O   LEU A  51      86.166  67.590 105.665  1.00  0.00            
ATOM    532  N   ALA A  52      84.443  67.591 107.166  1.00  0.00            
ATOM    533  H   ALA A  52      83.592  68.035 107.433  1.00  0.00            
ATOM    534  CA  ALA A  52      84.925  66.579 108.118  1.00  0.00            
ATOM    535  CB  ALA A  52      83.833  66.259 109.133  1.00  0.00            
ATOM    536  C   ALA A  52      85.350  65.314 107.361  1.00  0.00            
ATOM    537  O   ALA A  52      84.820  65.026 106.288  1.00  0.00            
ATOM    538  N   GLY A  53      86.199  64.471 107.937  1.00  0.00            
ATOM    539  H   GLY A  53      86.530  64.549 108.879  1.00  0.00            
ATOM    540  CA  GLY A  53      86.487  63.153 107.347  1.00  0.00            
ATOM    541  C   GLY A  53      87.529  63.271 106.246  1.00  0.00            
ATOM    542  O   GLY A  53      87.201  63.444 105.074  1.00  0.00            
ATOM    543  N   ASN A  54      88.790  63.301 106.681  1.00  0.00            
ATOM    544  H   ASN A  54      89.018  63.475 107.639  1.00  0.00            
ATOM    545  CA  ASN A  54      89.995  63.162 105.843  1.00  0.00            
ATOM    546  CB  ASN A  54      90.027  62.005 104.841  1.00  0.00            
ATOM    547  CG  ASN A  54      90.613  60.751 105.488  1.00  0.00            
ATOM    548  OD1 ASN A  54      89.850  60.065 106.175  1.00  0.00            
ATOM    549  ND2 ASN A  54      91.908  60.523 105.280  1.00  0.00            
ATOM    550 1HD2 ASN A  54      92.433  61.143 104.702  1.00  0.00            
ATOM    551 2HD2 ASN A  54      92.370  59.737 105.708  1.00  0.00            
ATOM    552  C   ASN A  54      90.284  64.508 105.170  1.00  0.00            
ATOM    553  O   ASN A  54      89.739  64.746 104.099  1.00  0.00            
ATOM    554  N   GLU A  55      91.049  65.396 105.801  1.00  0.00            
ATOM    555  H   GLU A  55      91.354  65.175 106.725  1.00  0.00            
ATOM    556  CA  GLU A  55      91.722  66.522 105.150  1.00  0.00            
ATOM    557  CB  GLU A  55      92.185  67.686 106.035  1.00  0.00            
ATOM    558  CG  GLU A  55      91.048  68.306 106.860  1.00  0.00            
ATOM    559  CD  GLU A  55      91.462  69.476 107.741  1.00  0.00            
ATOM    560  OE1 GLU A  55      91.861  69.233 108.898  1.00  0.00            
ATOM    561  OE2 GLU A  55      91.537  70.645 107.284  1.00  0.00            
ATOM    562  C   GLU A  55      92.865  66.015 104.270  1.00  0.00            
ATOM    563  O   GLU A  55      93.360  66.785 103.444  1.00  0.00            
ATOM    564  N   GLU A  56      93.501  64.956 104.753  1.00  0.00            
ATOM    565  H   GLU A  56      93.337  64.613 105.674  1.00  0.00            
ATOM    566  CA  GLU A  56      94.472  64.190 103.961  1.00  0.00            
ATOM    567  CB  GLU A  56      95.097  63.099 104.822  1.00  0.00            
ATOM    568  CG  GLU A  56      96.362  62.514 104.211  1.00  0.00            
ATOM    569  CD  GLU A  56      96.733  61.113 104.718  1.00  0.00            
ATOM    570  OE1 GLU A  56      96.363  60.146 104.018  1.00  0.00            
ATOM    571  OE2 GLU A  56      97.427  61.011 105.746  1.00  0.00            
ATOM    572  C   GLU A  56      93.899  63.515 102.714  1.00  0.00            
ATOM    573  O   GLU A  56      93.199  62.502 102.792  1.00  0.00            
ATOM    574  N   LEU A  57      94.081  64.117 101.549  1.00  0.00            
ATOM    575  H   LEU A  57      94.742  64.837 101.323  1.00  0.00            
ATOM    576  CA  LEU A  57      93.607  63.581 100.270  1.00  0.00            
ATOM    577  CB  LEU A  57      93.226  64.712  99.313  1.00  0.00            
ATOM    578  CG  LEU A  57      92.088  65.389 100.072  1.00  0.00            
ATOM    579  CD1 LEU A  57      91.713  66.515  99.103  1.00  0.00            
ATOM    580  CD2 LEU A  57      90.882  64.583 100.553  1.00  0.00            
ATOM    581  C   LEU A  57      94.495  62.484  99.690  1.00  0.00            
ATOM    582  O   LEU A  57      95.200  62.777  98.719  1.00  0.00            
ATOM    583  N   THR A  58      94.283  61.210 100.001  1.00  0.00            
ATOM    584  H   THR A  58      93.528  60.961 100.606  1.00  0.00            
ATOM    585  CA  THR A  58      95.078  60.070  99.542  1.00  0.00            
ATOM    586  CB  THR A  58      96.044  59.546 100.621  1.00  0.00            
ATOM    587  OG1 THR A  58      95.324  59.046 101.758  1.00  0.00            
ATOM    588  HG1 THR A  58      95.786  59.365 102.579  1.00  0.00            
ATOM    589  CG2 THR A  58      97.122  60.554 101.008  1.00  0.00            
ATOM    590  C   THR A  58      94.335  58.935  98.832  1.00  0.00            
ATOM    591  O   THR A  58      93.135  58.776  99.057  1.00  0.00            
ATOM    592  N   VAL A  59      95.068  58.278  97.935  1.00  0.00            
ATOM    593  H   VAL A  59      95.987  58.570  97.691  1.00  0.00            
ATOM    594  CA  VAL A  59      94.633  57.056  97.249  1.00  0.00            
ATOM    595  CB  VAL A  59      94.907  57.284  95.758  1.00  0.00            
ATOM    596  CG1 VAL A  59      94.412  56.089  94.939  1.00  0.00            
ATOM    597  CG2 VAL A  59      94.202  58.487  95.145  1.00  0.00            
ATOM    598  C   VAL A  59      95.419  55.821  97.719  1.00  0.00            
ATOM    599  O   VAL A  59      96.610  55.944  97.456  1.00  0.00            
ATOM    600  N   LYS A  60      95.002  55.044  98.707  1.00  0.00            
ATOM    601  H   LYS A  60      94.115  55.045  99.170  1.00  0.00            
ATOM    602  CA  LYS A  60      95.939  54.085  99.303  1.00  0.00            
ATOM    603  CB  LYS A  60      96.028  54.256 100.823  1.00  0.00            
ATOM    604  CG  LYS A  60      96.852  55.479 101.199  1.00  0.00            
ATOM    605  CD  LYS A  60      96.610  55.987 102.626  1.00  0.00            
ATOM    606  CE  LYS A  60      96.664  54.860 103.652  1.00  0.00            
ATOM    607  NZ  LYS A  60      96.047  55.163 104.961  1.00  0.00            
ATOM    608  HZ1 LYS A  60      96.501  54.663 105.703  1.00  0.00            
ATOM    609  HZ2 LYS A  60      96.128  56.156 105.106  1.00  0.00            
ATOM    610  HZ3 LYS A  60      95.085  54.900 104.913  1.00  0.00            
ATOM    611  C   LYS A  60      95.583  52.730  98.679  1.00  0.00            
ATOM    612  O   LYS A  60      94.469  52.557  98.184  1.00  0.00            
ATOM    613  N   ILE A  61      96.650  52.025  98.315  1.00  0.00            
ATOM    614  H   ILE A  61      97.572  52.395  98.431  1.00  0.00            
ATOM    615  CA  ILE A  61      96.530  50.758  97.580  1.00  0.00            
ATOM    616  CB  ILE A  61      96.962  50.751  96.113  1.00  0.00            
ATOM    617  CG1 ILE A  61      96.252  51.926  95.429  1.00  0.00            
ATOM    618  CG2 ILE A  61      96.631  49.408  95.454  1.00  0.00            
ATOM    619  CD  ILE A  61      97.264  52.467  94.410  1.00  0.00            
ATOM    620  C   ILE A  61      97.412  49.816  98.408  1.00  0.00            
ATOM    621  O   ILE A  61      98.634  49.870  98.498  1.00  0.00            
ATOM    622  N   LYS A  62      96.628  48.851  98.874  1.00  0.00            
ATOM    623  H   LYS A  62      95.648  49.051  98.847  1.00  0.00            
ATOM    624  CA  LYS A  62      97.171  47.612  99.441  1.00  0.00            
ATOM    625  CB  LYS A  62      96.571  47.415 100.835  1.00  0.00            
ATOM    626  CG  LYS A  62      97.208  46.452 101.840  1.00  0.00            
ATOM    627  CD  LYS A  62      96.333  46.536 103.097  1.00  0.00            
ATOM    628  CE  LYS A  62      96.216  45.283 103.958  1.00  0.00            
ATOM    629  NZ  LYS A  62      95.480  45.421 105.220  1.00  0.00            
ATOM    630  HZ1 LYS A  62      95.952  46.068 105.819  1.00  0.00            
ATOM    631  HZ2 LYS A  62      94.508  45.666 105.184  1.00  0.00            
ATOM    632  HZ3 LYS A  62      95.503  44.561 105.742  1.00  0.00            
ATOM    633  C   LYS A  62      96.998  46.396  98.525  1.00  0.00            
ATOM    634  O   LYS A  62      96.085  46.454  97.703  1.00  0.00            
ATOM    635  N   CYS A  63      97.976  45.498  98.586  1.00  0.00            
ATOM    636  H   CYS A  63      98.713  45.505  99.272  1.00  0.00            
ATOM    637  CA  CYS A  63      98.195  44.408  97.633  1.00  0.00            
ATOM    638  CB  CYS A  63      99.240  44.991  96.674  1.00  0.00            
ATOM    639  SG  CYS A  63      98.856  46.556  95.804  1.00  0.00            
ATOM    640  HG  CYS A  63      98.798  47.214  96.958  1.00  0.00            
ATOM    641  C   CYS A  63      98.681  43.118  98.308  1.00  0.00            
ATOM    642  O   CYS A  63      99.746  43.157  98.925  1.00  0.00            
ATOM    643  N   ASP A  64      97.755  42.225  98.614  1.00  0.00            
ATOM    644  H   ASP A  64      96.809  42.496  98.438  1.00  0.00            
ATOM    645  CA  ASP A  64      97.874  40.934  99.305  1.00  0.00            
ATOM    646  CB  ASP A  64      96.834  40.899 100.427  1.00  0.00            
ATOM    647  CG  ASP A  64      97.076  39.681 101.320  1.00  0.00            
ATOM    648  OD1 ASP A  64      96.634  38.535 101.080  1.00  0.00            
ATOM    649  OD2 ASP A  64      97.948  39.790 102.209  1.00  0.00            
ATOM    650  C   ASP A  64      97.538  39.820  98.314  1.00  0.00            
ATOM    651  O   ASP A  64      96.427  39.685  97.803  1.00  0.00            
ATOM    652  N   LYS A  65      98.641  39.290  97.781  1.00  0.00            
ATOM    653  H   LYS A  65      99.546  39.543  98.121  1.00  0.00            
ATOM    654  CA  LYS A  65      98.612  38.134  96.877  1.00  0.00            
ATOM    655  CB  LYS A  65      99.959  37.817  96.220  1.00  0.00            
ATOM    656  CG  LYS A  65      99.822  37.258  94.811  1.00  0.00            
ATOM    657  CD  LYS A  65     101.055  37.619  93.970  1.00  0.00            
ATOM    658  CE  LYS A  65     100.945  37.501  92.452  1.00  0.00            
ATOM    659  NZ  LYS A  65     100.876  36.099  92.024  1.00  0.00            
ATOM    660  HZ1 LYS A  65      99.971  35.677  92.150  1.00  0.00            
ATOM    661  HZ2 LYS A  65     101.031  36.051  91.034  1.00  0.00            
ATOM    662  HZ3 LYS A  65     101.486  35.560  92.614  1.00  0.00            
ATOM    663  C   LYS A  65      98.181  36.812  97.518  1.00  0.00            
ATOM    664  O   LYS A  65      97.441  36.143  96.801  1.00  0.00            
ATOM    665  N   GLU A  66      98.470  36.460  98.770  1.00  0.00            
ATOM    666  H   GLU A  66      98.905  37.165  99.323  1.00  0.00            
ATOM    667  CA  GLU A  66      97.977  35.277  99.482  1.00  0.00            
ATOM    668  CB  GLU A  66      98.668  35.294 100.857  1.00  0.00            
ATOM    669  CG  GLU A  66     100.177  35.146 100.663  1.00  0.00            
ATOM    670  CD  GLU A  66     100.934  35.214 101.992  1.00  0.00            
ATOM    671  OE1 GLU A  66     100.438  35.654 103.057  1.00  0.00            
ATOM    672  OE2 GLU A  66     102.175  35.352 101.946  1.00  0.00            
ATOM    673  C   GLU A  66      96.462  35.141  99.652  1.00  0.00            
ATOM    674  O   GLU A  66      95.934  34.049  99.837  1.00  0.00            
ATOM    675  N   LYS A  67      95.776  36.263  99.808  1.00  0.00            
ATOM    676  H   LYS A  67      96.053  37.077 100.318  1.00  0.00            
ATOM    677  CA  LYS A  67      94.309  36.343  99.746  1.00  0.00            
ATOM    678  CB  LYS A  67      93.601  36.771 101.030  1.00  0.00            
ATOM    679  CG  LYS A  67      94.230  36.245 102.324  1.00  0.00            
ATOM    680  CD  LYS A  67      93.732  37.049 103.524  1.00  0.00            
ATOM    681  CE  LYS A  67      94.025  36.401 104.874  1.00  0.00            
ATOM    682  NZ  LYS A  67      95.447  36.270 105.211  1.00  0.00            
ATOM    683  HZ1 LYS A  67      95.959  35.564 104.725  1.00  0.00            
ATOM    684  HZ2 LYS A  67      95.909  37.159 105.138  1.00  0.00            
ATOM    685  HZ3 LYS A  67      95.607  36.080 106.180  1.00  0.00            
ATOM    686  C   LYS A  67      93.741  37.131  98.557  1.00  0.00            
ATOM    687  O   LYS A  67      92.572  37.481  98.449  1.00  0.00            
ATOM    688  N   ASN A  68      94.601  37.323  97.558  1.00  0.00            
ATOM    689  H   ASN A  68      95.491  36.867  97.573  1.00  0.00            
ATOM    690  CA  ASN A  68      94.309  38.077  96.334  1.00  0.00            
ATOM    691  CB  ASN A  68      93.899  37.041  95.290  1.00  0.00            
ATOM    692  CG  ASN A  68      95.135  36.301  94.776  1.00  0.00            
ATOM    693  OD1 ASN A  68      95.756  36.694  93.795  1.00  0.00            
ATOM    694  ND2 ASN A  68      95.192  35.093  95.349  1.00  0.00            
ATOM    695 1HD2 ASN A  68      94.495  34.702  95.941  1.00  0.00            
ATOM    696 2HD2 ASN A  68      96.119  34.731  95.451  1.00  0.00            
ATOM    697  C   ASN A  68      93.424  39.323  96.434  1.00  0.00            
ATOM    698  O   ASN A  68      92.348  39.409  95.856  1.00  0.00            
ATOM    699  N   LEU A  69      93.834  40.188  97.357  1.00  0.00            
ATOM    700  H   LEU A  69      94.773  40.160  97.702  1.00  0.00            
ATOM    701  CA  LEU A  69      93.068  41.351  97.824  1.00  0.00            
ATOM    702  CB  LEU A  69      93.123  41.467  99.347  1.00  0.00            
ATOM    703  CG  LEU A  69      92.062  40.636 100.074  1.00  0.00            
ATOM    704  CD1 LEU A  69      92.178  40.901 101.579  1.00  0.00            
ATOM    705  CD2 LEU A  69      90.631  40.805  99.553  1.00  0.00            
ATOM    706  C   LEU A  69      93.768  42.614  97.303  1.00  0.00            
ATOM    707  O   LEU A  69      94.944  42.871  97.532  1.00  0.00            
ATOM    708  N   LEU A  70      93.107  43.265  96.342  1.00  0.00            
ATOM    709  H   LEU A  70      92.502  42.841  95.660  1.00  0.00            
ATOM    710  CA  LEU A  70      93.402  44.682  96.098  1.00  0.00            
ATOM    711  CB  LEU A  70      93.122  45.095  94.651  1.00  0.00            
ATOM    712  CG  LEU A  70      93.956  46.343  94.335  1.00  0.00            
ATOM    713  CD1 LEU A  70      95.439  46.080  94.074  1.00  0.00            
ATOM    714  CD2 LEU A  70      93.333  47.151  93.189  1.00  0.00            
ATOM    715  C   LEU A  70      92.542  45.684  96.878  1.00  0.00            
ATOM    716  O   LEU A  70      91.325  45.542  96.926  1.00  0.00            
ATOM    717  N   HIS A  71      93.212  46.551  97.629  1.00  0.00            
ATOM    718  H   HIS A  71      94.191  46.395  97.759  1.00  0.00            
ATOM    719  CA  HIS A  71      92.549  47.543  98.480  1.00  0.00            
ATOM    720  CB  HIS A  71      93.124  47.420  99.897  1.00  0.00            
ATOM    721  CG  HIS A  71      92.878  46.128 100.669  1.00  0.00            
ATOM    722  ND1 HIS A  71      91.813  45.892 101.436  1.00  0.00            
ATOM    723  HD1 HIS A  71      91.022  46.485 101.579  1.00  0.00            
ATOM    724  CD2 HIS A  71      93.580  44.998 100.750  1.00  0.00            
ATOM    725  CE1 HIS A  71      91.862  44.719 102.057  1.00  0.00            
ATOM    726  NE2 HIS A  71      92.999  44.185 101.627  1.00  0.00            
ATOM    727  C   HIS A  71      92.893  48.967  98.031  1.00  0.00            
ATOM    728  O   HIS A  71      93.904  49.590  98.348  1.00  0.00            
ATOM    729  N   VAL A  72      92.044  49.433  97.129  1.00  0.00            
ATOM    730  H   VAL A  72      91.372  48.800  96.724  1.00  0.00            
ATOM    731  CA  VAL A  72      92.030  50.823  96.672  1.00  0.00            
ATOM    732  CB  VAL A  72      92.025  50.841  95.134  1.00  0.00            
ATOM    733  CG1 VAL A  72      90.711  50.318  94.552  1.00  0.00            
ATOM    734  CG2 VAL A  72      92.398  52.246  94.655  1.00  0.00            
ATOM    735  C   VAL A  72      90.977  51.645  97.416  1.00  0.00            
ATOM    736  O   VAL A  72      89.844  51.839  96.982  1.00  0.00            
ATOM    737  N   THR A  73      91.674  52.395  98.261  1.00  0.00            
ATOM    738  H   THR A  73      92.606  52.635  97.980  1.00  0.00            
ATOM    739  CA  THR A  73      91.031  53.365  99.171  1.00  0.00            
ATOM    740  CB  THR A  73      91.091  52.818 100.592  1.00  0.00            
ATOM    741  OG1 THR A  73      90.177  53.505 101.448  1.00  0.00            
ATOM    742  HG1 THR A  73      90.548  54.411 101.627  1.00  0.00            
ATOM    743  CG2 THR A  73      92.498  52.766 101.191  1.00  0.00            
ATOM    744  C   THR A  73      91.382  54.852  99.048  1.00  0.00            
ATOM    745  O   THR A  73      92.513  55.235  99.360  1.00  0.00            
ATOM    746  N   ASP A  74      90.406  55.483  98.409  1.00  0.00            
ATOM    747  H   ASP A  74      89.588  54.996  98.089  1.00  0.00            
ATOM    748  CA  ASP A  74      90.325  56.942  98.330  1.00  0.00            
ATOM    749  CB  ASP A  74      89.429  57.270  97.135  1.00  0.00            
ATOM    750  CG  ASP A  74      87.938  56.945  97.289  1.00  0.00            
ATOM    751  OD1 ASP A  74      87.282  57.798  97.926  1.00  0.00            
ATOM    752  OD2 ASP A  74      87.423  55.904  96.829  1.00  0.00            
ATOM    753  C   ASP A  74      89.763  57.675  99.561  1.00  0.00            
ATOM    754  O   ASP A  74      89.225  57.022 100.450  1.00  0.00            
ATOM    755  N   THR A  75      89.980  58.986  99.636  1.00  0.00            
ATOM    756  H   THR A  75      90.814  59.434  99.316  1.00  0.00            
ATOM    757  CA  THR A  75      89.268  59.794 100.630  1.00  0.00            
ATOM    758  CB  THR A  75      90.314  60.393 101.576  1.00  0.00            
ATOM    759  OG1 THR A  75      91.266  61.255 100.941  1.00  0.00            
ATOM    760  HG1 THR A  75      91.657  61.866 101.624  1.00  0.00            
ATOM    761  CG2 THR A  75      91.039  59.272 102.308  1.00  0.00            
ATOM    762  C   THR A  75      88.242  60.833 100.162  1.00  0.00            
ATOM    763  O   THR A  75      87.813  61.723 100.901  1.00  0.00            
ATOM    764  N   GLY A  76      87.842  60.682  98.907  1.00  0.00            
ATOM    765  H   GLY A  76      87.946  59.819  98.408  1.00  0.00            
ATOM    766  CA  GLY A  76      87.143  61.699  98.099  1.00  0.00            
ATOM    767  C   GLY A  76      85.760  62.017  98.668  1.00  0.00            
ATOM    768  O   GLY A  76      85.720  62.947  99.473  1.00  0.00            
ATOM    769  N   VAL A  77      84.766  61.293  98.156  1.00  0.00            
ATOM    770  H   VAL A  77      84.864  60.445  97.624  1.00  0.00            
ATOM    771  CA  VAL A  77      83.374  61.661  98.414  1.00  0.00            
ATOM    772  CB  VAL A  77      82.544  61.879  97.153  1.00  0.00            
ATOM    773  CG1 VAL A  77      81.166  62.461  97.494  1.00  0.00            
ATOM    774  CG2 VAL A  77      83.126  62.846  96.127  1.00  0.00            
ATOM    775  C   VAL A  77      82.621  60.796  99.436  1.00  0.00            
ATOM    776  O   VAL A  77      82.131  61.256 100.471  1.00  0.00            
ATOM    777  N   GLY A  78      82.510  59.537  99.011  1.00  0.00            
ATOM    778  H   GLY A  78      83.194  59.265  98.328  1.00  0.00            
ATOM    779  CA  GLY A  78      81.809  58.490  99.757  1.00  0.00            
ATOM    780  C   GLY A  78      80.297  58.466  99.551  1.00  0.00            
ATOM    781  O   GLY A  78      79.681  59.481  99.838  1.00  0.00            
ATOM    782  N   MET A  79      79.677  57.296  99.360  1.00  0.00            
ATOM    783  H   MET A  79      80.203  56.514  99.697  1.00  0.00            
ATOM    784  CA  MET A  79      78.277  57.132  98.988  1.00  0.00            
ATOM    785  CB  MET A  79      78.298  56.429  97.620  1.00  0.00            
ATOM    786  CG  MET A  79      78.895  57.301  96.519  1.00  0.00            
ATOM    787  SD  MET A  79      78.440  56.658  94.862  1.00  0.00            
ATOM    788  CE  MET A  79      79.206  55.058  94.821  1.00  0.00            
ATOM    789  C   MET A  79      77.509  56.442 100.124  1.00  0.00            
ATOM    790  O   MET A  79      78.177  55.733 100.868  1.00  0.00            
ATOM    791  N   THR A  80      76.191  56.585 100.231  1.00  0.00            
ATOM    792  H   THR A  80      75.693  57.414  99.965  1.00  0.00            
ATOM    793  CA  THR A  80      75.294  55.722 101.009  1.00  0.00            
ATOM    794  CB  THR A  80      74.064  56.435 101.578  1.00  0.00            
ATOM    795  OG1 THR A  80      73.130  56.757 100.543  1.00  0.00            
ATOM    796  HG1 THR A  80      73.586  57.473 100.004  1.00  0.00            
ATOM    797  CG2 THR A  80      74.341  57.623 102.497  1.00  0.00            
ATOM    798  C   THR A  80      74.822  54.451 100.297  1.00  0.00            
ATOM    799  O   THR A  80      74.937  54.285  99.090  1.00  0.00            
ATOM    800  N   ARG A  81      74.297  53.549 101.111  1.00  0.00            
ATOM    801  H   ARG A  81      74.521  53.604 102.088  1.00  0.00            
ATOM    802  CA  ARG A  81      73.706  52.282 100.663  1.00  0.00            
ATOM    803  CB  ARG A  81      72.868  51.528 101.695  1.00  0.00            
ATOM    804  CG  ARG A  81      73.744  50.634 102.573  1.00  0.00            
ATOM    805  CD  ARG A  81      72.952  50.110 103.767  1.00  0.00            
ATOM    806  NE  ARG A  81      72.686  51.255 104.653  1.00  0.00            
ATOM    807  HE  ARG A  81      73.167  52.113 104.470  1.00  0.00            
ATOM    808  CZ  ARG A  81      71.851  51.255 105.691  1.00  0.00            
ATOM    809  NH1 ARG A  81      71.095  50.201 106.043  1.00  0.00            
ATOM    810 1HH1 ARG A  81      70.996  49.352 105.526  1.00  0.00            
ATOM    811 2HH1 ARG A  81      70.503  50.359 106.836  1.00  0.00            
ATOM    812  NH2 ARG A  81      71.642  52.362 106.412  1.00  0.00            
ATOM    813 1HH2 ARG A  81      72.126  53.234 106.297  1.00  0.00            
ATOM    814 2HH2 ARG A  81      70.927  52.374 107.107  1.00  0.00            
ATOM    815  C   ARG A  81      72.828  52.346  99.402  1.00  0.00            
ATOM    816  O   ARG A  81      73.398  52.049  98.344  1.00  0.00            
ATOM    817  N   GLU A  82      71.677  52.986  99.323  1.00  0.00            
ATOM    818  H   GLU A  82      71.451  53.618 100.064  1.00  0.00            
ATOM    819  CA  GLU A  82      70.918  53.098  98.069  1.00  0.00            
ATOM    820  CB  GLU A  82      69.633  53.884  98.283  1.00  0.00            
ATOM    821  CG  GLU A  82      68.419  53.036  97.873  1.00  0.00            
ATOM    822  CD  GLU A  82      67.351  53.931  97.247  1.00  0.00            
ATOM    823  OE1 GLU A  82      66.497  54.385  98.031  1.00  0.00            
ATOM    824  OE2 GLU A  82      67.322  54.121  96.018  1.00  0.00            
ATOM    825  C   GLU A  82      71.712  53.730  96.920  1.00  0.00            
ATOM    826  O   GLU A  82      71.485  53.408  95.756  1.00  0.00            
ATOM    827  N   GLU A  83      72.549  54.692  97.284  1.00  0.00            
ATOM    828  H   GLU A  83      72.706  55.042  98.212  1.00  0.00            
ATOM    829  CA  GLU A  83      73.497  55.253  96.314  1.00  0.00            
ATOM    830  CB  GLU A  83      74.487  56.319  96.789  1.00  0.00            
ATOM    831  CG  GLU A  83      73.694  57.530  97.291  1.00  0.00            
ATOM    832  CD  GLU A  83      74.627  58.565  97.913  1.00  0.00            
ATOM    833  OE1 GLU A  83      75.545  59.026  97.204  1.00  0.00            
ATOM    834  OE2 GLU A  83      74.547  58.766  99.144  1.00  0.00            
ATOM    835  C   GLU A  83      74.402  54.298  95.531  1.00  0.00            
ATOM    836  O   GLU A  83      74.262  54.158  94.312  1.00  0.00            
ATOM    837  N   LEU A  84      75.018  53.474  96.370  1.00  0.00            
ATOM    838  H   LEU A  84      75.232  53.758  97.299  1.00  0.00            
ATOM    839  CA  LEU A  84      75.796  52.314  95.881  1.00  0.00            
ATOM    840  CB  LEU A  84      76.377  51.577  97.093  1.00  0.00            
ATOM    841  CG  LEU A  84      77.346  52.449  97.891  1.00  0.00            
ATOM    842  CD1 LEU A  84      77.494  51.900  99.306  1.00  0.00            
ATOM    843  CD2 LEU A  84      78.753  52.465  97.275  1.00  0.00            
ATOM    844  C   LEU A  84      74.920  51.354  95.067  1.00  0.00            
ATOM    845  O   LEU A  84      75.401  50.895  94.037  1.00  0.00            
ATOM    846  N   VAL A  85      73.698  51.071  95.485  1.00  0.00            
ATOM    847  H   VAL A  85      73.352  51.595  96.261  1.00  0.00            
ATOM    848  CA  VAL A  85      72.758  50.154  94.825  1.00  0.00            
ATOM    849  CB  VAL A  85      71.586  49.894  95.775  1.00  0.00            
ATOM    850  CG1 VAL A  85      70.480  49.061  95.121  1.00  0.00            
ATOM    851  CG2 VAL A  85      72.035  49.124  97.017  1.00  0.00            
ATOM    852  C   VAL A  85      72.343  50.772  93.482  1.00  0.00            
ATOM    853  O   VAL A  85      72.528  50.090  92.477  1.00  0.00            
ATOM    854  N   LYS A  86      71.998  52.062  93.467  1.00  0.00            
ATOM    855  H   LYS A  86      71.799  52.577  94.302  1.00  0.00            
ATOM    856  CA  LYS A  86      71.836  52.695  92.148  1.00  0.00            
ATOM    857  CB  LYS A  86      71.161  54.051  92.297  1.00  0.00            
ATOM    858  CG  LYS A  86      69.758  53.971  92.900  1.00  0.00            
ATOM    859  CD  LYS A  86      68.968  55.200  92.423  1.00  0.00            
ATOM    860  CE  LYS A  86      67.589  55.291  93.068  1.00  0.00            
ATOM    861  NZ  LYS A  86      66.605  54.502  92.302  1.00  0.00            
ATOM    862  HZ1 LYS A  86      65.778  55.075  92.318  1.00  0.00            
ATOM    863  HZ2 LYS A  86      66.865  54.450  91.337  1.00  0.00            
ATOM    864  HZ3 LYS A  86      66.523  53.636  92.779  1.00  0.00            
ATOM    865  C   LYS A  86      73.069  52.722  91.233  1.00  0.00            
ATOM    866  O   LYS A  86      73.130  52.019  90.231  1.00  0.00            
ATOM    867  N   ASN A  87      73.976  53.624  91.601  1.00  0.00            
ATOM    868  H   ASN A  87      74.021  53.910  92.556  1.00  0.00            
ATOM    869  CA  ASN A  87      75.292  53.881  91.002  1.00  0.00            
ATOM    870  CB  ASN A  87      76.175  54.732  91.914  1.00  0.00            
ATOM    871  CG  ASN A  87      75.598  56.146  92.075  1.00  0.00            
ATOM    872  OD1 ASN A  87      74.553  56.426  92.658  1.00  0.00            
ATOM    873  ND2 ASN A  87      76.428  57.123  91.736  1.00  0.00            
ATOM    874 1HD2 ASN A  87      77.378  57.144  91.410  1.00  0.00            
ATOM    875 2HD2 ASN A  87      76.022  58.044  91.678  1.00  0.00            
ATOM    876  C   ASN A  87      76.003  52.647  90.454  1.00  0.00            
ATOM    877  O   ASN A  87      76.517  52.775  89.344  1.00  0.00            
ATOM    878  N   LEU A  88      75.946  51.532  91.173  1.00  0.00            
ATOM    879  H   LEU A  88      75.503  51.406  92.056  1.00  0.00            
ATOM    880  CA  LEU A  88      76.509  50.255  90.710  1.00  0.00            
ATOM    881  CB  LEU A  88      77.362  49.767  91.893  1.00  0.00            
ATOM    882  CG  LEU A  88      78.757  50.391  91.972  1.00  0.00            
ATOM    883  CD1 LEU A  88      79.269  50.591  93.411  1.00  0.00            
ATOM    884  CD2 LEU A  88      79.809  49.497  91.333  1.00  0.00            
ATOM    885  C   LEU A  88      75.539  49.239  90.122  1.00  0.00            
ATOM    886  O   LEU A  88      75.558  49.006  88.907  1.00  0.00            
ATOM    887  N   GLY A  89      74.679  48.736  91.003  1.00  0.00            
ATOM    888  H   GLY A  89      74.598  49.008  91.956  1.00  0.00            
ATOM    889  CA  GLY A  89      73.533  47.832  90.822  1.00  0.00            
ATOM    890  C   GLY A  89      72.874  47.696  89.446  1.00  0.00            
ATOM    891  O   GLY A  89      72.428  46.602  89.091  1.00  0.00            
ATOM    892  N   THR A  90      72.488  48.869  88.958  1.00  0.00            
ATOM    893  H   THR A  90      72.666  49.659  89.540  1.00  0.00            
ATOM    894  CA  THR A  90      71.900  49.021  87.623  1.00  0.00            
ATOM    895  CB  THR A  90      71.853  50.460  87.124  1.00  0.00            
ATOM    896  OG1 THR A  90      72.977  51.227  87.561  1.00  0.00            
ATOM    897  HG1 THR A  90      72.903  51.543  88.506  1.00  0.00            
ATOM    898  CG2 THR A  90      70.580  51.189  87.572  1.00  0.00            
ATOM    899  C   THR A  90      72.621  48.189  86.560  1.00  0.00            
ATOM    900  O   THR A  90      71.997  47.226  86.106  1.00  0.00            
ATOM    901  N   ILE A  91      73.876  48.592  86.389  1.00  0.00            
ATOM    902  H   ILE A  91      74.320  49.296  86.937  1.00  0.00            
ATOM    903  CA  ILE A  91      74.776  47.910  85.444  1.00  0.00            
ATOM    904  CB  ILE A  91      75.782  48.887  84.820  1.00  0.00            
ATOM    905  CG1 ILE A  91      75.430  50.374  84.912  1.00  0.00            
ATOM    906  CG2 ILE A  91      75.946  48.591  83.328  1.00  0.00            
ATOM    907  CD  ILE A  91      76.149  50.927  86.137  1.00  0.00            
ATOM    908  C   ILE A  91      75.511  46.722  86.070  1.00  0.00            
ATOM    909  O   ILE A  91      75.335  45.587  85.648  1.00  0.00            
ATOM    910  N   ALA A  92      76.220  46.929  87.181  1.00  0.00            
ATOM    911  H   ALA A  92      76.411  47.805  87.615  1.00  0.00            
ATOM    912  CA  ALA A  92      76.972  45.878  87.877  1.00  0.00            
ATOM    913  CB  ALA A  92      78.001  46.629  88.725  1.00  0.00            
ATOM    914  C   ALA A  92      76.225  44.861  88.747  1.00  0.00            
ATOM    915  O   ALA A  92      76.057  44.901  89.964  1.00  0.00            
ATOM    916  N   LYS A  93      75.546  44.005  87.979  1.00  0.00            
ATOM    917  H   LYS A  93      75.634  44.067  86.989  1.00  0.00            
ATOM    918  CA  LYS A  93      74.591  43.027  88.508  1.00  0.00            
ATOM    919  CB  LYS A  93      73.608  42.510  87.444  1.00  0.00            
ATOM    920  CG  LYS A  93      72.720  43.524  86.729  1.00  0.00            
ATOM    921  CD  LYS A  93      71.929  42.783  85.648  1.00  0.00            
ATOM    922  CE  LYS A  93      70.596  43.503  85.399  1.00  0.00            
ATOM    923  NZ  LYS A  93      70.620  44.772  84.658  1.00  0.00            
ATOM    924  HZ1 LYS A  93      71.366  45.280  85.097  1.00  0.00            
ATOM    925  HZ2 LYS A  93      70.862  44.581  83.707  1.00  0.00            
ATOM    926  HZ3 LYS A  93      69.769  45.289  84.714  1.00  0.00            
ATOM    927  C   LYS A  93      75.147  41.858  89.327  1.00  0.00            
ATOM    928  O   LYS A  93      76.141  41.279  88.888  1.00  0.00            
ATOM    929  N   SER A  94      74.483  41.524  90.438  1.00  0.00            
ATOM    930  H   SER A  94      73.663  41.984  90.783  1.00  0.00            
ATOM    931  CA  SER A  94      75.080  40.592  91.390  1.00  0.00            
ATOM    932  CB  SER A  94      76.422  41.048  91.964  1.00  0.00            
ATOM    933  OG  SER A  94      76.266  42.258  92.717  1.00  0.00            
ATOM    934  HG  SER A  94      77.158  42.551  93.051  1.00  0.00            
ATOM    935  C   SER A  94      74.090  40.183  92.491  1.00  0.00            
ATOM    936  O   SER A  94      73.037  40.795  92.632  1.00  0.00            
ATOM    937  N   GLY A  95      74.212  38.912  92.871  1.00  0.00            
ATOM    938  H   GLY A  95      74.834  38.349  92.332  1.00  0.00            
ATOM    939  CA  GLY A  95      73.595  38.141  93.953  1.00  0.00            
ATOM    940  C   GLY A  95      72.659  37.077  93.367  1.00  0.00            
ATOM    941  O   GLY A  95      72.250  37.190  92.214  1.00  0.00            
ATOM    942  N   THR A  96      72.198  36.245  94.298  1.00  0.00            
ATOM    943  H   THR A  96      72.675  36.165  95.176  1.00  0.00            
ATOM    944  CA  THR A  96      71.127  35.278  94.026  1.00  0.00            
ATOM    945  CB  THR A  96      70.871  34.314  95.190  1.00  0.00            
ATOM    946  OG1 THR A  96      70.549  35.093  96.337  1.00  0.00            
ATOM    947  HG1 THR A  96      71.361  35.502  96.754  1.00  0.00            
ATOM    948  CG2 THR A  96      72.015  33.305  95.371  1.00  0.00            
ATOM    949  C   THR A  96      69.811  35.895  93.558  1.00  0.00            
ATOM    950  O   THR A  96      69.174  35.327  92.672  1.00  0.00            
ATOM    951  N   SER A  97      69.492  37.119  93.990  1.00  0.00            
ATOM    952  H   SER A  97      70.017  37.544  94.715  1.00  0.00            
ATOM    953  CA  SER A  97      68.361  37.951  93.563  1.00  0.00            
ATOM    954  CB  SER A  97      68.428  39.300  94.284  1.00  0.00            
ATOM    955  OG  SER A  97      69.747  39.862  94.287  1.00  0.00            
ATOM    956  HG  SER A  97      70.312  39.495  95.022  1.00  0.00            
ATOM    957  C   SER A  97      68.416  38.266  92.066  1.00  0.00            
ATOM    958  O   SER A  97      67.489  37.888  91.355  1.00  0.00            
ATOM    959  N   GLU A  98      69.609  38.650  91.634  1.00  0.00            
ATOM    960  H   GLU A  98      70.260  39.114  92.235  1.00  0.00            
ATOM    961  CA  GLU A  98      69.742  38.823  90.179  1.00  0.00            
ATOM    962  CB  GLU A  98      70.724  39.994  90.009  1.00  0.00            
ATOM    963  CG  GLU A  98      70.781  40.600  88.615  1.00  0.00            
ATOM    964  CD  GLU A  98      69.487  41.314  88.228  1.00  0.00            
ATOM    965  OE1 GLU A  98      69.472  42.568  88.190  1.00  0.00            
ATOM    966  OE2 GLU A  98      68.491  40.582  88.045  1.00  0.00            
ATOM    967  C   GLU A  98      69.948  37.541  89.395  1.00  0.00            
ATOM    968  O   GLU A  98      69.860  37.586  88.166  1.00  0.00            
ATOM    969  N   PHE A  99      70.470  36.505  90.046  1.00  0.00            
ATOM    970  H   PHE A  99      70.922  36.578  90.937  1.00  0.00            
ATOM    971  CA  PHE A  99      70.261  35.131  89.569  1.00  0.00            
ATOM    972  CB  PHE A  99      70.857  34.083  90.522  1.00  0.00            
ATOM    973  CG  PHE A  99      70.604  32.626  90.154  1.00  0.00            
ATOM    974  CD1 PHE A  99      69.755  31.827  90.915  1.00  0.00            
ATOM    975  HD1 PHE A  99      69.414  32.086  91.914  1.00  0.00            
ATOM    976  CD2 PHE A  99      70.845  32.394  88.803  1.00  0.00            
ATOM    977  HD2 PHE A  99      71.697  32.925  88.389  1.00  0.00            
ATOM    978  CE1 PHE A  99      69.185  30.717  90.292  1.00  0.00            
ATOM    979  HE1 PHE A  99      68.802  29.922  90.926  1.00  0.00            
ATOM    980  CE2 PHE A  99      70.173  31.325  88.221  1.00  0.00            
ATOM    981  HE2 PHE A  99      70.188  31.188  87.143  1.00  0.00            
ATOM    982  CZ  PHE A  99      69.371  30.447  88.944  1.00  0.00            
ATOM    983  HZ  PHE A  99      68.803  29.661  88.442  1.00  0.00            
ATOM    984  C   PHE A  99      68.800  34.911  89.190  1.00  0.00            
ATOM    985  O   PHE A  99      68.543  34.864  87.985  1.00  0.00            
ATOM    986  N   LEU A 100      67.928  35.050  90.178  1.00  0.00            
ATOM    987  H   LEU A 100      68.153  34.955  91.139  1.00  0.00            
ATOM    988  CA  LEU A 100      66.501  34.826  89.905  1.00  0.00            
ATOM    989  CB  LEU A 100      65.643  34.898  91.173  1.00  0.00            
ATOM    990  CG  LEU A 100      65.744  33.807  92.242  1.00  0.00            
ATOM    991  CD1 LEU A 100      65.012  34.181  93.525  1.00  0.00            
ATOM    992  CD2 LEU A 100      65.348  32.399  91.799  1.00  0.00            
ATOM    993  C   LEU A 100      65.698  35.619  88.869  1.00  0.00            
ATOM    994  O   LEU A 100      64.663  35.132  88.402  1.00  0.00            
ATOM    995  N   ASN A 101      66.287  36.759  88.523  1.00  0.00            
ATOM    996  H   ASN A 101      67.054  37.037  89.110  1.00  0.00            
ATOM    997  CA  ASN A 101      65.827  37.741  87.527  1.00  0.00            
ATOM    998  CB  ASN A 101      65.831  39.124  88.192  1.00  0.00            
ATOM    999  CG  ASN A 101      65.082  40.135  87.335  1.00  0.00            
ATOM   1000  OD1 ASN A 101      63.854  40.177  87.274  1.00  0.00            
ATOM   1001  ND2 ASN A 101      65.882  41.164  87.043  1.00  0.00            
ATOM   1002 1HD2 ASN A 101      66.809  41.144  87.429  1.00  0.00            
ATOM   1003 2HD2 ASN A 101      65.767  41.609  86.152  1.00  0.00            
ATOM   1004  C   ASN A 101      66.612  37.494  86.234  1.00  0.00            
ATOM   1005  O   ASN A 101      66.281  36.615  85.437  1.00  0.00            
ATOM   1006  N   LYS A 102      67.739  38.192  86.154  1.00  0.00            
ATOM   1007  H   LYS A 102      68.113  38.663  86.957  1.00  0.00            
ATOM   1008  CA  LYS A 102      68.405  38.232  84.846  1.00  0.00            
ATOM   1009  CB  LYS A 102      69.345  39.418  84.662  1.00  0.00            
ATOM   1010  CG  LYS A 102      69.932  39.783  83.304  1.00  0.00            
ATOM   1011  CD  LYS A 102      68.907  40.449  82.387  1.00  0.00            
ATOM   1012  CE  LYS A 102      69.224  40.757  80.911  1.00  0.00            
ATOM   1013  NZ  LYS A 102      68.448  41.889  80.399  1.00  0.00            
ATOM   1014  HZ1 LYS A 102      67.465  41.816  80.539  1.00  0.00            
ATOM   1015  HZ2 LYS A 102      68.738  42.755  80.827  1.00  0.00            
ATOM   1016  HZ3 LYS A 102      68.611  42.035  79.417  1.00  0.00            
ATOM   1017  C   LYS A 102      69.044  36.938  84.314  1.00  0.00            
ATOM   1018  O   LYS A 102      68.940  36.650  83.125  1.00  0.00            
ATOM   1019  N   MET A 103      69.645  36.095  85.147  1.00  0.00            
ATOM   1020  H   MET A 103      69.775  36.317  86.113  1.00  0.00            
ATOM   1021  CA  MET A 103      70.410  34.892  84.803  1.00  0.00            
ATOM   1022  CB  MET A 103      71.426  34.583  85.905  1.00  0.00            
ATOM   1023  CG  MET A 103      72.717  35.345  85.622  1.00  0.00            
ATOM   1024  SD  MET A 103      73.650  34.900  84.104  1.00  0.00            
ATOM   1025  CE  MET A 103      75.026  35.863  84.706  1.00  0.00            
ATOM   1026  C   MET A 103      69.490  33.741  84.415  1.00  0.00            
ATOM   1027  O   MET A 103      69.933  32.964  83.575  1.00  0.00            
ATOM   1028  N   THR A 104      68.284  33.790  84.981  1.00  0.00            
ATOM   1029  H   THR A 104      68.018  34.524  85.605  1.00  0.00            
ATOM   1030  CA  THR A 104      67.214  32.933  84.457  1.00  0.00            
ATOM   1031  CB  THR A 104      66.227  32.333  85.462  1.00  0.00            
ATOM   1032  OG1 THR A 104      65.305  33.329  85.919  1.00  0.00            
ATOM   1033  HG1 THR A 104      64.454  32.838  86.104  1.00  0.00            
ATOM   1034  CG2 THR A 104      66.782  31.620  86.687  1.00  0.00            
ATOM   1035  C   THR A 104      66.369  33.374  83.248  1.00  0.00            
ATOM   1036  O   THR A 104      66.227  32.569  82.337  1.00  0.00            
ATOM   1037  N   GLU A 105      66.090  34.670  83.166  1.00  0.00            
ATOM   1038  H   GLU A 105      66.175  35.275  83.955  1.00  0.00            
ATOM   1039  CA  GLU A 105      65.746  35.389  81.928  1.00  0.00            
ATOM   1040  CB  GLU A 105      65.460  36.878  82.183  1.00  0.00            
ATOM   1041  CG  GLU A 105      64.726  37.531  81.006  1.00  0.00            
ATOM   1042  CD  GLU A 105      64.702  39.061  81.114  1.00  0.00            
ATOM   1043  OE1 GLU A 105      63.643  39.673  80.869  1.00  0.00            
ATOM   1044  OE2 GLU A 105      65.750  39.736  81.120  1.00  0.00            
ATOM   1045  C   GLU A 105      66.724  35.124  80.782  1.00  0.00            
ATOM   1046  O   GLU A 105      66.189  34.982  79.676  1.00  0.00            
ATOM   1047  N   ALA A 106      68.022  35.031  81.014  1.00  0.00            
ATOM   1048  H   ALA A 106      68.380  35.447  81.852  1.00  0.00            
ATOM   1049  CA  ALA A 106      69.019  34.522  80.055  1.00  0.00            
ATOM   1050  CB  ALA A 106      70.455  34.510  80.583  1.00  0.00            
ATOM   1051  C   ALA A 106      68.733  33.082  79.627  1.00  0.00            
ATOM   1052  O   ALA A 106      68.835  32.782  78.440  1.00  0.00            
ATOM   1053  N   GLN A 107      68.582  32.176  80.585  1.00  0.00            
ATOM   1054  H   GLN A 107      68.633  32.470  81.531  1.00  0.00            
ATOM   1055  CA  GLN A 107      68.439  30.746  80.272  1.00  0.00            
ATOM   1056  CB  GLN A 107      68.367  29.858  81.523  1.00  0.00            
ATOM   1057  CG  GLN A 107      69.763  29.920  82.142  1.00  0.00            
ATOM   1058  CD  GLN A 107      69.975  29.006  83.348  1.00  0.00            
ATOM   1059  OE1 GLN A 107      70.133  27.789  83.228  1.00  0.00            
ATOM   1060  NE2 GLN A 107      70.055  29.611  84.528  1.00  0.00            
ATOM   1061 1HE2 GLN A 107      69.845  30.590  84.495  1.00  0.00            
ATOM   1062 2HE2 GLN A 107      70.094  29.070  85.367  1.00  0.00            
ATOM   1063  C   GLN A 107      67.198  30.472  79.421  1.00  0.00            
ATOM   1064  O   GLN A 107      67.268  30.014  78.283  1.00  0.00            
ATOM   1065  N   GLU A 108      66.083  31.057  79.869  1.00  0.00            
ATOM   1066  H   GLU A 108      66.128  31.483  80.779  1.00  0.00            
ATOM   1067  CA  GLU A 108      64.763  31.024  79.242  1.00  0.00            
ATOM   1068  CB  GLU A 108      63.562  31.549  80.035  1.00  0.00            
ATOM   1069  CG  GLU A 108      63.393  30.765  81.334  1.00  0.00            
ATOM   1070  CD  GLU A 108      62.199  31.219  82.185  1.00  0.00            
ATOM   1071  OE1 GLU A 108      61.118  30.594  82.095  1.00  0.00            
ATOM   1072  OE2 GLU A 108      62.424  32.145  82.994  1.00  0.00            
ATOM   1073  C   GLU A 108      64.824  31.496  77.793  1.00  0.00            
ATOM   1074  O   GLU A 108      64.943  30.706  76.860  1.00  0.00            
ATOM   1075  N   ASP A 109      64.864  32.814  77.585  1.00  0.00            
ATOM   1076  H   ASP A 109      64.695  33.449  78.346  1.00  0.00            
ATOM   1077  CA  ASP A 109      64.962  33.516  76.303  1.00  0.00            
ATOM   1078  CB  ASP A 109      64.659  35.007  76.485  1.00  0.00            
ATOM   1079  CG  ASP A 109      63.187  35.247  76.138  1.00  0.00            
ATOM   1080  OD1 ASP A 109      62.362  34.790  76.955  1.00  0.00            
ATOM   1081  OD2 ASP A 109      62.987  36.181  75.328  1.00  0.00            
ATOM   1082  C   ASP A 109      66.199  33.339  75.421  1.00  0.00            
ATOM   1083  O   ASP A 109      66.072  33.380  74.203  1.00  0.00            
ATOM   1084  N   GLY A 110      67.369  33.224  76.047  1.00  0.00            
ATOM   1085  H   GLY A 110      67.413  33.289  77.049  1.00  0.00            
ATOM   1086  CA  GLY A 110      68.620  33.041  75.296  1.00  0.00            
ATOM   1087  C   GLY A 110      69.265  34.401  75.046  1.00  0.00            
ATOM   1088  O   GLY A 110      69.089  35.024  73.997  1.00  0.00            
ATOM   1089  N   GLN A 111      69.794  34.929  76.153  1.00  0.00            
ATOM   1090  H   GLN A 111      69.936  34.372  76.973  1.00  0.00            
ATOM   1091  CA  GLN A 111      70.450  36.231  76.178  1.00  0.00            
ATOM   1092  CB  GLN A 111      69.888  36.976  77.388  1.00  0.00            
ATOM   1093  CG  GLN A 111      68.509  37.577  77.140  1.00  0.00            
ATOM   1094  CD  GLN A 111      67.973  38.520  78.224  1.00  0.00            
ATOM   1095  OE1 GLN A 111      68.088  39.735  78.113  1.00  0.00            
ATOM   1096  NE2 GLN A 111      67.167  38.074  79.182  1.00  0.00            
ATOM   1097 1HE2 GLN A 111      66.997  37.091  79.080  1.00  0.00            
ATOM   1098 2HE2 GLN A 111      66.798  38.706  79.869  1.00  0.00            
ATOM   1099  C   GLN A 111      71.919  35.941  76.521  1.00  0.00            
ATOM   1100  O   GLN A 111      72.305  35.210  77.435  1.00  0.00            
ATOM   1101  N   SER A 112      72.761  36.865  76.078  1.00  0.00            
ATOM   1102  H   SER A 112      72.499  37.702  75.597  1.00  0.00            
ATOM   1103  CA  SER A 112      74.203  36.809  76.325  1.00  0.00            
ATOM   1104  CB  SER A 112      74.993  37.020  75.030  1.00  0.00            
ATOM   1105  OG  SER A 112      74.743  35.982  74.072  1.00  0.00            
ATOM   1106  HG  SER A 112      73.927  36.253  73.570  1.00  0.00            
ATOM   1107  C   SER A 112      74.754  37.877  77.270  1.00  0.00            
ATOM   1108  O   SER A 112      74.142  38.909  77.502  1.00  0.00            
ATOM   1109  N   THR A 113      76.051  37.897  77.583  1.00  0.00            
ATOM   1110  H   THR A 113      76.603  37.100  77.340  1.00  0.00            
ATOM   1111  CA  THR A 113      76.833  38.803  78.433  1.00  0.00            
ATOM   1112  CB  THR A 113      78.347  38.578  78.397  1.00  0.00            
ATOM   1113  OG1 THR A 113      78.718  38.085  77.103  1.00  0.00            
ATOM   1114  HG1 THR A 113      79.638  37.715  77.108  1.00  0.00            
ATOM   1115  CG2 THR A 113      78.618  37.331  79.240  1.00  0.00            
ATOM   1116  C   THR A 113      76.523  40.291  78.246  1.00  0.00            
ATOM   1117  O   THR A 113      76.517  41.090  79.178  1.00  0.00            
ATOM   1118  N   SER A 114      76.260  40.584  76.981  1.00  0.00            
ATOM   1119  H   SER A 114      76.042  39.885  76.304  1.00  0.00            
ATOM   1120  CA  SER A 114      75.857  41.922  76.522  1.00  0.00            
ATOM   1121  CB  SER A 114      75.980  41.909  74.989  1.00  0.00            
ATOM   1122  OG  SER A 114      75.420  40.789  74.300  1.00  0.00            
ATOM   1123  HG  SER A 114      74.447  40.888  74.059  1.00  0.00            
ATOM   1124  C   SER A 114      74.474  42.461  76.896  1.00  0.00            
ATOM   1125  O   SER A 114      74.291  43.559  77.434  1.00  0.00            
ATOM   1126  N   GLU A 115      73.499  41.583  76.736  1.00  0.00            
ATOM   1127  H   GLU A 115      73.695  40.829  76.110  1.00  0.00            
ATOM   1128  CA  GLU A 115      72.129  41.813  77.225  1.00  0.00            
ATOM   1129  CB  GLU A 115      71.195  40.728  76.706  1.00  0.00            
ATOM   1130  CG  GLU A 115      70.965  40.791  75.194  1.00  0.00            
ATOM   1131  CD  GLU A 115      72.182  40.436  74.341  1.00  0.00            
ATOM   1132  OE1 GLU A 115      72.396  39.211  74.263  1.00  0.00            
ATOM   1133  OE2 GLU A 115      72.879  41.280  73.740  1.00  0.00            
ATOM   1134  C   GLU A 115      72.081  41.738  78.751  1.00  0.00            
ATOM   1135  O   GLU A 115      71.237  42.383  79.383  1.00  0.00            
ATOM   1136  N   LEU A 116      72.931  40.875  79.288  1.00  0.00            
ATOM   1137  H   LEU A 116      73.482  40.350  78.640  1.00  0.00            
ATOM   1138  CA  LEU A 116      73.116  40.720  80.741  1.00  0.00            
ATOM   1139  CB  LEU A 116      73.900  39.451  81.062  1.00  0.00            
ATOM   1140  CG  LEU A 116      73.324  38.160  80.475  1.00  0.00            
ATOM   1141  CD1 LEU A 116      74.160  36.989  80.993  1.00  0.00            
ATOM   1142  CD2 LEU A 116      71.885  37.943  80.953  1.00  0.00            
ATOM   1143  C   LEU A 116      73.568  41.965  81.523  1.00  0.00            
ATOM   1144  O   LEU A 116      72.896  42.340  82.476  1.00  0.00            
ATOM   1145  N   ILE A 117      74.828  42.351  81.319  1.00  0.00            
ATOM   1146  H   ILE A 117      75.437  41.900  80.669  1.00  0.00            
ATOM   1147  CA  ILE A 117      75.476  43.480  81.980  1.00  0.00            
ATOM   1148  CB  ILE A 117      76.570  42.962  82.917  1.00  0.00            
ATOM   1149  CG1 ILE A 117      77.515  41.963  82.250  1.00  0.00            
ATOM   1150  CG2 ILE A 117      75.835  42.303  84.093  1.00  0.00            
ATOM   1151  CD  ILE A 117      78.947  42.319  82.656  1.00  0.00            
ATOM   1152  C   ILE A 117      75.870  44.404  80.821  1.00  0.00            
ATOM   1153  O   ILE A 117      76.424  43.992  79.797  1.00  0.00            
ATOM   1154  N   GLY A 118      75.311  45.610  80.915  1.00  0.00            
ATOM   1155  H   GLY A 118      74.925  45.894  81.788  1.00  0.00            
ATOM   1156  CA  GLY A 118      75.433  46.687  79.920  1.00  0.00            
ATOM   1157  C   GLY A 118      76.872  47.166  79.686  1.00  0.00            
ATOM   1158  O   GLY A 118      77.768  46.345  79.846  1.00  0.00            
ATOM   1159  N   GLN A 119      77.096  48.422  79.313  1.00  0.00            
ATOM   1160  H   GLN A 119      76.524  49.097  79.774  1.00  0.00            
ATOM   1161  CA  GLN A 119      78.443  48.979  79.077  1.00  0.00            
ATOM   1162  CB  GLN A 119      78.282  50.187  78.146  1.00  0.00            
ATOM   1163  CG  GLN A 119      78.690  50.103  76.679  1.00  0.00            
ATOM   1164  CD  GLN A 119      78.237  51.300  75.837  1.00  0.00            
ATOM   1165  OE1 GLN A 119      77.490  51.332  74.861  1.00  0.00            
ATOM   1166  NE2 GLN A 119      78.872  52.406  76.226  1.00  0.00            
ATOM   1167 1HE2 GLN A 119      79.458  52.400  77.032  1.00  0.00            
ATOM   1168 2HE2 GLN A 119      78.724  53.196  75.621  1.00  0.00            
ATOM   1169  C   GLN A 119      79.030  49.394  80.418  1.00  0.00            
ATOM   1170  O   GLN A 119      78.163  49.833  81.180  1.00  0.00            
ATOM   1171  N   PHE A 120      80.296  49.097  80.703  1.00  0.00            
ATOM   1172  H   PHE A 120      80.853  48.615  80.022  1.00  0.00            
ATOM   1173  CA  PHE A 120      80.948  49.423  81.977  1.00  0.00            
ATOM   1174  CB  PHE A 120      81.586  48.146  82.532  1.00  0.00            
ATOM   1175  CG  PHE A 120      80.539  47.175  83.080  1.00  0.00            
ATOM   1176  CD1 PHE A 120      80.414  46.840  84.429  1.00  0.00            
ATOM   1177  HD1 PHE A 120      81.164  47.199  85.130  1.00  0.00            
ATOM   1178  CD2 PHE A 120      79.762  46.496  82.149  1.00  0.00            
ATOM   1179  HD2 PHE A 120      79.792  46.725  81.088  1.00  0.00            
ATOM   1180  CE1 PHE A 120      79.437  45.972  84.893  1.00  0.00            
ATOM   1181  HE1 PHE A 120      79.135  45.818  85.932  1.00  0.00            
ATOM   1182  CE2 PHE A 120      78.770  45.631  82.606  1.00  0.00            
ATOM   1183  HE2 PHE A 120      78.100  45.157  81.888  1.00  0.00            
ATOM   1184  CZ  PHE A 120      78.560  45.429  83.962  1.00  0.00            
ATOM   1185  HZ  PHE A 120      77.674  44.901  84.313  1.00  0.00            
ATOM   1186  C   PHE A 120      82.015  50.505  82.010  1.00  0.00            
ATOM   1187  O   PHE A 120      83.136  50.309  81.541  1.00  0.00            
ATOM   1188  N   GLY A 121      81.577  51.593  82.643  1.00  0.00            
ATOM   1189  H   GLY A 121      80.623  51.648  82.917  1.00  0.00            
ATOM   1190  CA  GLY A 121      82.234  52.879  82.920  1.00  0.00            
ATOM   1191  C   GLY A 121      83.502  52.692  83.771  1.00  0.00            
ATOM   1192  O   GLY A 121      84.101  51.647  83.997  1.00  0.00            
ATOM   1193  N   VAL A 122      83.934  53.857  84.244  1.00  0.00            
ATOM   1194  H   VAL A 122      83.353  54.677  84.286  1.00  0.00            
ATOM   1195  CA  VAL A 122      85.136  53.988  85.069  1.00  0.00            
ATOM   1196  CB  VAL A 122      85.721  55.406  85.107  1.00  0.00            
ATOM   1197  CG1 VAL A 122      86.243  55.758  83.714  1.00  0.00            
ATOM   1198  CG2 VAL A 122      84.840  56.487  85.721  1.00  0.00            
ATOM   1199  C   VAL A 122      85.183  53.447  86.508  1.00  0.00            
ATOM   1200  O   VAL A 122      84.174  53.309  87.189  1.00  0.00            
ATOM   1201  N   GLY A 123      86.365  52.914  86.790  1.00  0.00            
ATOM   1202  H   GLY A 123      86.984  52.558  86.094  1.00  0.00            
ATOM   1203  CA  GLY A 123      86.763  52.608  88.177  1.00  0.00            
ATOM   1204  C   GLY A 123      86.128  51.359  88.799  1.00  0.00            
ATOM   1205  O   GLY A 123      86.304  50.265  88.249  1.00  0.00            
ATOM   1206  N   PHE A 124      85.037  51.694  89.464  1.00  0.00            
ATOM   1207  H   PHE A 124      84.768  52.654  89.449  1.00  0.00            
ATOM   1208  CA  PHE A 124      83.980  50.882  90.094  1.00  0.00            
ATOM   1209  CB  PHE A 124      82.797  51.750  90.515  1.00  0.00            
ATOM   1210  CG  PHE A 124      82.950  52.691  91.715  1.00  0.00            
ATOM   1211  CD1 PHE A 124      82.348  52.182  92.860  1.00  0.00            
ATOM   1212  HD1 PHE A 124      81.875  51.201  92.789  1.00  0.00            
ATOM   1213  CD2 PHE A 124      83.433  53.991  91.610  1.00  0.00            
ATOM   1214  HD2 PHE A 124      83.934  54.388  90.720  1.00  0.00            
ATOM   1215  CE1 PHE A 124      82.137  53.061  93.916  1.00  0.00            
ATOM   1216  HE1 PHE A 124      81.992  52.522  94.856  1.00  0.00            
ATOM   1217  CE2 PHE A 124      83.241  54.823  92.701  1.00  0.00            
ATOM   1218  HE2 PHE A 124      83.577  55.861  92.687  1.00  0.00            
ATOM   1219  CZ  PHE A 124      82.589  54.366  93.838  1.00  0.00            
ATOM   1220  HZ  PHE A 124      82.169  55.154  94.470  1.00  0.00            
ATOM   1221  C   PHE A 124      83.419  49.776  89.194  1.00  0.00            
ATOM   1222  O   PHE A 124      83.397  48.630  89.620  1.00  0.00            
ATOM   1223  N   TYR A 125      83.156  50.092  87.927  1.00  0.00            
ATOM   1224  H   TYR A 125      83.221  51.016  87.565  1.00  0.00            
ATOM   1225  CA  TYR A 125      82.630  49.138  86.942  1.00  0.00            
ATOM   1226  CB  TYR A 125      82.025  49.970  85.809  1.00  0.00            
ATOM   1227  CG  TYR A 125      80.955  50.911  86.372  1.00  0.00            
ATOM   1228  CD1 TYR A 125      81.136  52.283  86.169  1.00  0.00            
ATOM   1229  HD1 TYR A 125      82.005  52.700  85.665  1.00  0.00            
ATOM   1230  CD2 TYR A 125      79.853  50.468  87.077  1.00  0.00            
ATOM   1231  HD2 TYR A 125      79.741  49.394  87.275  1.00  0.00            
ATOM   1232  CE1 TYR A 125      80.217  53.204  86.636  1.00  0.00            
ATOM   1233  HE1 TYR A 125      80.476  54.266  86.687  1.00  0.00            
ATOM   1234  CE2 TYR A 125      78.967  51.382  87.624  1.00  0.00            
ATOM   1235  HE2 TYR A 125      78.399  51.118  88.512  1.00  0.00            
ATOM   1236  CZ  TYR A 125      79.105  52.736  87.323  1.00  0.00            
ATOM   1237  OH  TYR A 125      78.043  53.593  87.338  1.00  0.00            
ATOM   1238  HH  TYR A 125      77.442  53.311  88.081  1.00  0.00            
ATOM   1239  C   TYR A 125      83.601  48.091  86.387  1.00  0.00            
ATOM   1240  O   TYR A 125      83.401  46.879  86.529  1.00  0.00            
ATOM   1241  N   SER A 126      84.712  48.601  85.885  1.00  0.00            
ATOM   1242  H   SER A 126      84.912  49.588  85.914  1.00  0.00            
ATOM   1243  CA  SER A 126      85.781  47.677  85.485  1.00  0.00            
ATOM   1244  CB  SER A 126      86.842  48.508  84.759  1.00  0.00            
ATOM   1245  OG  SER A 126      87.368  49.689  85.384  1.00  0.00            
ATOM   1246  HG  SER A 126      87.366  50.539  84.857  1.00  0.00            
ATOM   1247  C   SER A 126      86.406  46.940  86.674  1.00  0.00            
ATOM   1248  O   SER A 126      86.568  45.741  86.499  1.00  0.00            
ATOM   1249  N   ALA A 127      86.564  47.495  87.873  1.00  0.00            
ATOM   1250  H   ALA A 127      86.486  48.492  87.956  1.00  0.00            
ATOM   1251  CA  ALA A 127      86.992  46.838  89.115  1.00  0.00            
ATOM   1252  CB  ALA A 127      86.984  47.733  90.356  1.00  0.00            
ATOM   1253  C   ALA A 127      86.219  45.608  89.586  1.00  0.00            
ATOM   1254  O   ALA A 127      86.732  44.677  90.195  1.00  0.00            
ATOM   1255  N   PHE A 128      84.905  45.829  89.488  1.00  0.00            
ATOM   1256  H   PHE A 128      84.544  46.762  89.450  1.00  0.00            
ATOM   1257  CA  PHE A 128      83.897  44.764  89.585  1.00  0.00            
ATOM   1258  CB  PHE A 128      82.507  45.386  89.381  1.00  0.00            
ATOM   1259  CG  PHE A 128      81.339  44.406  89.307  1.00  0.00            
ATOM   1260  CD1 PHE A 128      80.592  44.126  90.452  1.00  0.00            
ATOM   1261  HD1 PHE A 128      80.865  44.405  91.471  1.00  0.00            
ATOM   1262  CD2 PHE A 128      80.924  43.981  88.051  1.00  0.00            
ATOM   1263  HD2 PHE A 128      81.516  44.220  87.168  1.00  0.00            
ATOM   1264  CE1 PHE A 128      79.367  43.489  90.328  1.00  0.00            
ATOM   1265  HE1 PHE A 128      78.791  43.330  91.241  1.00  0.00            
ATOM   1266  CE2 PHE A 128      79.757  43.223  87.954  1.00  0.00            
ATOM   1267  HE2 PHE A 128      79.445  42.812  86.993  1.00  0.00            
ATOM   1268  CZ  PHE A 128      78.979  43.008  89.084  1.00  0.00            
ATOM   1269  HZ  PHE A 128      78.166  42.290  89.071  1.00  0.00            
ATOM   1270  C   PHE A 128      84.188  43.666  88.557  1.00  0.00            
ATOM   1271  O   PHE A 128      84.331  42.536  89.014  1.00  0.00            
ATOM   1272  N   LEU A 129      84.147  44.050  87.279  1.00  0.00            
ATOM   1273  H   LEU A 129      84.071  45.009  87.011  1.00  0.00            
ATOM   1274  CA  LEU A 129      84.310  43.040  86.221  1.00  0.00            
ATOM   1275  CB  LEU A 129      84.444  43.653  84.820  1.00  0.00            
ATOM   1276  CG  LEU A 129      83.223  44.485  84.417  1.00  0.00            
ATOM   1277  CD1 LEU A 129      83.534  45.199  83.088  1.00  0.00            
ATOM   1278  CD2 LEU A 129      82.082  43.509  84.122  1.00  0.00            
ATOM   1279  C   LEU A 129      85.589  42.206  86.352  1.00  0.00            
ATOM   1280  O   LEU A 129      85.635  40.983  86.258  1.00  0.00            
ATOM   1281  N   VAL A 130      86.690  42.804  86.772  1.00  0.00            
ATOM   1282  H   VAL A 130      86.681  43.772  87.025  1.00  0.00            
ATOM   1283  CA  VAL A 130      88.007  42.225  87.093  1.00  0.00            
ATOM   1284  CB  VAL A 130      89.185  43.187  86.934  1.00  0.00            
ATOM   1285  CG1 VAL A 130      89.239  43.961  85.612  1.00  0.00            
ATOM   1286  CG2 VAL A 130      89.242  44.168  88.105  1.00  0.00            
ATOM   1287  C   VAL A 130      88.113  41.370  88.356  1.00  0.00            
ATOM   1288  O   VAL A 130      89.101  40.635  88.432  1.00  0.00            
ATOM   1289  N   ALA A 131      87.309  41.608  89.384  1.00  0.00            
ATOM   1290  H   ALA A 131      86.636  42.345  89.321  1.00  0.00            
ATOM   1291  CA  ALA A 131      87.264  40.800  90.618  1.00  0.00            
ATOM   1292  CB  ALA A 131      86.936  41.851  91.685  1.00  0.00            
ATOM   1293  C   ALA A 131      86.327  39.586  90.619  1.00  0.00            
ATOM   1294  O   ALA A 131      85.287  39.581  89.964  1.00  0.00            
ATOM   1295  N   ASP A 132      86.702  38.600  91.437  1.00  0.00            
ATOM   1296  H   ASP A 132      87.511  38.633  92.025  1.00  0.00            
ATOM   1297  CA  ASP A 132      85.785  37.512  91.767  1.00  0.00            
ATOM   1298  CB  ASP A 132      86.638  36.352  92.296  1.00  0.00            
ATOM   1299  CG  ASP A 132      85.976  35.001  92.053  1.00  0.00            
ATOM   1300  OD1 ASP A 132      86.308  34.534  90.937  1.00  0.00            
ATOM   1301  OD2 ASP A 132      85.103  34.494  92.783  1.00  0.00            
ATOM   1302  C   ASP A 132      84.722  37.807  92.819  1.00  0.00            
ATOM   1303  O   ASP A 132      83.599  37.289  92.838  1.00  0.00            
ATOM   1304  N   LYS A 133      85.230  38.378  93.907  1.00  0.00            
ATOM   1305  H   LYS A 133      86.192  38.197  94.132  1.00  0.00            
ATOM   1306  CA  LYS A 133      84.457  39.003  94.983  1.00  0.00            
ATOM   1307  CB  LYS A 133      84.619  38.253  96.303  1.00  0.00            
ATOM   1308  CG  LYS A 133      83.940  38.800  97.554  1.00  0.00            
ATOM   1309  CD  LYS A 133      84.024  37.974  98.837  1.00  0.00            
ATOM   1310  CE  LYS A 133      82.694  38.137  99.592  1.00  0.00            
ATOM   1311  NZ  LYS A 133      82.737  37.213 100.738  1.00  0.00            
ATOM   1312  HZ1 LYS A 133      82.989  36.319 100.366  1.00  0.00            
ATOM   1313  HZ2 LYS A 133      83.368  37.510 101.453  1.00  0.00            
ATOM   1314  HZ3 LYS A 133      81.854  37.277 101.208  1.00  0.00            
ATOM   1315  C   LYS A 133      84.962  40.442  95.103  1.00  0.00            
ATOM   1316  O   LYS A 133      86.141  40.789  95.106  1.00  0.00            
ATOM   1317  N   VAL A 134      84.044  41.378  95.317  1.00  0.00            
ATOM   1318  H   VAL A 134      83.073  41.115  95.381  1.00  0.00            
ATOM   1319  CA  VAL A 134      84.305  42.818  95.197  1.00  0.00            
ATOM   1320  CB  VAL A 134      84.232  43.280  93.734  1.00  0.00            
ATOM   1321  CG1 VAL A 134      82.817  43.342  93.160  1.00  0.00            
ATOM   1322  CG2 VAL A 134      84.940  44.637  93.706  1.00  0.00            
ATOM   1323  C   VAL A 134      83.536  43.657  96.213  1.00  0.00            
ATOM   1324  O   VAL A 134      82.318  43.760  96.065  1.00  0.00            
ATOM   1325  N   ILE A 135      84.239  44.170  97.222  1.00  0.00            
ATOM   1326  H   ILE A 135      85.227  44.039  97.115  1.00  0.00            
ATOM   1327  CA  ILE A 135      83.740  44.728  98.487  1.00  0.00            
ATOM   1328  CB  ILE A 135      84.450  44.056  99.664  1.00  0.00            
ATOM   1329  CG1 ILE A 135      84.301  42.533  99.593  1.00  0.00            
ATOM   1330  CG2 ILE A 135      83.786  44.482 100.965  1.00  0.00            
ATOM   1331  CD  ILE A 135      85.603  41.920 100.119  1.00  0.00            
ATOM   1332  C   ILE A 135      83.979  46.229  98.577  1.00  0.00            
ATOM   1333  O   ILE A 135      84.976  46.795  99.037  1.00  0.00            
ATOM   1334  N   VAL A 136      83.013  46.863  97.917  1.00  0.00            
ATOM   1335  H   VAL A 136      82.122  46.440  97.795  1.00  0.00            
ATOM   1336  CA  VAL A 136      83.002  48.332  97.819  1.00  0.00            
ATOM   1337  CB  VAL A 136      82.300  48.763  96.539  1.00  0.00            
ATOM   1338  CG1 VAL A 136      82.258  50.285  96.341  1.00  0.00            
ATOM   1339  CG2 VAL A 136      82.872  48.147  95.260  1.00  0.00            
ATOM   1340  C   VAL A 136      82.418  48.943  99.095  1.00  0.00            
ATOM   1341  O   VAL A 136      81.197  48.980  99.195  1.00  0.00            
ATOM   1342  N   THR A 137      83.325  49.165 100.046  1.00  0.00            
ATOM   1343  H   THR A 137      84.291  49.055  99.817  1.00  0.00            
ATOM   1344  CA  THR A 137      83.147  49.723 101.402  1.00  0.00            
ATOM   1345  CB  THR A 137      83.842  48.836 102.429  1.00  0.00            
ATOM   1346  OG1 THR A 137      83.668  49.364 103.750  1.00  0.00            
ATOM   1347  HG1 THR A 137      84.327  48.912 104.345  1.00  0.00            
ATOM   1348  CG2 THR A 137      85.353  48.713 102.216  1.00  0.00            
ATOM   1349  C   THR A 137      83.420  51.221 101.449  1.00  0.00            
ATOM   1350  O   THR A 137      84.592  51.606 101.376  1.00  0.00            
ATOM   1351  N   SER A 138      82.340  51.984 101.579  1.00  0.00            
ATOM   1352  H   SER A 138      81.422  51.602 101.764  1.00  0.00            
ATOM   1353  CA  SER A 138      82.337  53.431 101.331  1.00  0.00            
ATOM   1354  CB  SER A 138      81.658  53.857 100.029  1.00  0.00            
ATOM   1355  OG  SER A 138      82.220  55.167  99.860  1.00  0.00            
ATOM   1356  HG  SER A 138      83.192  54.932  99.915  1.00  0.00            
ATOM   1357  C   SER A 138      81.780  54.253 102.485  1.00  0.00            
ATOM   1358  O   SER A 138      80.708  53.944 103.012  1.00  0.00            
ATOM   1359  N   LYS A 139      82.483  55.259 102.999  1.00  0.00            
ATOM   1360  H   LYS A 139      83.367  55.485 102.567  1.00  0.00            
ATOM   1361  CA  LYS A 139      82.068  56.151 104.079  1.00  0.00            
ATOM   1362  CB  LYS A 139      83.218  56.340 105.079  1.00  0.00            
ATOM   1363  CG  LYS A 139      82.664  56.896 106.390  1.00  0.00            
ATOM   1364  CD  LYS A 139      82.718  58.410 106.601  1.00  0.00            
ATOM   1365  CE  LYS A 139      81.938  58.872 107.834  1.00  0.00            
ATOM   1366  NZ  LYS A 139      81.850  60.328 108.056  1.00  0.00            
ATOM   1367  HZ1 LYS A 139      80.962  60.721 107.816  1.00  0.00            
ATOM   1368  HZ2 LYS A 139      82.063  60.520 109.010  1.00  0.00            
ATOM   1369  HZ3 LYS A 139      82.523  60.816 107.503  1.00  0.00            
ATOM   1370  C   LYS A 139      81.671  57.509 103.482  1.00  0.00            
ATOM   1371  O   LYS A 139      82.583  58.201 103.029  1.00  0.00            
ATOM   1372  N   HIS A 140      80.385  57.858 103.412  1.00  0.00            
ATOM   1373  H   HIS A 140      79.774  57.232 103.894  1.00  0.00            
ATOM   1374  CA  HIS A 140      79.783  59.089 102.883  1.00  0.00            
ATOM   1375  CB  HIS A 140      78.261  58.925 102.768  1.00  0.00            
ATOM   1376  CG  HIS A 140      77.536  60.091 102.097  1.00  0.00            
ATOM   1377  ND1 HIS A 140      77.217  61.230 102.697  1.00  0.00            
ATOM   1378  CD2 HIS A 140      76.936  60.120 100.909  1.00  0.00            
ATOM   1379  CE1 HIS A 140      76.358  61.900 101.938  1.00  0.00            
ATOM   1380  NE2 HIS A 140      76.156  61.193 100.830  1.00  0.00            
ATOM   1381  HE2 HIS A 140      75.353  61.401 100.270  1.00  0.00            
ATOM   1382  C   HIS A 140      80.121  60.241 103.833  1.00  0.00            
ATOM   1383  O   HIS A 140      80.252  60.078 105.041  1.00  0.00            
ATOM   1384  N   ASN A 141      80.577  61.259 103.097  1.00  0.00            
ATOM   1385  H   ASN A 141      81.033  61.113 102.223  1.00  0.00            
ATOM   1386  CA  ASN A 141      80.770  62.625 103.588  1.00  0.00            
ATOM   1387  CB  ASN A 141      80.642  63.657 102.468  1.00  0.00            
ATOM   1388  CG  ASN A 141      79.389  63.645 101.588  1.00  0.00            
ATOM   1389  OD1 ASN A 141      78.424  64.370 101.827  1.00  0.00            
ATOM   1390  ND2 ASN A 141      79.614  63.123 100.381  1.00  0.00            
ATOM   1391 1HD2 ASN A 141      80.505  62.778 100.103  1.00  0.00            
ATOM   1392 2HD2 ASN A 141      78.863  63.121  99.712  1.00  0.00            
ATOM   1393  C   ASN A 141      80.004  63.058 104.847  1.00  0.00            
ATOM   1394  O   ASN A 141      80.652  63.617 105.733  1.00  0.00            
ATOM   1395  N   ASN A 142      78.727  63.340 104.606  1.00  0.00            
ATOM   1396  H   ASN A 142      78.367  63.351 103.671  1.00  0.00            
ATOM   1397  CA  ASN A 142      77.670  63.656 105.586  1.00  0.00            
ATOM   1398  CB  ASN A 142      76.373  64.024 104.866  1.00  0.00            
ATOM   1399  CG  ASN A 142      75.328  64.564 105.842  1.00  0.00            
ATOM   1400  OD1 ASN A 142      74.726  63.886 106.677  1.00  0.00            
ATOM   1401  ND2 ASN A 142      75.227  65.865 106.086  1.00  0.00            
ATOM   1402 1HD2 ASN A 142      75.822  66.538 105.635  1.00  0.00            
ATOM   1403 2HD2 ASN A 142      74.759  66.264 106.870  1.00  0.00            
ATOM   1404  C   ASN A 142      77.402  62.461 106.503  1.00  0.00            
ATOM   1405  O   ASN A 142      77.664  62.619 107.694  1.00  0.00            
ATOM   1406  N   ASP A 143      77.258  61.277 105.911  1.00  0.00            
ATOM   1407  H   ASP A 143      77.043  61.258 104.931  1.00  0.00            
ATOM   1408  CA  ASP A 143      76.776  60.120 106.665  1.00  0.00            
ATOM   1409  CB  ASP A 143      75.688  59.464 105.810  1.00  0.00            
ATOM   1410  CG  ASP A 143      74.858  58.571 106.733  1.00  0.00            
ATOM   1411  OD1 ASP A 143      74.635  57.397 106.351  1.00  0.00            
ATOM   1412  OD2 ASP A 143      74.207  59.102 107.659  1.00  0.00            
ATOM   1413  C   ASP A 143      77.898  59.182 107.117  1.00  0.00            
ATOM   1414  O   ASP A 143      78.948  59.679 107.529  1.00  0.00            
ATOM   1415  N   THR A 144      77.632  57.886 107.246  1.00  0.00            
ATOM   1416  H   THR A 144      76.702  57.528 107.114  1.00  0.00            
ATOM   1417  CA  THR A 144      78.585  56.890 107.766  1.00  0.00            
ATOM   1418  CB  THR A 144      78.075  56.072 108.942  1.00  0.00            
ATOM   1419  OG1 THR A 144      76.846  55.422 108.602  1.00  0.00            
ATOM   1420  HG1 THR A 144      76.107  56.059 108.819  1.00  0.00            
ATOM   1421  CG2 THR A 144      77.950  56.849 110.263  1.00  0.00            
ATOM   1422  C   THR A 144      78.888  55.960 106.587  1.00  0.00            
ATOM   1423  O   THR A 144      78.893  56.240 105.397  1.00  0.00            
ATOM   1424  N   GLN A 145      79.421  54.770 106.884  1.00  0.00            
ATOM   1425  H   GLN A 145      79.340  54.408 107.812  1.00  0.00            
ATOM   1426  CA  GLN A 145      80.014  53.748 106.012  1.00  0.00            
ATOM   1427  CB  GLN A 145      81.329  53.266 106.641  1.00  0.00            
ATOM   1428  CG  GLN A 145      82.081  52.299 105.723  1.00  0.00            
ATOM   1429  CD  GLN A 145      83.462  51.961 106.282  1.00  0.00            
ATOM   1430  OE1 GLN A 145      84.225  52.850 106.658  1.00  0.00            
ATOM   1431  NE2 GLN A 145      83.857  50.693 106.160  1.00  0.00            
ATOM   1432 1HE2 GLN A 145      83.301  49.992 105.698  1.00  0.00            
ATOM   1433 2HE2 GLN A 145      84.842  50.589 106.277  1.00  0.00            
ATOM   1434  C   GLN A 145      79.020  52.640 105.676  1.00  0.00            
ATOM   1435  O   GLN A 145      78.185  52.342 106.533  1.00  0.00            
ATOM   1436  N   HIS A 146      78.933  52.432 104.368  1.00  0.00            
ATOM   1437  H   HIS A 146      79.649  52.882 103.832  1.00  0.00            
ATOM   1438  CA  HIS A 146      78.049  51.483 103.686  1.00  0.00            
ATOM   1439  CB  HIS A 146      76.924  52.248 102.982  1.00  0.00            
ATOM   1440  CG  HIS A 146      76.186  53.326 103.774  1.00  0.00            
ATOM   1441  ND1 HIS A 146      74.933  53.224 104.216  1.00  0.00            
ATOM   1442  CD2 HIS A 146      76.551  54.534 104.187  1.00  0.00            
ATOM   1443  CE1 HIS A 146      74.573  54.298 104.910  1.00  0.00            
ATOM   1444  NE2 HIS A 146      75.595  55.147 104.863  1.00  0.00            
ATOM   1445  HE2 HIS A 146      75.655  56.112 105.119  1.00  0.00            
ATOM   1446  C   HIS A 146      78.736  50.573 102.670  1.00  0.00            
ATOM   1447  O   HIS A 146      79.433  51.108 101.803  1.00  0.00            
ATOM   1448  N   ILE A 147      78.600  49.292 102.972  1.00  0.00            
ATOM   1449  H   ILE A 147      78.001  48.955 103.700  1.00  0.00            
ATOM   1450  CA  ILE A 147      79.314  48.214 102.260  1.00  0.00            
ATOM   1451  CB  ILE A 147      80.054  47.351 103.285  1.00  0.00            
ATOM   1452  CG1 ILE A 147      80.827  48.186 104.311  1.00  0.00            
ATOM   1453  CG2 ILE A 147      80.967  46.300 102.646  1.00  0.00            
ATOM   1454  CD  ILE A 147      80.177  48.340 105.687  1.00  0.00            
ATOM   1455  C   ILE A 147      78.574  47.354 101.234  1.00  0.00            
ATOM   1456  O   ILE A 147      77.785  46.455 101.522  1.00  0.00            
ATOM   1457  N   TRP A 148      78.840  47.695  99.977  1.00  0.00            
ATOM   1458  H   TRP A 148      79.564  48.370  99.828  1.00  0.00            
ATOM   1459  CA  TRP A 148      78.334  47.025  98.770  1.00  0.00            
ATOM   1460  CB  TRP A 148      78.241  48.091  97.673  1.00  0.00            
ATOM   1461  CG  TRP A 148      77.309  47.748  96.512  1.00  0.00            
ATOM   1462  CD1 TRP A 148      75.998  47.969  96.586  1.00  0.00            
ATOM   1463  HD1 TRP A 148      75.421  48.565  97.292  1.00  0.00            
ATOM   1464  CD2 TRP A 148      77.507  47.133  95.278  1.00  0.00            
ATOM   1465  NE1 TRP A 148      75.414  47.520  95.481  1.00  0.00            
ATOM   1466  HE1 TRP A 148      74.461  47.747  95.273  1.00  0.00            
ATOM   1467  CE2 TRP A 148      76.287  46.963  94.651  1.00  0.00            
ATOM   1468  CE3 TRP A 148      78.703  46.783  94.661  1.00  0.00            
ATOM   1469  HE3 TRP A 148      79.638  46.655  95.211  1.00  0.00            
ATOM   1470  CZ2 TRP A 148      76.229  46.435  93.364  1.00  0.00            
ATOM   1471  HZ2 TRP A 148      75.303  46.297  92.794  1.00  0.00            
ATOM   1472  CZ3 TRP A 148      78.599  46.194  93.415  1.00  0.00            
ATOM   1473  HZ3 TRP A 148      79.452  45.862  92.815  1.00  0.00            
ATOM   1474  CH2 TRP A 148      77.384  45.939  92.779  1.00  0.00            
ATOM   1475  HH2 TRP A 148      77.325  45.415  91.824  1.00  0.00            
ATOM   1476  C   TRP A 148      79.327  45.933  98.382  1.00  0.00            
ATOM   1477  O   TRP A 148      80.404  46.146  97.825  1.00  0.00            
ATOM   1478  N   GLU A 149      79.026  44.738  98.862  1.00  0.00            
ATOM   1479  H   GLU A 149      78.238  44.541  99.449  1.00  0.00            
ATOM   1480  CA  GLU A 149      79.803  43.504  98.626  1.00  0.00            
ATOM   1481  CB  GLU A 149      80.034  42.774  99.947  1.00  0.00            
ATOM   1482  CG  GLU A 149      80.844  41.475  99.940  1.00  0.00            
ATOM   1483  CD  GLU A 149      81.082  40.835 101.315  1.00  0.00            
ATOM   1484  OE1 GLU A 149      80.099  40.236 101.782  1.00  0.00            
ATOM   1485  OE2 GLU A 149      82.238  40.670 101.769  1.00  0.00            
ATOM   1486  C   GLU A 149      79.118  42.575  97.619  1.00  0.00            
ATOM   1487  O   GLU A 149      78.184  41.856  97.969  1.00  0.00            
ATOM   1488  N   SER A 150      79.728  42.574  96.438  1.00  0.00            
ATOM   1489  H   SER A 150      80.520  43.185  96.309  1.00  0.00            
ATOM   1490  CA  SER A 150      79.393  41.742  95.276  1.00  0.00            
ATOM   1491  CB  SER A 150      79.502  42.448  93.930  1.00  0.00            
ATOM   1492  OG  SER A 150      78.343  43.287  93.810  1.00  0.00            
ATOM   1493  HG  SER A 150      78.511  44.229  94.076  1.00  0.00            
ATOM   1494  C   SER A 150      80.321  40.514  95.274  1.00  0.00            
ATOM   1495  O   SER A 150      81.542  40.520  95.385  1.00  0.00            
ATOM   1496  N   ASP A 151      79.614  39.392  95.110  1.00  0.00            
ATOM   1497  H   ASP A 151      78.659  39.309  95.388  1.00  0.00            
ATOM   1498  CA  ASP A 151      80.318  38.108  94.950  1.00  0.00            
ATOM   1499  CB  ASP A 151      80.113  37.393  96.286  1.00  0.00            
ATOM   1500  CG  ASP A 151      80.502  35.919  96.220  1.00  0.00            
ATOM   1501  OD1 ASP A 151      81.734  35.745  96.209  1.00  0.00            
ATOM   1502  OD2 ASP A 151      79.666  35.013  96.002  1.00  0.00            
ATOM   1503  C   ASP A 151      79.728  37.317  93.779  1.00  0.00            
ATOM   1504  O   ASP A 151      78.658  37.628  93.269  1.00  0.00            
ATOM   1505  N   SER A 152      80.571  36.450  93.236  1.00  0.00            
ATOM   1506  H   SER A 152      81.380  36.182  93.767  1.00  0.00            
ATOM   1507  CA  SER A 152      80.170  35.449  92.229  1.00  0.00            
ATOM   1508  CB  SER A 152      81.078  34.219  92.213  1.00  0.00            
ATOM   1509  OG  SER A 152      82.271  34.618  91.528  1.00  0.00            
ATOM   1510  HG  SER A 152      82.944  35.111  92.085  1.00  0.00            
ATOM   1511  C   SER A 152      78.731  34.939  92.296  1.00  0.00            
ATOM   1512  O   SER A 152      77.949  35.236  91.395  1.00  0.00            
ATOM   1513  N   ASN A 153      78.299  34.441  93.460  1.00  0.00            
ATOM   1514  H   ASN A 153      78.870  34.485  94.280  1.00  0.00            
ATOM   1515  CA  ASN A 153      76.930  33.971  93.675  1.00  0.00            
ATOM   1516  CB  ASN A 153      76.910  32.482  94.031  1.00  0.00            
ATOM   1517  CG  ASN A 153      77.524  31.571  92.963  1.00  0.00            
ATOM   1518  OD1 ASN A 153      78.645  31.700  92.467  1.00  0.00            
ATOM   1519  ND2 ASN A 153      76.874  30.417  92.884  1.00  0.00            
ATOM   1520 1HD2 ASN A 153      76.072  30.260  93.464  1.00  0.00            
ATOM   1521 2HD2 ASN A 153      77.333  29.642  92.449  1.00  0.00            
ATOM   1522  C   ASN A 153      75.967  34.805  94.522  1.00  0.00            
ATOM   1523  O   ASN A 153      74.759  34.748  94.291  1.00  0.00            
ATOM   1524  N   GLU A 154      76.489  35.794  95.229  1.00  0.00            
ATOM   1525  H   GLU A 154      77.420  36.146  95.111  1.00  0.00            
ATOM   1526  CA  GLU A 154      75.789  36.536  96.289  1.00  0.00            
ATOM   1527  CB  GLU A 154      75.745  35.866  97.667  1.00  0.00            
ATOM   1528  CG  GLU A 154      74.536  34.923  97.749  1.00  0.00            
ATOM   1529  CD  GLU A 154      73.263  35.761  97.880  1.00  0.00            
ATOM   1530  OE1 GLU A 154      72.930  36.616  97.037  1.00  0.00            
ATOM   1531  OE2 GLU A 154      72.691  35.558  98.968  1.00  0.00            
ATOM   1532  C   GLU A 154      76.018  38.047  96.338  1.00  0.00            
ATOM   1533  O   GLU A 154      76.934  38.709  95.851  1.00  0.00            
ATOM   1534  N   PHE A 155      75.020  38.676  96.958  1.00  0.00            
ATOM   1535  H   PHE A 155      74.166  38.192  97.180  1.00  0.00            
ATOM   1536  CA  PHE A 155      75.089  40.115  97.239  1.00  0.00            
ATOM   1537  CB  PHE A 155      74.356  40.908  96.165  1.00  0.00            
ATOM   1538  CG  PHE A 155      74.520  42.426  96.285  1.00  0.00            
ATOM   1539  CD1 PHE A 155      73.485  43.076  96.939  1.00  0.00            
ATOM   1540  HD1 PHE A 155      72.672  42.514  97.406  1.00  0.00            
ATOM   1541  CD2 PHE A 155      75.745  43.044  96.073  1.00  0.00            
ATOM   1542  HD2 PHE A 155      76.506  42.757  95.344  1.00  0.00            
ATOM   1543  CE1 PHE A 155      73.736  44.330  97.476  1.00  0.00            
ATOM   1544  HE1 PHE A 155      72.901  44.932  97.852  1.00  0.00            
ATOM   1545  CE2 PHE A 155      76.002  44.257  96.703  1.00  0.00            
ATOM   1546  HE2 PHE A 155      76.875  44.871  96.515  1.00  0.00            
ATOM   1547  CZ  PHE A 155      75.011  44.883  97.442  1.00  0.00            
ATOM   1548  HZ  PHE A 155      75.315  45.577  98.236  1.00  0.00            
ATOM   1549  C   PHE A 155      74.794  40.555  98.676  1.00  0.00            
ATOM   1550  O   PHE A 155      73.955  39.955  99.345  1.00  0.00            
ATOM   1551  N   SER A 156      75.202  41.759  99.082  1.00  0.00            
ATOM   1552  H   SER A 156      75.383  42.513  98.454  1.00  0.00            
ATOM   1553  CA  SER A 156      75.172  42.103 100.506  1.00  0.00            
ATOM   1554  CB  SER A 156      76.066  41.209 101.374  1.00  0.00            
ATOM   1555  OG  SER A 156      75.949  41.267 102.792  1.00  0.00            
ATOM   1556  HG  SER A 156      75.051  41.114 103.195  1.00  0.00            
ATOM   1557  C   SER A 156      75.472  43.585 100.790  1.00  0.00            
ATOM   1558  O   SER A 156      76.546  44.125 100.555  1.00  0.00            
ATOM   1559  N   VAL A 157      74.366  44.291 101.001  1.00  0.00            
ATOM   1560  H   VAL A 157      73.517  43.937 100.620  1.00  0.00            
ATOM   1561  CA  VAL A 157      74.359  45.637 101.604  1.00  0.00            
ATOM   1562  CB  VAL A 157      73.237  46.652 101.380  1.00  0.00            
ATOM   1563  CG1 VAL A 157      73.624  47.486 100.167  1.00  0.00            
ATOM   1564  CG2 VAL A 157      71.840  46.110 101.044  1.00  0.00            
ATOM   1565  C   VAL A 157      74.578  45.538 103.120  1.00  0.00            
ATOM   1566  O   VAL A 157      73.600  45.370 103.858  1.00  0.00            
ATOM   1567  N   ILE A 158      75.811  45.472 103.610  1.00  0.00            
ATOM   1568  H   ILE A 158      76.572  45.439 102.958  1.00  0.00            
ATOM   1569  CA  ILE A 158      76.116  45.682 105.023  1.00  0.00            
ATOM   1570  CB  ILE A 158      77.026  44.662 105.716  1.00  0.00            
ATOM   1571  CG1 ILE A 158      78.234  44.227 104.870  1.00  0.00            
ATOM   1572  CG2 ILE A 158      76.274  43.426 106.206  1.00  0.00            
ATOM   1573  CD  ILE A 158      79.497  43.929 105.694  1.00  0.00            
ATOM   1574  C   ILE A 158      76.556  47.116 105.317  1.00  0.00            
ATOM   1575  O   ILE A 158      76.855  47.842 104.362  1.00  0.00            
ATOM   1576  N   ALA A 159      76.301  47.644 106.509  1.00  0.00            
ATOM   1577  H   ALA A 159      75.944  47.136 107.290  1.00  0.00            
ATOM   1578  CA  ALA A 159      76.538  49.058 106.849  1.00  0.00            
ATOM   1579  CB  ALA A 159      75.231  49.833 106.667  1.00  0.00            
ATOM   1580  C   ALA A 159      77.012  49.231 108.302  1.00  0.00            
ATOM   1581  O   ALA A 159      76.429  48.658 109.212  1.00  0.00            
ATOM   1582  N   ASP A 160      77.913  50.199 108.492  1.00  0.00            
ATOM   1583  H   ASP A 160      77.890  50.978 107.866  1.00  0.00            
ATOM   1584  CA  ASP A 160      78.534  50.542 109.771  1.00  0.00            
ATOM   1585  CB  ASP A 160      80.053  50.382 109.701  1.00  0.00            
ATOM   1586  CG  ASP A 160      80.811  50.348 111.034  1.00  0.00            
ATOM   1587  OD1 ASP A 160      80.545  51.145 111.949  1.00  0.00            
ATOM   1588  OD2 ASP A 160      81.563  49.374 111.246  1.00  0.00            
ATOM   1589  C   ASP A 160      78.252  51.939 110.330  1.00  0.00            
ATOM   1590  O   ASP A 160      78.615  52.951 109.716  1.00  0.00            
ATOM   1591  N   PRO A 161      77.563  51.965 111.469  1.00  0.00            
ATOM   1592  CA  PRO A 161      77.102  53.221 112.078  1.00  0.00            
ATOM   1593  CB  PRO A 161      76.009  52.819 113.071  1.00  0.00            
ATOM   1594  CG  PRO A 161      75.454  51.531 112.457  1.00  0.00            
ATOM   1595  CD  PRO A 161      76.788  50.882 112.080  1.00  0.00            
ATOM   1596  C   PRO A 161      78.266  53.883 112.820  1.00  0.00            
ATOM   1597  O   PRO A 161      78.684  54.976 112.454  1.00  0.00            
ATOM   1598  N   ARG A 162      78.958  53.202 113.732  1.00  0.00            
ATOM   1599  H   ARG A 162      78.804  52.227 113.829  1.00  0.00            
ATOM   1600  CA  ARG A 162      79.933  53.827 114.632  1.00  0.00            
ATOM   1601  CB  ARG A 162      79.198  54.301 115.885  1.00  0.00            
ATOM   1602  CG  ARG A 162      79.713  55.667 116.319  1.00  0.00            
ATOM   1603  CD  ARG A 162      79.072  55.924 117.686  1.00  0.00            
ATOM   1604  NE  ARG A 162      77.646  56.266 117.632  1.00  0.00            
ATOM   1605  HE  ARG A 162      77.044  55.691 117.082  1.00  0.00            
ATOM   1606  CZ  ARG A 162      76.969  57.301 118.140  1.00  0.00            
ATOM   1607  NH1 ARG A 162      77.488  58.333 118.819  1.00  0.00            
ATOM   1608 1HH1 ARG A 162      78.472  58.367 118.975  1.00  0.00            
ATOM   1609 2HH1 ARG A 162      76.950  58.922 119.428  1.00  0.00            
ATOM   1610  NH2 ARG A 162      75.645  57.174 117.969  1.00  0.00            
ATOM   1611 1HH2 ARG A 162      75.348  56.381 117.442  1.00  0.00            
ATOM   1612 2HH2 ARG A 162      74.948  57.817 118.306  1.00  0.00            
ATOM   1613  C   ARG A 162      81.074  52.868 114.994  1.00  0.00            
ATOM   1614  O   ARG A 162      81.205  52.361 116.107  1.00  0.00            
ATOM   1615  N   GLY A 163      82.128  52.858 114.190  1.00  0.00            
ATOM   1616  H   GLY A 163      82.222  53.547 113.468  1.00  0.00            
ATOM   1617  CA  GLY A 163      83.351  52.056 114.344  1.00  0.00            
ATOM   1618  C   GLY A 163      84.262  52.192 113.128  1.00  0.00            
ATOM   1619  O   GLY A 163      85.438  52.520 113.293  1.00  0.00            
ATOM   1620  N   ASN A 164      83.598  51.870 112.019  1.00  0.00            
ATOM   1621  H   ASN A 164      82.658  51.564 112.203  1.00  0.00            
ATOM   1622  CA  ASN A 164      83.883  52.077 110.591  1.00  0.00            
ATOM   1623  CB  ASN A 164      82.839  53.025 110.008  1.00  0.00            
ATOM   1624  CG  ASN A 164      82.365  54.191 110.888  1.00  0.00            
ATOM   1625  OD1 ASN A 164      83.120  55.131 111.125  1.00  0.00            
ATOM   1626  ND2 ASN A 164      81.278  53.998 111.637  1.00  0.00            
ATOM   1627 1HD2 ASN A 164      80.960  53.062 111.785  1.00  0.00            
ATOM   1628 2HD2 ASN A 164      80.737  54.809 111.878  1.00  0.00            
ATOM   1629  C   ASN A 164      85.288  52.550 110.233  1.00  0.00            
ATOM   1630  O   ASN A 164      85.893  53.451 110.822  1.00  0.00            
ATOM   1631  N   THR A 165      85.754  52.049 109.093  1.00  0.00            
ATOM   1632  H   THR A 165      85.110  51.875 108.352  1.00  0.00            
ATOM   1633  CA  THR A 165      87.130  51.988 108.589  1.00  0.00            
ATOM   1634  CB  THR A 165      87.574  50.924 107.588  1.00  0.00            
ATOM   1635  OG1 THR A 165      86.766  51.019 106.414  1.00  0.00            
ATOM   1636  HG1 THR A 165      87.285  50.641 105.641  1.00  0.00            
ATOM   1637  CG2 THR A 165      87.306  49.549 108.217  1.00  0.00            
ATOM   1638  C   THR A 165      87.627  53.380 108.171  1.00  0.00            
ATOM   1639  O   THR A 165      88.578  53.908 108.736  1.00  0.00            
ATOM   1640  N   LEU A 166      86.896  54.066 107.291  1.00  0.00            
ATOM   1641  H   LEU A 166      86.028  53.735 106.917  1.00  0.00            
ATOM   1642  CA  LEU A 166      87.376  55.290 106.638  1.00  0.00            
ATOM   1643  CB  LEU A 166      87.073  55.199 105.140  1.00  0.00            
ATOM   1644  CG  LEU A 166      87.535  53.970 104.365  1.00  0.00            
ATOM   1645  CD1 LEU A 166      87.253  54.172 102.879  1.00  0.00            
ATOM   1646  CD2 LEU A 166      88.958  53.573 104.794  1.00  0.00            
ATOM   1647  C   LEU A 166      86.753  56.580 107.178  1.00  0.00            
ATOM   1648  O   LEU A 166      85.537  56.598 107.369  1.00  0.00            
ATOM   1649  N   GLY A 167      87.525  57.662 107.106  1.00  0.00            
ATOM   1650  H   GLY A 167      88.488  57.595 106.848  1.00  0.00            
ATOM   1651  CA  GLY A 167      87.178  59.035 107.503  1.00  0.00            
ATOM   1652  C   GLY A 167      86.142  59.640 106.566  1.00  0.00            
ATOM   1653  O   GLY A 167      85.304  60.470 106.931  1.00  0.00            
ATOM   1654  N   ARG A 168      86.462  59.311 105.320  1.00  0.00            
ATOM   1655  H   ARG A 168      87.382  59.014 105.073  1.00  0.00            
ATOM   1656  CA  ARG A 168      85.761  59.627 104.066  1.00  0.00            
ATOM   1657  CB  ARG A 168      85.817  61.118 103.715  1.00  0.00            
ATOM   1658  CG  ARG A 168      84.521  61.884 103.426  1.00  0.00            
ATOM   1659  CD  ARG A 168      84.749  63.387 103.267  1.00  0.00            
ATOM   1660  NE  ARG A 168      85.853  63.651 102.338  1.00  0.00            
ATOM   1661  HE  ARG A 168      85.841  63.047 101.534  1.00  0.00            
ATOM   1662  CZ  ARG A 168      86.759  64.640 102.390  1.00  0.00            
ATOM   1663  NH1 ARG A 168      86.647  65.613 103.312  1.00  0.00            
ATOM   1664 1HH1 ARG A 168      85.929  65.656 104.001  1.00  0.00            
ATOM   1665 2HH1 ARG A 168      87.263  66.390 103.191  1.00  0.00            
ATOM   1666  NH2 ARG A 168      87.835  64.762 101.603  1.00  0.00            
ATOM   1667 1HH2 ARG A 168      88.024  63.950 101.048  1.00  0.00            
ATOM   1668 2HH2 ARG A 168      88.508  65.493 101.671  1.00  0.00            
ATOM   1669  C   ARG A 168      86.432  58.872 102.910  1.00  0.00            
ATOM   1670  O   ARG A 168      87.641  58.678 102.940  1.00  0.00            
ATOM   1671  N   GLY A 169      85.553  58.512 101.973  1.00  0.00            
ATOM   1672  H   GLY A 169      84.573  58.594 102.136  1.00  0.00            
ATOM   1673  CA  GLY A 169      85.798  57.786 100.725  1.00  0.00            
ATOM   1674  C   GLY A 169      85.375  56.326 100.546  1.00  0.00            
ATOM   1675  O   GLY A 169      84.529  55.797 101.264  1.00  0.00            
ATOM   1676  N   THR A 170      86.165  55.650  99.712  1.00  0.00            
ATOM   1677  H   THR A 170      86.859  56.027  99.118  1.00  0.00            
ATOM   1678  CA  THR A 170      85.808  54.244  99.446  1.00  0.00            
ATOM   1679  CB  THR A 170      85.360  54.045  97.998  1.00  0.00            
ATOM   1680  OG1 THR A 170      84.776  55.162  97.337  1.00  0.00            
ATOM   1681  HG1 THR A 170      85.600  55.690  97.102  1.00  0.00            
ATOM   1682  CG2 THR A 170      84.317  52.925  97.991  1.00  0.00            
ATOM   1683  C   THR A 170      87.037  53.334  99.551  1.00  0.00            
ATOM   1684  O   THR A 170      88.049  53.648  98.933  1.00  0.00            
ATOM   1685  N   THR A 171      86.734  52.146 100.068  1.00  0.00            
ATOM   1686  H   THR A 171      85.820  51.929 100.403  1.00  0.00            
ATOM   1687  CA  THR A 171      87.722  51.068  99.901  1.00  0.00            
ATOM   1688  CB  THR A 171      88.225  50.426 101.198  1.00  0.00            
ATOM   1689  OG1 THR A 171      88.824  51.360 102.089  1.00  0.00            
ATOM   1690  HG1 THR A 171      89.239  52.160 101.661  1.00  0.00            
ATOM   1691  CG2 THR A 171      89.299  49.379 100.895  1.00  0.00            
ATOM   1692  C   THR A 171      87.086  50.063  98.946  1.00  0.00            
ATOM   1693  O   THR A 171      86.278  49.207  99.322  1.00  0.00            
ATOM   1694  N   ILE A 172      87.541  50.152  97.707  1.00  0.00            
ATOM   1695  H   ILE A 172      88.197  50.844  97.410  1.00  0.00            
ATOM   1696  CA  ILE A 172      87.193  49.127  96.715  1.00  0.00            
ATOM   1697  CB  ILE A 172      87.132  49.696  95.291  1.00  0.00            
ATOM   1698  CG1 ILE A 172      86.302  50.971  95.220  1.00  0.00            
ATOM   1699  CG2 ILE A 172      86.532  48.609  94.401  1.00  0.00            
ATOM   1700  CD  ILE A 172      86.085  51.695  93.882  1.00  0.00            
ATOM   1701  C   ILE A 172      88.177  47.979  96.961  1.00  0.00            
ATOM   1702  O   ILE A 172      89.395  48.099  96.873  1.00  0.00            
ATOM   1703  N   THR A 173      87.592  47.012  97.666  1.00  0.00            
ATOM   1704  H   THR A 173      86.596  46.983  97.741  1.00  0.00            
ATOM   1705  CA  THR A 173      88.366  45.823  98.031  1.00  0.00            
ATOM   1706  CB  THR A 173      87.957  45.340  99.426  1.00  0.00            
ATOM   1707  OG1 THR A 173      87.950  46.367 100.413  1.00  0.00            
ATOM   1708  HG1 THR A 173      87.296  47.075 100.157  1.00  0.00            
ATOM   1709  CG2 THR A 173      88.939  44.265  99.916  1.00  0.00            
ATOM   1710  C   THR A 173      88.018  44.729  97.019  1.00  0.00            
ATOM   1711  O   THR A 173      86.960  44.099  96.972  1.00  0.00            
ATOM   1712  N   LEU A 174      88.941  44.585  96.060  1.00  0.00            
ATOM   1713  H   LEU A 174      89.888  44.897  96.162  1.00  0.00            
ATOM   1714  CA  LEU A 174      88.703  43.683  94.934  1.00  0.00            
ATOM   1715  CB  LEU A 174      88.529  44.531  93.672  1.00  0.00            
ATOM   1716  CG  LEU A 174      89.729  45.285  93.097  1.00  0.00            
ATOM   1717  CD1 LEU A 174      89.525  45.635  91.625  1.00  0.00            
ATOM   1718  CD2 LEU A 174      89.909  46.604  93.857  1.00  0.00            
ATOM   1719  C   LEU A 174      89.518  42.403  94.789  1.00  0.00            
ATOM   1720  O   LEU A 174      90.748  42.527  94.786  1.00  0.00            
ATOM   1721  N   VAL A 175      88.867  41.377  95.332  1.00  0.00            
ATOM   1722  H   VAL A 175      87.978  41.585  95.744  1.00  0.00            
ATOM   1723  CA  VAL A 175      89.456  40.035  95.275  1.00  0.00            
ATOM   1724  CB  VAL A 175      88.630  38.999  96.042  1.00  0.00            
ATOM   1725  CG1 VAL A 175      89.455  37.758  96.374  1.00  0.00            
ATOM   1726  CG2 VAL A 175      87.987  39.440  97.361  1.00  0.00            
ATOM   1727  C   VAL A 175      89.789  39.540  93.869  1.00  0.00            
ATOM   1728  O   VAL A 175      88.909  39.258  93.053  1.00  0.00            
ATOM   1729  N   LEU A 176      91.010  39.821  93.427  1.00  0.00            
ATOM   1730  H   LEU A 176      91.664  40.276  94.033  1.00  0.00            
ATOM   1731  CA  LEU A 176      91.563  39.599  92.084  1.00  0.00            
ATOM   1732  CB  LEU A 176      92.822  40.436  91.847  1.00  0.00            
ATOM   1733  CG  LEU A 176      92.649  41.959  91.827  1.00  0.00            
ATOM   1734  CD1 LEU A 176      93.998  42.657  91.611  1.00  0.00            
ATOM   1735  CD2 LEU A 176      91.507  42.519  90.969  1.00  0.00            
ATOM   1736  C   LEU A 176      91.773  38.154  91.626  1.00  0.00            
ATOM   1737  O   LEU A 176      92.233  37.325  92.407  1.00  0.00            
ATOM   1738  N   LYS A 177      91.305  37.857  90.417  1.00  0.00            
ATOM   1739  H   LYS A 177      90.896  38.495  89.754  1.00  0.00            
ATOM   1740  CA  LYS A 177      91.181  36.502  89.866  1.00  0.00            
ATOM   1741  CB  LYS A 177      89.708  36.347  89.463  1.00  0.00            
ATOM   1742  CG  LYS A 177      89.070  37.353  88.495  1.00  0.00            
ATOM   1743  CD  LYS A 177      87.738  36.911  87.879  1.00  0.00            
ATOM   1744  CE  LYS A 177      86.797  37.992  87.335  1.00  0.00            
ATOM   1745  NZ  LYS A 177      87.412  38.692  86.210  1.00  0.00            
ATOM   1746  HZ1 LYS A 177      88.336  39.029  86.414  1.00  0.00            
ATOM   1747  HZ2 LYS A 177      87.511  38.092  85.422  1.00  0.00            
ATOM   1748  HZ3 LYS A 177      86.901  39.482  85.859  1.00  0.00            
ATOM   1749  C   LYS A 177      92.051  36.329  88.622  1.00  0.00            
ATOM   1750  O   LYS A 177      92.746  37.260  88.203  1.00  0.00            
ATOM   1751  N   GLU A 178      92.165  35.084  88.171  1.00  0.00            
ATOM   1752  H   GLU A 178      91.492  34.438  88.540  1.00  0.00            
ATOM   1753  CA  GLU A 178      92.784  34.599  86.935  1.00  0.00            
ATOM   1754  CB  GLU A 178      91.796  34.599  85.766  1.00  0.00            
ATOM   1755  CG  GLU A 178      91.189  35.949  85.371  1.00  0.00            
ATOM   1756  CD  GLU A 178      91.947  36.854  84.399  1.00  0.00            
ATOM   1757  OE1 GLU A 178      92.294  37.991  84.779  1.00  0.00            
ATOM   1758  OE2 GLU A 178      92.010  36.573  83.181  1.00  0.00            
ATOM   1759  C   GLU A 178      94.195  35.112  86.627  1.00  0.00            
ATOM   1760  O   GLU A 178      95.059  34.239  86.773  1.00  0.00            
ATOM   1761  N   GLU A 179      94.382  36.223  85.920  1.00  0.00            
ATOM   1762  H   GLU A 179      93.598  36.603  85.431  1.00  0.00            
ATOM   1763  CA  GLU A 179      95.639  36.862  85.515  1.00  0.00            
ATOM   1764  CB  GLU A 179      95.727  37.047  83.997  1.00  0.00            
ATOM   1765  CG  GLU A 179      95.780  35.764  83.163  1.00  0.00            
ATOM   1766  CD  GLU A 179      95.940  36.065  81.671  1.00  0.00            
ATOM   1767  OE1 GLU A 179      96.821  36.854  81.262  1.00  0.00            
ATOM   1768  OE2 GLU A 179      95.250  35.346  80.922  1.00  0.00            
ATOM   1769  C   GLU A 179      95.838  38.220  86.183  1.00  0.00            
ATOM   1770  O   GLU A 179      96.904  38.812  86.372  1.00  0.00            
ATOM   1771  N   ALA A 180      94.669  38.833  86.279  1.00  0.00            
ATOM   1772  H   ALA A 180      93.923  38.594  85.667  1.00  0.00            
ATOM   1773  CA  ALA A 180      94.451  40.066  87.064  1.00  0.00            
ATOM   1774  CB  ALA A 180      92.961  40.343  87.226  1.00  0.00            
ATOM   1775  C   ALA A 180      95.166  40.033  88.421  1.00  0.00            
ATOM   1776  O   ALA A 180      95.972  40.885  88.772  1.00  0.00            
ATOM   1777  N   SER A 181      94.830  38.973  89.148  1.00  0.00            
ATOM   1778  H   SER A 181      94.109  38.307  88.967  1.00  0.00            
ATOM   1779  CA  SER A 181      95.596  38.568  90.335  1.00  0.00            
ATOM   1780  CB  SER A 181      95.038  37.291  90.973  1.00  0.00            
ATOM   1781  OG  SER A 181      94.842  36.301  89.966  1.00  0.00            
ATOM   1782  HG  SER A 181      95.667  35.883  89.588  1.00  0.00            
ATOM   1783  C   SER A 181      97.124  38.441  90.343  1.00  0.00            
ATOM   1784  O   SER A 181      97.707  38.162  91.381  1.00  0.00            
ATOM   1785  N   ASP A 182      97.713  38.252  89.171  1.00  0.00            
ATOM   1786  H   ASP A 182      97.166  38.216  88.332  1.00  0.00            
ATOM   1787  CA  ASP A 182      99.160  38.009  89.116  1.00  0.00            
ATOM   1788  CB  ASP A 182      99.753  37.257  87.921  1.00  0.00            
ATOM   1789  CG  ASP A 182     100.379  35.920  88.351  1.00  0.00            
ATOM   1790  OD1 ASP A 182     101.583  35.913  88.682  1.00  0.00            
ATOM   1791  OD2 ASP A 182      99.681  34.889  88.306  1.00  0.00            
ATOM   1792  C   ASP A 182      99.900  39.334  89.335  1.00  0.00            
ATOM   1793  O   ASP A 182     101.045  39.375  89.785  1.00  0.00            
ATOM   1794  N   TYR A 183      99.264  40.437  88.955  1.00  0.00            
ATOM   1795  H   TYR A 183      98.397  40.387  88.450  1.00  0.00            
ATOM   1796  CA  TYR A 183      99.616  41.776  89.444  1.00  0.00            
ATOM   1797  CB  TYR A 183      98.484  42.690  88.974  1.00  0.00            
ATOM   1798  CG  TYR A 183      98.513  42.996  87.471  1.00  0.00            
ATOM   1799  CD1 TYR A 183      97.431  42.812  86.617  1.00  0.00            
ATOM   1800  HD1 TYR A 183      96.482  42.915  87.150  1.00  0.00            
ATOM   1801  CD2 TYR A 183      99.694  43.447  86.890  1.00  0.00            
ATOM   1802  HD2 TYR A 183     100.480  43.877  87.509  1.00  0.00            
ATOM   1803  CE1 TYR A 183      97.559  42.883  85.237  1.00  0.00            
ATOM   1804  HE1 TYR A 183      96.656  42.892  84.644  1.00  0.00            
ATOM   1805  CE2 TYR A 183      99.894  43.508  85.518  1.00  0.00            
ATOM   1806  HE2 TYR A 183     100.876  43.791  85.139  1.00  0.00            
ATOM   1807  CZ  TYR A 183      98.807  43.201  84.699  1.00  0.00            
ATOM   1808  OH  TYR A 183      98.978  42.889  83.389  1.00  0.00            
ATOM   1809  HH  TYR A 183      98.058  42.686  83.062  1.00  0.00            
ATOM   1810  C   TYR A 183      99.875  41.996  90.942  1.00  0.00            
ATOM   1811  O   TYR A 183     100.739  42.797  91.298  1.00  0.00            
ATOM   1812  N   LEU A 184      99.285  41.137  91.762  1.00  0.00            
ATOM   1813  H   LEU A 184      98.934  40.283  91.388  1.00  0.00            
ATOM   1814  CA  LEU A 184      99.304  41.346  93.214  1.00  0.00            
ATOM   1815  CB  LEU A 184      98.152  40.561  93.837  1.00  0.00            
ATOM   1816  CG  LEU A 184      96.776  41.190  93.595  1.00  0.00            
ATOM   1817  CD1 LEU A 184      95.756  40.083  93.902  1.00  0.00            
ATOM   1818  CD2 LEU A 184      96.542  42.352  94.559  1.00  0.00            
ATOM   1819  C   LEU A 184     100.629  41.003  93.901  1.00  0.00            
ATOM   1820  O   LEU A 184     100.721  40.744  95.103  1.00  0.00            
ATOM   1821  N   GLU A 185     101.654  41.210  93.081  1.00  0.00            
ATOM   1822  H   GLU A 185     101.405  41.620  92.195  1.00  0.00            
ATOM   1823  CA  GLU A 185     103.032  40.837  93.426  1.00  0.00            
ATOM   1824  CB  GLU A 185     103.644  40.168  92.202  1.00  0.00            
ATOM   1825  CG  GLU A 185     104.953  39.418  92.471  1.00  0.00            
ATOM   1826  CD  GLU A 185     106.138  40.384  92.575  1.00  0.00            
ATOM   1827  OE1 GLU A 185     106.692  40.367  93.700  1.00  0.00            
ATOM   1828  OE2 GLU A 185     106.377  41.275  91.738  1.00  0.00            
ATOM   1829  C   GLU A 185     103.768  42.132  93.786  1.00  0.00            
ATOM   1830  O   GLU A 185     103.695  43.102  93.041  1.00  0.00            
ATOM   1831  N   LEU A 186     104.698  42.140  94.741  1.00  0.00            
ATOM   1832  H   LEU A 186     105.125  41.300  95.066  1.00  0.00            
ATOM   1833  CA  LEU A 186     105.224  43.368  95.346  1.00  0.00            
ATOM   1834  CB  LEU A 186     106.266  42.918  96.371  1.00  0.00            
ATOM   1835  CG  LEU A 186     105.815  41.889  97.408  1.00  0.00            
ATOM   1836  CD1 LEU A 186     106.211  40.465  97.020  1.00  0.00            
ATOM   1837  CD2 LEU A 186     106.347  42.349  98.775  1.00  0.00            
ATOM   1838  C   LEU A 186     105.886  44.357  94.382  1.00  0.00            
ATOM   1839  O   LEU A 186     105.723  45.566  94.577  1.00  0.00            
ATOM   1840  N   ASP A 187     106.744  43.815  93.523  1.00  0.00            
ATOM   1841  H   ASP A 187     106.971  42.837  93.546  1.00  0.00            
ATOM   1842  CA  ASP A 187     107.428  44.534  92.440  1.00  0.00            
ATOM   1843  CB  ASP A 187     108.525  43.639  91.884  1.00  0.00            
ATOM   1844  CG  ASP A 187     109.876  43.780  92.606  1.00  0.00            
ATOM   1845  OD1 ASP A 187     110.613  42.767  92.626  1.00  0.00            
ATOM   1846  OD2 ASP A 187     110.127  44.811  93.273  1.00  0.00            
ATOM   1847  C   ASP A 187     106.387  44.984  91.415  1.00  0.00            
ATOM   1848  O   ASP A 187     106.240  46.197  91.263  1.00  0.00            
ATOM   1849  N   THR A 188     105.612  44.046  90.891  1.00  0.00            
ATOM   1850  H   THR A 188     105.579  43.118  91.251  1.00  0.00            
ATOM   1851  CA  THR A 188     104.714  44.130  89.721  1.00  0.00            
ATOM   1852  CB  THR A 188     104.179  42.724  89.420  1.00  0.00            
ATOM   1853  OG1 THR A 188     105.319  41.876  89.316  1.00  0.00            
ATOM   1854  HG1 THR A 188     105.482  41.608  90.271  1.00  0.00            
ATOM   1855  CG2 THR A 188     103.313  42.537  88.167  1.00  0.00            
ATOM   1856  C   THR A 188     103.652  45.228  89.834  1.00  0.00            
ATOM   1857  O   THR A 188     103.575  45.977  88.857  1.00  0.00            
ATOM   1858  N   ILE A 189     102.792  45.036  90.833  1.00  0.00            
ATOM   1859  H   ILE A 189     102.784  44.240  91.422  1.00  0.00            
ATOM   1860  CA  ILE A 189     101.692  45.979  91.090  1.00  0.00            
ATOM   1861  CB  ILE A 189     100.940  45.378  92.274  1.00  0.00            
ATOM   1862  CG1 ILE A 189      99.696  46.228  92.542  1.00  0.00            
ATOM   1863  CG2 ILE A 189     101.780  45.324  93.549  1.00  0.00            
ATOM   1864  CD  ILE A 189      98.454  46.138  91.642  1.00  0.00            
ATOM   1865  C   ILE A 189     102.151  47.439  91.207  1.00  0.00            
ATOM   1866  O   ILE A 189     102.054  48.231  90.277  1.00  0.00            
ATOM   1867  N   LYS A 190     103.293  47.565  91.881  1.00  0.00            
ATOM   1868  H   LYS A 190     103.568  46.789  92.447  1.00  0.00            
ATOM   1869  CA  LYS A 190     104.082  48.794  92.005  1.00  0.00            
ATOM   1870  CB  LYS A 190     104.981  48.770  93.240  1.00  0.00            
ATOM   1871  CG  LYS A 190     104.937  50.232  93.688  1.00  0.00            
ATOM   1872  CD  LYS A 190     106.239  51.040  93.635  1.00  0.00            
ATOM   1873  CE  LYS A 190     107.318  50.514  94.586  1.00  0.00            
ATOM   1874  NZ  LYS A 190     108.557  51.309  94.564  1.00  0.00            
ATOM   1875  HZ1 LYS A 190     109.176  51.057  95.310  1.00  0.00            
ATOM   1876  HZ2 LYS A 190     109.049  51.231  93.690  1.00  0.00            
ATOM   1877  HZ3 LYS A 190     108.359  52.278  94.679  1.00  0.00            
ATOM   1878  C   LYS A 190     104.739  49.330  90.730  1.00  0.00            
ATOM   1879  O   LYS A 190     104.505  50.490  90.397  1.00  0.00            
ATOM   1880  N   ASN A 191     105.489  48.508  89.993  1.00  0.00            
ATOM   1881  H   ASN A 191     105.818  47.610  90.306  1.00  0.00            
ATOM   1882  CA  ASN A 191     105.803  48.822  88.595  1.00  0.00            
ATOM   1883  CB  ASN A 191     106.774  47.786  88.019  1.00  0.00            
ATOM   1884  CG  ASN A 191     107.991  47.623  88.921  1.00  0.00            
ATOM   1885  OD1 ASN A 191     108.565  48.543  89.515  1.00  0.00            
ATOM   1886  ND2 ASN A 191     108.461  46.390  89.083  1.00  0.00            
ATOM   1887 1HD2 ASN A 191     108.012  45.560  88.759  1.00  0.00            
ATOM   1888 2HD2 ASN A 191     109.370  46.231  89.482  1.00  0.00            
ATOM   1889  C   ASN A 191     104.691  49.156  87.609  1.00  0.00            
ATOM   1890  O   ASN A 191     104.816  50.173  86.935  1.00  0.00            
ATOM   1891  N   LEU A 192     103.603  48.394  87.658  1.00  0.00            
ATOM   1892  H   LEU A 192     103.673  47.461  88.019  1.00  0.00            
ATOM   1893  CA  LEU A 192     102.361  48.673  86.917  1.00  0.00            
ATOM   1894  CB  LEU A 192     101.242  47.747  87.393  1.00  0.00            
ATOM   1895  CG  LEU A 192     100.097  47.761  86.396  1.00  0.00            
ATOM   1896  CD1 LEU A 192     100.520  47.406  84.963  1.00  0.00            
ATOM   1897  CD2 LEU A 192      99.067  46.709  86.830  1.00  0.00            
ATOM   1898  C   LEU A 192     101.963  50.118  87.238  1.00  0.00            
ATOM   1899  O   LEU A 192     101.803  50.899  86.298  1.00  0.00            
ATOM   1900  N   VAL A 193     101.873  50.479  88.509  1.00  0.00            
ATOM   1901  H   VAL A 193     101.889  49.760  89.205  1.00  0.00            
ATOM   1902  CA  VAL A 193     101.617  51.852  88.989  1.00  0.00            
ATOM   1903  CB  VAL A 193     101.582  51.805  90.516  1.00  0.00            
ATOM   1904  CG1 VAL A 193     101.287  53.172  91.156  1.00  0.00            
ATOM   1905  CG2 VAL A 193     100.495  50.819  90.950  1.00  0.00            
ATOM   1906  C   VAL A 193     102.626  52.890  88.496  1.00  0.00            
ATOM   1907  O   VAL A 193     102.200  53.852  87.857  1.00  0.00            
ATOM   1908  N   LYS A 194     103.900  52.752  88.853  1.00  0.00            
ATOM   1909  H   LYS A 194     104.153  52.051  89.525  1.00  0.00            
ATOM   1910  CA  LYS A 194     104.979  53.387  88.080  1.00  0.00            
ATOM   1911  CB  LYS A 194     106.342  52.709  88.216  1.00  0.00            
ATOM   1912  CG  LYS A 194     106.611  52.767  89.715  1.00  0.00            
ATOM   1913  CD  LYS A 194     107.925  52.147  90.200  1.00  0.00            
ATOM   1914  CE  LYS A 194     109.099  53.060  89.823  1.00  0.00            
ATOM   1915  NZ  LYS A 194     110.330  52.595  90.486  1.00  0.00            
ATOM   1916  HZ1 LYS A 194     110.835  52.104  89.773  1.00  0.00            
ATOM   1917  HZ2 LYS A 194     110.779  53.332  90.982  1.00  0.00            
ATOM   1918  HZ3 LYS A 194     110.032  51.864  91.108  1.00  0.00            
ATOM   1919  C   LYS A 194     104.706  53.717  86.606  1.00  0.00            
ATOM   1920  O   LYS A 194     104.613  54.887  86.240  1.00  0.00            
ATOM   1921  N   LYS A 195     104.523  52.624  85.878  1.00  0.00            
ATOM   1922  H   LYS A 195     104.504  51.713  86.284  1.00  0.00            
ATOM   1923  CA  LYS A 195     104.180  52.713  84.450  1.00  0.00            
ATOM   1924  CB  LYS A 195     104.397  51.289  83.920  1.00  0.00            
ATOM   1925  CG  LYS A 195     104.265  50.980  82.428  1.00  0.00            
ATOM   1926  CD  LYS A 195     104.330  49.445  82.354  1.00  0.00            
ATOM   1927  CE  LYS A 195     104.431  48.823  80.964  1.00  0.00            
ATOM   1928  NZ  LYS A 195     105.630  49.254  80.227  1.00  0.00            
ATOM   1929  HZ1 LYS A 195     105.534  50.243  80.111  1.00  0.00            
ATOM   1930  HZ2 LYS A 195     106.476  49.000  80.701  1.00  0.00            
ATOM   1931  HZ3 LYS A 195     105.569  48.924  79.286  1.00  0.00            
ATOM   1932  C   LYS A 195     102.871  53.373  84.015  1.00  0.00            
ATOM   1933  O   LYS A 195     102.955  54.122  83.042  1.00  0.00            
ATOM   1934  N   TYR A 196     101.888  53.392  84.907  1.00  0.00            
ATOM   1935  H   TYR A 196     101.792  52.542  85.421  1.00  0.00            
ATOM   1936  CA  TYR A 196     100.694  54.244  84.743  1.00  0.00            
ATOM   1937  CB  TYR A 196      99.675  54.075  85.867  1.00  0.00            
ATOM   1938  CG  TYR A 196      99.212  52.647  86.158  1.00  0.00            
ATOM   1939  CD1 TYR A 196      98.678  52.410  87.423  1.00  0.00            
ATOM   1940  HD1 TYR A 196      98.937  53.057  88.261  1.00  0.00            
ATOM   1941  CD2 TYR A 196      98.983  51.790  85.089  1.00  0.00            
ATOM   1942  HD2 TYR A 196      99.340  51.934  84.067  1.00  0.00            
ATOM   1943  CE1 TYR A 196      97.894  51.265  87.600  1.00  0.00            
ATOM   1944  HE1 TYR A 196      97.657  51.045  88.635  1.00  0.00            
ATOM   1945  CE2 TYR A 196      98.184  50.683  85.300  1.00  0.00            
ATOM   1946  HE2 TYR A 196      97.857  50.041  84.484  1.00  0.00            
ATOM   1947  CZ  TYR A 196      97.604  50.420  86.542  1.00  0.00            
ATOM   1948  OH  TYR A 196      96.673  49.443  86.696  1.00  0.00            
ATOM   1949  HH  TYR A 196      96.882  48.694  86.073  1.00  0.00            
ATOM   1950  C   TYR A 196     100.896  55.766  84.785  1.00  0.00            
ATOM   1951  O   TYR A 196     100.209  56.564  84.151  1.00  0.00            
ATOM   1952  N   SER A 197     101.876  56.084  85.616  1.00  0.00            
ATOM   1953  H   SER A 197     102.388  55.352  86.073  1.00  0.00            
ATOM   1954  CA  SER A 197     102.464  57.435  85.766  1.00  0.00            
ATOM   1955  CB  SER A 197     103.457  57.743  84.652  1.00  0.00            
ATOM   1956  OG  SER A 197     104.262  56.700  84.107  1.00  0.00            
ATOM   1957  HG  SER A 197     104.287  55.981  84.798  1.00  0.00            
ATOM   1958  C   SER A 197     101.427  58.528  86.029  1.00  0.00            
ATOM   1959  O   SER A 197     101.178  59.547  85.401  1.00  0.00            
ATOM   1960  N   GLN A 198     100.995  58.469  87.288  1.00  0.00            
ATOM   1961  H   GLN A 198     101.431  57.912  87.999  1.00  0.00            
ATOM   1962  CA  GLN A 198      99.912  59.349  87.766  1.00  0.00            
ATOM   1963  CB  GLN A 198      99.036  58.523  88.708  1.00  0.00            
ATOM   1964  CG  GLN A 198      98.438  57.286  88.016  1.00  0.00            
ATOM   1965  CD  GLN A 198      97.399  57.601  86.935  1.00  0.00            
ATOM   1966  OE1 GLN A 198      96.198  57.330  86.931  1.00  0.00            
ATOM   1967  NE2 GLN A 198      97.976  57.616  85.735  1.00  0.00            
ATOM   1968 1HE2 GLN A 198      98.967  57.535  85.633  1.00  0.00            
ATOM   1969 2HE2 GLN A 198      97.392  57.890  84.968  1.00  0.00            
ATOM   1970  C   GLN A 198     100.491  60.515  88.573  1.00  0.00            
ATOM   1971  O   GLN A 198     100.803  60.414  89.757  1.00  0.00            
ATOM   1972  N   PHE A 199     100.710  61.598  87.841  1.00  0.00            
ATOM   1973  H   PHE A 199     100.560  61.638  86.851  1.00  0.00            
ATOM   1974  CA  PHE A 199     101.089  62.948  88.295  1.00  0.00            
ATOM   1975  CB  PHE A 199     101.970  63.632  87.262  1.00  0.00            
ATOM   1976  CG  PHE A 199     103.451  63.260  87.252  1.00  0.00            
ATOM   1977  CD1 PHE A 199     103.908  62.017  87.683  1.00  0.00            
ATOM   1978  HD1 PHE A 199     103.286  61.500  88.415  1.00  0.00            
ATOM   1979  CD2 PHE A 199     104.370  64.146  86.701  1.00  0.00            
ATOM   1980  HD2 PHE A 199     103.977  65.079  86.291  1.00  0.00            
ATOM   1981  CE1 PHE A 199     105.253  61.688  87.652  1.00  0.00            
ATOM   1982  HE1 PHE A 199     105.536  60.673  87.924  1.00  0.00            
ATOM   1983  CE2 PHE A 199     105.718  63.811  86.592  1.00  0.00            
ATOM   1984  HE2 PHE A 199     106.436  64.403  86.035  1.00  0.00            
ATOM   1985  CZ  PHE A 199     106.152  62.584  87.064  1.00  0.00            
ATOM   1986  HZ  PHE A 199     107.198  62.499  87.335  1.00  0.00            
ATOM   1987  C   PHE A 199      99.847  63.776  88.630  1.00  0.00            
ATOM   1988  O   PHE A 199      98.893  63.941  87.876  1.00  0.00            
ATOM   1989  N   ILE A 200      99.890  64.018  89.937  1.00  0.00            
ATOM   1990  H   ILE A 200     100.535  63.515  90.509  1.00  0.00            
ATOM   1991  CA  ILE A 200      98.866  64.811  90.632  1.00  0.00            
ATOM   1992  CB  ILE A 200      97.476  64.179  90.624  1.00  0.00            
ATOM   1993  CG1 ILE A 200      97.375  62.659  90.685  1.00  0.00            
ATOM   1994  CG2 ILE A 200      96.551  64.872  89.618  1.00  0.00            
ATOM   1995  CD  ILE A 200      97.842  61.993  91.978  1.00  0.00            
ATOM   1996  C   ILE A 200      99.248  65.120  92.081  1.00  0.00            
ATOM   1997  O   ILE A 200     100.259  64.627  92.590  1.00  0.00            
ATOM   1998  N   ASN A 201      98.586  66.104  92.682  1.00  0.00            
ATOM   1999  H   ASN A 201      97.946  66.627  92.121  1.00  0.00            
ATOM   2000  CA  ASN A 201      98.717  66.715  94.018  1.00  0.00            
ATOM   2001  CB  ASN A 201      97.881  67.991  94.124  1.00  0.00            
ATOM   2002  CG  ASN A 201      98.463  69.015  93.138  1.00  0.00            
ATOM   2003  OD1 ASN A 201      98.216  68.900  91.934  1.00  0.00            
ATOM   2004  ND2 ASN A 201      98.913  70.133  93.688  1.00  0.00            
ATOM   2005 1HD2 ASN A 201      98.999  70.345  94.658  1.00  0.00            
ATOM   2006 2HD2 ASN A 201      99.236  70.806  93.011  1.00  0.00            
ATOM   2007  C   ASN A 201      98.420  65.710  95.127  1.00  0.00            
ATOM   2008  O   ASN A 201      98.222  66.071  96.283  1.00  0.00            
ATOM   2009  N   PHE A 202      98.311  64.415  94.874  1.00  0.00            
ATOM   2010  H   PHE A 202      98.979  64.124  94.185  1.00  0.00            
ATOM   2011  CA  PHE A 202      97.776  63.430  95.820  1.00  0.00            
ATOM   2012  CB  PHE A 202      96.460  62.892  95.235  1.00  0.00            
ATOM   2013  CG  PHE A 202      95.345  63.882  94.918  1.00  0.00            
ATOM   2014  CD1 PHE A 202      94.791  64.712  95.889  1.00  0.00            
ATOM   2015  HD1 PHE A 202      95.495  64.765  96.722  1.00  0.00            
ATOM   2016  CD2 PHE A 202      94.901  64.081  93.616  1.00  0.00            
ATOM   2017  HD2 PHE A 202      95.523  63.754  92.778  1.00  0.00            
ATOM   2018  CE1 PHE A 202      93.833  65.674  95.612  1.00  0.00            
ATOM   2019  HE1 PHE A 202      93.361  66.253  96.405  1.00  0.00            
ATOM   2020  CE2 PHE A 202      93.896  65.006  93.337  1.00  0.00            
ATOM   2021  HE2 PHE A 202      93.649  65.270  92.311  1.00  0.00            
ATOM   2022  CZ  PHE A 202      93.318  65.791  94.327  1.00  0.00            
ATOM   2023  HZ  PHE A 202      92.682  66.638  94.058  1.00  0.00            
ATOM   2024  C   PHE A 202      98.692  62.218  96.027  1.00  0.00            
ATOM   2025  O   PHE A 202      98.780  61.397  95.119  1.00  0.00            
ATOM   2026  N   PRO A 203      99.189  62.158  97.255  1.00  0.00            
ATOM   2027  CA  PRO A 203     100.066  61.032  97.639  1.00  0.00            
ATOM   2028  CB  PRO A 203     100.531  61.275  99.075  1.00  0.00            
ATOM   2029  CG  PRO A 203     100.330  62.783  99.256  1.00  0.00            
ATOM   2030  CD  PRO A 203      99.185  63.178  98.312  1.00  0.00            
ATOM   2031  C   PRO A 203      99.428  59.651  97.525  1.00  0.00            
ATOM   2032  O   PRO A 203      98.480  59.292  98.219  1.00  0.00            
ATOM   2033  N   ILE A 204      99.962  58.937  96.536  1.00  0.00            
ATOM   2034  H   ILE A 204     100.704  59.328  95.986  1.00  0.00            
ATOM   2035  CA  ILE A 204      99.445  57.601  96.203  1.00  0.00            
ATOM   2036  CB  ILE A 204      99.411  57.280  94.704  1.00  0.00            
ATOM   2037  CG1 ILE A 204      98.878  58.443  93.863  1.00  0.00            
ATOM   2038  CG2 ILE A 204      98.583  56.027  94.404  1.00  0.00            
ATOM   2039  CD  ILE A 204      98.880  58.459  92.337  1.00  0.00            
ATOM   2040  C   ILE A 204     100.393  56.629  96.922  1.00  0.00            
ATOM   2041  O   ILE A 204     101.526  56.415  96.499  1.00  0.00            
ATOM   2042  N   TYR A 205      99.858  56.059  98.005  1.00  0.00            
ATOM   2043  H   TYR A 205      98.980  56.302  98.414  1.00  0.00            
ATOM   2044  CA  TYR A 205     100.681  55.098  98.746  1.00  0.00            
ATOM   2045  CB  TYR A 205     100.614  55.149 100.275  1.00  0.00            
ATOM   2046  CG  TYR A 205     101.460  56.306 100.820  1.00  0.00            
ATOM   2047  CD1 TYR A 205     100.845  57.555 100.956  1.00  0.00            
ATOM   2048  HD1 TYR A 205      99.767  57.684 101.086  1.00  0.00            
ATOM   2049  CD2 TYR A 205     102.841  56.240 100.973  1.00  0.00            
ATOM   2050  HD2 TYR A 205     103.314  55.269 100.883  1.00  0.00            
ATOM   2051  CE1 TYR A 205     101.567  58.669 101.357  1.00  0.00            
ATOM   2052  HE1 TYR A 205     101.109  59.635 101.538  1.00  0.00            
ATOM   2053  CE2 TYR A 205     103.576  57.361 101.337  1.00  0.00            
ATOM   2054  HE2 TYR A 205     104.554  57.058 101.718  1.00  0.00            
ATOM   2055  CZ  TYR A 205     102.935  58.575 101.552  1.00  0.00            
ATOM   2056  OH  TYR A 205     103.592  59.733 101.852  1.00  0.00            
ATOM   2057  HH  TYR A 205     104.556  59.538 101.683  1.00  0.00            
ATOM   2058  C   TYR A 205     100.276  53.665  98.391  1.00  0.00            
ATOM   2059  O   TYR A 205      99.075  53.393  98.429  1.00  0.00            
ATOM   2060  N   VAL A 206     101.296  52.824  98.256  1.00  0.00            
ATOM   2061  H   VAL A 206     102.239  53.131  98.350  1.00  0.00            
ATOM   2062  CA  VAL A 206     101.066  51.410  97.952  1.00  0.00            
ATOM   2063  CB  VAL A 206     101.401  50.941  96.527  1.00  0.00            
ATOM   2064  CG1 VAL A 206     100.617  49.664  96.247  1.00  0.00            
ATOM   2065  CG2 VAL A 206     101.230  51.884  95.332  1.00  0.00            
ATOM   2066  C   VAL A 206     101.819  50.517  98.938  1.00  0.00            
ATOM   2067  O   VAL A 206     103.052  50.530  98.904  1.00  0.00            
ATOM   2068  N   TRP A 207     101.161  49.562  99.595  1.00  0.00            
ATOM   2069  H   TRP A 207     100.170  49.689  99.652  1.00  0.00            
ATOM   2070  CA  TRP A 207     101.635  48.291 100.182  1.00  0.00            
ATOM   2071  CB  TRP A 207     100.424  47.649 100.859  1.00  0.00            
ATOM   2072  CG  TRP A 207     100.791  46.432 101.710  1.00  0.00            
ATOM   2073  CD1 TRP A 207     100.526  45.130 101.588  1.00  0.00            
ATOM   2074  HD1 TRP A 207     100.545  44.511 100.698  1.00  0.00            
ATOM   2075  CD2 TRP A 207     101.053  46.692 103.044  1.00  0.00            
ATOM   2076  NE1 TRP A 207     100.576  44.551 102.783  1.00  0.00            
ATOM   2077  HE1 TRP A 207     100.270  43.642 103.039  1.00  0.00            
ATOM   2078  CE2 TRP A 207     100.847  45.478 103.700  1.00  0.00            
ATOM   2079  CE3 TRP A 207     101.425  47.810 103.785  1.00  0.00            
ATOM   2080  HE3 TRP A 207     101.765  48.677 103.218  1.00  0.00            
ATOM   2081  CZ2 TRP A 207     100.737  45.475 105.089  1.00  0.00            
ATOM   2082  HZ2 TRP A 207     100.157  44.657 105.527  1.00  0.00            
ATOM   2083  CZ3 TRP A 207     101.411  47.688 105.164  1.00  0.00            
ATOM   2084  HZ3 TRP A 207     101.819  48.532 105.728  1.00  0.00            
ATOM   2085  CH2 TRP A 207     101.029  46.568 105.891  1.00  0.00            
ATOM   2086  HH2 TRP A 207     101.123  46.488 106.967  1.00  0.00            
ATOM   2087  C   TRP A 207     102.184  47.448  99.035  1.00  0.00            
ATOM   2088  O   TRP A 207     101.526  46.699  98.302  1.00  0.00            
ATOM   2089  N   SER A 208     103.497  47.610  98.933  1.00  0.00            
ATOM   2090  H   SER A 208     103.954  48.016  99.722  1.00  0.00            
ATOM   2091  CA  SER A 208     104.386  47.090  97.881  1.00  0.00            
ATOM   2092  CB  SER A 208     104.493  48.023  96.673  1.00  0.00            
ATOM   2093  OG  SER A 208     104.701  49.399  97.002  1.00  0.00            
ATOM   2094  HG  SER A 208     104.145  49.591  97.817  1.00  0.00            
ATOM   2095  C   SER A 208     105.768  46.730  98.441  1.00  0.00            
ATOM   2096  O   SER A 208     105.969  46.623  99.651  1.00  0.00            
ATOM   2097  N   SER A 209     106.711  46.462  97.544  1.00  0.00            
ATOM   2098  H   SER A 209     106.671  46.519  96.548  1.00  0.00            
ATOM   2099  CA  SER A 209     108.076  46.117  97.969  1.00  0.00            
ATOM   2100  CB  SER A 209     108.838  45.340  96.899  1.00  0.00            
ATOM   2101  OG  SER A 209     108.824  45.990  95.621  1.00  0.00            
ATOM   2102  HG  SER A 209     109.089  45.339  94.911  1.00  0.00            
ATOM   2103  C   SER A 209     108.860  47.285  98.567  1.00  0.00            
ATOM   2104  O   SER A 209     109.285  48.217  97.881  1.00  0.00            
ATOM   2105  N   LYS A 210     108.808  47.405  99.892  1.00  0.00            
ATOM   2106  H   LYS A 210     108.009  47.159 100.439  1.00  0.00            
ATOM   2107  CA  LYS A 210     109.831  48.185 100.603  1.00  0.00            
ATOM   2108  CB  LYS A 210     109.226  49.263 101.496  1.00  0.00            
ATOM   2109  CG  LYS A 210     110.240  50.326 101.933  1.00  0.00            
ATOM   2110  CD  LYS A 210     109.708  51.180 103.090  1.00  0.00            
ATOM   2111  CE  LYS A 210     110.665  52.249 103.609  1.00  0.00            
ATOM   2112  NZ  LYS A 210     111.532  53.005 102.694  1.00  0.00            
ATOM   2113  HZ1 LYS A 210     112.028  52.338 102.136  1.00  0.00            
ATOM   2114  HZ2 LYS A 210     111.017  53.643 102.130  1.00  0.00            
ATOM   2115  HZ3 LYS A 210     112.192  53.598 103.160  1.00  0.00            
ATOM   2116  C   LYS A 210     110.728  47.252 101.417  1.00  0.00            
ATOM   2117  O   LYS A 210     110.340  46.241 102.004  1.00  0.00            
ATOM   2118  N   THR A 211     112.024  47.522 101.261  1.00  0.00            
ATOM   2119  H   THR A 211     112.369  48.107 100.541  1.00  0.00            
ATOM   2120  CA  THR A 211     113.050  46.721 101.952  1.00  0.00            
ATOM   2121  CB  THR A 211     114.497  47.108 101.631  1.00  0.00            
ATOM   2122  OG1 THR A 211     114.616  48.534 101.733  1.00  0.00            
ATOM   2123  HG1 THR A 211     115.588  48.750 101.862  1.00  0.00            
ATOM   2124  CG2 THR A 211     114.971  46.634 100.254  1.00  0.00            
ATOM   2125  C   THR A 211     112.874  46.700 103.471  1.00  0.00            
ATOM   2126  O   THR A 211     112.517  47.720 104.067  1.00  0.00            
ATOM   2127  N   GLY A 212     113.099  45.581 104.143  1.00  0.00            
ATOM   2128  H   GLY A 212     113.362  44.737 103.663  1.00  0.00            
ATOM   2129  CA  GLY A 212     112.931  45.292 105.577  1.00  0.00            
ATOM   2130  C   GLY A 212     114.033  44.465 106.244  1.00  0.00            
ATOM   2131  O   GLY A 212     114.678  43.597 105.650  1.00  0.00            
ATOM   2132  N   GLY A 213     114.359  44.902 107.460  1.00  0.00            
ATOM   2133  H   GLY A 213     114.195  45.867 107.638  1.00  0.00            
ATOM   2134  CA  GLY A 213     115.248  44.301 108.460  1.00  0.00            
ATOM   2135  C   GLY A 213     116.449  43.445 108.074  1.00  0.00            
ATOM   2136  O   GLY A 213     116.488  42.211 108.112  1.00  0.00            
ATOM   2137  N   GLY A 214     117.277  44.159 107.317  1.00  0.00            
ATOM   2138  H   GLY A 214     116.945  44.931 106.773  1.00  0.00            
ATOM   2139  CA  GLY A 214     118.574  43.707 106.783  1.00  0.00            
ATOM   2140  C   GLY A 214     118.559  43.690 105.248  1.00  0.00            
ATOM   2141  O   GLY A 214     119.202  44.623 104.776  1.00  0.00            
ATOM   2142  N   GLY A 215     117.731  42.871 104.604  1.00  0.00            
ATOM   2143  H   GLY A 215     117.098  42.252 105.066  1.00  0.00            
ATOM   2144  CA  GLY A 215     117.762  42.726 103.135  1.00  0.00            
ATOM   2145  C   GLY A 215     116.395  42.853 102.461  1.00  0.00            
ATOM   2146  O   GLY A 215     115.763  43.908 102.487  1.00  0.00            
ATOM   2147  N   LYS A 216     115.857  41.662 102.212  1.00  0.00            
ATOM   2148  H   LYS A 216     116.405  40.853 102.422  1.00  0.00            
ATOM   2149  CA  LYS A 216     114.608  41.351 101.513  1.00  0.00            
ATOM   2150  CB  LYS A 216     114.349  39.846 101.597  1.00  0.00            
ATOM   2151  CG  LYS A 216     115.301  39.045 100.707  1.00  0.00            
ATOM   2152  CD  LYS A 216     115.051  37.531 100.619  1.00  0.00            
ATOM   2153  CE  LYS A 216     116.007  36.899  99.608  1.00  0.00            
ATOM   2154  NZ  LYS A 216     115.454  35.587  99.251  1.00  0.00            
ATOM   2155  HZ1 LYS A 216     114.514  35.590  99.594  1.00  0.00            
ATOM   2156  HZ2 LYS A 216     115.444  35.591  98.249  1.00  0.00            
ATOM   2157  HZ3 LYS A 216     116.003  34.834  99.608  1.00  0.00            
ATOM   2158  C   LYS A 216     113.326  42.128 101.838  1.00  0.00            
ATOM   2159  O   LYS A 216     113.188  42.718 102.909  1.00  0.00            
ATOM   2160  N   THR A 217     112.504  42.283 100.804  1.00  0.00            
ATOM   2161  H   THR A 217     112.827  41.882  99.942  1.00  0.00            
ATOM   2162  CA  THR A 217     111.291  43.081 100.983  1.00  0.00            
ATOM   2163  CB  THR A 217     110.742  43.400  99.589  1.00  0.00            
ATOM   2164  OG1 THR A 217     110.709  42.248  98.739  1.00  0.00            
ATOM   2165  HG1 THR A 217     110.722  42.535  97.793  1.00  0.00            
ATOM   2166  CG2 THR A 217     111.617  44.542  99.056  1.00  0.00            
ATOM   2167  C   THR A 217     110.175  42.489 101.854  1.00  0.00            
ATOM   2168  O   THR A 217     110.235  41.345 102.286  1.00  0.00            
ATOM   2169  N   VAL A 218     109.588  43.536 102.424  1.00  0.00            
ATOM   2170  H   VAL A 218     109.986  44.437 102.256  1.00  0.00            
ATOM   2171  CA  VAL A 218     108.378  43.298 103.219  1.00  0.00            
ATOM   2172  CB  VAL A 218     108.406  43.658 104.707  1.00  0.00            
ATOM   2173  CG1 VAL A 218     108.998  42.457 105.448  1.00  0.00            
ATOM   2174  CG2 VAL A 218     108.968  45.040 105.037  1.00  0.00            
ATOM   2175  C   VAL A 218     107.196  43.943 102.496  1.00  0.00            
ATOM   2176  O   VAL A 218     107.414  44.737 101.579  1.00  0.00            
ATOM   2177  N   TRP A 219     105.974  43.535 102.855  1.00  0.00            
ATOM   2178  H   TRP A 219     105.911  42.737 103.448  1.00  0.00            
ATOM   2179  CA  TRP A 219     104.747  44.254 102.507  1.00  0.00            
ATOM   2180  CB  TRP A 219     103.465  43.501 102.846  1.00  0.00            
ATOM   2181  CG  TRP A 219     103.060  42.402 101.855  1.00  0.00            
ATOM   2182  CD1 TRP A 219     102.857  41.096 102.038  1.00  0.00            
ATOM   2183  HD1 TRP A 219     103.192  40.578 102.939  1.00  0.00            
ATOM   2184  CD2 TRP A 219     102.911  42.706 100.506  1.00  0.00            
ATOM   2185  NE1 TRP A 219     102.640  40.544 100.856  1.00  0.00            
ATOM   2186  HE1 TRP A 219     102.777  39.566 100.754  1.00  0.00            
ATOM   2187  CE2 TRP A 219     102.617  41.490  99.911  1.00  0.00            
ATOM   2188  CE3 TRP A 219     102.937  43.886  99.772  1.00  0.00            
ATOM   2189  HE3 TRP A 219     103.113  44.847 100.262  1.00  0.00            
ATOM   2190  CZ2 TRP A 219     102.383  41.452  98.540  1.00  0.00            
ATOM   2191  HZ2 TRP A 219     101.946  40.547  98.115  1.00  0.00            
ATOM   2192  CZ3 TRP A 219     102.718  43.786  98.409  1.00  0.00            
ATOM   2193  HZ3 TRP A 219     102.847  44.669  97.787  1.00  0.00            
ATOM   2194  CH2 TRP A 219     102.508  42.576  97.737  1.00  0.00            
ATOM   2195  HH2 TRP A 219     102.323  42.528  96.667  1.00  0.00            
ATOM   2196  C   TRP A 219     104.691  45.580 103.271  1.00  0.00            
ATOM   2197  O   TRP A 219     104.380  45.645 104.457  1.00  0.00            
ATOM   2198  N   ASP A 220     104.964  46.595 102.451  1.00  0.00            
ATOM   2199  H   ASP A 220     105.033  46.424 101.473  1.00  0.00            
ATOM   2200  CA  ASP A 220     105.195  47.951 102.969  1.00  0.00            
ATOM   2201  CB  ASP A 220     106.635  48.365 103.262  1.00  0.00            
ATOM   2202  CG  ASP A 220     106.888  49.134 104.567  1.00  0.00            
ATOM   2203  OD1 ASP A 220     105.943  49.777 105.055  1.00  0.00            
ATOM   2204  OD2 ASP A 220     107.999  48.968 105.128  1.00  0.00            
ATOM   2205  C   ASP A 220     104.697  49.057 102.027  1.00  0.00            
ATOM   2206  O   ASP A 220     104.819  49.038 100.807  1.00  0.00            
ATOM   2207  N   TRP A 221     104.264  50.128 102.669  1.00  0.00            
ATOM   2208  H   TRP A 221     104.668  50.255 103.577  1.00  0.00            
ATOM   2209  CA  TRP A 221     103.653  51.315 102.042  1.00  0.00            
ATOM   2210  CB  TRP A 221     102.748  52.071 103.018  1.00  0.00            
ATOM   2211  CG  TRP A 221     101.536  51.303 103.529  1.00  0.00            
ATOM   2212  CD1 TRP A 221     101.275  50.898 104.775  1.00  0.00            
ATOM   2213  HD1 TRP A 221     102.087  50.757 105.496  1.00  0.00            
ATOM   2214  CD2 TRP A 221     100.337  51.137 102.834  1.00  0.00            
ATOM   2215  NE1 TRP A 221     100.000  50.564 104.909  1.00  0.00            
ATOM   2216  HE1 TRP A 221      99.647  50.046 105.695  1.00  0.00            
ATOM   2217  CE2 TRP A 221      99.372  50.706 103.750  1.00  0.00            
ATOM   2218  CE3 TRP A 221      99.959  51.479 101.545  1.00  0.00            
ATOM   2219  HE3 TRP A 221     100.620  52.091 100.925  1.00  0.00            
ATOM   2220  CZ2 TRP A 221      98.027  50.681 103.412  1.00  0.00            
ATOM   2221  HZ2 TRP A 221      97.297  50.453 104.190  1.00  0.00            
ATOM   2222  CZ3 TRP A 221      98.630  51.361 101.156  1.00  0.00            
ATOM   2223  HZ3 TRP A 221      98.282  51.679 100.174  1.00  0.00            
ATOM   2224  CH2 TRP A 221      97.680  50.995 102.098  1.00  0.00            
ATOM   2225  HH2 TRP A 221      96.637  51.209 101.869  1.00  0.00            
ATOM   2226  C   TRP A 221     104.678  52.293 101.474  1.00  0.00            
ATOM   2227  O   TRP A 221     105.001  53.375 101.959  1.00  0.00            
ATOM   2228  N   GLU A 222     105.009  52.025 100.205  1.00  0.00            
ATOM   2229  H   GLU A 222     104.962  51.078  99.890  1.00  0.00            
ATOM   2230  CA  GLU A 222     105.841  52.851  99.329  1.00  0.00            
ATOM   2231  CB  GLU A 222     106.619  52.036  98.289  1.00  0.00            
ATOM   2232  CG  GLU A 222     107.982  51.640  98.858  1.00  0.00            
ATOM   2233  CD  GLU A 222     108.846  52.871  99.140  1.00  0.00            
ATOM   2234  OE1 GLU A 222     109.566  53.252  98.194  1.00  0.00            
ATOM   2235  OE2 GLU A 222     109.078  53.163 100.335  1.00  0.00            
ATOM   2236  C   GLU A 222     104.982  53.959  98.706  1.00  0.00            
ATOM   2237  O   GLU A 222     103.787  53.756  98.544  1.00  0.00            
ATOM   2238  N   LEU A 223     105.669  55.041  98.333  1.00  0.00            
ATOM   2239  H   LEU A 223     106.644  55.178  98.489  1.00  0.00            
ATOM   2240  CA  LEU A 223     104.938  56.185  97.776  1.00  0.00            
ATOM   2241  CB  LEU A 223     105.272  57.437  98.590  1.00  0.00            
ATOM   2242  CG  LEU A 223     104.720  58.757  98.025  1.00  0.00            
ATOM   2243  CD1 LEU A 223     103.195  58.911  98.023  1.00  0.00            
ATOM   2244  CD2 LEU A 223     105.202  59.923  98.885  1.00  0.00            
ATOM   2245  C   LEU A 223     105.319  56.310  96.298  1.00  0.00            
ATOM   2246  O   LEU A 223     106.487  56.486  95.971  1.00  0.00            
ATOM   2247  N   MET A 224     104.285  56.349  95.462  1.00  0.00            
ATOM   2248  H   MET A 224     103.339  56.391  95.795  1.00  0.00            
ATOM   2249  CA  MET A 224     104.282  56.554  94.007  1.00  0.00            
ATOM   2250  CB  MET A 224     103.706  55.298  93.355  1.00  0.00            
ATOM   2251  CG  MET A 224     104.076  55.257  91.880  1.00  0.00            
ATOM   2252  SD  MET A 224     103.245  56.511  90.845  1.00  0.00            
ATOM   2253  CE  MET A 224     104.452  56.650  89.544  1.00  0.00            
ATOM   2254  C   MET A 224     103.463  57.834  93.832  1.00  0.00            
ATOM   2255  O   MET A 224     102.297  57.868  94.198  1.00  0.00            
ATOM   2256  N   ASN A 225     104.195  58.945  93.748  1.00  0.00            
ATOM   2257  H   ASN A 225     105.198  58.971  93.792  1.00  0.00            
ATOM   2258  CA  ASN A 225     103.612  60.286  93.627  1.00  0.00            
ATOM   2259  CB  ASN A 225     102.668  60.344  92.434  1.00  0.00            
ATOM   2260  CG  ASN A 225     101.953  61.699  92.364  1.00  0.00            
ATOM   2261  OD1 ASN A 225     102.377  62.676  91.740  1.00  0.00            
ATOM   2262  ND2 ASN A 225     100.914  61.774  93.193  1.00  0.00            
ATOM   2263 1HD2 ASN A 225     100.661  61.020  93.794  1.00  0.00            
ATOM   2264 2HD2 ASN A 225     100.612  62.711  93.348  1.00  0.00            
ATOM   2265  C   ASN A 225     103.001  60.817  94.920  1.00  0.00            
ATOM   2266  O   ASN A 225     101.938  60.336  95.322  1.00  0.00            
ATOM   2267  N   ASP A 226     103.517  61.964  95.360  1.00  0.00            
ATOM   2268  H   ASP A 226     104.368  62.252  94.929  1.00  0.00            
ATOM   2269  CA  ASP A 226     103.104  62.798  96.505  1.00  0.00            
ATOM   2270  CB  ASP A 226     104.253  63.161  97.438  1.00  0.00            
ATOM   2271  CG  ASP A 226     105.430  63.841  96.740  1.00  0.00            
ATOM   2272  OD1 ASP A 226     105.533  65.057  97.025  1.00  0.00            
ATOM   2273  OD2 ASP A 226     106.387  63.272  96.167  1.00  0.00            
ATOM   2274  C   ASP A 226     102.282  64.020  96.117  1.00  0.00            
ATOM   2275  O   ASP A 226     101.199  63.865  95.552  1.00  0.00            
ATOM   2276  N   ILE A 227     102.780  65.255  96.144  1.00  0.00            
ATOM   2277  H   ILE A 227     103.730  65.358  96.444  1.00  0.00            
ATOM   2278  CA  ILE A 227     102.048  66.509  95.898  1.00  0.00            
ATOM   2279  CB  ILE A 227     102.178  67.492  97.055  1.00  0.00            
ATOM   2280  CG1 ILE A 227     101.806  66.941  98.436  1.00  0.00            
ATOM   2281  CG2 ILE A 227     101.417  68.780  96.735  1.00  0.00            
ATOM   2282  CD  ILE A 227     102.723  66.181  99.387  1.00  0.00            
ATOM   2283  C   ILE A 227     102.668  67.113  94.637  1.00  0.00            
ATOM   2284  O   ILE A 227     103.615  67.887  94.791  1.00  0.00            
ATOM   2285  N   LYS A 228     102.192  66.724  93.457  1.00  0.00            
ATOM   2286  H   LYS A 228     101.402  66.120  93.339  1.00  0.00            
ATOM   2287  CA  LYS A 228     102.801  67.175  92.202  1.00  0.00            
ATOM   2288  CB  LYS A 228     103.295  66.000  91.358  1.00  0.00            
ATOM   2289  CG  LYS A 228     103.734  66.164  89.901  1.00  0.00            
ATOM   2290  CD  LYS A 228     105.207  66.524  89.733  1.00  0.00            
ATOM   2291  CE  LYS A 228     106.184  65.378  90.008  1.00  0.00            
ATOM   2292  NZ  LYS A 228     107.587  65.742  89.754  1.00  0.00            
ATOM   2293  HZ1 LYS A 228     107.857  66.487  90.357  1.00  0.00            
ATOM   2294  HZ2 LYS A 228     108.191  65.014  90.064  1.00  0.00            
ATOM   2295  HZ3 LYS A 228     107.655  66.053  88.802  1.00  0.00            
ATOM   2296  C   LYS A 228     101.772  67.995  91.419  1.00  0.00            
ATOM   2297  O   LYS A 228     100.825  67.461  90.843  1.00  0.00            
ATOM   2298  N   PRO A 229     101.833  69.311  91.563  1.00  0.00            
ATOM   2299  CA  PRO A 229     101.012  70.204  90.722  1.00  0.00            
ATOM   2300  CB  PRO A 229     101.058  71.537  91.466  1.00  0.00            
ATOM   2301  CG  PRO A 229     102.420  71.484  92.171  1.00  0.00            
ATOM   2302  CD  PRO A 229     102.461  70.036  92.679  1.00  0.00            
ATOM   2303  C   PRO A 229     101.434  70.300  89.256  1.00  0.00            
ATOM   2304  O   PRO A 229     102.571  70.091  88.840  1.00  0.00            
ATOM   2305  N   ILE A 230     100.458  70.555  88.398  1.00  0.00            
ATOM   2306  H   ILE A 230      99.686  71.124  88.681  1.00  0.00            
ATOM   2307  CA  ILE A 230     100.759  70.690  86.958  1.00  0.00            
ATOM   2308  CB  ILE A 230     100.231  69.451  86.227  1.00  0.00            
ATOM   2309  CG1 ILE A 230     101.106  68.252  86.609  1.00  0.00            
ATOM   2310  CG2 ILE A 230     100.270  69.585  84.705  1.00  0.00            
ATOM   2311  CD  ILE A 230     100.305  67.396  87.585  1.00  0.00            
ATOM   2312  C   ILE A 230     100.151  71.982  86.416  1.00  0.00            
ATOM   2313  O   ILE A 230     100.937  72.856  86.040  1.00  0.00            
ATOM   2314  N   TRP A 231      98.841  72.194  86.536  1.00  0.00            
ATOM   2315  H   TRP A 231      98.231  71.546  86.978  1.00  0.00            
ATOM   2316  CA  TRP A 231      98.047  73.304  85.970  1.00  0.00            
ATOM   2317  CB  TRP A 231      96.577  72.988  85.744  1.00  0.00            
ATOM   2318  CG  TRP A 231      95.983  72.405  87.031  1.00  0.00            
ATOM   2319  CD1 TRP A 231      95.176  73.071  87.855  1.00  0.00            
ATOM   2320  HD1 TRP A 231      94.852  74.100  87.716  1.00  0.00            
ATOM   2321  CD2 TRP A 231      96.123  71.098  87.466  1.00  0.00            
ATOM   2322  NE1 TRP A 231      94.889  72.289  88.896  1.00  0.00            
ATOM   2323  HE1 TRP A 231      94.454  72.522  89.764  1.00  0.00            
ATOM   2324  CE2 TRP A 231      95.406  71.088  88.660  1.00  0.00            
ATOM   2325  CE3 TRP A 231      96.713  69.914  87.031  1.00  0.00            
ATOM   2326  HE3 TRP A 231      97.141  69.802  86.041  1.00  0.00            
ATOM   2327  CZ2 TRP A 231      95.471  70.012  89.538  1.00  0.00            
ATOM   2328  HZ2 TRP A 231      95.256  70.052  90.608  1.00  0.00            
ATOM   2329  CZ3 TRP A 231      96.731  68.813  87.886  1.00  0.00            
ATOM   2330  HZ3 TRP A 231      97.181  67.898  87.500  1.00  0.00            
ATOM   2331  CH2 TRP A 231      96.140  68.861  89.143  1.00  0.00            
ATOM   2332  HH2 TRP A 231      96.310  68.107  89.912  1.00  0.00            
ATOM   2333  C   TRP A 231      98.194  74.650  86.689  1.00  0.00            
ATOM   2334  O   TRP A 231      98.447  75.661  86.042  1.00  0.00            
ATOM   2335  N   GLN A 232      98.162  74.542  88.015  1.00  0.00            
ATOM   2336  H   GLN A 232      98.133  73.619  88.382  1.00  0.00            
ATOM   2337  CA  GLN A 232      98.272  75.676  88.943  1.00  0.00            
ATOM   2338  CB  GLN A 232      97.600  75.305  90.271  1.00  0.00            
ATOM   2339  CG  GLN A 232      98.156  74.136  91.090  1.00  0.00            
ATOM   2340  CD  GLN A 232      97.857  72.703  90.637  1.00  0.00            
ATOM   2341  OE1 GLN A 232      98.393  72.222  89.646  1.00  0.00            
ATOM   2342  NE2 GLN A 232      97.396  71.871  91.568  1.00  0.00            
ATOM   2343 1HE2 GLN A 232      97.155  72.146  92.501  1.00  0.00            
ATOM   2344 2HE2 GLN A 232      97.381  70.894  91.376  1.00  0.00            
ATOM   2345  C   GLN A 232      99.716  76.155  89.096  1.00  0.00            
ATOM   2346  O   GLN A 232      99.962  77.218  89.649  1.00  0.00            
ATOM   2347  N   ARG A 233     100.660  75.526  88.398  1.00  0.00            
ATOM   2348  H   ARG A 233     100.395  74.953  87.632  1.00  0.00            
ATOM   2349  CA  ARG A 233     102.111  75.727  88.487  1.00  0.00            
ATOM   2350  CB  ARG A 233     102.672  74.331  88.778  1.00  0.00            
ATOM   2351  CG  ARG A 233     104.180  74.216  88.601  1.00  0.00            
ATOM   2352  CD  ARG A 233     104.568  72.969  89.407  1.00  0.00            
ATOM   2353  NE  ARG A 233     105.930  72.506  89.098  1.00  0.00            
ATOM   2354  HE  ARG A 233     106.643  73.183  89.262  1.00  0.00            
ATOM   2355  CZ  ARG A 233     106.279  71.335  88.532  1.00  0.00            
ATOM   2356  NH1 ARG A 233     105.422  70.320  88.363  1.00  0.00            
ATOM   2357 1HH1 ARG A 233     104.462  70.461  88.581  1.00  0.00            
ATOM   2358 2HH1 ARG A 233     105.736  69.424  88.040  1.00  0.00            
ATOM   2359  NH2 ARG A 233     107.555  71.036  88.291  1.00  0.00            
ATOM   2360 1HH2 ARG A 233     108.309  71.638  88.552  1.00  0.00            
ATOM   2361 2HH2 ARG A 233     107.763  70.250  87.708  1.00  0.00            
ATOM   2362  C   ARG A 233     102.716  76.334  87.218  1.00  0.00            
ATOM   2363  O   ARG A 233     102.298  75.949  86.124  1.00  0.00            
ATOM   2364  N   PRO A 234     103.470  77.425  87.323  1.00  0.00            
ATOM   2365  CA  PRO A 234     104.038  78.168  86.194  1.00  0.00            
ATOM   2366  CB  PRO A 234     104.957  79.197  86.855  1.00  0.00            
ATOM   2367  CG  PRO A 234     104.309  79.458  88.210  1.00  0.00            
ATOM   2368  CD  PRO A 234     103.709  78.107  88.604  1.00  0.00            
ATOM   2369  C   PRO A 234     104.679  77.385  85.048  1.00  0.00            
ATOM   2370  O   PRO A 234     105.338  76.372  85.299  1.00  0.00            
ATOM   2371  N   SER A 235     104.308  77.769  83.832  1.00  0.00            
ATOM   2372  H   SER A 235     103.666  78.514  83.638  1.00  0.00            
ATOM   2373  CA  SER A 235     104.521  77.105  82.544  1.00  0.00            
ATOM   2374  CB  SER A 235     104.043  78.066  81.453  1.00  0.00            
ATOM   2375  OG  SER A 235     102.648  78.269  81.667  1.00  0.00            
ATOM   2376  HG  SER A 235     102.222  77.358  81.722  1.00  0.00            
ATOM   2377  C   SER A 235     105.954  76.604  82.344  1.00  0.00            
ATOM   2378  O   SER A 235     106.240  75.560  81.764  1.00  0.00            
ATOM   2379  N   LYS A 236     106.872  77.486  82.734  1.00  0.00            
ATOM   2380  H   LYS A 236     106.634  78.399  83.070  1.00  0.00            
ATOM   2381  CA  LYS A 236     108.287  77.075  82.667  1.00  0.00            
ATOM   2382  CB  LYS A 236     109.087  78.368  82.579  1.00  0.00            
ATOM   2383  CG  LYS A 236     110.589  78.105  82.416  1.00  0.00            
ATOM   2384  CD  LYS A 236     110.907  77.905  80.933  1.00  0.00            
ATOM   2385  CE  LYS A 236     112.419  77.723  80.934  1.00  0.00            
ATOM   2386  NZ  LYS A 236     112.818  76.858  79.805  1.00  0.00            
ATOM   2387  HZ1 LYS A 236     112.566  75.914  80.055  1.00  0.00            
ATOM   2388  HZ2 LYS A 236     112.270  77.110  79.021  1.00  0.00            
ATOM   2389  HZ3 LYS A 236     113.766  77.003  79.514  1.00  0.00            
ATOM   2390  C   LYS A 236     108.795  76.096  83.729  1.00  0.00            
ATOM   2391  O   LYS A 236     109.707  75.302  83.499  1.00  0.00            
ATOM   2392  N   GLU A 237     108.288  76.357  84.925  1.00  0.00            
ATOM   2393  H   GLU A 237     107.642  77.115  85.059  1.00  0.00            
ATOM   2394  CA  GLU A 237     108.485  75.540  86.125  1.00  0.00            
ATOM   2395  CB  GLU A 237     107.631  76.104  87.261  1.00  0.00            
ATOM   2396  CG  GLU A 237     107.756  75.330  88.577  1.00  0.00            
ATOM   2397  CD  GLU A 237     107.134  75.730  89.915  1.00  0.00            
ATOM   2398  OE1 GLU A 237     106.791  76.927  90.030  1.00  0.00            
ATOM   2399  OE2 GLU A 237     106.904  74.805  90.729  1.00  0.00            
ATOM   2400  C   GLU A 237     108.076  74.075  85.930  1.00  0.00            
ATOM   2401  O   GLU A 237     108.825  73.143  86.221  1.00  0.00            
ATOM   2402  N   VAL A 238     106.850  73.907  85.438  1.00  0.00            
ATOM   2403  H   VAL A 238     106.294  74.673  85.129  1.00  0.00            
ATOM   2404  CA  VAL A 238     106.257  72.625  85.028  1.00  0.00            
ATOM   2405  CB  VAL A 238     104.730  72.635  85.129  1.00  0.00            
ATOM   2406  CG1 VAL A 238     104.018  73.660  84.256  1.00  0.00            
ATOM   2407  CG2 VAL A 238     104.127  71.218  85.101  1.00  0.00            
ATOM   2408  C   VAL A 238     106.834  72.214  83.670  1.00  0.00            
ATOM   2409  O   VAL A 238     107.189  73.046  82.838  1.00  0.00            
ATOM   2410  N   GLU A 239     107.047  70.906  83.570  1.00  0.00            
ATOM   2411  H   GLU A 239     106.821  70.311  84.340  1.00  0.00            
ATOM   2412  CA  GLU A 239     107.865  70.328  82.491  1.00  0.00            
ATOM   2413  CB  GLU A 239     109.046  69.535  83.050  1.00  0.00            
ATOM   2414  CG  GLU A 239     110.134  70.449  83.605  1.00  0.00            
ATOM   2415  CD  GLU A 239     111.405  69.694  83.993  1.00  0.00            
ATOM   2416  OE1 GLU A 239     112.484  70.251  83.703  1.00  0.00            
ATOM   2417  OE2 GLU A 239     111.329  68.636  84.654  1.00  0.00            
ATOM   2418  C   GLU A 239     107.037  69.457  81.535  1.00  0.00            
ATOM   2419  O   GLU A 239     105.981  68.917  81.867  1.00  0.00            
ATOM   2420  N   ASP A 240     107.770  69.046  80.506  1.00  0.00            
ATOM   2421  H   ASP A 240     108.612  69.493  80.223  1.00  0.00            
ATOM   2422  CA  ASP A 240     107.291  68.293  79.328  1.00  0.00            
ATOM   2423  CB  ASP A 240     108.346  68.416  78.230  1.00  0.00            
ATOM   2424  CG  ASP A 240     108.411  67.409  77.077  1.00  0.00            
ATOM   2425  OD1 ASP A 240     109.447  66.703  77.052  1.00  0.00            
ATOM   2426  OD2 ASP A 240     107.623  67.550  76.127  1.00  0.00            
ATOM   2427  C   ASP A 240     106.825  66.853  79.575  1.00  0.00            
ATOM   2428  O   ASP A 240     105.719  66.491  79.181  1.00  0.00            
ATOM   2429  N   ASP A 241     107.614  66.115  80.353  1.00  0.00            
ATOM   2430  H   ASP A 241     108.555  66.382  80.570  1.00  0.00            
ATOM   2431  CA  ASP A 241     107.237  64.785  80.863  1.00  0.00            
ATOM   2432  CB  ASP A 241     108.404  64.063  81.540  1.00  0.00            
ATOM   2433  CG  ASP A 241     108.112  62.582  81.814  1.00  0.00            
ATOM   2434  OD1 ASP A 241     108.148  62.181  82.999  1.00  0.00            
ATOM   2435  OD2 ASP A 241     107.910  61.909  80.789  1.00  0.00            
ATOM   2436  C   ASP A 241     106.014  64.910  81.773  1.00  0.00            
ATOM   2437  O   ASP A 241     105.169  64.013  81.769  1.00  0.00            
ATOM   2438  N   GLU A 242     105.903  66.076  82.399  1.00  0.00            
ATOM   2439  H   GLU A 242     106.512  66.844  82.180  1.00  0.00            
ATOM   2440  CA  GLU A 242     104.949  66.199  83.510  1.00  0.00            
ATOM   2441  CB  GLU A 242     105.385  67.268  84.516  1.00  0.00            
ATOM   2442  CG  GLU A 242     106.717  66.934  85.194  1.00  0.00            
ATOM   2443  CD  GLU A 242     106.933  67.960  86.299  1.00  0.00            
ATOM   2444  OE1 GLU A 242     107.281  69.132  86.010  1.00  0.00            
ATOM   2445  OE2 GLU A 242     107.058  67.570  87.481  1.00  0.00            
ATOM   2446  C   GLU A 242     103.549  66.591  83.018  1.00  0.00            
ATOM   2447  O   GLU A 242     102.548  65.995  83.412  1.00  0.00            
ATOM   2448  N   TYR A 243     103.563  67.357  81.938  1.00  0.00            
ATOM   2449  H   TYR A 243     104.360  67.951  81.818  1.00  0.00            
ATOM   2450  CA  TYR A 243     102.420  67.603  81.044  1.00  0.00            
ATOM   2451  CB  TYR A 243     102.910  68.259  79.751  1.00  0.00            
ATOM   2452  CG  TYR A 243     103.670  69.576  79.924  1.00  0.00            
ATOM   2453  CD1 TYR A 243     104.582  69.964  78.933  1.00  0.00            
ATOM   2454  HD1 TYR A 243     104.941  69.389  78.079  1.00  0.00            
ATOM   2455  CD2 TYR A 243     103.435  70.435  80.979  1.00  0.00            
ATOM   2456  HD2 TYR A 243     102.725  70.139  81.753  1.00  0.00            
ATOM   2457  CE1 TYR A 243     105.289  71.144  79.096  1.00  0.00            
ATOM   2458  HE1 TYR A 243     106.019  71.441  78.337  1.00  0.00            
ATOM   2459  CE2 TYR A 243     104.131  71.624  81.143  1.00  0.00            
ATOM   2460  HE2 TYR A 243     103.588  72.310  81.780  1.00  0.00            
ATOM   2461  CZ  TYR A 243     105.106  71.964  80.205  1.00  0.00            
ATOM   2462  OH  TYR A 243     106.113  72.848  80.423  1.00  0.00            
ATOM   2463  HH  TYR A 243     106.204  73.335  81.292  1.00  0.00            
ATOM   2464  C   TYR A 243     101.863  66.203  80.764  1.00  0.00            
ATOM   2465  O   TYR A 243     100.815  65.764  81.235  1.00  0.00            
ATOM   2466  N   LYS A 244     102.660  65.478  79.987  1.00  0.00            
ATOM   2467  H   LYS A 244     103.571  65.851  79.811  1.00  0.00            
ATOM   2468  CA  LYS A 244     102.429  64.073  79.637  1.00  0.00            
ATOM   2469  CB  LYS A 244     103.689  63.506  78.975  1.00  0.00            
ATOM   2470  CG  LYS A 244     103.727  63.822  77.487  1.00  0.00            
ATOM   2471  CD  LYS A 244     105.068  63.359  76.909  1.00  0.00            
ATOM   2472  CE  LYS A 244     104.769  63.135  75.422  1.00  0.00            
ATOM   2473  NZ  LYS A 244     106.134  62.955  74.901  1.00  0.00            
ATOM   2474  HZ1 LYS A 244     106.507  62.136  75.335  1.00  0.00            
ATOM   2475  HZ2 LYS A 244     106.228  62.967  73.902  1.00  0.00            
ATOM   2476  HZ3 LYS A 244     106.665  63.707  75.274  1.00  0.00            
ATOM   2477  C   LYS A 244     101.885  63.177  80.753  1.00  0.00            
ATOM   2478  O   LYS A 244     100.841  62.544  80.648  1.00  0.00            
ATOM   2479  N   ALA A 245     102.636  63.056  81.843  1.00  0.00            
ATOM   2480  H   ALA A 245     103.520  63.517  81.929  1.00  0.00            
ATOM   2481  CA  ALA A 245     102.309  62.254  83.041  1.00  0.00            
ATOM   2482  CB  ALA A 245     103.389  62.340  84.125  1.00  0.00            
ATOM   2483  C   ALA A 245     100.954  62.676  83.615  1.00  0.00            
ATOM   2484  O   ALA A 245     100.093  61.813  83.770  1.00  0.00            
ATOM   2485  N   PHE A 246     100.579  63.949  83.628  1.00  0.00            
ATOM   2486  H   PHE A 246     101.230  64.680  83.426  1.00  0.00            
ATOM   2487  CA  PHE A 246      99.270  64.492  84.012  1.00  0.00            
ATOM   2488  CB  PHE A 246      99.230  66.012  84.176  1.00  0.00            
ATOM   2489  CG  PHE A 246      97.866  66.552  84.606  1.00  0.00            
ATOM   2490  CD1 PHE A 246      97.352  67.567  83.804  1.00  0.00            
ATOM   2491  HD1 PHE A 246      97.983  68.186  83.170  1.00  0.00            
ATOM   2492  CD2 PHE A 246      96.958  65.827  85.361  1.00  0.00            
ATOM   2493  HD2 PHE A 246      97.400  65.002  85.922  1.00  0.00            
ATOM   2494  CE1 PHE A 246      96.011  67.924  83.800  1.00  0.00            
ATOM   2495  HE1 PHE A 246      95.680  68.856  83.357  1.00  0.00            
ATOM   2496  CE2 PHE A 246      95.596  66.110  85.340  1.00  0.00            
ATOM   2497  HE2 PHE A 246      94.980  65.670  86.122  1.00  0.00            
ATOM   2498  CZ  PHE A 246      95.130  67.175  84.584  1.00  0.00            
ATOM   2499  HZ  PHE A 246      94.057  67.370  84.531  1.00  0.00            
ATOM   2500  C   PHE A 246      98.179  63.904  83.110  1.00  0.00            
ATOM   2501  O   PHE A 246      97.154  63.447  83.622  1.00  0.00            
ATOM   2502  N   TYR A 247      98.380  63.988  81.802  1.00  0.00            
ATOM   2503  H   TYR A 247      99.291  64.248  81.504  1.00  0.00            
ATOM   2504  CA  TYR A 247      97.507  63.384  80.777  1.00  0.00            
ATOM   2505  CB  TYR A 247      98.194  63.556  79.420  1.00  0.00            
ATOM   2506  CG  TYR A 247      97.367  63.187  78.179  1.00  0.00            
ATOM   2507  CD1 TYR A 247      96.535  64.121  77.569  1.00  0.00            
ATOM   2508  HD1 TYR A 247      96.775  65.144  77.860  1.00  0.00            
ATOM   2509  CD2 TYR A 247      97.417  61.918  77.632  1.00  0.00            
ATOM   2510  HD2 TYR A 247      97.923  61.106  78.162  1.00  0.00            
ATOM   2511  CE1 TYR A 247      95.755  63.800  76.456  1.00  0.00            
ATOM   2512  HE1 TYR A 247      95.010  64.541  76.136  1.00  0.00            
ATOM   2513  CE2 TYR A 247      96.759  61.618  76.451  1.00  0.00            
ATOM   2514  HE2 TYR A 247      96.809  60.600  76.063  1.00  0.00            
ATOM   2515  CZ  TYR A 247      95.918  62.563  75.865  1.00  0.00            
ATOM   2516  OH  TYR A 247      95.381  62.338  74.631  1.00  0.00            
ATOM   2517  HH  TYR A 247      95.786  61.586  74.116  1.00  0.00            
ATOM   2518  C   TYR A 247      97.182  61.927  81.093  1.00  0.00            
ATOM   2519  O   TYR A 247      96.008  61.630  81.307  1.00  0.00            
ATOM   2520  N   LYS A 248      98.217  61.179  81.486  1.00  0.00            
ATOM   2521  H   LYS A 248      99.161  61.511  81.456  1.00  0.00            
ATOM   2522  CA  LYS A 248      98.166  59.775  81.908  1.00  0.00            
ATOM   2523  CB  LYS A 248      99.571  59.197  82.098  1.00  0.00            
ATOM   2524  CG  LYS A 248     100.328  59.157  80.769  1.00  0.00            
ATOM   2525  CD  LYS A 248     101.810  58.897  81.030  1.00  0.00            
ATOM   2526  CE  LYS A 248     102.602  59.031  79.721  1.00  0.00            
ATOM   2527  NZ  LYS A 248     104.020  59.079  80.109  1.00  0.00            
ATOM   2528  HZ1 LYS A 248     104.588  59.330  79.325  1.00  0.00            
ATOM   2529  HZ2 LYS A 248     104.256  59.767  80.798  1.00  0.00            
ATOM   2530  HZ3 LYS A 248     104.285  58.200  80.511  1.00  0.00            
ATOM   2531  C   LYS A 248      97.271  59.533  83.135  1.00  0.00            
ATOM   2532  O   LYS A 248      96.442  58.630  83.287  1.00  0.00            
ATOM   2533  N   SER A 249      97.513  60.375  84.126  1.00  0.00            
ATOM   2534  H   SER A 249      98.340  60.949  84.084  1.00  0.00            
ATOM   2535  CA  SER A 249      96.728  60.518  85.358  1.00  0.00            
ATOM   2536  CB  SER A 249      97.392  61.620  86.177  1.00  0.00            
ATOM   2537  OG  SER A 249      96.795  61.786  87.462  1.00  0.00            
ATOM   2538  HG  SER A 249      97.202  62.584  87.898  1.00  0.00            
ATOM   2539  C   SER A 249      95.214  60.734  85.227  1.00  0.00            
ATOM   2540  O   SER A 249      94.550  60.356  86.193  1.00  0.00            
ATOM   2541  N   PHE A 250      94.730  61.317  84.135  1.00  0.00            
ATOM   2542  H   PHE A 250      95.348  61.884  83.584  1.00  0.00            
ATOM   2543  CA  PHE A 250      93.296  61.269  83.822  1.00  0.00            
ATOM   2544  CB  PHE A 250      92.596  62.612  83.591  1.00  0.00            
ATOM   2545  CG  PHE A 250      93.056  63.584  82.509  1.00  0.00            
ATOM   2546  CD1 PHE A 250      92.518  63.441  81.231  1.00  0.00            
ATOM   2547  HD1 PHE A 250      91.801  62.666  80.977  1.00  0.00            
ATOM   2548  CD2 PHE A 250      94.186  64.338  82.790  1.00  0.00            
ATOM   2549  HD2 PHE A 250      94.354  64.550  83.848  1.00  0.00            
ATOM   2550  CE1 PHE A 250      93.291  64.087  80.271  1.00  0.00            
ATOM   2551  HE1 PHE A 250      93.026  63.807  79.247  1.00  0.00            
ATOM   2552  CE2 PHE A 250      94.931  64.972  81.800  1.00  0.00            
ATOM   2553  HE2 PHE A 250      95.650  65.748  82.079  1.00  0.00            
ATOM   2554  CZ  PHE A 250      94.433  64.833  80.511  1.00  0.00            
ATOM   2555  HZ  PHE A 250      95.106  65.186  79.731  1.00  0.00            
ATOM   2556  C   PHE A 250      93.054  60.293  82.669  1.00  0.00            
ATOM   2557  O   PHE A 250      92.193  59.440  82.885  1.00  0.00            
ATOM   2558  N   SER A 251      93.581  60.509  81.477  1.00  0.00            
ATOM   2559  H   SER A 251      94.443  61.012  81.479  1.00  0.00            
ATOM   2560  CA  SER A 251      93.385  59.614  80.322  1.00  0.00            
ATOM   2561  CB  SER A 251      93.576  60.357  79.000  1.00  0.00            
ATOM   2562  OG  SER A 251      92.479  61.232  78.699  1.00  0.00            
ATOM   2563  HG  SER A 251      91.634  60.998  79.182  1.00  0.00            
ATOM   2564  C   SER A 251      94.155  58.295  80.471  1.00  0.00            
ATOM   2565  O   SER A 251      95.336  58.279  80.821  1.00  0.00            
ATOM   2566  N   LYS A 252      93.274  57.356  80.799  1.00  0.00            
ATOM   2567  H   LYS A 252      92.338  57.480  80.478  1.00  0.00            
ATOM   2568  CA  LYS A 252      93.695  56.007  81.228  1.00  0.00            
ATOM   2569  CB  LYS A 252      92.704  55.345  82.186  1.00  0.00            
ATOM   2570  CG  LYS A 252      92.010  56.246  83.212  1.00  0.00            
ATOM   2571  CD  LYS A 252      90.496  56.268  83.002  1.00  0.00            
ATOM   2572  CE  LYS A 252      89.687  57.100  84.006  1.00  0.00            
ATOM   2573  NZ  LYS A 252      89.766  58.559  83.865  1.00  0.00            
ATOM   2574  HZ1 LYS A 252      90.710  58.868  83.877  1.00  0.00            
ATOM   2575  HZ2 LYS A 252      89.304  58.739  82.990  1.00  0.00            
ATOM   2576  HZ3 LYS A 252      89.180  58.992  84.556  1.00  0.00            
ATOM   2577  C   LYS A 252      94.135  55.069  80.114  1.00  0.00            
ATOM   2578  O   LYS A 252      95.198  54.453  80.199  1.00  0.00            
ATOM   2579  N   GLU A 253      93.390  54.943  79.019  1.00  0.00            
ATOM   2580  H   GLU A 253      92.508  55.399  78.893  1.00  0.00            
ATOM   2581  CA  GLU A 253      93.713  54.259  77.765  1.00  0.00            
ATOM   2582  CB  GLU A 253      92.438  53.940  76.978  1.00  0.00            
ATOM   2583  CG  GLU A 253      91.760  55.042  76.166  1.00  0.00            
ATOM   2584  CD  GLU A 253      90.689  54.492  75.214  1.00  0.00            
ATOM   2585  OE1 GLU A 253      89.552  54.204  75.642  1.00  0.00            
ATOM   2586  OE2 GLU A 253      91.028  54.441  74.017  1.00  0.00            
ATOM   2587  C   GLU A 253      94.645  55.077  76.865  1.00  0.00            
ATOM   2588  O   GLU A 253      95.428  54.634  76.032  1.00  0.00            
ATOM   2589  N   SER A 254      94.415  56.387  76.892  1.00  0.00            
ATOM   2590  H   SER A 254      93.854  56.864  77.565  1.00  0.00            
ATOM   2591  CA  SER A 254      95.340  57.318  76.225  1.00  0.00            
ATOM   2592  CB  SER A 254      94.693  58.661  75.883  1.00  0.00            
ATOM   2593  OG  SER A 254      93.661  58.334  74.955  1.00  0.00            
ATOM   2594  HG  SER A 254      94.017  58.127  74.045  1.00  0.00            
ATOM   2595  C   SER A 254      96.514  57.736  77.119  1.00  0.00            
ATOM   2596  O   SER A 254      96.344  57.994  78.306  1.00  0.00            
ATOM   2597  N   ASP A 255      97.669  57.670  76.460  1.00  0.00            
ATOM   2598  H   ASP A 255      97.832  57.119  75.643  1.00  0.00            
ATOM   2599  CA  ASP A 255      98.849  58.005  77.261  1.00  0.00            
ATOM   2600  CB  ASP A 255      99.917  56.912  77.221  1.00  0.00            
ATOM   2601  CG  ASP A 255      99.895  55.882  78.357  1.00  0.00            
ATOM   2602  OD1 ASP A 255      99.090  54.933  78.260  1.00  0.00            
ATOM   2603  OD2 ASP A 255     100.705  56.002  79.299  1.00  0.00            
ATOM   2604  C   ASP A 255      99.580  59.304  76.899  1.00  0.00            
ATOM   2605  O   ASP A 255     100.213  59.914  77.757  1.00  0.00            
ATOM   2606  N   ASP A 256      99.755  59.414  75.586  1.00  0.00            
ATOM   2607  H   ASP A 256      99.476  58.645  75.007  1.00  0.00            
ATOM   2608  CA  ASP A 256     100.527  60.482  74.948  1.00  0.00            
ATOM   2609  CB  ASP A 256     101.548  59.747  74.081  1.00  0.00            
ATOM   2610  CG  ASP A 256     102.680  60.531  73.402  1.00  0.00            
ATOM   2611  OD1 ASP A 256     102.512  61.719  73.065  1.00  0.00            
ATOM   2612  OD2 ASP A 256     103.731  59.906  73.151  1.00  0.00            
ATOM   2613  C   ASP A 256      99.765  61.589  74.232  1.00  0.00            
ATOM   2614  O   ASP A 256      99.365  61.403  73.083  1.00  0.00            
ATOM   2615  N   PRO A 257      99.749  62.786  74.824  1.00  0.00            
ATOM   2616  CA  PRO A 257      98.943  63.835  74.174  1.00  0.00            
ATOM   2617  CB  PRO A 257      98.689  64.972  75.167  1.00  0.00            
ATOM   2618  CG  PRO A 257      99.799  64.761  76.187  1.00  0.00            
ATOM   2619  CD  PRO A 257     100.246  63.305  76.102  1.00  0.00            
ATOM   2620  C   PRO A 257      99.581  64.232  72.846  1.00  0.00            
ATOM   2621  O   PRO A 257     100.777  64.520  72.841  1.00  0.00            
ATOM   2622  N   MET A 258      98.877  64.253  71.720  1.00  0.00            
ATOM   2623  H   MET A 258      97.902  64.020  71.712  1.00  0.00            
ATOM   2624  CA  MET A 258      99.522  64.623  70.447  1.00  0.00            
ATOM   2625  CB  MET A 258      98.484  64.604  69.333  1.00  0.00            
ATOM   2626  CG  MET A 258      99.006  64.887  67.922  1.00  0.00            
ATOM   2627  SD  MET A 258      97.510  65.221  66.920  1.00  0.00            
ATOM   2628  CE  MET A 258      97.882  66.859  66.331  1.00  0.00            
ATOM   2629  C   MET A 258     100.278  65.949  70.508  1.00  0.00            
ATOM   2630  O   MET A 258     101.474  65.986  70.236  1.00  0.00            
ATOM   2631  N   ALA A 259      99.613  67.037  70.892  1.00  0.00            
ATOM   2632  H   ALA A 259      98.689  67.013  71.286  1.00  0.00            
ATOM   2633  CA  ALA A 259     100.230  68.354  71.116  1.00  0.00            
ATOM   2634  CB  ALA A 259      99.737  69.363  70.080  1.00  0.00            
ATOM   2635  C   ALA A 259      99.854  68.746  72.550  1.00  0.00            
ATOM   2636  O   ALA A 259      98.776  68.451  73.044  1.00  0.00            
ATOM   2637  N   TYR A 260     100.647  69.636  73.150  1.00  0.00            
ATOM   2638  H   TYR A 260     101.628  69.625  72.965  1.00  0.00            
ATOM   2639  CA  TYR A 260     100.295  70.142  74.479  1.00  0.00            
ATOM   2640  CB  TYR A 260     100.607  69.219  75.662  1.00  0.00            
ATOM   2641  CG  TYR A 260     101.930  68.447  75.538  1.00  0.00            
ATOM   2642  CD1 TYR A 260     103.175  68.944  75.869  1.00  0.00            
ATOM   2643  HD1 TYR A 260     103.287  69.998  76.154  1.00  0.00            
ATOM   2644  CD2 TYR A 260     101.824  67.184  74.953  1.00  0.00            
ATOM   2645  HD2 TYR A 260     100.882  66.780  74.591  1.00  0.00            
ATOM   2646  CE1 TYR A 260     104.353  68.239  75.644  1.00  0.00            
ATOM   2647  HE1 TYR A 260     105.293  68.748  75.853  1.00  0.00            
ATOM   2648  CE2 TYR A 260     103.030  66.528  74.759  1.00  0.00            
ATOM   2649  HE2 TYR A 260     103.007  65.546  74.280  1.00  0.00            
ATOM   2650  CZ  TYR A 260     104.299  66.975  75.072  1.00  0.00            
ATOM   2651  OH  TYR A 260     105.470  66.270  75.065  1.00  0.00            
ATOM   2652  HH  TYR A 260     106.085  66.873  75.575  1.00  0.00            
ATOM   2653  C   TYR A 260     101.092  71.412  74.784  1.00  0.00            
ATOM   2654  O   TYR A 260     102.238  71.618  74.394  1.00  0.00            
ATOM   2655  N   ILE A 261     100.412  72.302  75.501  1.00  0.00            
ATOM   2656  H   ILE A 261      99.607  71.956  75.974  1.00  0.00            
ATOM   2657  CA  ILE A 261     100.908  73.644  75.856  1.00  0.00            
ATOM   2658  CB  ILE A 261     100.473  74.604  74.741  1.00  0.00            
ATOM   2659  CG1 ILE A 261     101.152  75.953  75.015  1.00  0.00            
ATOM   2660  CG2 ILE A 261      98.970  74.834  74.566  1.00  0.00            
ATOM   2661  CD  ILE A 261     102.195  76.235  73.933  1.00  0.00            
ATOM   2662  C   ILE A 261     100.366  74.183  77.172  1.00  0.00            
ATOM   2663  O   ILE A 261      99.297  73.705  77.561  1.00  0.00            
ATOM   2664  N   HIS A 262     101.230  74.873  77.927  1.00  0.00            
ATOM   2665  H   HIS A 262     102.117  75.160  77.584  1.00  0.00            
ATOM   2666  CA  HIS A 262     100.814  75.318  79.265  1.00  0.00            
ATOM   2667  CB  HIS A 262     101.772  74.737  80.308  1.00  0.00            
ATOM   2668  CG  HIS A 262     101.298  74.818  81.759  1.00  0.00            
ATOM   2669  ND1 HIS A 262     101.244  75.987  82.405  1.00  0.00            
ATOM   2670  CD2 HIS A 262     100.771  73.867  82.529  1.00  0.00            
ATOM   2671  CE1 HIS A 262     100.593  75.762  83.539  1.00  0.00            
ATOM   2672  NE2 HIS A 262     100.254  74.477  83.594  1.00  0.00            
ATOM   2673  HE2 HIS A 262      99.532  74.144  84.200  1.00  0.00            
ATOM   2674  C   HIS A 262     100.828  76.840  79.317  1.00  0.00            
ATOM   2675  O   HIS A 262     101.631  77.464  78.624  1.00  0.00            
ATOM   2676  N   PHE A 263      99.787  77.380  79.944  1.00  0.00            
ATOM   2677  H   PHE A 263      99.175  76.809  80.508  1.00  0.00            
ATOM   2678  CA  PHE A 263      99.512  78.818  79.907  1.00  0.00            
ATOM   2679  CB  PHE A 263      98.423  79.067  78.861  1.00  0.00            
ATOM   2680  CG  PHE A 263      98.307  80.521  78.403  1.00  0.00            
ATOM   2681  CD1 PHE A 263      99.266  81.520  78.447  1.00  0.00            
ATOM   2682  HD1 PHE A 263     100.290  81.475  78.823  1.00  0.00            
ATOM   2683  CD2 PHE A 263      97.026  80.779  77.925  1.00  0.00            
ATOM   2684  HD2 PHE A 263      96.193  80.070  77.917  1.00  0.00            
ATOM   2685  CE1 PHE A 263      98.933  82.742  77.869  1.00  0.00            
ATOM   2686  HE1 PHE A 263      99.721  83.495  77.938  1.00  0.00            
ATOM   2687  CE2 PHE A 263      96.733  81.996  77.316  1.00  0.00            
ATOM   2688  HE2 PHE A 263      95.794  82.107  76.779  1.00  0.00            
ATOM   2689  CZ  PHE A 263      97.672  83.015  77.343  1.00  0.00            
ATOM   2690  HZ  PHE A 263      97.505  84.008  76.928  1.00  0.00            
ATOM   2691  C   PHE A 263      99.014  79.296  81.282  1.00  0.00            
ATOM   2692  O   PHE A 263      97.962  78.817  81.703  1.00  0.00            
ATOM   2693  N   THR A 264     100.052  79.633  82.053  1.00  0.00            
ATOM   2694  H   THR A 264     100.985  79.292  81.976  1.00  0.00            
ATOM   2695  CA  THR A 264      99.985  80.663  83.097  1.00  0.00            
ATOM   2696  CB  THR A 264     101.069  80.627  84.171  1.00  0.00            
ATOM   2697  OG1 THR A 264     102.343  80.225  83.655  1.00  0.00            
ATOM   2698  HG1 THR A 264     102.987  80.970  83.461  1.00  0.00            
ATOM   2699  CG2 THR A 264     100.721  79.797  85.414  1.00  0.00            
ATOM   2700  C   THR A 264     100.069  82.055  82.465  1.00  0.00            
ATOM   2701  O   THR A 264     101.074  82.533  81.937  1.00  0.00            
ATOM   2702  N   ALA A 265      98.890  82.648  82.313  1.00  0.00            
ATOM   2703  H   ALA A 265      98.087  82.135  82.607  1.00  0.00            
ATOM   2704  CA  ALA A 265      98.613  83.987  81.771  1.00  0.00            
ATOM   2705  CB  ALA A 265      97.218  84.078  81.152  1.00  0.00            
ATOM   2706  C   ALA A 265      98.836  85.199  82.675  1.00  0.00            
ATOM   2707  O   ALA A 265      99.019  85.024  83.875  1.00  0.00            
ATOM   2708  N   GLU A 266      98.928  86.393  82.083  1.00  0.00            
ATOM   2709  H   GLU A 266      99.031  86.473  81.099  1.00  0.00            
ATOM   2710  CA  GLU A 266      98.998  87.640  82.874  1.00  0.00            
ATOM   2711  CB  GLU A 266     100.186  88.525  82.482  1.00  0.00            
ATOM   2712  CG  GLU A 266     101.491  87.849  82.890  1.00  0.00            
ATOM   2713  CD  GLU A 266     102.230  87.158  81.732  1.00  0.00            
ATOM   2714  OE1 GLU A 266     102.214  87.666  80.581  1.00  0.00            
ATOM   2715  OE2 GLU A 266     102.796  86.061  81.879  1.00  0.00            
ATOM   2716  C   GLU A 266      97.882  88.596  82.473  1.00  0.00            
ATOM   2717  O   GLU A 266      97.336  88.392  81.390  1.00  0.00            
ATOM   2718  N   GLY A 267      97.613  89.671  83.209  1.00  0.00            
ATOM   2719  H   GLY A 267      98.106  89.855  84.068  1.00  0.00            
ATOM   2720  CA  GLY A 267      96.626  90.700  82.833  1.00  0.00            
ATOM   2721  C   GLY A 267      95.530  90.699  83.896  1.00  0.00            
ATOM   2722  O   GLY A 267      95.691  90.229  85.020  1.00  0.00            
ATOM   2723  N   GLU A 268      94.346  91.082  83.425  1.00  0.00            
ATOM   2724  H   GLU A 268      94.181  91.208  82.449  1.00  0.00            
ATOM   2725  CA  GLU A 268      93.141  91.220  84.263  1.00  0.00            
ATOM   2726  CB  GLU A 268      92.098  91.896  83.374  1.00  0.00            
ATOM   2727  CG  GLU A 268      91.562  91.130  82.157  1.00  0.00            
ATOM   2728  CD  GLU A 268      92.527  91.011  80.983  1.00  0.00            
ATOM   2729  OE1 GLU A 268      93.277  90.014  81.025  1.00  0.00            
ATOM   2730  OE2 GLU A 268      92.469  91.830  80.039  1.00  0.00            
ATOM   2731  C   GLU A 268      92.742  89.984  85.066  1.00  0.00            
ATOM   2732  O   GLU A 268      92.683  90.015  86.297  1.00  0.00            
ATOM   2733  N   VAL A 269      92.939  88.898  84.324  1.00  0.00            
ATOM   2734  H   VAL A 269      93.413  89.017  83.456  1.00  0.00            
ATOM   2735  CA  VAL A 269      92.855  87.464  84.665  1.00  0.00            
ATOM   2736  CB  VAL A 269      91.555  86.840  84.172  1.00  0.00            
ATOM   2737  CG1 VAL A 269      91.299  86.962  82.673  1.00  0.00            
ATOM   2738  CG2 VAL A 269      91.248  85.450  84.751  1.00  0.00            
ATOM   2739  C   VAL A 269      94.138  86.736  84.277  1.00  0.00            
ATOM   2740  O   VAL A 269      94.416  86.514  83.099  1.00  0.00            
ATOM   2741  N   THR A 270      94.493  85.896  85.245  1.00  0.00            
ATOM   2742  H   THR A 270      93.994  85.756  86.088  1.00  0.00            
ATOM   2743  CA  THR A 270      95.876  85.386  85.226  1.00  0.00            
ATOM   2744  CB  THR A 270      96.687  85.955  86.389  1.00  0.00            
ATOM   2745  OG1 THR A 270      96.326  85.465  87.683  1.00  0.00            
ATOM   2746  HG1 THR A 270      95.355  85.581  87.883  1.00  0.00            
ATOM   2747  CG2 THR A 270      96.797  87.476  86.282  1.00  0.00            
ATOM   2748  C   THR A 270      95.998  83.867  85.109  1.00  0.00            
ATOM   2749  O   THR A 270      97.031  83.335  85.514  1.00  0.00            
ATOM   2750  N   PHE A 271      94.960  83.272  84.532  1.00  0.00            
ATOM   2751  H   PHE A 271      94.232  83.680  83.979  1.00  0.00            
ATOM   2752  CA  PHE A 271      94.575  81.858  84.676  1.00  0.00            
ATOM   2753  CB  PHE A 271      93.325  81.558  83.849  1.00  0.00            
ATOM   2754  CG  PHE A 271      93.598  81.729  82.359  1.00  0.00            
ATOM   2755  CD1 PHE A 271      93.953  80.745  81.444  1.00  0.00            
ATOM   2756  HD1 PHE A 271      94.086  79.731  81.839  1.00  0.00            
ATOM   2757  CD2 PHE A 271      93.431  82.979  81.790  1.00  0.00            
ATOM   2758  HD2 PHE A 271      93.068  83.831  82.359  1.00  0.00            
ATOM   2759  CE1 PHE A 271      94.143  80.887  80.074  1.00  0.00            
ATOM   2760  HE1 PHE A 271      94.157  80.165  79.258  1.00  0.00            
ATOM   2761  CE2 PHE A 271      93.568  83.214  80.425  1.00  0.00            
ATOM   2762  HE2 PHE A 271      93.182  84.089  79.905  1.00  0.00            
ATOM   2763  CZ  PHE A 271      94.043  82.188  79.607  1.00  0.00            
ATOM   2764  HZ  PHE A 271      94.590  82.368  78.683  1.00  0.00            
ATOM   2765  C   PHE A 271      95.693  80.856  84.411  1.00  0.00            
ATOM   2766  O   PHE A 271      96.765  81.143  83.885  1.00  0.00            
ATOM   2767  N   LYS A 272      95.543  79.691  85.042  1.00  0.00            
ATOM   2768  H   LYS A 272      94.789  79.630  85.688  1.00  0.00            
ATOM   2769  CA  LYS A 272      96.530  78.608  85.147  1.00  0.00            
ATOM   2770  CB  LYS A 272      96.746  78.249  86.619  1.00  0.00            
ATOM   2771  CG  LYS A 272      97.324  79.438  87.382  1.00  0.00            
ATOM   2772  CD  LYS A 272      96.602  79.870  88.659  1.00  0.00            
ATOM   2773  CE  LYS A 272      97.499  80.775  89.513  1.00  0.00            
ATOM   2774  NZ  LYS A 272      96.504  81.369  90.411  1.00  0.00            
ATOM   2775  HZ1 LYS A 272      96.041  80.702  91.000  1.00  0.00            
ATOM   2776  HZ2 LYS A 272      97.005  81.961  91.046  1.00  0.00            
ATOM   2777  HZ3 LYS A 272      95.840  81.986  89.971  1.00  0.00            
ATOM   2778  C   LYS A 272      95.934  77.407  84.414  1.00  0.00            
ATOM   2779  O   LYS A 272      94.939  76.806  84.795  1.00  0.00            
ATOM   2780  N   SER A 273      96.611  77.123  83.300  1.00  0.00            
ATOM   2781  H   SER A 273      97.375  77.655  82.934  1.00  0.00            
ATOM   2782  CA  SER A 273      96.018  76.266  82.272  1.00  0.00            
ATOM   2783  CB  SER A 273      95.646  77.078  81.024  1.00  0.00            
ATOM   2784  OG  SER A 273      94.598  76.520  80.240  1.00  0.00            
ATOM   2785  HG  SER A 273      93.917  76.113  80.860  1.00  0.00            
ATOM   2786  C   SER A 273      97.019  75.222  81.793  1.00  0.00            
ATOM   2787  O   SER A 273      98.080  75.529  81.246  1.00  0.00            
ATOM   2788  N   ILE A 274      96.550  73.977  81.797  1.00  0.00            
ATOM   2789  H   ILE A 274      95.816  73.723  82.422  1.00  0.00            
ATOM   2790  CA  ILE A 274      97.168  73.011  80.886  1.00  0.00            
ATOM   2791  CB  ILE A 274      97.824  71.824  81.596  1.00  0.00            
ATOM   2792  CG1 ILE A 274      98.441  70.775  80.662  1.00  0.00            
ATOM   2793  CG2 ILE A 274      96.916  71.209  82.662  1.00  0.00            
ATOM   2794  CD  ILE A 274      99.727  71.363  80.062  1.00  0.00            
ATOM   2795  C   ILE A 274      96.140  72.576  79.843  1.00  0.00            
ATOM   2796  O   ILE A 274      95.095  72.038  80.194  1.00  0.00            
ATOM   2797  N   LEU A 275      96.589  72.704  78.593  1.00  0.00            
ATOM   2798  H   LEU A 275      97.513  73.046  78.420  1.00  0.00            
ATOM   2799  CA  LEU A 275      95.825  72.486  77.360  1.00  0.00            
ATOM   2800  CB  LEU A 275      95.814  73.815  76.596  1.00  0.00            
ATOM   2801  CG  LEU A 275      95.161  74.958  77.377  1.00  0.00            
ATOM   2802  CD1 LEU A 275      96.070  76.162  77.157  1.00  0.00            
ATOM   2803  CD2 LEU A 275      93.754  75.284  76.854  1.00  0.00            
ATOM   2804  C   LEU A 275      96.472  71.334  76.589  1.00  0.00            
ATOM   2805  O   LEU A 275      97.594  71.488  76.115  1.00  0.00            
ATOM   2806  N   PHE A 276      95.816  70.182  76.686  1.00  0.00            
ATOM   2807  H   PHE A 276      95.121  69.987  77.381  1.00  0.00            
ATOM   2808  CA  PHE A 276      96.297  69.012  75.925  1.00  0.00            
ATOM   2809  CB  PHE A 276      96.221  67.731  76.757  1.00  0.00            
ATOM   2810  CG  PHE A 276      97.169  67.678  77.958  1.00  0.00            
ATOM   2811  CD1 PHE A 276      96.561  67.797  79.203  1.00  0.00            
ATOM   2812  HD1 PHE A 276      95.584  68.264  79.363  1.00  0.00            
ATOM   2813  CD2 PHE A 276      98.495  67.376  77.705  1.00  0.00            
ATOM   2814  HD2 PHE A 276      98.902  67.329  76.695  1.00  0.00            
ATOM   2815  CE1 PHE A 276      97.405  67.634  80.298  1.00  0.00            
ATOM   2816  HE1 PHE A 276      96.998  67.622  81.308  1.00  0.00            
ATOM   2817  CE2 PHE A 276      99.322  67.191  78.811  1.00  0.00            
ATOM   2818  HE2 PHE A 276     100.405  67.231  78.666  1.00  0.00            
ATOM   2819  CZ  PHE A 276      98.751  67.391  80.058  1.00  0.00            
ATOM   2820  HZ  PHE A 276      99.419  67.409  80.909  1.00  0.00            
ATOM   2821  C   PHE A 276      95.429  68.822  74.689  1.00  0.00            
ATOM   2822  O   PHE A 276      94.265  68.446  74.819  1.00  0.00            
ATOM   2823  N   VAL A 277      96.056  68.635  73.522  1.00  0.00            
ATOM   2824  H   VAL A 277      97.046  68.693  73.417  1.00  0.00            
ATOM   2825  CA  VAL A 277      95.416  68.208  72.272  1.00  0.00            
ATOM   2826  CB  VAL A 277      96.161  68.948  71.154  1.00  0.00            
ATOM   2827  CG1 VAL A 277      95.932  68.479  69.720  1.00  0.00            
ATOM   2828  CG2 VAL A 277      95.649  70.391  71.205  1.00  0.00            
ATOM   2829  C   VAL A 277      95.500  66.687  72.192  1.00  0.00            
ATOM   2830  O   VAL A 277      96.618  66.168  72.124  1.00  0.00            
ATOM   2831  N   PRO A 278      94.377  65.972  72.174  1.00  0.00            
ATOM   2832  CA  PRO A 278      94.335  64.507  72.110  1.00  0.00            
ATOM   2833  CB  PRO A 278      92.873  64.092  72.258  1.00  0.00            
ATOM   2834  CG  PRO A 278      92.201  65.349  71.683  1.00  0.00            
ATOM   2835  CD  PRO A 278      93.024  66.559  72.122  1.00  0.00            
ATOM   2836  C   PRO A 278      94.905  63.843  70.852  1.00  0.00            
ATOM   2837  O   PRO A 278      95.340  64.594  69.979  1.00  0.00            
ATOM   2838  N   THR A 279      94.711  62.542  70.652  1.00  0.00            
ATOM   2839  H   THR A 279      94.268  61.969  71.338  1.00  0.00            
ATOM   2840  CA  THR A 279      95.088  61.929  69.371  1.00  0.00            
ATOM   2841  CB  THR A 279      95.895  60.634  69.483  1.00  0.00            
ATOM   2842  OG1 THR A 279      95.259  59.795  70.449  1.00  0.00            
ATOM   2843  HG1 THR A 279      95.921  59.086  70.699  1.00  0.00            
ATOM   2844  CG2 THR A 279      97.260  60.829  70.146  1.00  0.00            
ATOM   2845  C   THR A 279      93.952  61.630  68.399  1.00  0.00            
ATOM   2846  O   THR A 279      93.967  62.188  67.304  1.00  0.00            
ATOM   2847  N   SER A 280      92.827  61.045  68.814  1.00  0.00            
ATOM   2848  H   SER A 280      92.495  61.178  69.749  1.00  0.00            
ATOM   2849  CA  SER A 280      91.837  60.624  67.820  1.00  0.00            
ATOM   2850  CB  SER A 280      91.225  59.258  68.150  1.00  0.00            
ATOM   2851  OG  SER A 280      90.539  59.137  69.405  1.00  0.00            
ATOM   2852  HG  SER A 280      90.816  59.832  70.065  1.00  0.00            
ATOM   2853  C   SER A 280      90.713  61.647  67.633  1.00  0.00            
ATOM   2854  O   SER A 280      90.211  62.127  68.646  1.00  0.00            
ATOM   2855  N   ALA A 281      90.262  61.869  66.400  1.00  0.00            
ATOM   2856  H   ALA A 281      90.697  61.322  65.685  1.00  0.00            
ATOM   2857  CA  ALA A 281      89.246  62.874  66.057  1.00  0.00            
ATOM   2858  CB  ALA A 281      89.244  62.920  64.525  1.00  0.00            
ATOM   2859  C   ALA A 281      87.859  62.641  66.652  1.00  0.00            
ATOM   2860  O   ALA A 281      87.365  61.513  66.776  1.00  0.00            
ATOM   2861  N   PRO A 282      87.235  63.711  67.132  1.00  0.00            
ATOM   2862  CA  PRO A 282      85.878  63.623  67.676  1.00  0.00            
ATOM   2863  CB  PRO A 282      85.593  64.967  68.354  1.00  0.00            
ATOM   2864  CG  PRO A 282      86.967  65.139  69.014  1.00  0.00            
ATOM   2865  CD  PRO A 282      87.889  64.825  67.827  1.00  0.00            
ATOM   2866  C   PRO A 282      84.835  63.098  66.691  1.00  0.00            
ATOM   2867  O   PRO A 282      84.200  62.063  66.909  1.00  0.00            
ATOM   2868  N   ARG A 283      84.757  63.779  65.547  1.00  0.00            
ATOM   2869  H   ARG A 283      85.339  64.560  65.322  1.00  0.00            
ATOM   2870  CA  ARG A 283      84.046  63.305  64.355  1.00  0.00            
ATOM   2871  CB  ARG A 283      83.259  64.482  63.779  1.00  0.00            
ATOM   2872  CG  ARG A 283      81.964  64.078  63.062  1.00  0.00            
ATOM   2873  CD  ARG A 283      82.195  63.170  61.855  1.00  0.00            
ATOM   2874  NE  ARG A 283      80.857  62.845  61.349  1.00  0.00            
ATOM   2875  HE  ARG A 283      80.089  63.033  61.963  1.00  0.00            
ATOM   2876  CZ  ARG A 283      80.572  62.369  60.124  1.00  0.00            
ATOM   2877  NH1 ARG A 283      81.541  61.959  59.299  1.00  0.00            
ATOM   2878 1HH1 ARG A 283      82.490  62.027  59.598  1.00  0.00            
ATOM   2879 2HH1 ARG A 283      81.516  61.757  58.315  1.00  0.00            
ATOM   2880  NH2 ARG A 283      79.287  62.237  59.774  1.00  0.00            
ATOM   2881 1HH2 ARG A 283      78.602  62.578  60.411  1.00  0.00            
ATOM   2882 2HH2 ARG A 283      79.093  61.745  58.927  1.00  0.00            
ATOM   2883  C   ARG A 283      85.098  62.891  63.327  1.00  0.00            
ATOM   2884  O   ARG A 283      86.150  63.505  63.133  1.00  0.00            
ATOM   2885  N   GLY A 284      84.945  61.672  62.804  1.00  0.00            
ATOM   2886  H   GLY A 284      84.143  61.138  63.058  1.00  0.00            
ATOM   2887  CA  GLY A 284      85.786  60.959  61.833  1.00  0.00            
ATOM   2888  C   GLY A 284      85.067  60.757  60.496  1.00  0.00            
ATOM   2889  O   GLY A 284      84.280  61.606  60.095  1.00  0.00            
ATOM   2890  N   LEU A 285      85.303  59.578  59.931  1.00  0.00            
ATOM   2891  H   LEU A 285      86.014  58.944  60.250  1.00  0.00            
ATOM   2892  CA  LEU A 285      84.666  59.120  58.688  1.00  0.00            
ATOM   2893  CB  LEU A 285      85.295  57.765  58.391  1.00  0.00            
ATOM   2894  CG  LEU A 285      86.758  58.022  58.018  1.00  0.00            
ATOM   2895  CD1 LEU A 285      87.473  56.669  58.047  1.00  0.00            
ATOM   2896  CD2 LEU A 285      87.082  58.626  56.652  1.00  0.00            
ATOM   2897  C   LEU A 285      83.141  59.126  58.562  1.00  0.00            
ATOM   2898  O   LEU A 285      82.542  59.707  57.656  1.00  0.00            
ATOM   2899  N   PHE A 286      82.529  58.444  59.525  1.00  0.00            
ATOM   2900  H   PHE A 286      82.915  57.675  60.024  1.00  0.00            
ATOM   2901  CA  PHE A 286      81.103  58.594  59.873  1.00  0.00            
ATOM   2902  CB  PHE A 286      80.446  57.346  59.301  1.00  0.00            
ATOM   2903  CG  PHE A 286      80.667  55.890  59.743  1.00  0.00            
ATOM   2904  CD1 PHE A 286      81.282  55.012  58.865  1.00  0.00            
ATOM   2905  HD1 PHE A 286      81.863  55.407  58.039  1.00  0.00            
ATOM   2906  CD2 PHE A 286      80.159  55.489  60.974  1.00  0.00            
ATOM   2907  HD2 PHE A 286      79.703  56.242  61.624  1.00  0.00            
ATOM   2908  CE1 PHE A 286      81.217  53.638  59.112  1.00  0.00            
ATOM   2909  HE1 PHE A 286      81.539  52.828  58.469  1.00  0.00            
ATOM   2910  CE2 PHE A 286      80.161  54.122  61.220  1.00  0.00            
ATOM   2911  HE2 PHE A 286      79.697  53.738  62.134  1.00  0.00            
ATOM   2912  CZ  PHE A 286      80.673  53.203  60.320  1.00  0.00            
ATOM   2913  HZ  PHE A 286      81.052  52.276  60.747  1.00  0.00            
ATOM   2914  C   PHE A 286      80.811  58.955  61.337  1.00  0.00            
ATOM   2915  O   PHE A 286      80.150  59.982  61.519  1.00  0.00            
ATOM   2916  N   ASP A 287      81.584  58.323  62.209  1.00  0.00            
ATOM   2917  H   ASP A 287      82.245  57.633  61.912  1.00  0.00            
ATOM   2918  CA  ASP A 287      81.262  58.344  63.646  1.00  0.00            
ATOM   2919  CB  ASP A 287      82.210  57.306  64.263  1.00  0.00            
ATOM   2920  CG  ASP A 287      81.627  56.715  65.549  1.00  0.00            
ATOM   2921  OD1 ASP A 287      81.082  55.582  65.518  1.00  0.00            
ATOM   2922  OD2 ASP A 287      81.291  57.492  66.463  1.00  0.00            
ATOM   2923  C   ASP A 287      81.342  59.735  64.263  1.00  0.00            
ATOM   2924  O   ASP A 287      82.188  60.603  64.018  1.00  0.00            
ATOM   2925  N   GLU A 288      80.344  59.944  65.123  1.00  0.00            
ATOM   2926  H   GLU A 288      79.884  59.144  65.509  1.00  0.00            
ATOM   2927  CA  GLU A 288      79.946  61.235  65.699  1.00  0.00            
ATOM   2928  CB  GLU A 288      78.705  61.118  66.602  1.00  0.00            
ATOM   2929  CG  GLU A 288      77.650  62.142  66.187  1.00  0.00            
ATOM   2930  CD  GLU A 288      78.021  63.615  66.331  1.00  0.00            
ATOM   2931  OE1 GLU A 288      77.915  64.130  67.463  1.00  0.00            
ATOM   2932  OE2 GLU A 288      78.537  64.241  65.380  1.00  0.00            
ATOM   2933  C   GLU A 288      80.992  61.928  66.580  1.00  0.00            
ATOM   2934  O   GLU A 288      81.573  61.347  67.496  1.00  0.00            
ATOM   2935  N   TYR A 289      80.978  63.254  66.503  1.00  0.00            
ATOM   2936  H   TYR A 289      80.440  63.725  65.815  1.00  0.00            
ATOM   2937  CA  TYR A 289      81.775  64.180  67.317  1.00  0.00            
ATOM   2938  CB  TYR A 289      81.293  65.577  66.900  1.00  0.00            
ATOM   2939  CG  TYR A 289      82.184  66.724  67.360  1.00  0.00            
ATOM   2940  CD1 TYR A 289      82.161  67.123  68.689  1.00  0.00            
ATOM   2941  HD1 TYR A 289      81.231  67.067  69.242  1.00  0.00            
ATOM   2942  CD2 TYR A 289      83.100  67.253  66.457  1.00  0.00            
ATOM   2943  HD2 TYR A 289      82.871  67.089  65.411  1.00  0.00            
ATOM   2944  CE1 TYR A 289      83.186  67.970  69.110  1.00  0.00            
ATOM   2945  HE1 TYR A 289      83.146  68.225  70.160  1.00  0.00            
ATOM   2946  CE2 TYR A 289      84.101  68.103  66.916  1.00  0.00            
ATOM   2947  HE2 TYR A 289      84.943  68.383  66.282  1.00  0.00            
ATOM   2948  CZ  TYR A 289      84.204  68.423  68.270  1.00  0.00            
ATOM   2949  OH  TYR A 289      85.411  68.751  68.807  1.00  0.00            
ATOM   2950  HH  TYR A 289      85.492  68.527  69.777  1.00  0.00            
ATOM   2951  C   TYR A 289      81.587  63.855  68.801  1.00  0.00            
ATOM   2952  O   TYR A 289      82.504  63.377  69.473  1.00  0.00            
ATOM   2953  N   GLY A 290      80.302  63.921  69.116  1.00  0.00            
ATOM   2954  H   GLY A 290      79.605  63.886  68.401  1.00  0.00            
ATOM   2955  CA  GLY A 290      79.784  63.656  70.473  1.00  0.00            
ATOM   2956  C   GLY A 290      80.241  62.396  71.196  1.00  0.00            
ATOM   2957  O   GLY A 290      80.497  62.349  72.401  1.00  0.00            
ATOM   2958  N   SER A 291      80.525  61.318  70.467  1.00  0.00            
ATOM   2959  H   SER A 291      80.562  61.300  69.468  1.00  0.00            
ATOM   2960  CA  SER A 291      81.122  60.048  70.906  1.00  0.00            
ATOM   2961  CB  SER A 291      81.401  59.061  69.767  1.00  0.00            
ATOM   2962  OG  SER A 291      80.222  58.564  69.119  1.00  0.00            
ATOM   2963  HG  SER A 291      80.417  57.867  68.427  1.00  0.00            
ATOM   2964  C   SER A 291      82.482  60.200  71.602  1.00  0.00            
ATOM   2965  O   SER A 291      82.620  60.002  72.803  1.00  0.00            
ATOM   2966  N   LYS A 292      83.410  60.778  70.845  1.00  0.00            
ATOM   2967  H   LYS A 292      83.236  61.148  69.932  1.00  0.00            
ATOM   2968  CA  LYS A 292      84.747  61.219  71.284  1.00  0.00            
ATOM   2969  CB  LYS A 292      85.720  60.972  70.129  1.00  0.00            
ATOM   2970  CG  LYS A 292      85.857  59.487  69.766  1.00  0.00            
ATOM   2971  CD  LYS A 292      87.019  59.296  68.788  1.00  0.00            
ATOM   2972  CE  LYS A 292      87.222  57.817  68.465  1.00  0.00            
ATOM   2973  NZ  LYS A 292      88.337  57.259  69.231  1.00  0.00            
ATOM   2974  HZ1 LYS A 292      88.760  56.436  68.835  1.00  0.00            
ATOM   2975  HZ2 LYS A 292      89.045  57.953  69.385  1.00  0.00            
ATOM   2976  HZ3 LYS A 292      87.988  57.035  70.143  1.00  0.00            
ATOM   2977  C   LYS A 292      84.838  62.648  71.815  1.00  0.00            
ATOM   2978  O   LYS A 292      85.944  63.188  71.910  1.00  0.00            
ATOM   2979  N   LYS A 293      83.685  63.114  72.301  1.00  0.00            
ATOM   2980  H   LYS A 293      82.980  62.407  72.381  1.00  0.00            
ATOM   2981  CA  LYS A 293      83.463  64.388  72.992  1.00  0.00            
ATOM   2982  CB  LYS A 293      82.395  65.238  72.305  1.00  0.00            
ATOM   2983  CG  LYS A 293      82.624  66.635  72.901  1.00  0.00            
ATOM   2984  CD  LYS A 293      81.589  67.696  72.543  1.00  0.00            
ATOM   2985  CE  LYS A 293      81.427  68.813  73.580  1.00  0.00            
ATOM   2986  NZ  LYS A 293      80.395  69.706  73.042  1.00  0.00            
ATOM   2987  HZ1 LYS A 293      80.115  70.222  73.855  1.00  0.00            
ATOM   2988  HZ2 LYS A 293      80.705  70.350  72.340  1.00  0.00            
ATOM   2989  HZ3 LYS A 293      79.635  69.155  72.683  1.00  0.00            
ATOM   2990  C   LYS A 293      82.915  64.222  74.416  1.00  0.00            
ATOM   2991  O   LYS A 293      81.870  63.596  74.561  1.00  0.00            
ATOM   2992  N   SER A 294      83.739  64.557  75.401  1.00  0.00            
ATOM   2993  H   SER A 294      84.733  64.585  75.260  1.00  0.00            
ATOM   2994  CA  SER A 294      83.413  64.609  76.831  1.00  0.00            
ATOM   2995  CB  SER A 294      83.027  63.220  77.347  1.00  0.00            
ATOM   2996  OG  SER A 294      83.931  62.152  77.005  1.00  0.00            
ATOM   2997  HG  SER A 294      83.803  61.734  76.109  1.00  0.00            
ATOM   2998  C   SER A 294      84.542  65.189  77.678  1.00  0.00            
ATOM   2999  O   SER A 294      85.710  65.297  77.291  1.00  0.00            
ATOM   3000  N   ASP A 295      84.138  65.852  78.763  1.00  0.00            
ATOM   3001  H   ASP A 295      83.194  65.747  79.037  1.00  0.00            
ATOM   3002  CA  ASP A 295      84.988  66.661  79.657  1.00  0.00            
ATOM   3003  CB  ASP A 295      84.817  66.046  81.053  1.00  0.00            
ATOM   3004  CG  ASP A 295      85.268  64.592  81.164  1.00  0.00            
ATOM   3005  OD1 ASP A 295      84.455  63.682  80.884  1.00  0.00            
ATOM   3006  OD2 ASP A 295      86.490  64.378  81.322  1.00  0.00            
ATOM   3007  C   ASP A 295      86.410  67.153  79.370  1.00  0.00            
ATOM   3008  O   ASP A 295      87.363  66.461  79.716  1.00  0.00            
ATOM   3009  N   TYR A 296      86.494  68.469  79.180  1.00  0.00            
ATOM   3010  H   TYR A 296      85.680  69.032  79.343  1.00  0.00            
ATOM   3011  CA  TYR A 296      87.729  69.206  78.879  1.00  0.00            
ATOM   3012  CB  TYR A 296      87.517  69.661  77.432  1.00  0.00            
ATOM   3013  CG  TYR A 296      87.262  68.630  76.338  1.00  0.00            
ATOM   3014  CD1 TYR A 296      88.326  67.947  75.758  1.00  0.00            
ATOM   3015  HD1 TYR A 296      89.346  68.187  76.058  1.00  0.00            
ATOM   3016  CD2 TYR A 296      85.981  68.321  75.895  1.00  0.00            
ATOM   3017  HD2 TYR A 296      85.181  68.616  76.573  1.00  0.00            
ATOM   3018  CE1 TYR A 296      88.125  67.044  74.719  1.00  0.00            
ATOM   3019  HE1 TYR A 296      88.943  66.795  74.052  1.00  0.00            
ATOM   3020  CE2 TYR A 296      85.771  67.430  74.840  1.00  0.00            
ATOM   3021  HE2 TYR A 296      84.779  67.448  74.397  1.00  0.00            
ATOM   3022  CZ  TYR A 296      86.835  66.698  74.322  1.00  0.00            
ATOM   3023  OH  TYR A 296      86.410  65.555  73.735  1.00  0.00            
ATOM   3024  HH  TYR A 296      87.084  65.283  73.057  1.00  0.00            
ATOM   3025  C   TYR A 296      88.109  70.449  79.674  1.00  0.00            
ATOM   3026  O   TYR A 296      89.268  70.625  80.063  1.00  0.00            
ATOM   3027  N   ILE A 297      87.093  71.043  80.303  1.00  0.00            
ATOM   3028  H   ILE A 297      86.154  70.745  80.133  1.00  0.00            
ATOM   3029  CA  ILE A 297      87.225  72.266  81.103  1.00  0.00            
ATOM   3030  CB  ILE A 297      86.391  73.395  80.505  1.00  0.00            
ATOM   3031  CG1 ILE A 297      86.283  73.430  78.986  1.00  0.00            
ATOM   3032  CG2 ILE A 297      86.951  74.713  81.042  1.00  0.00            
ATOM   3033  CD  ILE A 297      87.598  73.456  78.201  1.00  0.00            
ATOM   3034  C   ILE A 297      86.983  71.998  82.590  1.00  0.00            
ATOM   3035  O   ILE A 297      85.845  72.009  83.051  1.00  0.00            
ATOM   3036  N   LYS A 298      88.024  71.462  83.220  1.00  0.00            
ATOM   3037  H   LYS A 298      88.781  71.121  82.652  1.00  0.00            
ATOM   3038  CA  LYS A 298      88.240  71.371  84.666  1.00  0.00            
ATOM   3039  CB  LYS A 298      89.262  70.282  85.023  1.00  0.00            
ATOM   3040  CG  LYS A 298      88.796  69.416  86.196  1.00  0.00            
ATOM   3041  CD  LYS A 298      89.733  68.263  86.565  1.00  0.00            
ATOM   3042  CE  LYS A 298      89.227  67.461  87.768  1.00  0.00            
ATOM   3043  NZ  LYS A 298      89.767  66.100  87.725  1.00  0.00            
ATOM   3044  HZ1 LYS A 298      89.643  65.717  88.638  1.00  0.00            
ATOM   3045  HZ2 LYS A 298      89.227  65.551  87.081  1.00  0.00            
ATOM   3046  HZ3 LYS A 298      90.734  66.038  87.475  1.00  0.00            
ATOM   3047  C   LYS A 298      88.515  72.783  85.200  1.00  0.00            
ATOM   3048  O   LYS A 298      89.501  73.463  84.903  1.00  0.00            
ATOM   3049  N   LEU A 299      87.458  73.290  85.819  1.00  0.00            
ATOM   3050  H   LEU A 299      86.633  72.773  86.073  1.00  0.00            
ATOM   3051  CA  LEU A 299      87.441  74.660  86.342  1.00  0.00            
ATOM   3052  CB  LEU A 299      86.179  75.336  85.804  1.00  0.00            
ATOM   3053  CG  LEU A 299      85.919  76.726  86.381  1.00  0.00            
ATOM   3054  CD1 LEU A 299      86.931  77.845  86.123  1.00  0.00            
ATOM   3055  CD2 LEU A 299      84.541  77.149  85.869  1.00  0.00            
ATOM   3056  C   LEU A 299      87.559  74.487  87.860  1.00  0.00            
ATOM   3057  O   LEU A 299      86.675  73.830  88.406  1.00  0.00            
ATOM   3058  N   TYR A 300      88.674  74.927  88.435  1.00  0.00            
ATOM   3059  H   TYR A 300      89.508  75.044  87.893  1.00  0.00            
ATOM   3060  CA  TYR A 300      88.942  75.123  89.865  1.00  0.00            
ATOM   3061  CB  TYR A 300      90.152  74.345  90.371  1.00  0.00            
ATOM   3062  CG  TYR A 300      90.210  72.826  90.222  1.00  0.00            
ATOM   3063  CD1 TYR A 300      90.831  72.353  89.072  1.00  0.00            
ATOM   3064  HD1 TYR A 300      90.652  72.900  88.144  1.00  0.00            
ATOM   3065  CD2 TYR A 300      90.149  72.057  91.384  1.00  0.00            
ATOM   3066  HD2 TYR A 300      89.969  72.456  92.384  1.00  0.00            
ATOM   3067  CE1 TYR A 300      91.461  71.121  88.982  1.00  0.00            
ATOM   3068  HE1 TYR A 300      92.121  70.868  88.151  1.00  0.00            
ATOM   3069  CE2 TYR A 300      90.644  70.769  91.195  1.00  0.00            
ATOM   3070  HE2 TYR A 300      90.421  70.015  91.953  1.00  0.00            
ATOM   3071  CZ  TYR A 300      91.289  70.280  90.069  1.00  0.00            
ATOM   3072  OH  TYR A 300      91.872  69.055  90.081  1.00  0.00            
ATOM   3073  HH  TYR A 300      91.492  68.415  90.739  1.00  0.00            
ATOM   3074  C   TYR A 300      89.042  76.613  90.201  1.00  0.00            
ATOM   3075  O   TYR A 300      90.003  77.264  89.777  1.00  0.00            
ATOM   3076  N   VAL A 301      88.186  77.064  91.109  1.00  0.00            
ATOM   3077  H   VAL A 301      87.849  76.476  91.841  1.00  0.00            
ATOM   3078  CA  VAL A 301      88.042  78.467  91.520  1.00  0.00            
ATOM   3079  CB  VAL A 301      86.613  78.923  91.226  1.00  0.00            
ATOM   3080  CG1 VAL A 301      86.379  80.312  91.831  1.00  0.00            
ATOM   3081  CG2 VAL A 301      86.468  79.084  89.720  1.00  0.00            
ATOM   3082  C   VAL A 301      88.425  78.580  92.997  1.00  0.00            
ATOM   3083  O   VAL A 301      88.162  77.637  93.750  1.00  0.00            
ATOM   3084  N   ARG A 302      89.036  79.702  93.362  1.00  0.00            
ATOM   3085  H   ARG A 302      89.067  80.493  92.751  1.00  0.00            
ATOM   3086  CA  ARG A 302      89.638  80.020  94.669  1.00  0.00            
ATOM   3087  CB  ARG A 302      88.900  81.182  95.336  1.00  0.00            
ATOM   3088  CG  ARG A 302      89.310  82.455  94.594  1.00  0.00            
ATOM   3089  CD  ARG A 302      88.255  83.514  94.890  1.00  0.00            
ATOM   3090  NE  ARG A 302      88.468  84.547  93.875  1.00  0.00            
ATOM   3091  HE  ARG A 302      89.136  84.290  93.163  1.00  0.00            
ATOM   3092  CZ  ARG A 302      88.019  85.806  93.899  1.00  0.00            
ATOM   3093  NH1 ARG A 302      87.288  86.253  94.929  1.00  0.00            
ATOM   3094 1HH1 ARG A 302      87.119  85.685  95.741  1.00  0.00            
ATOM   3095 2HH1 ARG A 302      86.998  87.195  95.086  1.00  0.00            
ATOM   3096  NH2 ARG A 302      88.420  86.824  93.126  1.00  0.00            
ATOM   3097 1HH2 ARG A 302      89.173  86.617  92.506  1.00  0.00            
ATOM   3098 2HH2 ARG A 302      88.147  87.775  93.227  1.00  0.00            
ATOM   3099  C   ARG A 302      89.689  78.810  95.609  1.00  0.00            
ATOM   3100  O   ARG A 302      88.979  78.765  96.608  1.00  0.00            
ATOM   3101  N   ARG A 303      90.605  77.908  95.264  1.00  0.00            
ATOM   3102  H   ARG A 303      91.138  77.964  94.422  1.00  0.00            
ATOM   3103  CA  ARG A 303      90.979  76.747  96.085  1.00  0.00            
ATOM   3104  CB  ARG A 303      91.643  77.157  97.400  1.00  0.00            
ATOM   3105  CG  ARG A 303      93.047  77.663  97.061  1.00  0.00            
ATOM   3106  CD  ARG A 303      93.838  78.497  98.076  1.00  0.00            
ATOM   3107  NE  ARG A 303      95.220  78.572  97.581  1.00  0.00            
ATOM   3108  HE  ARG A 303      95.690  77.700  97.503  1.00  0.00            
ATOM   3109  CZ  ARG A 303      95.876  79.692  97.252  1.00  0.00            
ATOM   3110  NH1 ARG A 303      95.388  80.934  97.309  1.00  0.00            
ATOM   3111 1HH1 ARG A 303      94.403  81.044  97.441  1.00  0.00            
ATOM   3112 2HH1 ARG A 303      95.984  81.688  97.027  1.00  0.00            
ATOM   3113  NH2 ARG A 303      97.207  79.534  97.109  1.00  0.00            
ATOM   3114 1HH2 ARG A 303      97.586  78.612  97.116  1.00  0.00            
ATOM   3115 2HH2 ARG A 303      97.760  80.344  96.933  1.00  0.00            
ATOM   3116  C   ARG A 303      90.010  75.579  96.339  1.00  0.00            
ATOM   3117  O   ARG A 303      90.346  74.560  96.920  1.00  0.00            
ATOM   3118  N   VAL A 304      88.915  75.701  95.600  1.00  0.00            
ATOM   3119  H   VAL A 304      88.695  76.613  95.257  1.00  0.00            
ATOM   3120  CA  VAL A 304      87.868  74.683  95.458  1.00  0.00            
ATOM   3121  CB  VAL A 304      86.561  74.968  96.208  1.00  0.00            
ATOM   3122  CG1 VAL A 304      86.783  74.791  97.710  1.00  0.00            
ATOM   3123  CG2 VAL A 304      85.826  76.233  95.769  1.00  0.00            
ATOM   3124  C   VAL A 304      87.625  74.415  93.970  1.00  0.00            
ATOM   3125  O   VAL A 304      88.032  75.153  93.068  1.00  0.00            
ATOM   3126  N   PHE A 305      87.317  73.127  93.876  1.00  0.00            
ATOM   3127  H   PHE A 305      87.024  72.561  94.648  1.00  0.00            
ATOM   3128  CA  PHE A 305      86.900  72.573  92.578  1.00  0.00            
ATOM   3129  CB  PHE A 305      87.110  71.081  92.810  1.00  0.00            
ATOM   3130  CG  PHE A 305      86.373  70.272  91.747  1.00  0.00            
ATOM   3131  CD1 PHE A 305      86.903  69.914  90.511  1.00  0.00            
ATOM   3132  HD1 PHE A 305      87.668  70.610  90.164  1.00  0.00            
ATOM   3133  CD2 PHE A 305      85.079  69.886  92.076  1.00  0.00            
ATOM   3134  HD2 PHE A 305      84.583  70.305  92.954  1.00  0.00            
ATOM   3135  CE1 PHE A 305      86.186  69.221  89.544  1.00  0.00            
ATOM   3136  HE1 PHE A 305      86.666  69.129  88.566  1.00  0.00            
ATOM   3137  CE2 PHE A 305      84.379  69.192  91.099  1.00  0.00            
ATOM   3138  HE2 PHE A 305      83.292  69.173  91.111  1.00  0.00            
ATOM   3139  CZ  PHE A 305      84.903  68.804  89.875  1.00  0.00            
ATOM   3140  HZ  PHE A 305      84.214  68.386  89.141  1.00  0.00            
ATOM   3141  C   PHE A 305      85.438  72.916  92.329  1.00  0.00            
ATOM   3142  O   PHE A 305      84.686  73.060  93.287  1.00  0.00            
ATOM   3143  N   ILE A 306      85.197  73.054  91.025  1.00  0.00            
ATOM   3144  H   ILE A 306      85.929  72.844  90.366  1.00  0.00            
ATOM   3145  CA  ILE A 306      83.889  73.371  90.455  1.00  0.00            
ATOM   3146  CB  ILE A 306      83.926  74.714  89.736  1.00  0.00            
ATOM   3147  CG1 ILE A 306      84.639  75.882  90.413  1.00  0.00            
ATOM   3148  CG2 ILE A 306      82.572  75.225  89.243  1.00  0.00            
ATOM   3149  CD  ILE A 306      84.013  76.369  91.719  1.00  0.00            
ATOM   3150  C   ILE A 306      83.360  72.225  89.593  1.00  0.00            
ATOM   3151  O   ILE A 306      82.292  71.681  89.881  1.00  0.00            
ATOM   3152  N   THR A 307      84.011  71.952  88.473  1.00  0.00            
ATOM   3153  H   THR A 307      84.726  72.470  87.996  1.00  0.00            
ATOM   3154  CA  THR A 307      83.518  70.829  87.655  1.00  0.00            
ATOM   3155  CB  THR A 307      82.212  71.060  86.903  1.00  0.00            
ATOM   3156  OG1 THR A 307      81.742  69.858  86.275  1.00  0.00            
ATOM   3157  HG1 THR A 307      81.748  69.207  87.036  1.00  0.00            
ATOM   3158  CG2 THR A 307      82.175  72.197  85.886  1.00  0.00            
ATOM   3159  C   THR A 307      84.615  70.345  86.691  1.00  0.00            
ATOM   3160  O   THR A 307      85.513  71.109  86.356  1.00  0.00            
ATOM   3161  N   ASP A 308      84.522  69.073  86.320  1.00  0.00            
ATOM   3162  H   ASP A 308      84.010  68.401  86.859  1.00  0.00            
ATOM   3163  CA  ASP A 308      85.315  68.592  85.173  1.00  0.00            
ATOM   3164  CB  ASP A 308      85.211  67.069  85.144  1.00  0.00            
ATOM   3165  CG  ASP A 308      86.358  66.447  85.950  1.00  0.00            
ATOM   3166  OD1 ASP A 308      87.405  66.205  85.327  1.00  0.00            
ATOM   3167  OD2 ASP A 308      86.211  66.236  87.170  1.00  0.00            
ATOM   3168  C   ASP A 308      84.855  69.071  83.792  1.00  0.00            
ATOM   3169  O   ASP A 308      85.553  69.204  82.790  1.00  0.00            
ATOM   3170  N   ASP A 309      83.547  69.275  83.769  1.00  0.00            
ATOM   3171  H   ASP A 309      82.997  69.429  84.596  1.00  0.00            
ATOM   3172  CA  ASP A 309      82.779  69.584  82.557  1.00  0.00            
ATOM   3173  CB  ASP A 309      81.703  68.506  82.406  1.00  0.00            
ATOM   3174  CG  ASP A 309      80.852  68.696  81.149  1.00  0.00            
ATOM   3175  OD1 ASP A 309      79.701  68.212  81.159  1.00  0.00            
ATOM   3176  OD2 ASP A 309      81.294  69.297  80.148  1.00  0.00            
ATOM   3177  C   ASP A 309      82.140  70.979  82.564  1.00  0.00            
ATOM   3178  O   ASP A 309      81.055  71.242  83.073  1.00  0.00            
ATOM   3179  N   PHE A 310      82.924  71.988  82.201  1.00  0.00            
ATOM   3180  H   PHE A 310      83.891  71.844  81.995  1.00  0.00            
ATOM   3181  CA  PHE A 310      82.480  73.392  82.188  1.00  0.00            
ATOM   3182  CB  PHE A 310      83.433  74.350  82.893  1.00  0.00            
ATOM   3183  CG  PHE A 310      82.973  75.805  82.745  1.00  0.00            
ATOM   3184  CD1 PHE A 310      83.531  76.670  81.804  1.00  0.00            
ATOM   3185  HD1 PHE A 310      84.291  76.194  81.181  1.00  0.00            
ATOM   3186  CD2 PHE A 310      82.070  76.391  83.624  1.00  0.00            
ATOM   3187  HD2 PHE A 310      81.764  75.853  84.519  1.00  0.00            
ATOM   3188  CE1 PHE A 310      83.020  77.954  81.670  1.00  0.00            
ATOM   3189  HE1 PHE A 310      83.493  78.625  80.953  1.00  0.00            
ATOM   3190  CE2 PHE A 310      81.609  77.694  83.477  1.00  0.00            
ATOM   3191  HE2 PHE A 310      80.901  77.955  84.262  1.00  0.00            
ATOM   3192  CZ  PHE A 310      82.038  78.532  82.466  1.00  0.00            
ATOM   3193  HZ  PHE A 310      81.668  79.549  82.307  1.00  0.00            
ATOM   3194  C   PHE A 310      81.962  73.820  80.807  1.00  0.00            
ATOM   3195  O   PHE A 310      82.189  73.171  79.796  1.00  0.00            
ATOM   3196  N   HIS A 311      81.136  74.855  80.875  1.00  0.00            
ATOM   3197  H   HIS A 311      81.321  75.441  81.662  1.00  0.00            
ATOM   3198  CA  HIS A 311      80.402  75.473  79.762  1.00  0.00            
ATOM   3199  CB  HIS A 311      79.641  76.629  80.406  1.00  0.00            
ATOM   3200  CG  HIS A 311      78.590  77.158  79.424  1.00  0.00            
ATOM   3201  ND1 HIS A 311      78.962  77.855  78.355  1.00  0.00            
ATOM   3202  CD2 HIS A 311      77.386  76.609  79.255  1.00  0.00            
ATOM   3203  CE1 HIS A 311      77.919  77.836  77.525  1.00  0.00            
ATOM   3204  NE2 HIS A 311      76.981  77.075  78.080  1.00  0.00            
ATOM   3205  HE2 HIS A 311      76.030  77.016  77.776  1.00  0.00            
ATOM   3206  C   HIS A 311      81.453  75.834  78.714  1.00  0.00            
ATOM   3207  O   HIS A 311      82.600  76.110  79.079  1.00  0.00            
ATOM   3208  N   ASP A 312      81.010  76.020  77.475  1.00  0.00            
ATOM   3209  H   ASP A 312      80.030  75.922  77.309  1.00  0.00            
ATOM   3210  CA  ASP A 312      81.843  76.078  76.264  1.00  0.00            
ATOM   3211  CB  ASP A 312      80.909  76.230  75.066  1.00  0.00            
ATOM   3212  CG  ASP A 312      80.030  75.002  74.818  1.00  0.00            
ATOM   3213  OD1 ASP A 312      79.000  75.115  74.115  1.00  0.00            
ATOM   3214  OD2 ASP A 312      80.304  73.936  75.411  1.00  0.00            
ATOM   3215  C   ASP A 312      82.839  77.241  76.225  1.00  0.00            
ATOM   3216  O   ASP A 312      82.809  78.387  76.687  1.00  0.00            
ATOM   3217  N   MET A 313      84.046  76.820  75.880  1.00  0.00            
ATOM   3218  H   MET A 313      84.238  75.843  75.774  1.00  0.00            
ATOM   3219  CA  MET A 313      85.232  77.686  75.757  1.00  0.00            
ATOM   3220  CB  MET A 313      86.345  77.319  76.725  1.00  0.00            
ATOM   3221  CG  MET A 313      85.949  77.153  78.199  1.00  0.00            
ATOM   3222  SD  MET A 313      85.480  78.612  79.207  1.00  0.00            
ATOM   3223  CE  MET A 313      86.955  78.737  80.179  1.00  0.00            
ATOM   3224  C   MET A 313      85.691  77.703  74.299  1.00  0.00            
ATOM   3225  O   MET A 313      86.138  78.742  73.820  1.00  0.00            
ATOM   3226  N   MET A 314      85.588  76.563  73.613  1.00  0.00            
ATOM   3227  H   MET A 314      85.065  75.832  74.052  1.00  0.00            
ATOM   3228  CA  MET A 314      86.150  76.399  72.265  1.00  0.00            
ATOM   3229  CB  MET A 314      87.330  75.428  72.238  1.00  0.00            
ATOM   3230  CG  MET A 314      88.550  76.026  72.941  1.00  0.00            
ATOM   3231  SD  MET A 314      89.957  74.863  72.897  1.00  0.00            
ATOM   3232  CE  MET A 314      90.835  75.433  74.330  1.00  0.00            
ATOM   3233  C   MET A 314      85.149  75.941  71.209  1.00  0.00            
ATOM   3234  O   MET A 314      84.373  75.046  71.541  1.00  0.00            
ATOM   3235  N   PRO A 315      84.779  76.694  70.176  1.00  0.00            
ATOM   3236  CA  PRO A 315      83.913  76.250  69.076  1.00  0.00            
ATOM   3237  CB  PRO A 315      83.726  77.423  68.117  1.00  0.00            
ATOM   3238  CG  PRO A 315      84.010  78.656  68.987  1.00  0.00            
ATOM   3239  CD  PRO A 315      85.106  78.105  69.906  1.00  0.00            
ATOM   3240  C   PRO A 315      84.566  75.046  68.379  1.00  0.00            
ATOM   3241  O   PRO A 315      85.714  74.701  68.615  1.00  0.00            
ATOM   3242  N   LYS A 316      83.884  74.316  67.498  1.00  0.00            
ATOM   3243  H   LYS A 316      82.936  74.549  67.256  1.00  0.00            
ATOM   3244  CA  LYS A 316      84.248  73.026  66.900  1.00  0.00            
ATOM   3245  CB  LYS A 316      83.200  72.495  65.908  1.00  0.00            
ATOM   3246  CG  LYS A 316      82.012  72.042  66.748  1.00  0.00            
ATOM   3247  CD  LYS A 316      81.018  71.488  65.729  1.00  0.00            
ATOM   3248  CE  LYS A 316      79.687  71.108  66.369  1.00  0.00            
ATOM   3249  NZ  LYS A 316      78.801  72.186  66.827  1.00  0.00            
ATOM   3250  HZ1 LYS A 316      78.094  71.804  67.419  1.00  0.00            
ATOM   3251  HZ2 LYS A 316      79.350  72.819  67.381  1.00  0.00            
ATOM   3252  HZ3 LYS A 316      78.517  72.596  65.960  1.00  0.00            
ATOM   3253  C   LYS A 316      85.704  72.813  66.485  1.00  0.00            
ATOM   3254  O   LYS A 316      86.373  71.981  67.087  1.00  0.00            
ATOM   3255  N   TYR A 317      86.279  73.913  65.987  1.00  0.00            
ATOM   3256  H   TYR A 317      85.813  74.789  66.114  1.00  0.00            
ATOM   3257  CA  TYR A 317      87.618  73.933  65.393  1.00  0.00            
ATOM   3258  CB  TYR A 317      87.904  75.253  64.673  1.00  0.00            
ATOM   3259  CG  TYR A 317      87.881  76.552  65.478  1.00  0.00            
ATOM   3260  CD1 TYR A 317      86.672  77.254  65.521  1.00  0.00            
ATOM   3261  HD1 TYR A 317      85.795  76.926  64.963  1.00  0.00            
ATOM   3262  CD2 TYR A 317      88.959  77.023  66.215  1.00  0.00            
ATOM   3263  HD2 TYR A 317      89.935  76.528  66.222  1.00  0.00            
ATOM   3264  CE1 TYR A 317      86.544  78.466  66.177  1.00  0.00            
ATOM   3265  HE1 TYR A 317      85.529  78.839  66.290  1.00  0.00            
ATOM   3266  CE2 TYR A 317      88.852  78.263  66.826  1.00  0.00            
ATOM   3267  HE2 TYR A 317      89.755  78.626  67.305  1.00  0.00            
ATOM   3268  CZ  TYR A 317      87.658  78.985  66.833  1.00  0.00            
ATOM   3269  OH  TYR A 317      87.553  80.168  67.510  1.00  0.00            
ATOM   3270  HH  TYR A 317      86.620  80.501  67.378  1.00  0.00            
ATOM   3271  C   TYR A 317      88.744  73.778  66.421  1.00  0.00            
ATOM   3272  O   TYR A 317      89.886  73.528  66.057  1.00  0.00            
ATOM   3273  N   LEU A 318      88.400  74.041  67.686  1.00  0.00            
ATOM   3274  H   LEU A 318      87.455  74.306  67.889  1.00  0.00            
ATOM   3275  CA  LEU A 318      89.244  73.693  68.830  1.00  0.00            
ATOM   3276  CB  LEU A 318      89.950  74.958  69.323  1.00  0.00            
ATOM   3277  CG  LEU A 318      90.987  75.645  68.429  1.00  0.00            
ATOM   3278  CD1 LEU A 318      91.453  76.884  69.194  1.00  0.00            
ATOM   3279  CD2 LEU A 318      92.277  74.830  68.287  1.00  0.00            
ATOM   3280  C   LEU A 318      88.615  72.986  70.034  1.00  0.00            
ATOM   3281  O   LEU A 318      89.308  72.733  71.021  1.00  0.00            
ATOM   3282  N   ASN A 319      87.394  72.495  69.874  1.00  0.00            
ATOM   3283  H   ASN A 319      86.852  72.639  69.041  1.00  0.00            
ATOM   3284  CA  ASN A 319      86.648  71.926  71.006  1.00  0.00            
ATOM   3285  CB  ASN A 319      85.271  71.539  70.471  1.00  0.00            
ATOM   3286  CG  ASN A 319      84.276  71.286  71.600  1.00  0.00            
ATOM   3287  OD1 ASN A 319      84.021  70.172  72.079  1.00  0.00            
ATOM   3288  ND2 ASN A 319      83.773  72.348  72.220  1.00  0.00            
ATOM   3289 1HD2 ASN A 319      83.891  73.315  71.974  1.00  0.00            
ATOM   3290 2HD2 ASN A 319      83.363  72.069  73.084  1.00  0.00            
ATOM   3291  C   ASN A 319      87.205  70.670  71.685  1.00  0.00            
ATOM   3292  O   ASN A 319      87.095  70.345  72.871  1.00  0.00            
ATOM   3293  N   PHE A 320      87.940  69.863  70.919  1.00  0.00            
ATOM   3294  H   PHE A 320      88.336  70.239  70.089  1.00  0.00            
ATOM   3295  CA  PHE A 320      88.506  68.554  71.280  1.00  0.00            
ATOM   3296  CB  PHE A 320      88.804  67.780  69.983  1.00  0.00            
ATOM   3297  CG  PHE A 320      89.548  68.645  68.965  1.00  0.00            
ATOM   3298  CD1 PHE A 320      90.916  68.842  69.090  1.00  0.00            
ATOM   3299  HD1 PHE A 320      91.358  68.473  70.015  1.00  0.00            
ATOM   3300  CD2 PHE A 320      88.823  69.193  67.911  1.00  0.00            
ATOM   3301  HD2 PHE A 320      87.738  69.267  68.030  1.00  0.00            
ATOM   3302  CE1 PHE A 320      91.639  69.699  68.264  1.00  0.00            
ATOM   3303  HE1 PHE A 320      92.705  69.862  68.419  1.00  0.00            
ATOM   3304  CE2 PHE A 320      89.598  69.934  67.017  1.00  0.00            
ATOM   3305  HE2 PHE A 320      89.191  70.267  66.072  1.00  0.00            
ATOM   3306  CZ  PHE A 320      90.943  70.227  67.181  1.00  0.00            
ATOM   3307  HZ  PHE A 320      91.462  70.819  66.425  1.00  0.00            
ATOM   3308  C   PHE A 320      89.783  68.666  72.118  1.00  0.00            
ATOM   3309  O   PHE A 320      90.377  67.649  72.461  1.00  0.00            
ATOM   3310  N   VAL A 321      90.155  69.895  72.459  1.00  0.00            
ATOM   3311  H   VAL A 321      89.552  70.623  72.148  1.00  0.00            
ATOM   3312  CA  VAL A 321      91.300  70.300  73.298  1.00  0.00            
ATOM   3313  CB  VAL A 321      91.809  71.695  72.924  1.00  0.00            
ATOM   3314  CG1 VAL A 321      93.007  72.064  73.799  1.00  0.00            
ATOM   3315  CG2 VAL A 321      92.189  71.748  71.444  1.00  0.00            
ATOM   3316  C   VAL A 321      90.919  70.188  74.779  1.00  0.00            
ATOM   3317  O   VAL A 321      89.810  70.550  75.179  1.00  0.00            
ATOM   3318  N   LYS A 322      91.789  69.589  75.576  1.00  0.00            
ATOM   3319  H   LYS A 322      92.676  69.143  75.438  1.00  0.00            
ATOM   3320  CA  LYS A 322      91.463  69.353  76.993  1.00  0.00            
ATOM   3321  CB  LYS A 322      92.246  68.114  77.414  1.00  0.00            
ATOM   3322  CG  LYS A 322      92.206  67.726  78.900  1.00  0.00            
ATOM   3323  CD  LYS A 322      90.995  66.891  79.310  1.00  0.00            
ATOM   3324  CE  LYS A 322      90.804  66.735  80.825  1.00  0.00            
ATOM   3325  NZ  LYS A 322      89.710  65.888  81.325  1.00  0.00            
ATOM   3326  HZ1 LYS A 322      89.898  65.538  82.244  1.00  0.00            
ATOM   3327  HZ2 LYS A 322      88.849  66.393  81.341  1.00  0.00            
ATOM   3328  HZ3 LYS A 322      89.525  65.091  80.753  1.00  0.00            
ATOM   3329  C   LYS A 322      92.051  70.542  77.752  1.00  0.00            
ATOM   3330  O   LYS A 322      93.271  70.569  77.902  1.00  0.00            
ATOM   3331  N   GLY A 323      91.269  71.392  78.407  1.00  0.00            
ATOM   3332  H   GLY A 323      90.305  71.217  78.607  1.00  0.00            
ATOM   3333  CA  GLY A 323      91.709  72.706  78.891  1.00  0.00            
ATOM   3334  C   GLY A 323      91.428  72.908  80.380  1.00  0.00            
ATOM   3335  O   GLY A 323      90.364  73.447  80.671  1.00  0.00            
ATOM   3336  N   VAL A 324      92.431  72.495  81.146  1.00  0.00            
ATOM   3337  H   VAL A 324      93.325  72.258  80.764  1.00  0.00            
ATOM   3338  CA  VAL A 324      92.271  72.541  82.609  1.00  0.00            
ATOM   3339  CB  VAL A 324      93.074  71.452  83.316  1.00  0.00            
ATOM   3340  CG1 VAL A 324      92.696  71.285  84.781  1.00  0.00            
ATOM   3341  CG2 VAL A 324      93.108  70.132  82.532  1.00  0.00            
ATOM   3342  C   VAL A 324      92.652  73.940  83.108  1.00  0.00            
ATOM   3343  O   VAL A 324      93.612  74.600  82.744  1.00  0.00            
ATOM   3344  N   VAL A 325      91.743  74.451  83.936  1.00  0.00            
ATOM   3345  H   VAL A 325      90.885  73.973  84.129  1.00  0.00            
ATOM   3346  CA  VAL A 325      91.908  75.765  84.586  1.00  0.00            
ATOM   3347  CB  VAL A 325      91.176  76.911  83.881  1.00  0.00            
ATOM   3348  CG1 VAL A 325      91.917  77.279  82.598  1.00  0.00            
ATOM   3349  CG2 VAL A 325      89.709  76.649  83.536  1.00  0.00            
ATOM   3350  C   VAL A 325      91.827  75.797  86.110  1.00  0.00            
ATOM   3351  O   VAL A 325      91.087  75.038  86.715  1.00  0.00            
ATOM   3352  N   ASP A 326      92.796  76.523  86.661  1.00  0.00            
ATOM   3353  H   ASP A 326      93.460  77.033  86.111  1.00  0.00            
ATOM   3354  CA  ASP A 326      92.761  77.068  88.027  1.00  0.00            
ATOM   3355  CB  ASP A 326      93.984  76.535  88.783  1.00  0.00            
ATOM   3356  CG  ASP A 326      93.938  76.821  90.283  1.00  0.00            
ATOM   3357  OD1 ASP A 326      92.824  76.619  90.813  1.00  0.00            
ATOM   3358  OD2 ASP A 326      94.983  77.076  90.920  1.00  0.00            
ATOM   3359  C   ASP A 326      92.815  78.597  87.986  1.00  0.00            
ATOM   3360  O   ASP A 326      93.559  79.181  87.205  1.00  0.00            
ATOM   3361  N   SER A 327      91.884  79.126  88.773  1.00  0.00            
ATOM   3362  H   SER A 327      91.374  78.548  89.420  1.00  0.00            
ATOM   3363  CA  SER A 327      91.625  80.572  88.828  1.00  0.00            
ATOM   3364  CB  SER A 327      90.473  80.992  87.912  1.00  0.00            
ATOM   3365  OG  SER A 327      90.474  82.398  87.651  1.00  0.00            
ATOM   3366  HG  SER A 327      91.169  82.592  86.957  1.00  0.00            
ATOM   3367  C   SER A 327      91.385  81.106  90.236  1.00  0.00            
ATOM   3368  O   SER A 327      90.538  80.644  91.014  1.00  0.00            
ATOM   3369  N   ASP A 328      92.235  82.063  90.584  1.00  0.00            
ATOM   3370  H   ASP A 328      93.162  82.136  90.194  1.00  0.00            
ATOM   3371  CA  ASP A 328      92.048  82.737  91.877  1.00  0.00            
ATOM   3372  CB  ASP A 328      93.334  82.816  92.692  1.00  0.00            
ATOM   3373  CG  ASP A 328      93.105  83.189  94.166  1.00  0.00            
ATOM   3374  OD1 ASP A 328      93.194  84.327  94.659  1.00  0.00            
ATOM   3375  OD2 ASP A 328      93.045  82.208  94.938  1.00  0.00            
ATOM   3376  C   ASP A 328      91.303  84.044  91.628  1.00  0.00            
ATOM   3377  O   ASP A 328      90.615  84.714  92.397  1.00  0.00            
ATOM   3378  N   ASP A 329      91.635  84.551  90.446  1.00  0.00            
ATOM   3379  H   ASP A 329      92.467  84.213  89.996  1.00  0.00            
ATOM   3380  CA  ASP A 329      91.008  85.682  89.747  1.00  0.00            
ATOM   3381  CB  ASP A 329      91.481  85.995  88.328  1.00  0.00            
ATOM   3382  CG  ASP A 329      92.859  85.424  88.007  1.00  0.00            
ATOM   3383  OD1 ASP A 329      92.841  84.227  87.648  1.00  0.00            
ATOM   3384  OD2 ASP A 329      93.882  86.149  87.925  1.00  0.00            
ATOM   3385  C   ASP A 329      89.478  85.644  89.802  1.00  0.00            
ATOM   3386  O   ASP A 329      88.847  86.625  90.188  1.00  0.00            
ATOM   3387  N   LEU A 330      88.865  84.507  89.476  1.00  0.00            
ATOM   3388  H   LEU A 330      89.451  83.756  89.169  1.00  0.00            
ATOM   3389  CA  LEU A 330      87.430  84.189  89.421  1.00  0.00            
ATOM   3390  CB  LEU A 330      87.174  82.838  88.752  1.00  0.00            
ATOM   3391  CG  LEU A 330      87.137  82.838  87.218  1.00  0.00            
ATOM   3392  CD1 LEU A 330      87.212  81.404  86.720  1.00  0.00            
ATOM   3393  CD2 LEU A 330      85.794  83.398  86.724  1.00  0.00            
ATOM   3394  C   LEU A 330      86.673  84.228  90.749  1.00  0.00            
ATOM   3395  O   LEU A 330      86.989  83.386  91.580  1.00  0.00            
ATOM   3396  N   PRO A 331      85.710  85.143  90.883  1.00  0.00            
ATOM   3397  CA  PRO A 331      84.845  85.217  92.073  1.00  0.00            
ATOM   3398  CB  PRO A 331      83.807  86.252  91.668  1.00  0.00            
ATOM   3399  CG  PRO A 331      84.540  87.194  90.711  1.00  0.00            
ATOM   3400  CD  PRO A 331      85.285  86.135  89.887  1.00  0.00            
ATOM   3401  C   PRO A 331      84.132  83.885  92.301  1.00  0.00            
ATOM   3402  O   PRO A 331      83.566  83.376  91.336  1.00  0.00            
ATOM   3403  N   LEU A 332      84.234  83.326  93.507  1.00  0.00            
ATOM   3404  H   LEU A 332      84.511  83.823  94.319  1.00  0.00            
ATOM   3405  CA  LEU A 332      83.795  81.943  93.780  1.00  0.00            
ATOM   3406  CB  LEU A 332      84.341  81.680  95.190  1.00  0.00            
ATOM   3407  CG  LEU A 332      84.659  80.181  95.245  1.00  0.00            
ATOM   3408  CD1 LEU A 332      85.830  80.073  96.228  1.00  0.00            
ATOM   3409  CD2 LEU A 332      83.485  79.300  95.681  1.00  0.00            
ATOM   3410  C   LEU A 332      82.274  81.827  93.603  1.00  0.00            
ATOM   3411  O   LEU A 332      81.534  82.466  94.342  1.00  0.00            
ATOM   3412  N   ASN A 333      81.969  81.452  92.359  1.00  0.00            
ATOM   3413  H   ASN A 333      82.329  81.966  91.586  1.00  0.00            
ATOM   3414  CA  ASN A 333      80.610  81.029  91.986  1.00  0.00            
ATOM   3415  CB  ASN A 333      79.995  82.054  91.019  1.00  0.00            
ATOM   3416  CG  ASN A 333      78.681  81.576  90.392  1.00  0.00            
ATOM   3417  OD1 ASN A 333      77.652  81.390  91.037  1.00  0.00            
ATOM   3418  ND2 ASN A 333      78.752  81.157  89.131  1.00  0.00            
ATOM   3419 1HD2 ASN A 333      79.665  81.153  88.737  1.00  0.00            
ATOM   3420 2HD2 ASN A 333      78.009  81.374  88.493  1.00  0.00            
ATOM   3421  C   ASN A 333      80.611  79.580  91.499  1.00  0.00            
ATOM   3422  O   ASN A 333      81.551  79.224  90.786  1.00  0.00            
ATOM   3423  N   VAL A 334      79.573  78.820  91.827  1.00  0.00            
ATOM   3424  H   VAL A 334      78.893  79.132  92.495  1.00  0.00            
ATOM   3425  CA  VAL A 334      79.513  77.394  91.479  1.00  0.00            
ATOM   3426  CB  VAL A 334      79.102  76.450  92.608  1.00  0.00            
ATOM   3427  CG1 VAL A 334      79.988  76.698  93.834  1.00  0.00            
ATOM   3428  CG2 VAL A 334      77.594  76.482  92.870  1.00  0.00            
ATOM   3429  C   VAL A 334      78.875  77.006  90.147  1.00  0.00            
ATOM   3430  O   VAL A 334      79.333  76.036  89.527  1.00  0.00            
ATOM   3431  N   SER A 335      78.001  77.907  89.691  1.00  0.00            
ATOM   3432  H   SER A 335      77.966  78.780  90.171  1.00  0.00            
ATOM   3433  CA  SER A 335      77.138  77.664  88.529  1.00  0.00            
ATOM   3434  CB  SER A 335      75.792  78.370  88.779  1.00  0.00            
ATOM   3435  OG  SER A 335      74.767  77.783  87.975  1.00  0.00            
ATOM   3436  HG  SER A 335      74.266  78.338  87.314  1.00  0.00            
ATOM   3437  C   SER A 335      77.769  77.959  87.170  1.00  0.00            
ATOM   3438  O   SER A 335      78.299  79.054  87.008  1.00  0.00            
ATOM   3439  N   ARG A 336      77.337  77.243  86.141  1.00  0.00            
ATOM   3440  H   ARG A 336      76.437  76.795  86.108  1.00  0.00            
ATOM   3441  CA  ARG A 336      78.048  77.340  84.850  1.00  0.00            
ATOM   3442  CB  ARG A 336      77.959  76.046  84.048  1.00  0.00            
ATOM   3443  CG  ARG A 336      78.635  74.851  84.713  1.00  0.00            
ATOM   3444  CD  ARG A 336      78.432  73.619  83.825  1.00  0.00            
ATOM   3445  NE  ARG A 336      78.556  72.322  84.503  1.00  0.00            
ATOM   3446  HE  ARG A 336      78.828  72.404  85.461  1.00  0.00            
ATOM   3447  CZ  ARG A 336      78.408  71.073  84.052  1.00  0.00            
ATOM   3448  NH1 ARG A 336      78.042  70.758  82.800  1.00  0.00            
ATOM   3449 1HH1 ARG A 336      77.817  71.460  82.138  1.00  0.00            
ATOM   3450 2HH1 ARG A 336      77.685  69.848  82.562  1.00  0.00            
ATOM   3451  NH2 ARG A 336      78.712  70.019  84.823  1.00  0.00            
ATOM   3452 1HH2 ARG A 336      79.125  70.123  85.728  1.00  0.00            
ATOM   3453 2HH2 ARG A 336      78.323  69.101  84.675  1.00  0.00            
ATOM   3454  C   ARG A 336      77.655  78.546  83.994  1.00  0.00            
ATOM   3455  O   ARG A 336      78.491  79.211  83.402  1.00  0.00            
ATOM   3456  N   GLU A 337      76.348  78.810  83.929  1.00  0.00            
ATOM   3457  H   GLU A 337      75.754  78.721  84.722  1.00  0.00            
ATOM   3458  CA  GLU A 337      75.869  79.927  83.104  1.00  0.00            
ATOM   3459  CB  GLU A 337      74.357  79.694  83.031  1.00  0.00            
ATOM   3460  CG  GLU A 337      73.306  80.086  84.061  1.00  0.00            
ATOM   3461  CD  GLU A 337      73.406  79.131  85.251  1.00  0.00            
ATOM   3462  OE1 GLU A 337      72.661  78.130  85.372  1.00  0.00            
ATOM   3463  OE2 GLU A 337      74.239  79.491  86.106  1.00  0.00            
ATOM   3464  C   GLU A 337      76.210  81.320  83.656  1.00  0.00            
ATOM   3465  O   GLU A 337      76.574  82.197  82.881  1.00  0.00            
ATOM   3466  N   THR A 338      76.380  81.450  84.971  1.00  0.00            
ATOM   3467  H   THR A 338      75.759  80.857  85.476  1.00  0.00            
ATOM   3468  CA  THR A 338      76.855  82.609  85.734  1.00  0.00            
ATOM   3469  CB  THR A 338      76.107  82.809  87.052  1.00  0.00            
ATOM   3470  OG1 THR A 338      76.424  81.713  87.913  1.00  0.00            
ATOM   3471  HG1 THR A 338      75.581  81.619  88.458  1.00  0.00            
ATOM   3472  CG2 THR A 338      74.605  82.998  86.799  1.00  0.00            
ATOM   3473  C   THR A 338      78.373  82.791  85.798  1.00  0.00            
ATOM   3474  O   THR A 338      78.904  83.877  85.535  1.00  0.00            
ATOM   3475  N   LEU A 339      79.179  81.740  85.861  1.00  0.00            
ATOM   3476  H   LEU A 339      78.790  80.917  86.276  1.00  0.00            
ATOM   3477  CA  LEU A 339      80.642  81.705  85.706  1.00  0.00            
ATOM   3478  CB  LEU A 339      81.210  80.308  85.968  1.00  0.00            
ATOM   3479  CG  LEU A 339      81.428  80.068  87.463  1.00  0.00            
ATOM   3480  CD1 LEU A 339      81.625  78.551  87.505  1.00  0.00            
ATOM   3481  CD2 LEU A 339      82.680  80.661  88.097  1.00  0.00            
ATOM   3482  C   LEU A 339      80.993  82.033  84.250  1.00  0.00            
ATOM   3483  O   LEU A 339      81.738  82.979  84.007  1.00  0.00            
ATOM   3484  N   GLN A 340      80.124  81.640  83.331  1.00  0.00            
ATOM   3485  H   GLN A 340      79.457  80.923  83.546  1.00  0.00            
ATOM   3486  CA  GLN A 340      80.250  82.045  81.920  1.00  0.00            
ATOM   3487  CB  GLN A 340      79.274  81.211  81.087  1.00  0.00            
ATOM   3488  CG  GLN A 340      79.447  81.182  79.564  1.00  0.00            
ATOM   3489  CD  GLN A 340      80.860  80.739  79.200  1.00  0.00            
ATOM   3490  OE1 GLN A 340      81.716  81.598  78.996  1.00  0.00            
ATOM   3491  NE2 GLN A 340      81.167  79.446  79.252  1.00  0.00            
ATOM   3492 1HE2 GLN A 340      80.426  78.775  79.287  1.00  0.00            
ATOM   3493 2HE2 GLN A 340      82.089  79.066  79.303  1.00  0.00            
ATOM   3494  C   GLN A 340      80.052  83.540  81.666  1.00  0.00            
ATOM   3495  O   GLN A 340      80.879  84.149  80.996  1.00  0.00            
ATOM   3496  N   GLN A 341      78.986  84.118  82.226  1.00  0.00            
ATOM   3497  H   GLN A 341      78.094  83.657  82.251  1.00  0.00            
ATOM   3498  CA  GLN A 341      78.768  85.543  82.501  1.00  0.00            
ATOM   3499  CB  GLN A 341      77.754  85.821  83.604  1.00  0.00            
ATOM   3500  CG  GLN A 341      76.407  85.708  82.887  1.00  0.00            
ATOM   3501  CD  GLN A 341      75.269  85.954  83.867  1.00  0.00            
ATOM   3502  OE1 GLN A 341      74.961  87.088  84.235  1.00  0.00            
ATOM   3503  NE2 GLN A 341      74.542  84.935  84.312  1.00  0.00            
ATOM   3504 1HE2 GLN A 341      74.740  83.968  84.156  1.00  0.00            
ATOM   3505 2HE2 GLN A 341      73.726  85.177  84.836  1.00  0.00            
ATOM   3506  C   GLN A 341      80.025  86.309  82.932  1.00  0.00            
ATOM   3507  O   GLN A 341      80.294  87.351  82.335  1.00  0.00            
ATOM   3508  N   HIS A 342      80.826  85.690  83.793  1.00  0.00            
ATOM   3509  H   HIS A 342      80.803  84.697  83.899  1.00  0.00            
ATOM   3510  CA  HIS A 342      81.962  86.387  84.420  1.00  0.00            
ATOM   3511  CB  HIS A 342      82.595  85.568  85.540  1.00  0.00            
ATOM   3512  CG  HIS A 342      81.625  85.346  86.714  1.00  0.00            
ATOM   3513  ND1 HIS A 342      80.648  86.145  87.138  1.00  0.00            
ATOM   3514  CD2 HIS A 342      81.681  84.306  87.533  1.00  0.00            
ATOM   3515  CE1 HIS A 342      80.109  85.591  88.212  1.00  0.00            
ATOM   3516  NE2 HIS A 342      80.775  84.471  88.480  1.00  0.00            
ATOM   3517  HE2 HIS A 342      80.753  83.885  89.291  1.00  0.00            
ATOM   3518  C   HIS A 342      83.009  86.673  83.345  1.00  0.00            
ATOM   3519  O   HIS A 342      83.547  85.759  82.723  1.00  0.00            
ATOM   3520  N   LYS A 343      83.129  87.978  83.116  1.00  0.00            
ATOM   3521  H   LYS A 343      82.816  88.602  83.844  1.00  0.00            
ATOM   3522  CA  LYS A 343      84.087  88.631  82.223  1.00  0.00            
ATOM   3523  CB  LYS A 343      83.975  90.100  82.610  1.00  0.00            
ATOM   3524  CG  LYS A 343      84.526  91.074  81.570  1.00  0.00            
ATOM   3525  CD  LYS A 343      84.218  92.533  81.911  1.00  0.00            
ATOM   3526  CE  LYS A 343      84.325  93.524  80.744  1.00  0.00            
ATOM   3527  NZ  LYS A 343      83.898  94.813  81.310  1.00  0.00            
ATOM   3528  HZ1 LYS A 343      84.183  95.619  80.789  1.00  0.00            
ATOM   3529  HZ2 LYS A 343      82.912  94.923  81.377  1.00  0.00            
ATOM   3530  HZ3 LYS A 343      84.275  94.904  82.230  1.00  0.00            
ATOM   3531  C   LYS A 343      85.494  88.036  82.210  1.00  0.00            
ATOM   3532  O   LYS A 343      86.033  87.977  81.109  1.00  0.00            
ATOM   3533  N   LEU A 344      86.081  87.644  83.339  1.00  0.00            
ATOM   3534  H   LEU A 344      85.854  88.041  84.232  1.00  0.00            
ATOM   3535  CA  LEU A 344      87.417  87.024  83.383  1.00  0.00            
ATOM   3536  CB  LEU A 344      87.811  86.932  84.864  1.00  0.00            
ATOM   3537  CG  LEU A 344      87.990  88.299  85.537  1.00  0.00            
ATOM   3538  CD1 LEU A 344      87.917  88.192  87.059  1.00  0.00            
ATOM   3539  CD2 LEU A 344      89.222  89.103  85.124  1.00  0.00            
ATOM   3540  C   LEU A 344      87.387  85.630  82.754  1.00  0.00            
ATOM   3541  O   LEU A 344      88.156  85.404  81.830  1.00  0.00            
ATOM   3542  N   LEU A 345      86.392  84.777  83.017  1.00  0.00            
ATOM   3543  H   LEU A 345      85.688  84.919  83.709  1.00  0.00            
ATOM   3544  CA  LEU A 345      86.089  83.540  82.281  1.00  0.00            
ATOM   3545  CB  LEU A 345      84.812  83.044  82.959  1.00  0.00            
ATOM   3546  CG  LEU A 345      84.280  81.616  82.832  1.00  0.00            
ATOM   3547  CD1 LEU A 345      84.268  81.231  81.353  1.00  0.00            
ATOM   3548  CD2 LEU A 345      85.154  80.629  83.603  1.00  0.00            
ATOM   3549  C   LEU A 345      85.953  83.700  80.770  1.00  0.00            
ATOM   3550  O   LEU A 345      86.376  82.839  80.000  1.00  0.00            
ATOM   3551  N   LYS A 346      85.242  84.743  80.339  1.00  0.00            
ATOM   3552  H   LYS A 346      84.530  85.107  80.947  1.00  0.00            
ATOM   3553  CA  LYS A 346      85.126  85.067  78.903  1.00  0.00            
ATOM   3554  CB  LYS A 346      84.182  86.254  78.729  1.00  0.00            
ATOM   3555  CG  LYS A 346      82.715  85.878  78.972  1.00  0.00            
ATOM   3556  CD  LYS A 346      82.095  87.254  78.741  1.00  0.00            
ATOM   3557  CE  LYS A 346      80.587  87.003  78.611  1.00  0.00            
ATOM   3558  NZ  LYS A 346      79.779  88.237  78.582  1.00  0.00            
ATOM   3559  HZ1 LYS A 346      78.846  88.168  78.919  1.00  0.00            
ATOM   3560  HZ2 LYS A 346      80.261  88.933  79.116  1.00  0.00            
ATOM   3561  HZ3 LYS A 346      79.812  88.653  77.670  1.00  0.00            
ATOM   3562  C   LYS A 346      86.516  85.407  78.353  1.00  0.00            
ATOM   3563  O   LYS A 346      86.773  85.088  77.201  1.00  0.00            
ATOM   3564  N   VAL A 347      87.345  86.180  79.042  1.00  0.00            
ATOM   3565  H   VAL A 347      87.176  86.782  79.826  1.00  0.00            
ATOM   3566  CA  VAL A 347      88.750  86.340  78.649  1.00  0.00            
ATOM   3567  CB  VAL A 347      89.624  87.180  79.588  1.00  0.00            
ATOM   3568  CG1 VAL A 347      90.873  87.743  78.918  1.00  0.00            
ATOM   3569  CG2 VAL A 347      88.977  88.511  79.978  1.00  0.00            
ATOM   3570  C   VAL A 347      89.515  85.019  78.561  1.00  0.00            
ATOM   3571  O   VAL A 347      90.303  84.781  77.649  1.00  0.00            
ATOM   3572  N   ILE A 348      89.255  84.123  79.506  1.00  0.00            
ATOM   3573  H   ILE A 348      88.765  84.307  80.359  1.00  0.00            
ATOM   3574  CA  ILE A 348      89.831  82.761  79.551  1.00  0.00            
ATOM   3575  CB  ILE A 348      89.481  82.101  80.891  1.00  0.00            
ATOM   3576  CG1 ILE A 348      89.784  82.960  82.118  1.00  0.00            
ATOM   3577  CG2 ILE A 348      90.023  80.673  80.960  1.00  0.00            
ATOM   3578  CD  ILE A 348      89.600  82.157  83.412  1.00  0.00            
ATOM   3579  C   ILE A 348      89.440  81.975  78.308  1.00  0.00            
ATOM   3580  O   ILE A 348      90.326  81.620  77.517  1.00  0.00            
ATOM   3581  N   ARG A 349      88.136  82.025  78.042  1.00  0.00            
ATOM   3582  H   ARG A 349      87.447  82.314  78.716  1.00  0.00            
ATOM   3583  CA  ARG A 349      87.506  81.472  76.835  1.00  0.00            
ATOM   3584  CB  ARG A 349      86.052  81.915  76.766  1.00  0.00            
ATOM   3585  CG  ARG A 349      85.010  81.040  76.065  1.00  0.00            
ATOM   3586  CD  ARG A 349      83.695  81.771  75.785  1.00  0.00            
ATOM   3587  NE  ARG A 349      82.932  80.913  74.863  1.00  0.00            
ATOM   3588  HE  ARG A 349      83.382  80.829  73.977  1.00  0.00            
ATOM   3589  CZ  ARG A 349      81.712  80.428  75.101  1.00  0.00            
ATOM   3590  NH1 ARG A 349      80.995  80.639  76.207  1.00  0.00            
ATOM   3591 1HH1 ARG A 349      81.356  81.128  77.005  1.00  0.00            
ATOM   3592 2HH1 ARG A 349      80.111  80.186  76.329  1.00  0.00            
ATOM   3593  NH2 ARG A 349      81.168  79.728  74.096  1.00  0.00            
ATOM   3594 1HH2 ARG A 349      81.676  79.718  73.232  1.00  0.00            
ATOM   3595 2HH2 ARG A 349      80.194  79.495  74.195  1.00  0.00            
ATOM   3596  C   ARG A 349      88.220  81.874  75.542  1.00  0.00            
ATOM   3597  O   ARG A 349      88.307  81.065  74.613  1.00  0.00            
ATOM   3598  N   LYS A 350      88.363  83.185  75.376  1.00  0.00            
ATOM   3599  H   LYS A 350      87.900  83.801  76.018  1.00  0.00            
ATOM   3600  CA  LYS A 350      89.150  83.781  74.296  1.00  0.00            
ATOM   3601  CB  LYS A 350      89.009  85.311  74.335  1.00  0.00            
ATOM   3602  CG  LYS A 350      87.622  85.925  74.136  1.00  0.00            
ATOM   3603  CD  LYS A 350      87.605  87.438  74.319  1.00  0.00            
ATOM   3604  CE  LYS A 350      86.170  87.921  74.118  1.00  0.00            
ATOM   3605  NZ  LYS A 350      85.296  87.419  75.181  1.00  0.00            
ATOM   3606  HZ1 LYS A 350      85.793  87.366  76.055  1.00  0.00            
ATOM   3607  HZ2 LYS A 350      84.526  88.027  75.341  1.00  0.00            
ATOM   3608  HZ3 LYS A 350      84.995  86.477  75.028  1.00  0.00            
ATOM   3609  C   LYS A 350      90.594  83.294  74.160  1.00  0.00            
ATOM   3610  O   LYS A 350      90.928  82.561  73.242  1.00  0.00            
ATOM   3611  N   LYS A 351      91.402  83.525  75.200  1.00  0.00            
ATOM   3612  H   LYS A 351      91.031  83.957  76.014  1.00  0.00            
ATOM   3613  CA  LYS A 351      92.822  83.153  75.265  1.00  0.00            
ATOM   3614  CB  LYS A 351      93.532  83.706  76.495  1.00  0.00            
ATOM   3615  CG  LYS A 351      93.807  85.208  76.484  1.00  0.00            
ATOM   3616  CD  LYS A 351      94.774  85.703  77.560  1.00  0.00            
ATOM   3617  CE  LYS A 351      95.177  87.165  77.386  1.00  0.00            
ATOM   3618  NZ  LYS A 351      95.905  87.660  78.566  1.00  0.00            
ATOM   3619  HZ1 LYS A 351      96.181  88.611  78.445  1.00  0.00            
ATOM   3620  HZ2 LYS A 351      95.224  87.623  79.304  1.00  0.00            
ATOM   3621  HZ3 LYS A 351      96.631  87.034  78.871  1.00  0.00            
ATOM   3622  C   LYS A 351      93.112  81.643  75.250  1.00  0.00            
ATOM   3623  O   LYS A 351      94.145  81.288  74.686  1.00  0.00            
ATOM   3624  N   LEU A 352      92.177  80.795  75.664  1.00  0.00            
ATOM   3625  H   LEU A 352      91.458  81.162  76.260  1.00  0.00            
ATOM   3626  CA  LEU A 352      92.217  79.346  75.437  1.00  0.00            
ATOM   3627  CB  LEU A 352      90.973  78.662  76.013  1.00  0.00            
ATOM   3628  CG  LEU A 352      90.978  78.725  77.549  1.00  0.00            
ATOM   3629  CD1 LEU A 352      89.613  78.132  77.901  1.00  0.00            
ATOM   3630  CD2 LEU A 352      92.013  77.913  78.322  1.00  0.00            
ATOM   3631  C   LEU A 352      92.332  79.057  73.940  1.00  0.00            
ATOM   3632  O   LEU A 352      93.044  78.194  73.428  1.00  0.00            
ATOM   3633  N   VAL A 353      91.363  79.629  73.232  1.00  0.00            
ATOM   3634  H   VAL A 353      90.527  79.940  73.677  1.00  0.00            
ATOM   3635  CA  VAL A 353      91.405  79.592  71.761  1.00  0.00            
ATOM   3636  CB  VAL A 353      90.200  80.411  71.304  1.00  0.00            
ATOM   3637  CG1 VAL A 353      90.104  80.901  69.861  1.00  0.00            
ATOM   3638  CG2 VAL A 353      88.926  79.635  71.640  1.00  0.00            
ATOM   3639  C   VAL A 353      92.705  80.083  71.126  1.00  0.00            
ATOM   3640  O   VAL A 353      93.447  79.448  70.370  1.00  0.00            
ATOM   3641  N   ARG A 354      93.150  81.242  71.624  1.00  0.00            
ATOM   3642  H   ARG A 354      92.633  81.799  72.270  1.00  0.00            
ATOM   3643  CA  ARG A 354      94.375  81.933  71.200  1.00  0.00            
ATOM   3644  CB  ARG A 354      94.485  83.231  71.999  1.00  0.00            
ATOM   3645  CG  ARG A 354      93.526  84.335  71.529  1.00  0.00            
ATOM   3646  CD  ARG A 354      93.702  85.626  72.324  1.00  0.00            
ATOM   3647  NE  ARG A 354      92.960  86.712  71.666  1.00  0.00            
ATOM   3648  HE  ARG A 354      92.012  86.506  71.435  1.00  0.00            
ATOM   3649  CZ  ARG A 354      93.432  87.940  71.415  1.00  0.00            
ATOM   3650  NH1 ARG A 354      94.699  88.211  71.772  1.00  0.00            
ATOM   3651 1HH1 ARG A 354      95.364  87.529  72.069  1.00  0.00            
ATOM   3652 2HH1 ARG A 354      95.084  89.128  71.641  1.00  0.00            
ATOM   3653  NH2 ARG A 354      92.738  88.825  70.684  1.00  0.00            
ATOM   3654 1HH2 ARG A 354      91.814  88.628  70.328  1.00  0.00            
ATOM   3655 2HH2 ARG A 354      93.086  89.741  70.507  1.00  0.00            
ATOM   3656  C   ARG A 354      95.659  81.096  71.237  1.00  0.00            
ATOM   3657  O   ARG A 354      96.192  80.705  70.197  1.00  0.00            
ATOM   3658  N   LYS A 355      95.897  80.632  72.461  1.00  0.00            
ATOM   3659  H   LYS A 355      95.361  80.979  73.226  1.00  0.00            
ATOM   3660  CA  LYS A 355      97.081  79.824  72.774  1.00  0.00            
ATOM   3661  CB  LYS A 355      97.084  79.894  74.305  1.00  0.00            
ATOM   3662  CG  LYS A 355      98.373  79.390  74.950  1.00  0.00            
ATOM   3663  CD  LYS A 355      99.517  80.357  74.646  1.00  0.00            
ATOM   3664  CE  LYS A 355     100.705  79.788  75.419  1.00  0.00            
ATOM   3665  NZ  LYS A 355     102.029  80.283  75.038  1.00  0.00            
ATOM   3666  HZ1 LYS A 355     102.784  79.639  75.165  1.00  0.00            
ATOM   3667  HZ2 LYS A 355     101.974  80.655  74.111  1.00  0.00            
ATOM   3668  HZ3 LYS A 355     102.335  80.958  75.709  1.00  0.00            
ATOM   3669  C   LYS A 355      97.208  78.424  72.183  1.00  0.00            
ATOM   3670  O   LYS A 355      98.301  77.946  71.901  1.00  0.00            
ATOM   3671  N   THR A 356      96.074  77.730  72.144  1.00  0.00            
ATOM   3672  H   THR A 356      95.196  78.188  72.256  1.00  0.00            
ATOM   3673  CA  THR A 356      96.089  76.466  71.386  1.00  0.00            
ATOM   3674  CB  THR A 356      94.890  75.646  71.859  1.00  0.00            
ATOM   3675  OG1 THR A 356      93.677  76.325  71.518  1.00  0.00            
ATOM   3676  HG1 THR A 356      93.343  76.829  72.315  1.00  0.00            
ATOM   3677  CG2 THR A 356      94.937  75.474  73.374  1.00  0.00            
ATOM   3678  C   THR A 356      96.240  76.513  69.862  1.00  0.00            
ATOM   3679  O   THR A 356      96.865  75.571  69.359  1.00  0.00            
ATOM   3680  N   LEU A 357      95.544  77.495  69.291  1.00  0.00            
ATOM   3681  H   LEU A 357      94.597  77.606  69.577  1.00  0.00            
ATOM   3682  CA  LEU A 357      95.715  77.982  67.918  1.00  0.00            
ATOM   3683  CB  LEU A 357      94.846  79.242  67.798  1.00  0.00            
ATOM   3684  CG  LEU A 357      94.598  79.789  66.387  1.00  0.00            
ATOM   3685  CD1 LEU A 357      93.110  80.018  66.137  1.00  0.00            
ATOM   3686  CD2 LEU A 357      95.390  81.105  66.367  1.00  0.00            
ATOM   3687  C   LEU A 357      97.156  78.396  67.608  1.00  0.00            
ATOM   3688  O   LEU A 357      97.655  77.750  66.699  1.00  0.00            
ATOM   3689  N   ASP A 358      97.791  79.170  68.485  1.00  0.00            
ATOM   3690  H   ASP A 358      97.344  79.433  69.352  1.00  0.00            
ATOM   3691  CA  ASP A 358      99.225  79.478  68.414  1.00  0.00            
ATOM   3692  CB  ASP A 358      99.689  80.150  69.711  1.00  0.00            
ATOM   3693  CG  ASP A 358     100.977  80.974  69.695  1.00  0.00            
ATOM   3694  OD1 ASP A 358     100.984  82.194  69.950  1.00  0.00            
ATOM   3695  OD2 ASP A 358     101.992  80.316  69.380  1.00  0.00            
ATOM   3696  C   ASP A 358     100.141  78.259  68.306  1.00  0.00            
ATOM   3697  O   ASP A 358     100.839  77.964  67.336  1.00  0.00            
ATOM   3698  N   MET A 359      99.834  77.394  69.269  1.00  0.00            
ATOM   3699  H   MET A 359      99.101  77.650  69.883  1.00  0.00            
ATOM   3700  CA  MET A 359     100.384  76.034  69.394  1.00  0.00            
ATOM   3701  CB  MET A 359      99.831  75.285  70.612  1.00  0.00            
ATOM   3702  CG  MET A 359     100.497  73.944  70.928  1.00  0.00            
ATOM   3703  SD  MET A 359     102.309  73.822  71.164  1.00  0.00            
ATOM   3704  CE  MET A 359     102.543  72.075  71.387  1.00  0.00            
ATOM   3705  C   MET A 359     100.266  75.323  68.041  1.00  0.00            
ATOM   3706  O   MET A 359     101.311  74.857  67.588  1.00  0.00            
ATOM   3707  N   ILE A 360      99.079  75.033  67.519  1.00  0.00            
ATOM   3708  H   ILE A 360      98.290  75.402  68.005  1.00  0.00            
ATOM   3709  CA  ILE A 360      98.853  74.390  66.218  1.00  0.00            
ATOM   3710  CB  ILE A 360      97.420  73.927  65.981  1.00  0.00            
ATOM   3711  CG1 ILE A 360      96.374  75.028  65.789  1.00  0.00            
ATOM   3712  CG2 ILE A 360      97.082  72.904  67.059  1.00  0.00            
ATOM   3713  CD  ILE A 360      96.383  75.825  64.489  1.00  0.00            
ATOM   3714  C   ILE A 360      99.498  75.061  65.003  1.00  0.00            
ATOM   3715  O   ILE A 360     100.147  74.422  64.181  1.00  0.00            
ATOM   3716  N   LYS A 361      99.602  76.386  65.077  1.00  0.00            
ATOM   3717  H   LYS A 361      99.137  76.977  65.738  1.00  0.00            
ATOM   3718  CA  LYS A 361     100.318  77.237  64.113  1.00  0.00            
ATOM   3719  CB  LYS A 361      99.988  78.731  64.120  1.00  0.00            
ATOM   3720  CG  LYS A 361      98.564  78.977  63.609  1.00  0.00            
ATOM   3721  CD  LYS A 361      97.987  80.374  63.393  1.00  0.00            
ATOM   3722  CE  LYS A 361      98.820  81.123  62.354  1.00  0.00            
ATOM   3723  NZ  LYS A 361      98.322  82.503  62.347  1.00  0.00            
ATOM   3724  HZ1 LYS A 361      97.708  82.623  61.571  1.00  0.00            
ATOM   3725  HZ2 LYS A 361      97.771  82.819  63.127  1.00  0.00            
ATOM   3726  HZ3 LYS A 361      99.069  83.160  62.239  1.00  0.00            
ATOM   3727  C   LYS A 361     101.837  77.075  64.190  1.00  0.00            
ATOM   3728  O   LYS A 361     102.616  77.449  63.310  1.00  0.00            
ATOM   3729  N   LYS A 362     102.318  76.511  65.297  1.00  0.00            
ATOM   3730  H   LYS A 362     101.681  76.217  66.016  1.00  0.00            
ATOM   3731  CA  LYS A 362     103.723  76.186  65.565  1.00  0.00            
ATOM   3732  CB  LYS A 362     104.087  76.587  66.999  1.00  0.00            
ATOM   3733  CG  LYS A 362     104.350  78.083  67.133  1.00  0.00            
ATOM   3734  CD  LYS A 362     105.667  78.641  66.590  1.00  0.00            
ATOM   3735  CE  LYS A 362     106.966  78.116  67.191  1.00  0.00            
ATOM   3736  NZ  LYS A 362     108.085  78.880  66.614  1.00  0.00            
ATOM   3737  HZ1 LYS A 362     108.239  78.527  65.691  1.00  0.00            
ATOM   3738  HZ2 LYS A 362     107.824  79.839  66.529  1.00  0.00            
ATOM   3739  HZ3 LYS A 362     108.928  78.714  67.122  1.00  0.00            
ATOM   3740  C   LYS A 362     104.067  74.714  65.333  1.00  0.00            
ATOM   3741  O   LYS A 362     105.227  74.545  64.958  1.00  0.00            
ATOM   3742  N   ILE A 363     103.170  73.790  65.631  1.00  0.00            
ATOM   3743  H   ILE A 363     102.269  74.098  65.955  1.00  0.00            
ATOM   3744  CA  ILE A 363     103.483  72.344  65.613  1.00  0.00            
ATOM   3745  CB  ILE A 363     102.320  71.478  66.112  1.00  0.00            
ATOM   3746  CG1 ILE A 363     101.022  71.556  65.314  1.00  0.00            
ATOM   3747  CG2 ILE A 363     102.158  71.765  67.609  1.00  0.00            
ATOM   3748  CD  ILE A 363      99.941  70.599  65.819  1.00  0.00            
ATOM   3749  C   ILE A 363     104.086  71.839  64.306  1.00  0.00            
ATOM   3750  O   ILE A 363     103.921  72.544  63.315  1.00  0.00            
ATOM   3751  N   ALA A 364     105.003  70.895  64.487  1.00  0.00            
ATOM   3752  H   ALA A 364     105.375  70.725  65.406  1.00  0.00            
ATOM   3753  CA  ALA A 364     105.684  70.139  63.434  1.00  0.00            
ATOM   3754  CB  ALA A 364     106.504  69.060  64.151  1.00  0.00            
ATOM   3755  C   ALA A 364     104.920  69.539  62.253  1.00  0.00            
ATOM   3756  O   ALA A 364     103.807  69.054  62.457  1.00  0.00            
ATOM   3757  N   ASP A 365     105.658  69.321  61.166  1.00  0.00            
ATOM   3758  H   ASP A 365     106.643  69.521  61.152  1.00  0.00            
ATOM   3759  CA  ASP A 365     105.218  68.655  59.933  1.00  0.00            
ATOM   3760  CB  ASP A 365     106.393  68.143  59.092  1.00  0.00            
ATOM   3761  CG  ASP A 365     107.403  69.214  58.682  1.00  0.00            
ATOM   3762  OD1 ASP A 365     107.120  69.962  57.725  1.00  0.00            
ATOM   3763  OD2 ASP A 365     108.333  69.574  59.443  1.00  0.00            
ATOM   3764  C   ASP A 365     104.166  67.566  60.138  1.00  0.00            
ATOM   3765  O   ASP A 365     102.967  67.843  60.084  1.00  0.00            
ATOM   3766  N   GLU A 366     104.514  66.312  60.368  1.00  0.00            
ATOM   3767  H   GLU A 366     105.488  66.069  60.428  1.00  0.00            
ATOM   3768  CA  GLU A 366     103.568  65.189  60.498  1.00  0.00            
ATOM   3769  CB  GLU A 366     104.256  63.854  60.770  1.00  0.00            
ATOM   3770  CG  GLU A 366     105.181  63.497  59.611  1.00  0.00            
ATOM   3771  CD  GLU A 366     105.725  62.070  59.746  1.00  0.00            
ATOM   3772  OE1 GLU A 366     104.941  61.100  59.814  1.00  0.00            
ATOM   3773  OE2 GLU A 366     106.961  61.899  59.867  1.00  0.00            
ATOM   3774  C   GLU A 366     102.376  65.446  61.419  1.00  0.00            
ATOM   3775  O   GLU A 366     101.296  64.967  61.078  1.00  0.00            
ATOM   3776  N   LYS A 367     102.522  66.208  62.507  1.00  0.00            
ATOM   3777  H   LYS A 367     103.426  66.448  62.844  1.00  0.00            
ATOM   3778  CA  LYS A 367     101.485  66.574  63.481  1.00  0.00            
ATOM   3779  CB  LYS A 367     102.009  67.115  64.808  1.00  0.00            
ATOM   3780  CG  LYS A 367     102.124  66.054  65.903  1.00  0.00            
ATOM   3781  CD  LYS A 367     102.556  66.755  67.184  1.00  0.00            
ATOM   3782  CE  LYS A 367     104.003  67.220  67.049  1.00  0.00            
ATOM   3783  NZ  LYS A 367     104.957  66.096  66.988  1.00  0.00            
ATOM   3784  HZ1 LYS A 367     105.860  66.499  67.131  1.00  0.00            
ATOM   3785  HZ2 LYS A 367     104.736  65.462  67.728  1.00  0.00            
ATOM   3786  HZ3 LYS A 367     105.073  65.763  66.058  1.00  0.00            
ATOM   3787  C   LYS A 367     100.525  67.619  62.904  1.00  0.00            
ATOM   3788  O   LYS A 367      99.335  67.327  62.963  1.00  0.00            
ATOM   3789  N   TYR A 368     100.978  68.589  62.123  1.00  0.00            
ATOM   3790  H   TYR A 368     101.960  68.717  61.999  1.00  0.00            
ATOM   3791  CA  TYR A 368     100.262  69.720  61.512  1.00  0.00            
ATOM   3792  CB  TYR A 368     101.280  70.855  61.388  1.00  0.00            
ATOM   3793  CG  TYR A 368     100.755  72.153  60.769  1.00  0.00            
ATOM   3794  CD1 TYR A 368     101.457  72.674  59.681  1.00  0.00            
ATOM   3795  HD1 TYR A 368     102.068  71.970  59.126  1.00  0.00            
ATOM   3796  CD2 TYR A 368      99.917  73.023  61.468  1.00  0.00            
ATOM   3797  HD2 TYR A 368      99.379  72.716  62.369  1.00  0.00            
ATOM   3798  CE1 TYR A 368     101.428  74.020  59.345  1.00  0.00            
ATOM   3799  HE1 TYR A 368     101.895  74.442  58.456  1.00  0.00            
ATOM   3800  CE2 TYR A 368      99.830  74.362  61.128  1.00  0.00            
ATOM   3801  HE2 TYR A 368      99.128  74.982  61.685  1.00  0.00            
ATOM   3802  CZ  TYR A 368     100.582  74.856  60.072  1.00  0.00            
ATOM   3803  OH  TYR A 368     100.682  76.213  59.992  1.00  0.00            
ATOM   3804  HH  TYR A 368     101.458  76.534  59.445  1.00  0.00            
ATOM   3805  C   TYR A 368      99.626  69.287  60.184  1.00  0.00            
ATOM   3806  O   TYR A 368      98.396  69.315  60.120  1.00  0.00            
ATOM   3807  N   ASN A 369     100.410  68.837  59.208  1.00  0.00            
ATOM   3808  H   ASN A 369     101.393  68.708  59.344  1.00  0.00            
ATOM   3809  CA  ASN A 369      99.982  68.340  57.890  1.00  0.00            
ATOM   3810  CB  ASN A 369     101.306  68.123  57.148  1.00  0.00            
ATOM   3811  CG  ASN A 369     102.145  69.375  56.880  1.00  0.00            
ATOM   3812  OD1 ASN A 369     101.713  70.490  57.169  1.00  0.00            
ATOM   3813  ND2 ASN A 369     103.440  69.159  56.650  1.00  0.00            
ATOM   3814 1HD2 ASN A 369     103.759  68.217  56.758  1.00  0.00            
ATOM   3815 2HD2 ASN A 369     104.005  69.941  56.394  1.00  0.00            
ATOM   3816  C   ASN A 369      99.042  67.133  57.927  1.00  0.00            
ATOM   3817  O   ASN A 369      97.836  67.240  57.716  1.00  0.00            
ATOM   3818  N   ASP A 370      99.696  65.998  58.132  1.00  0.00            
ATOM   3819  H   ASP A 370     100.697  65.986  58.151  1.00  0.00            
ATOM   3820  CA  ASP A 370      99.115  64.643  58.142  1.00  0.00            
ATOM   3821  CB  ASP A 370     100.233  63.612  58.340  1.00  0.00            
ATOM   3822  CG  ASP A 370     101.008  63.352  57.049  1.00  0.00            
ATOM   3823  OD1 ASP A 370     100.400  62.671  56.199  1.00  0.00            
ATOM   3824  OD2 ASP A 370     102.229  63.628  56.944  1.00  0.00            
ATOM   3825  C   ASP A 370      98.088  64.405  59.252  1.00  0.00            
ATOM   3826  O   ASP A 370      97.178  63.588  59.107  1.00  0.00            
ATOM   3827  N   THR A 371      98.394  64.736  60.499  1.00  0.00            
ATOM   3828  H   THR A 371      99.306  64.856  60.916  1.00  0.00            
ATOM   3829  CA  THR A 371      97.464  64.542  61.619  1.00  0.00            
ATOM   3830  CB  THR A 371      97.992  64.450  63.053  1.00  0.00            
ATOM   3831  OG1 THR A 371      99.375  64.104  62.905  1.00  0.00            
ATOM   3832  HG1 THR A 371      99.501  63.121  62.908  1.00  0.00            
ATOM   3833  CG2 THR A 371      97.173  63.435  63.854  1.00  0.00            
ATOM   3834  C   THR A 371      96.342  65.578  61.541  1.00  0.00            
ATOM   3835  O   THR A 371      95.222  65.303  61.120  1.00  0.00            
ATOM   3836  N   PHE A 372      96.712  66.756  62.026  1.00  0.00            
ATOM   3837  H   PHE A 372      97.645  66.906  62.356  1.00  0.00            
ATOM   3838  CA  PHE A 372      95.811  67.911  62.225  1.00  0.00            
ATOM   3839  CB  PHE A 372      96.672  68.957  62.946  1.00  0.00            
ATOM   3840  CG  PHE A 372      95.704  69.937  63.612  1.00  0.00            
ATOM   3841  CD1 PHE A 372      95.070  69.721  64.838  1.00  0.00            
ATOM   3842  HD1 PHE A 372      95.120  68.759  65.350  1.00  0.00            
ATOM   3843  CD2 PHE A 372      95.595  71.171  62.983  1.00  0.00            
ATOM   3844  HD2 PHE A 372      96.244  71.264  62.104  1.00  0.00            
ATOM   3845  CE1 PHE A 372      94.417  70.774  65.454  1.00  0.00            
ATOM   3846  HE1 PHE A 372      93.708  70.571  66.269  1.00  0.00            
ATOM   3847  CE2 PHE A 372      94.951  72.189  63.659  1.00  0.00            
ATOM   3848  HE2 PHE A 372      95.080  73.196  63.244  1.00  0.00            
ATOM   3849  CZ  PHE A 372      94.351  72.052  64.904  1.00  0.00            
ATOM   3850  HZ  PHE A 372      93.988  72.915  65.451  1.00  0.00            
ATOM   3851  C   PHE A 372      94.944  68.335  61.040  1.00  0.00            
ATOM   3852  O   PHE A 372      93.740  68.105  61.090  1.00  0.00            
ATOM   3853  N   TRP A 373      95.588  68.770  59.951  1.00  0.00            
ATOM   3854  H   TRP A 373      96.545  69.059  60.050  1.00  0.00            
ATOM   3855  CA  TRP A 373      94.809  69.065  58.742  1.00  0.00            
ATOM   3856  CB  TRP A 373      95.647  70.004  57.875  1.00  0.00            
ATOM   3857  CG  TRP A 373      96.324  71.169  58.588  1.00  0.00            
ATOM   3858  CD1 TRP A 373      97.635  71.433  58.523  1.00  0.00            
ATOM   3859  HD1 TRP A 373      98.409  70.729  58.226  1.00  0.00            
ATOM   3860  CD2 TRP A 373      95.608  72.092  59.343  1.00  0.00            
ATOM   3861  NE1 TRP A 373      97.733  72.592  59.158  1.00  0.00            
ATOM   3862  HE1 TRP A 373      98.661  72.875  59.412  1.00  0.00            
ATOM   3863  CE2 TRP A 373      96.588  73.021  59.679  1.00  0.00            
ATOM   3864  CE3 TRP A 373      94.368  72.224  59.949  1.00  0.00            
ATOM   3865  HE3 TRP A 373      93.585  71.551  59.593  1.00  0.00            
ATOM   3866  CZ2 TRP A 373      96.265  74.118  60.483  1.00  0.00            
ATOM   3867  HZ2 TRP A 373      97.037  74.873  60.586  1.00  0.00            
ATOM   3868  CZ3 TRP A 373      94.006  73.280  60.764  1.00  0.00            
ATOM   3869  HZ3 TRP A 373      93.047  73.396  61.280  1.00  0.00            
ATOM   3870  CH2 TRP A 373      94.979  74.248  60.982  1.00  0.00            
ATOM   3871  HH2 TRP A 373      94.775  75.263  61.336  1.00  0.00            
ATOM   3872  C   TRP A 373      94.204  67.853  58.035  1.00  0.00            
ATOM   3873  O   TRP A 373      92.993  67.684  58.073  1.00  0.00            
ATOM   3874  N   LYS A 374      95.016  66.875  57.627  1.00  0.00            
ATOM   3875  H   LYS A 374      95.999  67.036  57.735  1.00  0.00            
ATOM   3876  CA  LYS A 374      94.535  65.685  56.917  1.00  0.00            
ATOM   3877  CB  LYS A 374      95.680  64.732  56.576  1.00  0.00            
ATOM   3878  CG  LYS A 374      96.568  65.057  55.375  1.00  0.00            
ATOM   3879  CD  LYS A 374      97.531  63.914  55.080  1.00  0.00            
ATOM   3880  CE  LYS A 374      97.972  64.115  53.624  1.00  0.00            
ATOM   3881  NZ  LYS A 374      99.007  63.136  53.227  1.00  0.00            
ATOM   3882  HZ1 LYS A 374      98.641  62.211  53.246  1.00  0.00            
ATOM   3883  HZ2 LYS A 374      99.433  63.379  52.352  1.00  0.00            
ATOM   3884  HZ3 LYS A 374      99.800  63.205  53.826  1.00  0.00            
ATOM   3885  C   LYS A 374      93.432  64.870  57.588  1.00  0.00            
ATOM   3886  O   LYS A 374      92.481  64.506  56.895  1.00  0.00            
ATOM   3887  N   GLU A 375      93.469  64.481  58.859  1.00  0.00            
ATOM   3888  H   GLU A 375      94.349  64.595  59.323  1.00  0.00            
ATOM   3889  CA  GLU A 375      92.393  63.724  59.514  1.00  0.00            
ATOM   3890  CB  GLU A 375      92.990  62.654  60.429  1.00  0.00            
ATOM   3891  CG  GLU A 375      93.559  61.507  59.577  1.00  0.00            
ATOM   3892  CD  GLU A 375      92.458  60.599  59.039  1.00  0.00            
ATOM   3893  OE1 GLU A 375      91.235  60.867  59.046  1.00  0.00            
ATOM   3894  OE2 GLU A 375      92.823  59.494  58.565  1.00  0.00            
ATOM   3895  C   GLU A 375      91.425  64.481  60.417  1.00  0.00            
ATOM   3896  O   GLU A 375      90.236  64.427  60.094  1.00  0.00            
ATOM   3897  N   PHE A 376      91.854  65.228  61.439  1.00  0.00            
ATOM   3898  H   PHE A 376      92.823  65.334  61.648  1.00  0.00            
ATOM   3899  CA  PHE A 376      90.954  66.027  62.276  1.00  0.00            
ATOM   3900  CB  PHE A 376      91.835  66.853  63.207  1.00  0.00            
ATOM   3901  CG  PHE A 376      92.224  66.098  64.485  1.00  0.00            
ATOM   3902  CD1 PHE A 376      91.329  65.985  65.542  1.00  0.00            
ATOM   3903  HD1 PHE A 376      90.387  66.515  65.410  1.00  0.00            
ATOM   3904  CD2 PHE A 376      93.472  65.502  64.575  1.00  0.00            
ATOM   3905  HD2 PHE A 376      94.364  65.696  63.972  1.00  0.00            
ATOM   3906  CE1 PHE A 376      91.636  65.299  66.709  1.00  0.00            
ATOM   3907  HE1 PHE A 376      90.898  65.107  67.493  1.00  0.00            
ATOM   3908  CE2 PHE A 376      93.757  64.765  65.724  1.00  0.00            
ATOM   3909  HE2 PHE A 376      94.720  64.242  65.771  1.00  0.00            
ATOM   3910  CZ  PHE A 376      92.884  64.681  66.801  1.00  0.00            
ATOM   3911  HZ  PHE A 376      93.344  64.533  67.776  1.00  0.00            
ATOM   3912  C   PHE A 376      90.137  67.076  61.524  1.00  0.00            
ATOM   3913  O   PHE A 376      89.234  67.679  62.110  1.00  0.00            
ATOM   3914  N   GLY A 377      90.510  67.405  60.297  1.00  0.00            
ATOM   3915  H   GLY A 377      91.393  67.050  60.004  1.00  0.00            
ATOM   3916  CA  GLY A 377      89.812  68.184  59.266  1.00  0.00            
ATOM   3917  C   GLY A 377      88.378  68.507  59.699  1.00  0.00            
ATOM   3918  O   GLY A 377      88.021  69.675  59.789  1.00  0.00            
ATOM   3919  N   THR A 378      87.541  67.470  59.629  1.00  0.00            
ATOM   3920  H   THR A 378      87.934  66.594  59.368  1.00  0.00            
ATOM   3921  CA  THR A 378      86.153  67.412  60.114  1.00  0.00            
ATOM   3922  CB  THR A 378      85.814  65.993  60.572  1.00  0.00            
ATOM   3923  OG1 THR A 378      86.783  65.394  61.447  1.00  0.00            
ATOM   3924  HG1 THR A 378      86.390  64.623  61.936  1.00  0.00            
ATOM   3925  CG2 THR A 378      85.462  64.999  59.466  1.00  0.00            
ATOM   3926  C   THR A 378      85.778  68.448  61.178  1.00  0.00            
ATOM   3927  O   THR A 378      85.202  69.500  60.868  1.00  0.00            
ATOM   3928  N   ASN A 379      86.306  68.174  62.364  1.00  0.00            
ATOM   3929  H   ASN A 379      86.764  67.286  62.412  1.00  0.00            
ATOM   3930  CA  ASN A 379      86.188  68.928  63.617  1.00  0.00            
ATOM   3931  CB  ASN A 379      87.173  68.279  64.586  1.00  0.00            
ATOM   3932  CG  ASN A 379      87.055  66.758  64.697  1.00  0.00            
ATOM   3933  OD1 ASN A 379      86.136  66.160  65.262  1.00  0.00            
ATOM   3934  ND2 ASN A 379      87.962  66.117  63.974  1.00  0.00            
ATOM   3935 1HD2 ASN A 379      88.563  66.581  63.330  1.00  0.00            
ATOM   3936 2HD2 ASN A 379      87.822  65.139  63.824  1.00  0.00            
ATOM   3937  C   ASN A 379      86.598  70.388  63.414  1.00  0.00            
ATOM   3938  O   ASN A 379      85.843  71.290  63.763  1.00  0.00            
ATOM   3939  N   ILE A 380      87.660  70.596  62.641  1.00  0.00            
ATOM   3940  H   ILE A 380      88.407  69.931  62.733  1.00  0.00            
ATOM   3941  CA  ILE A 380      88.224  71.900  62.287  1.00  0.00            
ATOM   3942  CB  ILE A 380      89.656  71.737  61.783  1.00  0.00            
ATOM   3943  CG1 ILE A 380      90.512  70.795  62.626  1.00  0.00            
ATOM   3944  CG2 ILE A 380      90.348  73.078  61.495  1.00  0.00            
ATOM   3945  CD  ILE A 380      91.927  70.449  62.180  1.00  0.00            
ATOM   3946  C   ILE A 380      87.353  72.753  61.354  1.00  0.00            
ATOM   3947  O   ILE A 380      86.715  73.714  61.771  1.00  0.00            
ATOM   3948  N   LYS A 381      86.956  72.036  60.307  1.00  0.00            
ATOM   3949  H   LYS A 381      87.375  71.171  60.051  1.00  0.00            
ATOM   3950  CA  LYS A 381      86.025  72.525  59.273  1.00  0.00            
ATOM   3951  CB  LYS A 381      85.946  71.433  58.192  1.00  0.00            
ATOM   3952  CG  LYS A 381      87.195  71.550  57.325  1.00  0.00            
ATOM   3953  CD  LYS A 381      87.238  70.372  56.344  1.00  0.00            
ATOM   3954  CE  LYS A 381      88.432  70.534  55.396  1.00  0.00            
ATOM   3955  NZ  LYS A 381      88.657  69.286  54.645  1.00  0.00            
ATOM   3956  HZ1 LYS A 381      88.301  69.280  53.720  1.00  0.00            
ATOM   3957  HZ2 LYS A 381      89.648  69.148  54.609  1.00  0.00            
ATOM   3958  HZ3 LYS A 381      88.228  68.491  55.090  1.00  0.00            
ATOM   3959  C   LYS A 381      84.633  72.866  59.804  1.00  0.00            
ATOM   3960  O   LYS A 381      84.030  73.916  59.590  1.00  0.00            
ATOM   3961  N   LEU A 382      84.144  72.089  60.766  1.00  0.00            
ATOM   3962  H   LEU A 382      84.416  71.132  60.870  1.00  0.00            
ATOM   3963  CA  LEU A 382      83.001  72.341  61.650  1.00  0.00            
ATOM   3964  CB  LEU A 382      82.704  71.155  62.578  1.00  0.00            
ATOM   3965  CG  LEU A 382      82.059  69.960  61.881  1.00  0.00            
ATOM   3966  CD1 LEU A 382      81.915  68.933  63.001  1.00  0.00            
ATOM   3967  CD2 LEU A 382      80.697  70.323  61.294  1.00  0.00            
ATOM   3968  C   LEU A 382      83.056  73.614  62.497  1.00  0.00            
ATOM   3969  O   LEU A 382      82.072  74.354  62.470  1.00  0.00            
ATOM   3970  N   GLY A 383      84.262  74.013  62.905  1.00  0.00            
ATOM   3971  H   GLY A 383      85.042  73.405  62.805  1.00  0.00            
ATOM   3972  CA  GLY A 383      84.650  75.292  63.524  1.00  0.00            
ATOM   3973  C   GLY A 383      84.588  76.443  62.524  1.00  0.00            
ATOM   3974  O   GLY A 383      84.228  77.555  62.923  1.00  0.00            
ATOM   3975  N   VAL A 384      85.090  76.129  61.341  1.00  0.00            
ATOM   3976  H   VAL A 384      85.599  75.275  61.188  1.00  0.00            
ATOM   3977  CA  VAL A 384      85.115  77.071  60.212  1.00  0.00            
ATOM   3978  CB  VAL A 384      85.959  76.505  59.057  1.00  0.00            
ATOM   3979  CG1 VAL A 384      86.280  77.620  58.072  1.00  0.00            
ATOM   3980  CG2 VAL A 384      87.319  75.922  59.436  1.00  0.00            
ATOM   3981  C   VAL A 384      83.743  77.477  59.668  1.00  0.00            
ATOM   3982  O   VAL A 384      83.628  78.654  59.324  1.00  0.00            
ATOM   3983  N   ILE A 385      82.831  76.505  59.647  1.00  0.00            
ATOM   3984  H   ILE A 385      83.032  75.554  59.411  1.00  0.00            
ATOM   3985  CA  ILE A 385      81.409  76.875  59.557  1.00  0.00            
ATOM   3986  CB  ILE A 385      80.601  75.698  59.020  1.00  0.00            
ATOM   3987  CG1 ILE A 385      79.094  75.992  58.963  1.00  0.00            
ATOM   3988  CG2 ILE A 385      80.665  74.391  59.818  1.00  0.00            
ATOM   3989  CD  ILE A 385      78.636  77.148  58.072  1.00  0.00            
ATOM   3990  C   ILE A 385      80.790  77.651  60.723  1.00  0.00            
ATOM   3991  O   ILE A 385      80.234  78.717  60.472  1.00  0.00            
ATOM   3992  N   GLU A 386      81.140  77.262  61.941  1.00  0.00            
ATOM   3993  H   GLU A 386      81.497  76.326  61.930  1.00  0.00            
ATOM   3994  CA  GLU A 386      80.673  77.806  63.226  1.00  0.00            
ATOM   3995  CB  GLU A 386      81.282  76.979  64.366  1.00  0.00            
ATOM   3996  CG  GLU A 386      80.515  77.284  65.648  1.00  0.00            
ATOM   3997  CD  GLU A 386      80.601  76.164  66.693  1.00  0.00            
ATOM   3998  OE1 GLU A 386      80.943  75.015  66.343  1.00  0.00            
ATOM   3999  OE2 GLU A 386      80.291  76.495  67.852  1.00  0.00            
ATOM   4000  C   GLU A 386      81.017  79.278  63.425  1.00  0.00            
ATOM   4001  O   GLU A 386      80.078  80.065  63.354  1.00  0.00            
ATOM   4002  N   ASP A 387      82.312  79.564  63.581  1.00  0.00            
ATOM   4003  H   ASP A 387      82.981  78.848  63.404  1.00  0.00            
ATOM   4004  CA  ASP A 387      82.911  80.868  63.919  1.00  0.00            
ATOM   4005  CB  ASP A 387      84.308  80.574  64.464  1.00  0.00            
ATOM   4006  CG  ASP A 387      84.887  81.550  65.484  1.00  0.00            
ATOM   4007  OD1 ASP A 387      85.164  82.713  65.107  1.00  0.00            
ATOM   4008  OD2 ASP A 387      85.214  81.192  66.640  1.00  0.00            
ATOM   4009  C   ASP A 387      82.945  81.879  62.763  1.00  0.00            
ATOM   4010  O   ASP A 387      83.548  81.485  61.768  1.00  0.00            
ATOM   4011  N   HIS A 388      82.607  83.114  63.118  1.00  0.00            
ATOM   4012  H   HIS A 388      82.029  83.277  63.913  1.00  0.00            
ATOM   4013  CA  HIS A 388      82.658  84.168  62.097  1.00  0.00            
ATOM   4014  CB  HIS A 388      81.331  84.927  62.004  1.00  0.00            
ATOM   4015  CG  HIS A 388      80.046  84.096  61.984  1.00  0.00            
ATOM   4016  ND1 HIS A 388      79.490  83.568  60.892  1.00  0.00            
ATOM   4017  CD2 HIS A 388      79.345  83.623  63.010  1.00  0.00            
ATOM   4018  CE1 HIS A 388      78.368  82.919  61.189  1.00  0.00            
ATOM   4019  NE2 HIS A 388      78.386  82.840  62.521  1.00  0.00            
ATOM   4020  HE2 HIS A 388      77.871  82.176  63.056  1.00  0.00            
ATOM   4021  C   HIS A 388      83.831  85.154  62.179  1.00  0.00            
ATOM   4022  O   HIS A 388      84.469  85.395  61.148  1.00  0.00            
ATOM   4023  N   SER A 389      84.230  85.477  63.407  1.00  0.00            
ATOM   4024  H   SER A 389      83.665  85.323  64.215  1.00  0.00            
ATOM   4025  CA  SER A 389      85.353  86.349  63.757  1.00  0.00            
ATOM   4026  CB  SER A 389      85.346  86.743  65.241  1.00  0.00            
ATOM   4027  OG  SER A 389      84.264  87.641  65.491  1.00  0.00            
ATOM   4028  HG  SER A 389      84.304  88.397  64.833  1.00  0.00            
ATOM   4029  C   SER A 389      86.702  85.730  63.363  1.00  0.00            
ATOM   4030  O   SER A 389      87.567  86.476  62.926  1.00  0.00            
ATOM   4031  N   ASN A 390      86.816  84.426  63.624  1.00  0.00            
ATOM   4032  H   ASN A 390      86.164  83.829  64.094  1.00  0.00            
ATOM   4033  CA  ASN A 390      88.103  83.748  63.454  1.00  0.00            
ATOM   4034  CB  ASN A 390      88.200  82.641  64.497  1.00  0.00            
ATOM   4035  CG  ASN A 390      89.623  82.324  64.964  1.00  0.00            
ATOM   4036  OD1 ASN A 390      90.614  82.932  64.553  1.00  0.00            
ATOM   4037  ND2 ASN A 390      89.815  81.401  65.906  1.00  0.00            
ATOM   4038 1HD2 ASN A 390      89.147  80.908  66.446  1.00  0.00            
ATOM   4039 2HD2 ASN A 390      90.802  81.242  66.007  1.00  0.00            
ATOM   4040  C   ASN A 390      88.401  83.103  62.092  1.00  0.00            
ATOM   4041  O   ASN A 390      89.564  82.925  61.722  1.00  0.00            
ATOM   4042  N   ARG A 391      87.299  82.773  61.432  1.00  0.00            
ATOM   4043  H   ARG A 391      86.417  82.977  61.857  1.00  0.00            
ATOM   4044  CA  ARG A 391      87.221  82.138  60.111  1.00  0.00            
ATOM   4045  CB  ARG A 391      85.894  82.513  59.442  1.00  0.00            
ATOM   4046  CG  ARG A 391      85.674  81.588  58.242  1.00  0.00            
ATOM   4047  CD  ARG A 391      84.250  81.812  57.734  1.00  0.00            
ATOM   4048  NE  ARG A 391      83.265  81.307  58.698  1.00  0.00            
ATOM   4049  HE  ARG A 391      83.445  80.422  59.112  1.00  0.00            
ATOM   4050  CZ  ARG A 391      82.223  82.044  59.107  1.00  0.00            
ATOM   4051  NH1 ARG A 391      82.070  83.345  58.817  1.00  0.00            
ATOM   4052 1HH1 ARG A 391      82.797  83.854  58.341  1.00  0.00            
ATOM   4053 2HH1 ARG A 391      81.261  83.830  59.139  1.00  0.00            
ATOM   4054  NH2 ARG A 391      81.116  81.460  59.578  1.00  0.00            
ATOM   4055 1HH2 ARG A 391      81.012  80.468  59.620  1.00  0.00            
ATOM   4056 2HH2 ARG A 391      80.378  82.084  59.858  1.00  0.00            
ATOM   4057  C   ARG A 391      88.344  82.290  59.075  1.00  0.00            
ATOM   4058  O   ARG A 391      88.787  81.312  58.469  1.00  0.00            
ATOM   4059  N   THR A 392      88.783  83.522  58.868  1.00  0.00            
ATOM   4060  H   THR A 392      88.490  84.291  59.443  1.00  0.00            
ATOM   4061  CA  THR A 392      89.879  83.789  57.927  1.00  0.00            
ATOM   4062  CB  THR A 392      90.143  85.290  57.789  1.00  0.00            
ATOM   4063  OG1 THR A 392      90.493  85.827  59.069  1.00  0.00            
ATOM   4064  HG1 THR A 392      90.572  86.820  59.107  1.00  0.00            
ATOM   4065  CG2 THR A 392      89.057  86.139  57.112  1.00  0.00            
ATOM   4066  C   THR A 392      91.241  83.165  58.228  1.00  0.00            
ATOM   4067  O   THR A 392      91.575  82.255  57.460  1.00  0.00            
ATOM   4068  N   ARG A 393      91.510  83.018  59.522  1.00  0.00            
ATOM   4069  H   ARG A 393      90.737  83.245  60.125  1.00  0.00            
ATOM   4070  CA  ARG A 393      92.641  82.263  60.069  1.00  0.00            
ATOM   4071  CB  ARG A 393      92.736  82.500  61.578  1.00  0.00            
ATOM   4072  CG  ARG A 393      93.284  83.888  61.925  1.00  0.00            
ATOM   4073  CD  ARG A 393      93.091  84.366  63.359  1.00  0.00            
ATOM   4074  NE  ARG A 393      92.852  85.816  63.387  1.00  0.00            
ATOM   4075  HE  ARG A 393      93.457  86.228  62.710  1.00  0.00            
ATOM   4076  CZ  ARG A 393      91.694  86.440  63.671  1.00  0.00            
ATOM   4077  NH1 ARG A 393      90.552  85.857  64.054  1.00  0.00            
ATOM   4078 1HH1 ARG A 393      90.435  84.873  64.031  1.00  0.00            
ATOM   4079 2HH1 ARG A 393      89.793  86.395  64.446  1.00  0.00            
ATOM   4080  NH2 ARG A 393      91.868  87.664  64.192  1.00  0.00            
ATOM   4081 1HH2 ARG A 393      92.785  88.054  64.109  1.00  0.00            
ATOM   4082 2HH2 ARG A 393      91.303  87.973  64.945  1.00  0.00            
ATOM   4083  C   ARG A 393      92.413  80.781  59.771  1.00  0.00            
ATOM   4084  O   ARG A 393      93.163  80.190  59.006  1.00  0.00            
ATOM   4085  N   LEU A 394      91.315  80.229  60.296  1.00  0.00            
ATOM   4086  H   LEU A 394      90.686  80.724  60.886  1.00  0.00            
ATOM   4087  CA  LEU A 394      90.745  78.880  60.161  1.00  0.00            
ATOM   4088  CB  LEU A 394      89.259  78.963  60.482  1.00  0.00            
ATOM   4089  CG  LEU A 394      89.087  79.237  61.981  1.00  0.00            
ATOM   4090  CD1 LEU A 394      87.636  79.409  62.448  1.00  0.00            
ATOM   4091  CD2 LEU A 394      89.854  78.305  62.932  1.00  0.00            
ATOM   4092  C   LEU A 394      90.713  78.293  58.754  1.00  0.00            
ATOM   4093  O   LEU A 394      91.088  77.152  58.488  1.00  0.00            
ATOM   4094  N   ALA A 395      90.441  79.162  57.774  1.00  0.00            
ATOM   4095  H   ALA A 395      90.016  80.043  57.955  1.00  0.00            
ATOM   4096  CA  ALA A 395      90.407  78.828  56.337  1.00  0.00            
ATOM   4097  CB  ALA A 395      89.271  79.464  55.530  1.00  0.00            
ATOM   4098  C   ALA A 395      91.772  78.964  55.662  1.00  0.00            
ATOM   4099  O   ALA A 395      92.188  78.151  54.835  1.00  0.00            
ATOM   4100  N   LYS A 396      92.524  79.989  56.056  1.00  0.00            
ATOM   4101  H   LYS A 396      92.336  80.648  56.784  1.00  0.00            
ATOM   4102  CA  LYS A 396      93.848  80.152  55.452  1.00  0.00            
ATOM   4103  CB  LYS A 396      94.336  81.555  55.794  1.00  0.00            
ATOM   4104  CG  LYS A 396      95.388  82.088  54.826  1.00  0.00            
ATOM   4105  CD  LYS A 396      95.919  83.463  55.245  1.00  0.00            
ATOM   4106  CE  LYS A 396      96.959  84.074  54.296  1.00  0.00            
ATOM   4107  NZ  LYS A 396      97.388  85.385  54.803  1.00  0.00            
ATOM   4108  HZ1 LYS A 396      97.898  85.200  55.642  1.00  0.00            
ATOM   4109  HZ2 LYS A 396      98.092  85.809  54.224  1.00  0.00            
ATOM   4110  HZ3 LYS A 396      96.618  86.018  54.879  1.00  0.00            
ATOM   4111  C   LYS A 396      94.791  79.029  55.917  1.00  0.00            
ATOM   4112  O   LYS A 396      95.686  78.603  55.185  1.00  0.00            
ATOM   4113  N   LEU A 397      94.586  78.455  57.102  1.00  0.00            
ATOM   4114  H   LEU A 397      93.844  78.815  57.676  1.00  0.00            
ATOM   4115  CA  LEU A 397      95.309  77.311  57.664  1.00  0.00            
ATOM   4116  CB  LEU A 397      94.892  77.279  59.137  1.00  0.00            
ATOM   4117  CG  LEU A 397      95.681  78.299  59.956  1.00  0.00            
ATOM   4118  CD1 LEU A 397      95.010  78.368  61.338  1.00  0.00            
ATOM   4119  CD2 LEU A 397      97.177  77.990  60.056  1.00  0.00            
ATOM   4120  C   LEU A 397      95.161  75.938  57.005  1.00  0.00            
ATOM   4121  O   LEU A 397      96.140  75.206  56.856  1.00  0.00            
ATOM   4122  N   LEU A 398      93.930  75.634  56.612  1.00  0.00            
ATOM   4123  H   LEU A 398      93.265  76.381  56.564  1.00  0.00            
ATOM   4124  CA  LEU A 398      93.496  74.364  56.012  1.00  0.00            
ATOM   4125  CB  LEU A 398      91.985  74.458  55.764  1.00  0.00            
ATOM   4126  CG  LEU A 398      91.114  74.317  57.013  1.00  0.00            
ATOM   4127  CD1 LEU A 398      89.702  74.407  56.445  1.00  0.00            
ATOM   4128  CD2 LEU A 398      91.297  73.013  57.799  1.00  0.00            
ATOM   4129  C   LEU A 398      94.162  73.812  54.758  1.00  0.00            
ATOM   4130  O   LEU A 398      94.154  74.444  53.703  1.00  0.00            
ATOM   4131  N   ARG A 399      94.920  72.720  54.902  1.00  0.00            
ATOM   4132  H   ARG A 399      95.283  72.551  55.825  1.00  0.00            
ATOM   4133  CA  ARG A 399      95.631  72.039  53.819  1.00  0.00            
ATOM   4134  CB  ARG A 399      96.767  71.141  54.316  1.00  0.00            
ATOM   4135  CG  ARG A 399      98.184  71.673  54.084  1.00  0.00            
ATOM   4136  CD  ARG A 399      99.002  71.589  55.380  1.00  0.00            
ATOM   4137  NE  ARG A 399     100.072  72.594  55.357  1.00  0.00            
ATOM   4138  HE  ARG A 399      99.979  73.449  55.856  1.00  0.00            
ATOM   4139  CZ  ARG A 399     101.256  72.367  54.755  1.00  0.00            
ATOM   4140  NH1 ARG A 399     101.634  71.258  54.116  1.00  0.00            
ATOM   4141 1HH1 ARG A 399     100.912  70.593  53.936  1.00  0.00            
ATOM   4142 2HH1 ARG A 399     102.578  71.108  53.846  1.00  0.00            
ATOM   4143  NH2 ARG A 399     102.057  73.437  54.863  1.00  0.00            
ATOM   4144 1HH2 ARG A 399     101.809  74.312  55.285  1.00  0.00            
ATOM   4145 2HH2 ARG A 399     103.002  73.347  54.551  1.00  0.00            
ATOM   4146  C   ARG A 399      94.757  71.364  52.752  1.00  0.00            
ATOM   4147  O   ARG A 399      94.389  70.192  52.771  1.00  0.00            
ATOM   4148  N   PHE A 400      94.391  72.247  51.827  1.00  0.00            
ATOM   4149  H   PHE A 400      94.687  73.198  51.761  1.00  0.00            
ATOM   4150  CA  PHE A 400      93.672  71.752  50.642  1.00  0.00            
ATOM   4151  CB  PHE A 400      93.379  72.994  49.800  1.00  0.00            
ATOM   4152  CG  PHE A 400      92.522  74.036  50.523  1.00  0.00            
ATOM   4153  CD1 PHE A 400      93.083  75.158  51.129  1.00  0.00            
ATOM   4154  HD1 PHE A 400      94.126  75.390  50.886  1.00  0.00            
ATOM   4155  CD2 PHE A 400      91.158  73.863  50.741  1.00  0.00            
ATOM   4156  HD2 PHE A 400      90.725  73.068  50.130  1.00  0.00            
ATOM   4157  CE1 PHE A 400      92.336  75.983  51.956  1.00  0.00            
ATOM   4158  HE1 PHE A 400      92.905  76.745  52.502  1.00  0.00            
ATOM   4159  CE2 PHE A 400      90.317  74.682  51.477  1.00  0.00            
ATOM   4160  HE2 PHE A 400      89.247  74.499  51.460  1.00  0.00            
ATOM   4161  CZ  PHE A 400      90.995  75.676  52.176  1.00  0.00            
ATOM   4162  HZ  PHE A 400      90.385  76.429  52.669  1.00  0.00            
ATOM   4163  C   PHE A 400      94.587  70.867  49.790  1.00  0.00            
ATOM   4164  O   PHE A 400      95.702  70.546  50.216  1.00  0.00            
ATOM   4165  N   GLN A 401      94.043  70.378  48.678  1.00  0.00            
ATOM   4166  H   GLN A 401      93.086  70.495  48.442  1.00  0.00            
ATOM   4167  CA  GLN A 401      94.720  69.512  47.703  1.00  0.00            
ATOM   4168  CB  GLN A 401      93.705  68.542  47.095  1.00  0.00            
ATOM   4169  CG  GLN A 401      94.444  67.344  46.493  1.00  0.00            
ATOM   4170  CD  GLN A 401      94.844  66.307  47.547  1.00  0.00            
ATOM   4171  OE1 GLN A 401      93.965  65.533  47.918  1.00  0.00            
ATOM   4172  NE2 GLN A 401      96.109  66.295  47.968  1.00  0.00            
ATOM   4173 1HE2 GLN A 401      96.833  66.937  47.694  1.00  0.00            
ATOM   4174 2HE2 GLN A 401      96.332  65.544  48.585  1.00  0.00            
ATOM   4175  C   GLN A 401      95.397  70.337  46.604  1.00  0.00            
ATOM   4176  O   GLN A 401      94.718  70.997  45.821  1.00  0.00            
ATOM   4177  N   SER A 402      96.693  70.086  46.439  1.00  0.00            
ATOM   4178  H   SER A 402      97.101  69.199  46.646  1.00  0.00            
ATOM   4179  CA  SER A 402      97.643  71.025  45.819  1.00  0.00            
ATOM   4180  CB  SER A 402      98.967  70.352  45.424  1.00  0.00            
ATOM   4181  OG  SER A 402      99.996  70.896  46.256  1.00  0.00            
ATOM   4182  HG  SER A 402     100.885  70.758  45.821  1.00  0.00            
ATOM   4183  C   SER A 402      97.042  71.748  44.613  1.00  0.00            
ATOM   4184  O   SER A 402      96.516  71.140  43.682  1.00  0.00            
ATOM   4185  N   SER A 403      97.584  72.952  44.409  1.00  0.00            
ATOM   4186  H   SER A 403      98.216  73.319  45.102  1.00  0.00            
ATOM   4187  CA  SER A 403      97.352  73.815  43.249  1.00  0.00            
ATOM   4188  CB  SER A 403      97.859  75.244  43.457  1.00  0.00            
ATOM   4189  OG  SER A 403      99.268  75.214  43.704  1.00  0.00            
ATOM   4190  HG  SER A 403      99.813  75.550  42.939  1.00  0.00            
ATOM   4191  C   SER A 403      97.855  73.157  41.971  1.00  0.00            
ATOM   4192  O   SER A 403      99.039  72.818  41.876  1.00  0.00            
ATOM   4193  N   HIS A 404      96.936  72.569  41.216  1.00  0.00            
ATOM   4194  H   HIS A 404      95.975  72.826  41.326  1.00  0.00            
ATOM   4195  CA  HIS A 404      97.164  71.738  40.023  1.00  0.00            
ATOM   4196  CB  HIS A 404      97.451  72.685  38.854  1.00  0.00            
ATOM   4197  CG  HIS A 404      96.156  73.113  38.158  1.00  0.00            
ATOM   4198  ND1 HIS A 404      94.966  73.066  38.755  1.00  0.00            
ATOM   4199  CD2 HIS A 404      96.005  73.412  36.866  1.00  0.00            
ATOM   4200  CE1 HIS A 404      94.061  73.390  37.836  1.00  0.00            
ATOM   4201  NE2 HIS A 404      94.711  73.636  36.701  1.00  0.00            
ATOM   4202  HE2 HIS A 404      94.217  73.636  35.835  1.00  0.00            
ATOM   4203  C   HIS A 404      98.050  70.500  40.132  1.00  0.00            
ATOM   4204  O   HIS A 404      98.805  70.162  39.227  1.00  0.00            
ATOM   4205  N   HIS A 405      98.115  69.986  41.354  1.00  0.00            
ATOM   4206  H   HIS A 405      97.731  70.494  42.122  1.00  0.00            
ATOM   4207  CA  HIS A 405      98.706  68.718  41.821  1.00  0.00            
ATOM   4208  CB  HIS A 405     100.020  68.985  42.556  1.00  0.00            
ATOM   4209  CG  HIS A 405     100.997  67.818  42.685  1.00  0.00            
ATOM   4210  ND1 HIS A 405     100.981  66.664  43.354  1.00  0.00            
ATOM   4211  CD2 HIS A 405     102.207  67.879  42.147  1.00  0.00            
ATOM   4212  CE1 HIS A 405     102.212  66.153  43.327  1.00  0.00            
ATOM   4213  NE2 HIS A 405     103.015  66.927  42.608  1.00  0.00            
ATOM   4214  HE2 HIS A 405     103.955  66.680  42.355  1.00  0.00            
ATOM   4215  C   HIS A 405      97.731  67.835  42.603  1.00  0.00            
ATOM   4216  O   HIS A 405      97.186  68.143  43.667  1.00  0.00            
ATOM   4217  N   PRO A 406      97.523  66.626  42.104  1.00  0.00            
ATOM   4218  CA  PRO A 406      96.681  65.594  42.715  1.00  0.00            
ATOM   4219  CB  PRO A 406      96.543  64.507  41.650  1.00  0.00            
ATOM   4220  CG  PRO A 406      96.998  65.164  40.335  1.00  0.00            
ATOM   4221  CD  PRO A 406      98.048  66.181  40.798  1.00  0.00            
ATOM   4222  C   PRO A 406      97.254  65.008  44.014  1.00  0.00            
ATOM   4223  O   PRO A 406      96.463  64.514  44.811  1.00  0.00            
ATOM   4224  N   SER A 407      98.566  64.980  44.207  1.00  0.00            
ATOM   4225  H   SER A 407      99.215  65.472  43.611  1.00  0.00            
ATOM   4226  CA  SER A 407      99.104  64.350  45.422  1.00  0.00            
ATOM   4227  CB  SER A 407     100.441  63.678  45.153  1.00  0.00            
ATOM   4228  OG  SER A 407     100.148  62.691  44.158  1.00  0.00            
ATOM   4229  HG  SER A 407     101.026  62.269  43.940  1.00  0.00            
ATOM   4230  C   SER A 407      99.224  65.307  46.603  1.00  0.00            
ATOM   4231  O   SER A 407      98.867  64.988  47.733  1.00  0.00            
ATOM   4232  N   ASP A 408     100.013  66.367  46.416  1.00  0.00            
ATOM   4233  H   ASP A 408     100.302  66.629  45.497  1.00  0.00            
ATOM   4234  CA  ASP A 408     100.344  67.275  47.527  1.00  0.00            
ATOM   4235  CB  ASP A 408     101.724  67.899  47.265  1.00  0.00            
ATOM   4236  CG  ASP A 408     102.792  66.814  47.434  1.00  0.00            
ATOM   4237  OD1 ASP A 408     103.611  66.595  46.518  1.00  0.00            
ATOM   4238  OD2 ASP A 408     103.003  66.283  48.547  1.00  0.00            
ATOM   4239  C   ASP A 408      99.269  68.082  48.253  1.00  0.00            
ATOM   4240  O   ASP A 408      98.155  68.059  47.733  1.00  0.00            
ATOM   4241  N   ILE A 409      99.482  68.337  49.538  1.00  0.00            
ATOM   4242  H   ILE A 409     100.234  68.109  50.153  1.00  0.00            
ATOM   4243  CA  ILE A 409      98.539  69.209  50.253  1.00  0.00            
ATOM   4244  CB  ILE A 409      98.054  68.652  51.594  1.00  0.00            
ATOM   4245  CG1 ILE A 409      99.145  67.935  52.404  1.00  0.00            
ATOM   4246  CG2 ILE A 409      96.997  67.601  51.266  1.00  0.00            
ATOM   4247  CD  ILE A 409      98.718  67.820  53.860  1.00  0.00            
ATOM   4248  C   ILE A 409      99.076  70.631  50.475  1.00  0.00            
ATOM   4249  O   ILE A 409     100.224  70.874  50.863  1.00  0.00            
ATOM   4250  N   THR A 410      98.181  71.614  50.375  1.00  0.00            
ATOM   4251  H   THR A 410      97.224  71.390  50.525  1.00  0.00            
ATOM   4252  CA  THR A 410      98.430  73.050  50.211  1.00  0.00            
ATOM   4253  CB  THR A 410      98.760  73.409  48.759  1.00  0.00            
ATOM   4254  OG1 THR A 410      99.944  72.667  48.462  1.00  0.00            
ATOM   4255  HG1 THR A 410      99.608  71.762  48.223  1.00  0.00            
ATOM   4256  CG2 THR A 410      99.167  74.854  48.487  1.00  0.00            
ATOM   4257  C   THR A 410      97.265  73.846  50.793  1.00  0.00            
ATOM   4258  O   THR A 410      96.275  74.171  50.136  1.00  0.00            
ATOM   4259  N   SER A 411      97.536  74.352  51.991  1.00  0.00            
ATOM   4260  H   SER A 411      98.404  74.126  52.420  1.00  0.00            
ATOM   4261  CA  SER A 411      96.815  75.383  52.754  1.00  0.00            
ATOM   4262  CB  SER A 411      97.602  75.792  54.003  1.00  0.00            
ATOM   4263  OG  SER A 411      98.856  76.393  53.679  1.00  0.00            
ATOM   4264  HG  SER A 411      99.578  76.149  54.322  1.00  0.00            
ATOM   4265  C   SER A 411      96.688  76.612  51.843  1.00  0.00            
ATOM   4266  O   SER A 411      97.513  76.849  50.967  1.00  0.00            
ATOM   4267  N   LEU A 412      95.736  77.479  52.165  1.00  0.00            
ATOM   4268  H   LEU A 412      95.043  77.299  52.862  1.00  0.00            
ATOM   4269  CA  LEU A 412      95.517  78.824  51.625  1.00  0.00            
ATOM   4270  CB  LEU A 412      94.256  79.460  52.199  1.00  0.00            
ATOM   4271  CG  LEU A 412      93.253  79.880  51.120  1.00  0.00            
ATOM   4272  CD1 LEU A 412      91.966  79.982  51.934  1.00  0.00            
ATOM   4273  CD2 LEU A 412      93.494  81.300  50.608  1.00  0.00            
ATOM   4274  C   LEU A 412      96.760  79.690  51.859  1.00  0.00            
ATOM   4275  O   LEU A 412      97.015  80.486  50.947  1.00  0.00            
ATOM   4276  N   ASP A 413      97.297  79.613  53.078  1.00  0.00            
ATOM   4277  H   ASP A 413      96.679  79.564  53.869  1.00  0.00            
ATOM   4278  CA  ASP A 413      98.577  80.260  53.365  1.00  0.00            
ATOM   4279  CB  ASP A 413      98.893  79.940  54.834  1.00  0.00            
ATOM   4280  CG  ASP A 413     100.168  80.610  55.361  1.00  0.00            
ATOM   4281  OD1 ASP A 413     101.273  80.360  54.845  1.00  0.00            
ATOM   4282  OD2 ASP A 413     100.065  81.340  56.368  1.00  0.00            
ATOM   4283  C   ASP A 413      99.691  79.926  52.366  1.00  0.00            
ATOM   4284  O   ASP A 413     100.271  80.815  51.758  1.00  0.00            
ATOM   4285  N   GLN A 414      99.925  78.648  52.072  1.00  0.00            
ATOM   4286  H   GLN A 414      99.368  77.954  52.531  1.00  0.00            
ATOM   4287  CA  GLN A 414     100.860  78.210  51.018  1.00  0.00            
ATOM   4288  CB  GLN A 414     100.857  76.680  50.924  1.00  0.00            
ATOM   4289  CG  GLN A 414     101.504  75.995  52.131  1.00  0.00            
ATOM   4290  CD  GLN A 414     101.179  74.497  52.113  1.00  0.00            
ATOM   4291  OE1 GLN A 414     100.146  74.009  52.571  1.00  0.00            
ATOM   4292  NE2 GLN A 414     102.060  73.798  51.405  1.00  0.00            
ATOM   4293 1HE2 GLN A 414     102.960  74.089  51.106  1.00  0.00            
ATOM   4294 2HE2 GLN A 414     101.627  72.966  51.048  1.00  0.00            
ATOM   4295  C   GLN A 414     100.334  78.616  49.644  1.00  0.00            
ATOM   4296  O   GLN A 414     101.169  78.740  48.747  1.00  0.00            
ATOM   4297  N   TYR A 415      99.015  78.669  49.478  1.00  0.00            
ATOM   4298  H   TYR A 415      98.372  78.356  50.187  1.00  0.00            
ATOM   4299  CA  TYR A 415      98.370  78.976  48.200  1.00  0.00            
ATOM   4300  CB  TYR A 415      96.907  78.527  48.264  1.00  0.00            
ATOM   4301  CG  TYR A 415      96.202  78.597  46.903  1.00  0.00            
ATOM   4302  CD1 TYR A 415      96.724  77.995  45.763  1.00  0.00            
ATOM   4303  HD1 TYR A 415      97.779  77.717  45.803  1.00  0.00            
ATOM   4304  CD2 TYR A 415      94.944  79.178  46.857  1.00  0.00            
ATOM   4305  HD2 TYR A 415      94.404  79.459  47.763  1.00  0.00            
ATOM   4306  CE1 TYR A 415      96.052  78.082  44.546  1.00  0.00            
ATOM   4307  HE1 TYR A 415      96.389  77.409  43.759  1.00  0.00            
ATOM   4308  CE2 TYR A 415      94.272  79.265  45.640  1.00  0.00            
ATOM   4309  HE2 TYR A 415      93.374  79.872  45.564  1.00  0.00            
ATOM   4310  CZ  TYR A 415      94.839  78.757  44.476  1.00  0.00            
ATOM   4311  OH  TYR A 415      93.981  78.622  43.424  1.00  0.00            
ATOM   4312  HH  TYR A 415      93.217  79.214  43.659  1.00  0.00            
ATOM   4313  C   TYR A 415      98.566  80.429  47.772  1.00  0.00            
ATOM   4314  O   TYR A 415      98.947  80.548  46.606  1.00  0.00            
ATOM   4315  N   VAL A 416      98.321  81.465  48.575  1.00  0.00            
ATOM   4316  H   VAL A 416      97.955  81.231  49.477  1.00  0.00            
ATOM   4317  CA  VAL A 416      98.649  82.855  48.265  1.00  0.00            
ATOM   4318  CB  VAL A 416      97.951  83.739  49.305  1.00  0.00            
ATOM   4319  CG1 VAL A 416      96.440  83.891  49.096  1.00  0.00            
ATOM   4320  CG2 VAL A 416      98.321  83.651  50.783  1.00  0.00            
ATOM   4321  C   VAL A 416     100.139  83.202  48.150  1.00  0.00            
ATOM   4322  O   VAL A 416     100.504  84.149  47.459  1.00  0.00            
ATOM   4323  N   GLU A 417     100.953  82.348  48.766  1.00  0.00            
ATOM   4324  H   GLU A 417     100.620  81.629  49.386  1.00  0.00            
ATOM   4325  CA  GLU A 417     102.416  82.371  48.652  1.00  0.00            
ATOM   4326  CB  GLU A 417     103.030  81.482  49.739  1.00  0.00            
ATOM   4327  CG  GLU A 417     103.175  82.262  51.055  1.00  0.00            
ATOM   4328  CD  GLU A 417     104.322  83.261  51.089  1.00  0.00            
ATOM   4329  OE1 GLU A 417     105.474  82.789  50.916  1.00  0.00            
ATOM   4330  OE2 GLU A 417     104.024  84.443  51.391  1.00  0.00            
ATOM   4331  C   GLU A 417     102.872  81.861  47.283  1.00  0.00            
ATOM   4332  O   GLU A 417     103.996  82.075  46.833  1.00  0.00            
ATOM   4333  N   ARG A 418     102.063  80.973  46.717  1.00  0.00            
ATOM   4334  H   ARG A 418     101.236  80.601  47.153  1.00  0.00            
ATOM   4335  CA  ARG A 418     102.242  80.428  45.364  1.00  0.00            
ATOM   4336  CB  ARG A 418     101.565  79.065  45.366  1.00  0.00            
ATOM   4337  CG  ARG A 418     102.327  77.833  45.874  1.00  0.00            
ATOM   4338  CD  ARG A 418     101.555  76.540  46.120  1.00  0.00            
ATOM   4339  NE  ARG A 418     102.478  75.440  46.420  1.00  0.00            
ATOM   4340  HE  ARG A 418     103.295  75.691  46.932  1.00  0.00            
ATOM   4341  CZ  ARG A 418     102.346  74.127  46.166  1.00  0.00            
ATOM   4342  NH1 ARG A 418     101.230  73.686  45.591  1.00  0.00            
ATOM   4343 1HH1 ARG A 418     100.429  74.192  45.277  1.00  0.00            
ATOM   4344 2HH1 ARG A 418     101.154  72.686  45.516  1.00  0.00            
ATOM   4345  NH2 ARG A 418     103.409  73.327  46.299  1.00  0.00            
ATOM   4346 1HH2 ARG A 418     104.343  73.630  46.522  1.00  0.00            
ATOM   4347 2HH2 ARG A 418     103.304  72.343  46.443  1.00  0.00            
ATOM   4348  C   ARG A 418     101.624  81.312  44.269  1.00  0.00            
ATOM   4349  O   ARG A 418     102.178  81.549  43.208  1.00  0.00            
ATOM   4350  N   MET A 419     100.480  81.895  44.642  1.00  0.00            
ATOM   4351  H   MET A 419      99.962  81.467  45.375  1.00  0.00            
ATOM   4352  CA  MET A 419      99.677  82.858  43.875  1.00  0.00            
ATOM   4353  CB  MET A 419      98.214  82.435  43.707  1.00  0.00            
ATOM   4354  CG  MET A 419      98.031  80.942  43.406  1.00  0.00            
ATOM   4355  SD  MET A 419      98.744  80.596  41.753  1.00  0.00            
ATOM   4356  CE  MET A 419      98.813  78.822  41.818  1.00  0.00            
ATOM   4357  C   MET A 419      99.745  84.207  44.595  1.00  0.00            
ATOM   4358  O   MET A 419      98.894  84.539  45.410  1.00  0.00            
ATOM   4359  N   LYS A 420     100.722  85.005  44.153  1.00  0.00            
ATOM   4360  H   LYS A 420     101.286  84.801  43.354  1.00  0.00            
ATOM   4361  CA  LYS A 420     100.977  86.357  44.674  1.00  0.00            
ATOM   4362  CB  LYS A 420     102.469  86.514  44.985  1.00  0.00            
ATOM   4363  CG  LYS A 420     102.892  85.792  46.262  1.00  0.00            
ATOM   4364  CD  LYS A 420     104.291  86.115  46.776  1.00  0.00            
ATOM   4365  CE  LYS A 420     104.462  85.286  48.053  1.00  0.00            
ATOM   4366  NZ  LYS A 420     105.796  85.465  48.638  1.00  0.00            
ATOM   4367  HZ1 LYS A 420     106.464  84.809  48.271  1.00  0.00            
ATOM   4368  HZ2 LYS A 420     106.114  86.379  48.384  1.00  0.00            
ATOM   4369  HZ3 LYS A 420     105.758  85.446  49.636  1.00  0.00            
ATOM   4370  C   LYS A 420     100.433  87.313  43.608  1.00  0.00            
ATOM   4371  O   LYS A 420      99.275  87.735  43.605  1.00  0.00            
ATOM   4372  N   GLU A 421     101.212  87.402  42.526  1.00  0.00            
ATOM   4373  H   GLU A 421     102.110  86.971  42.452  1.00  0.00            
ATOM   4374  CA  GLU A 421     100.825  88.056  41.277  1.00  0.00            
ATOM   4375  CB  GLU A 421     102.106  88.074  40.449  1.00  0.00            
ATOM   4376  CG  GLU A 421     102.728  86.807  39.866  1.00  0.00            
ATOM   4377  CD  GLU A 421     103.169  85.809  40.951  1.00  0.00            
ATOM   4378  OE1 GLU A 421     104.377  85.531  41.107  1.00  0.00            
ATOM   4379  OE2 GLU A 421     102.313  85.130  41.551  1.00  0.00            
ATOM   4380  C   GLU A 421      99.684  87.460  40.449  1.00  0.00            
ATOM   4381  O   GLU A 421      98.939  88.182  39.793  1.00  0.00            
ATOM   4382  N   LYS A 422      99.625  86.134  40.351  1.00  0.00            
ATOM   4383  H   LYS A 422     100.375  85.721  40.882  1.00  0.00            
ATOM   4384  CA  LYS A 422      98.526  85.297  39.856  1.00  0.00            
ATOM   4385  CB  LYS A 422      98.947  83.849  40.101  1.00  0.00            
ATOM   4386  CG  LYS A 422     100.186  83.557  39.245  1.00  0.00            
ATOM   4387  CD  LYS A 422     101.265  82.666  39.849  1.00  0.00            
ATOM   4388  CE  LYS A 422     102.597  83.106  39.233  1.00  0.00            
ATOM   4389  NZ  LYS A 422     103.576  82.023  39.342  1.00  0.00            
ATOM   4390  HZ1 LYS A 422     104.406  82.112  38.794  1.00  0.00            
ATOM   4391  HZ2 LYS A 422     103.980  81.953  40.254  1.00  0.00            
ATOM   4392  HZ3 LYS A 422     103.212  81.115  39.134  1.00  0.00            
ATOM   4393  C   LYS A 422      97.178  85.518  40.554  1.00  0.00            
ATOM   4394  O   LYS A 422      97.250  85.964  41.703  1.00  0.00            
ATOM   4395  N   GLN A 423      96.154  85.107  39.813  1.00  0.00            
ATOM   4396  H   GLN A 423      96.298  84.659  38.935  1.00  0.00            
ATOM   4397  CA  GLN A 423      94.735  85.057  40.177  1.00  0.00            
ATOM   4398  CB  GLN A 423      94.401  83.902  41.117  1.00  0.00            
ATOM   4399  CG  GLN A 423      94.847  82.545  40.547  1.00  0.00            
ATOM   4400  CD  GLN A 423      94.330  81.467  41.507  1.00  0.00            
ATOM   4401  OE1 GLN A 423      93.659  81.658  42.508  1.00  0.00            
ATOM   4402  NE2 GLN A 423      94.647  80.240  41.092  1.00  0.00            
ATOM   4403 1HE2 GLN A 423      95.123  80.143  40.213  1.00  0.00            
ATOM   4404 2HE2 GLN A 423      94.547  79.476  41.723  1.00  0.00            
ATOM   4405  C   GLN A 423      94.173  86.379  40.702  1.00  0.00            
ATOM   4406  O   GLN A 423      94.800  86.969  41.590  1.00  0.00            
ATOM   4407  N   ASP A 424      93.038  86.793  40.155  1.00  0.00            
ATOM   4408  H   ASP A 424      92.547  86.155  39.560  1.00  0.00            
ATOM   4409  CA  ASP A 424      92.392  88.094  40.338  1.00  0.00            
ATOM   4410  CB  ASP A 424      91.410  88.495  39.234  1.00  0.00            
ATOM   4411  CG  ASP A 424      90.396  87.394  38.944  1.00  0.00            
ATOM   4412  OD1 ASP A 424      90.678  86.559  38.059  1.00  0.00            
ATOM   4413  OD2 ASP A 424      89.350  87.313  39.619  1.00  0.00            
ATOM   4414  C   ASP A 424      92.019  88.177  41.827  1.00  0.00            
ATOM   4415  O   ASP A 424      92.724  88.730  42.671  1.00  0.00            
ATOM   4416  N   LYS A 425      90.879  87.517  42.048  1.00  0.00            
ATOM   4417  H   LYS A 425      90.187  87.455  41.322  1.00  0.00            
ATOM   4418  CA  LYS A 425      90.449  86.906  43.303  1.00  0.00            
ATOM   4419  CB  LYS A 425      88.948  86.641  43.166  1.00  0.00            
ATOM   4420  CG  LYS A 425      88.100  87.902  43.315  1.00  0.00            
ATOM   4421  CD  LYS A 425      86.593  87.638  43.354  1.00  0.00            
ATOM   4422  CE  LYS A 425      85.800  88.860  43.835  1.00  0.00            
ATOM   4423  NZ  LYS A 425      84.364  88.647  43.586  1.00  0.00            
ATOM   4424  HZ1 LYS A 425      84.104  88.557  42.627  1.00  0.00            
ATOM   4425  HZ2 LYS A 425      84.087  87.862  44.141  1.00  0.00            
ATOM   4426  HZ3 LYS A 425      83.841  89.433  43.901  1.00  0.00            
ATOM   4427  C   LYS A 425      91.270  85.639  43.588  1.00  0.00            
ATOM   4428  O   LYS A 425      92.052  85.230  42.732  1.00  0.00            
ATOM   4429  N   ILE A 426      90.874  84.935  44.635  1.00  0.00            
ATOM   4430  H   ILE A 426      90.066  85.187  45.173  1.00  0.00            
ATOM   4431  CA  ILE A 426      91.718  83.777  44.979  1.00  0.00            
ATOM   4432  CB  ILE A 426      92.540  84.093  46.233  1.00  0.00            
ATOM   4433  CG1 ILE A 426      93.685  83.141  46.561  1.00  0.00            
ATOM   4434  CG2 ILE A 426      91.682  84.316  47.476  1.00  0.00            
ATOM   4435  CD  ILE A 426      94.853  83.443  45.624  1.00  0.00            
ATOM   4436  C   ILE A 426      90.756  82.590  44.935  1.00  0.00            
ATOM   4437  O   ILE A 426      89.780  82.517  45.674  1.00  0.00            
ATOM   4438  N   TYR A 427      90.923  81.958  43.771  1.00  0.00            
ATOM   4439  H   TYR A 427      91.789  82.127  43.308  1.00  0.00            
ATOM   4440  CA  TYR A 427      90.146  80.832  43.247  1.00  0.00            
ATOM   4441  CB  TYR A 427      90.060  80.839  41.708  1.00  0.00            
ATOM   4442  CG  TYR A 427      89.353  82.094  41.193  1.00  0.00            
ATOM   4443  CD1 TYR A 427      88.050  82.070  40.725  1.00  0.00            
ATOM   4444  HD1 TYR A 427      87.429  81.248  41.067  1.00  0.00            
ATOM   4445  CD2 TYR A 427      90.169  83.191  40.952  1.00  0.00            
ATOM   4446  HD2 TYR A 427      91.242  83.018  41.003  1.00  0.00            
ATOM   4447  CE1 TYR A 427      87.504  83.212  40.133  1.00  0.00            
ATOM   4448  HE1 TYR A 427      86.524  83.211  39.670  1.00  0.00            
ATOM   4449  CE2 TYR A 427      89.631  84.320  40.353  1.00  0.00            
ATOM   4450  HE2 TYR A 427      90.260  85.185  40.150  1.00  0.00            
ATOM   4451  CZ  TYR A 427      88.286  84.354  40.014  1.00  0.00            
ATOM   4452  OH  TYR A 427      87.622  85.522  39.791  1.00  0.00            
ATOM   4453  HH  TYR A 427      88.303  86.244  39.686  1.00  0.00            
ATOM   4454  C   TYR A 427      90.583  79.480  43.791  1.00  0.00            
ATOM   4455  O   TYR A 427      91.591  79.420  44.495  1.00  0.00            
ATOM   4456  N   PHE A 428      89.597  78.584  43.757  1.00  0.00            
ATOM   4457  H   PHE A 428      88.679  78.893  43.485  1.00  0.00            
ATOM   4458  CA  PHE A 428      89.664  77.173  44.145  1.00  0.00            
ATOM   4459  CB  PHE A 428      89.246  77.162  45.616  1.00  0.00            
ATOM   4460  CG  PHE A 428      87.877  77.603  46.145  1.00  0.00            
ATOM   4461  CD1 PHE A 428      87.009  76.577  46.499  1.00  0.00            
ATOM   4462  HD1 PHE A 428      87.348  75.535  46.478  1.00  0.00            
ATOM   4463  CD2 PHE A 428      87.607  78.939  46.391  1.00  0.00            
ATOM   4464  HD2 PHE A 428      88.215  79.744  45.961  1.00  0.00            
ATOM   4465  CE1 PHE A 428      85.791  76.956  47.055  1.00  0.00            
ATOM   4466  HE1 PHE A 428      85.058  76.146  47.088  1.00  0.00            
ATOM   4467  CE2 PHE A 428      86.394  79.256  47.000  1.00  0.00            
ATOM   4468  HE2 PHE A 428      86.319  80.273  47.402  1.00  0.00            
ATOM   4469  CZ  PHE A 428      85.473  78.276  47.338  1.00  0.00            
ATOM   4470  HZ  PHE A 428      84.497  78.639  47.650  1.00  0.00            
ATOM   4471  C   PHE A 428      88.661  76.349  43.346  1.00  0.00            
ATOM   4472  O   PHE A 428      87.633  76.876  42.929  1.00  0.00            
ATOM   4473  N   MET A 429      88.991  75.063  43.461  1.00  0.00            
ATOM   4474  H   MET A 429      89.753  74.698  43.992  1.00  0.00            
ATOM   4475  CA  MET A 429      88.100  74.020  42.956  1.00  0.00            
ATOM   4476  CB  MET A 429      88.736  73.161  41.865  1.00  0.00            
ATOM   4477  CG  MET A 429      87.874  72.041  41.290  1.00  0.00            
ATOM   4478  SD  MET A 429      87.128  70.734  42.336  1.00  0.00            
ATOM   4479  CE  MET A 429      85.638  70.346  41.448  1.00  0.00            
ATOM   4480  C   MET A 429      87.644  73.202  44.169  1.00  0.00            
ATOM   4481  O   MET A 429      88.348  73.148  45.171  1.00  0.00            
ATOM   4482  N   ALA A 430      86.335  72.952  44.196  1.00  0.00            
ATOM   4483  H   ALA A 430      85.671  73.249  43.512  1.00  0.00            
ATOM   4484  CA  ALA A 430      85.528  72.340  45.259  1.00  0.00            
ATOM   4485  CB  ALA A 430      84.527  73.397  45.716  1.00  0.00            
ATOM   4486  C   ALA A 430      84.891  71.012  44.852  1.00  0.00            
ATOM   4487  O   ALA A 430      84.062  71.111  43.954  1.00  0.00            
ATOM   4488  N   GLY A 431      85.302  69.914  45.487  1.00  0.00            
ATOM   4489  H   GLY A 431      86.050  69.866  46.153  1.00  0.00            
ATOM   4490  CA  GLY A 431      84.811  68.602  45.055  1.00  0.00            
ATOM   4491  C   GLY A 431      84.543  67.772  46.321  1.00  0.00            
ATOM   4492  O   GLY A 431      84.945  68.182  47.406  1.00  0.00            
ATOM   4493  N   SER A 432      83.455  67.024  46.200  1.00  0.00            
ATOM   4494  H   SER A 432      82.913  67.146  45.369  1.00  0.00            
ATOM   4495  CA  SER A 432      82.881  66.137  47.218  1.00  0.00            
ATOM   4496  CB  SER A 432      81.470  65.646  46.855  1.00  0.00            
ATOM   4497  OG  SER A 432      81.369  65.492  45.437  1.00  0.00            
ATOM   4498  HG  SER A 432      81.633  64.589  45.106  1.00  0.00            
ATOM   4499  C   SER A 432      83.747  64.915  47.541  1.00  0.00            
ATOM   4500  O   SER A 432      83.478  64.308  48.570  1.00  0.00            
ATOM   4501  N   SER A 433      84.392  64.449  46.479  1.00  0.00            
ATOM   4502  H   SER A 433      83.980  64.359  45.577  1.00  0.00            
ATOM   4503  CA  SER A 433      85.495  63.502  46.666  1.00  0.00            
ATOM   4504  CB  SER A 433      85.122  62.163  46.014  1.00  0.00            
ATOM   4505  OG  SER A 433      84.915  62.253  44.605  1.00  0.00            
ATOM   4506  HG  SER A 433      84.026  62.667  44.404  1.00  0.00            
ATOM   4507  C   SER A 433      86.805  64.064  46.111  1.00  0.00            
ATOM   4508  O   SER A 433      86.812  65.034  45.347  1.00  0.00            
ATOM   4509  N   ARG A 434      87.915  63.335  46.222  1.00  0.00            
ATOM   4510  H   ARG A 434      87.897  62.370  46.506  1.00  0.00            
ATOM   4511  CA  ARG A 434      89.231  63.729  45.702  1.00  0.00            
ATOM   4512  CB  ARG A 434      90.314  62.898  46.394  1.00  0.00            
ATOM   4513  CG  ARG A 434      91.695  63.455  46.032  1.00  0.00            
ATOM   4514  CD  ARG A 434      92.718  62.424  46.536  1.00  0.00            
ATOM   4515  NE  ARG A 434      94.094  62.925  46.376  1.00  0.00            
ATOM   4516  HE  ARG A 434      94.356  63.347  45.507  1.00  0.00            
ATOM   4517  CZ  ARG A 434      95.127  62.435  47.073  1.00  0.00            
ATOM   4518  NH1 ARG A 434      94.967  61.392  47.891  1.00  0.00            
ATOM   4519 1HH1 ARG A 434      94.059  61.079  48.197  1.00  0.00            
ATOM   4520 2HH1 ARG A 434      95.758  60.963  48.330  1.00  0.00            
ATOM   4521  NH2 ARG A 434      96.110  63.286  47.394  1.00  0.00            
ATOM   4522 1HH2 ARG A 434      96.113  64.199  46.980  1.00  0.00            
ATOM   4523 2HH2 ARG A 434      96.882  63.072  48.002  1.00  0.00            
ATOM   4524  C   ARG A 434      89.257  63.638  44.183  1.00  0.00            
ATOM   4525  O   ARG A 434      89.142  64.656  43.507  1.00  0.00            
ATOM   4526  N   LYS A 435      88.868  62.434  43.767  1.00  0.00            
ATOM   4527  H   LYS A 435      88.567  61.676  44.343  1.00  0.00            
ATOM   4528  CA  LYS A 435      88.792  62.174  42.315  1.00  0.00            
ATOM   4529  CB  LYS A 435      88.330  60.747  42.002  1.00  0.00            
ATOM   4530  CG  LYS A 435      87.340  59.995  42.901  1.00  0.00            
ATOM   4531  CD  LYS A 435      86.760  58.745  42.221  1.00  0.00            
ATOM   4532  CE  LYS A 435      86.018  59.020  40.911  1.00  0.00            
ATOM   4533  NZ  LYS A 435      86.698  58.683  39.659  1.00  0.00            
ATOM   4534  HZ1 LYS A 435      87.543  59.178  39.462  1.00  0.00            
ATOM   4535  HZ2 LYS A 435      87.078  57.763  39.731  1.00  0.00            
ATOM   4536  HZ3 LYS A 435      85.942  58.710  39.000  1.00  0.00            
ATOM   4537  C   LYS A 435      87.924  63.247  41.656  1.00  0.00            
ATOM   4538  O   LYS A 435      88.369  63.818  40.662  1.00  0.00            
ATOM   4539  N   GLU A 436      86.705  63.373  42.175  1.00  0.00            
ATOM   4540  H   GLU A 436      86.426  62.893  43.013  1.00  0.00            
ATOM   4541  CA  GLU A 436      85.785  64.332  41.570  1.00  0.00            
ATOM   4542  CB  GLU A 436      84.503  64.369  42.413  1.00  0.00            
ATOM   4543  CG  GLU A 436      83.378  63.416  42.000  1.00  0.00            
ATOM   4544  CD  GLU A 436      82.254  63.344  43.034  1.00  0.00            
ATOM   4545  OE1 GLU A 436      82.567  63.349  44.238  1.00  0.00            
ATOM   4546  OE2 GLU A 436      81.113  63.644  42.624  1.00  0.00            
ATOM   4547  C   GLU A 436      86.437  65.710  41.437  1.00  0.00            
ATOM   4548  O   GLU A 436      85.815  66.457  40.695  1.00  0.00            
ATOM   4549  N   ALA A 437      87.155  66.149  42.475  1.00  0.00            
ATOM   4550  H   ALA A 437      87.139  65.743  43.398  1.00  0.00            
ATOM   4551  CA  ALA A 437      87.849  67.442  42.486  1.00  0.00            
ATOM   4552  CB  ALA A 437      88.230  67.774  43.932  1.00  0.00            
ATOM   4553  C   ALA A 437      88.982  67.503  41.469  1.00  0.00            
ATOM   4554  O   ALA A 437      88.848  68.075  40.392  1.00  0.00            
ATOM   4555  N   GLU A 438      89.997  66.673  41.702  1.00  0.00            
ATOM   4556  H   GLU A 438      89.916  65.978  42.408  1.00  0.00            
ATOM   4557  CA  GLU A 438      91.287  66.701  40.997  1.00  0.00            
ATOM   4558  CB  GLU A 438      92.364  65.761  41.555  1.00  0.00            
ATOM   4559  CG  GLU A 438      92.145  64.270  41.795  1.00  0.00            
ATOM   4560  CD  GLU A 438      92.386  63.316  40.628  1.00  0.00            
ATOM   4561  OE1 GLU A 438      93.575  63.114  40.286  1.00  0.00            
ATOM   4562  OE2 GLU A 438      91.428  62.709  40.095  1.00  0.00            
ATOM   4563  C   GLU A 438      91.251  66.447  39.492  1.00  0.00            
ATOM   4564  O   GLU A 438      91.740  67.290  38.739  1.00  0.00            
ATOM   4565  N   SER A 439      90.379  65.484  39.188  1.00  0.00            
ATOM   4566  H   SER A 439      90.090  64.821  39.866  1.00  0.00            
ATOM   4567  CA  SER A 439      89.763  65.286  37.871  1.00  0.00            
ATOM   4568  CB  SER A 439      90.474  64.161  37.114  1.00  0.00            
ATOM   4569  OG  SER A 439      90.144  63.047  37.955  1.00  0.00            
ATOM   4570  HG  SER A 439      90.752  63.094  38.739  1.00  0.00            
ATOM   4571  C   SER A 439      88.230  65.233  37.858  1.00  0.00            
ATOM   4572  O   SER A 439      87.487  64.383  37.350  1.00  0.00            
ATOM   4573  N   SER A 440      87.865  66.507  37.932  1.00  0.00            
ATOM   4574  H   SER A 440      88.503  67.226  38.188  1.00  0.00            
ATOM   4575  CA  SER A 440      86.499  66.976  37.649  1.00  0.00            
ATOM   4576  CB  SER A 440      86.334  68.482  37.852  1.00  0.00            
ATOM   4577  OG  SER A 440      85.030  68.940  37.475  1.00  0.00            
ATOM   4578  HG  SER A 440      84.489  68.816  38.303  1.00  0.00            
ATOM   4579  C   SER A 440      86.000  66.630  36.237  1.00  0.00            
ATOM   4580  O   SER A 440      86.684  66.987  35.288  1.00  0.00            
ATOM   4581  N   PRO A 441      84.776  66.098  36.175  1.00  0.00            
ATOM   4582  CA  PRO A 441      84.029  66.007  34.909  1.00  0.00            
ATOM   4583  CB  PRO A 441      82.839  65.097  35.212  1.00  0.00            
ATOM   4584  CG  PRO A 441      83.124  64.449  36.568  1.00  0.00            
ATOM   4585  CD  PRO A 441      84.181  65.310  37.256  1.00  0.00            
ATOM   4586  C   PRO A 441      83.442  67.282  34.301  1.00  0.00            
ATOM   4587  O   PRO A 441      83.151  67.410  33.113  1.00  0.00            
ATOM   4588  N   PHE A 442      83.404  68.236  35.235  1.00  0.00            
ATOM   4589  H   PHE A 442      83.552  67.972  36.182  1.00  0.00            
ATOM   4590  CA  PHE A 442      82.881  69.588  34.994  1.00  0.00            
ATOM   4591  CB  PHE A 442      82.221  70.089  36.280  1.00  0.00            
ATOM   4592  CG  PHE A 442      81.641  71.501  36.310  1.00  0.00            
ATOM   4593  CD1 PHE A 442      80.915  71.884  37.435  1.00  0.00            
ATOM   4594  HD1 PHE A 442      81.108  71.184  38.247  1.00  0.00            
ATOM   4595  CD2 PHE A 442      81.615  72.330  35.195  1.00  0.00            
ATOM   4596  HD2 PHE A 442      81.977  71.958  34.236  1.00  0.00            
ATOM   4597  CE1 PHE A 442      80.243  73.097  37.426  1.00  0.00            
ATOM   4598  HE1 PHE A 442      79.499  73.324  38.188  1.00  0.00            
ATOM   4599  CE2 PHE A 442      80.942  73.553  35.206  1.00  0.00            
ATOM   4600  HE2 PHE A 442      80.945  74.172  34.316  1.00  0.00            
ATOM   4601  CZ  PHE A 442      80.292  74.000  36.365  1.00  0.00            
ATOM   4602  HZ  PHE A 442      79.896  75.001  36.513  1.00  0.00            
ATOM   4603  C   PHE A 442      83.963  70.535  34.469  1.00  0.00            
ATOM   4604  O   PHE A 442      83.974  70.893  33.288  1.00  0.00            
ATOM   4605  N   VAL A 443      84.861  70.931  35.357  1.00  0.00            
ATOM   4606  H   VAL A 443      85.057  70.351  36.151  1.00  0.00            
ATOM   4607  CA  VAL A 443      85.901  71.946  35.130  1.00  0.00            
ATOM   4608  CB  VAL A 443      86.283  72.699  36.402  1.00  0.00            
ATOM   4609  CG1 VAL A 443      85.012  73.347  36.960  1.00  0.00            
ATOM   4610  CG2 VAL A 443      86.728  71.753  37.515  1.00  0.00            
ATOM   4611  C   VAL A 443      87.065  71.455  34.268  1.00  0.00            
ATOM   4612  O   VAL A 443      88.199  71.915  34.418  1.00  0.00            
ATOM   4613  N   GLU A 444      86.740  70.750  33.185  1.00  0.00            
ATOM   4614  H   GLU A 444      85.805  70.406  33.233  1.00  0.00            
ATOM   4615  CA  GLU A 444      87.678  70.270  32.159  1.00  0.00            
ATOM   4616  CB  GLU A 444      86.798  69.738  31.034  1.00  0.00            
ATOM   4617  CG  GLU A 444      86.438  68.272  31.308  1.00  0.00            
ATOM   4618  CD  GLU A 444      85.546  67.783  30.160  1.00  0.00            
ATOM   4619  OE1 GLU A 444      85.583  66.600  29.735  1.00  0.00            
ATOM   4620  OE2 GLU A 444      84.666  68.572  29.760  1.00  0.00            
ATOM   4621  C   GLU A 444      88.716  71.242  31.574  1.00  0.00            
ATOM   4622  O   GLU A 444      89.917  71.015  31.632  1.00  0.00            
ATOM   4623  N   ARG A 445      88.345  72.424  31.073  1.00  0.00            
ATOM   4624  H   ARG A 445      87.369  72.608  30.948  1.00  0.00            
ATOM   4625  CA  ARG A 445      89.122  73.589  30.632  1.00  0.00            
ATOM   4626  CB  ARG A 445      88.243  74.738  30.139  1.00  0.00            
ATOM   4627  CG  ARG A 445      89.002  75.576  29.107  1.00  0.00            
ATOM   4628  CD  ARG A 445      88.051  76.733  28.795  1.00  0.00            
ATOM   4629  NE  ARG A 445      86.785  76.272  28.196  1.00  0.00            
ATOM   4630  HE  ARG A 445      86.025  76.434  28.825  1.00  0.00            
ATOM   4631  CZ  ARG A 445      86.572  75.981  26.910  1.00  0.00            
ATOM   4632  NH1 ARG A 445      87.553  76.145  26.011  1.00  0.00            
ATOM   4633 1HH1 ARG A 445      88.426  76.542  26.309  1.00  0.00            
ATOM   4634 2HH1 ARG A 445      87.365  75.998  25.039  1.00  0.00            
ATOM   4635  NH2 ARG A 445      85.428  75.420  26.515  1.00  0.00            
ATOM   4636 1HH2 ARG A 445      84.679  75.204  27.133  1.00  0.00            
ATOM   4637 2HH2 ARG A 445      85.301  75.515  25.526  1.00  0.00            
ATOM   4638  C   ARG A 445      90.077  74.196  31.662  1.00  0.00            
ATOM   4639  O   ARG A 445      91.247  74.421  31.380  1.00  0.00            
ATOM   4640  N   LEU A 446      89.578  74.200  32.900  1.00  0.00            
ATOM   4641  H   LEU A 446      88.619  74.008  33.109  1.00  0.00            
ATOM   4642  CA  LEU A 446      90.315  74.696  34.075  1.00  0.00            
ATOM   4643  CB  LEU A 446      89.337  74.707  35.251  1.00  0.00            
ATOM   4644  CG  LEU A 446      90.010  75.421  36.429  1.00  0.00            
ATOM   4645  CD1 LEU A 446      89.592  76.892  36.462  1.00  0.00            
ATOM   4646  CD2 LEU A 446      89.828  74.632  37.726  1.00  0.00            
ATOM   4647  C   LEU A 446      91.496  73.813  34.469  1.00  0.00            
ATOM   4648  O   LEU A 446      92.642  74.257  34.409  1.00  0.00            
ATOM   4649  N   LEU A 447      91.186  72.529  34.641  1.00  0.00            
ATOM   4650  H   LEU A 447      90.247  72.194  34.577  1.00  0.00            
ATOM   4651  CA  LEU A 447      92.237  71.537  34.902  1.00  0.00            
ATOM   4652  CB  LEU A 447      91.621  70.139  34.787  1.00  0.00            
ATOM   4653  CG  LEU A 447      90.487  69.916  35.785  1.00  0.00            
ATOM   4654  CD1 LEU A 447      89.961  68.510  35.479  1.00  0.00            
ATOM   4655  CD2 LEU A 447      90.850  69.922  37.268  1.00  0.00            
ATOM   4656  C   LEU A 447      93.320  71.731  33.833  1.00  0.00            
ATOM   4657  O   LEU A 447      94.370  72.216  34.266  1.00  0.00            
ATOM   4658  N   LYS A 448      92.979  71.657  32.558  1.00  0.00            
ATOM   4659  H   LYS A 448      92.013  71.556  32.292  1.00  0.00            
ATOM   4660  CA  LYS A 448      93.989  71.813  31.502  1.00  0.00            
ATOM   4661  CB  LYS A 448      93.530  71.659  30.055  1.00  0.00            
ATOM   4662  CG  LYS A 448      92.748  70.398  29.694  1.00  0.00            
ATOM   4663  CD  LYS A 448      93.199  69.927  28.314  1.00  0.00            
ATOM   4664  CE  LYS A 448      92.283  68.783  27.893  1.00  0.00            
ATOM   4665  NZ  LYS A 448      92.355  68.563  26.439  1.00  0.00            
ATOM   4666  HZ1 LYS A 448      93.241  68.118  26.301  1.00  0.00            
ATOM   4667  HZ2 LYS A 448      91.638  67.905  26.184  1.00  0.00            
ATOM   4668  HZ3 LYS A 448      92.218  69.345  25.834  1.00  0.00            
ATOM   4669  C   LYS A 448      94.778  73.124  31.582  1.00  0.00            
ATOM   4670  O   LYS A 448      95.872  73.154  32.148  1.00  0.00            
ATOM   4671  N   LYS A 449      94.282  74.215  30.999  1.00  0.00            
ATOM   4672  H   LYS A 449      93.290  74.320  30.911  1.00  0.00            
ATOM   4673  CA  LYS A 449      94.909  75.547  31.073  1.00  0.00            
ATOM   4674  CB  LYS A 449      95.540  75.947  29.734  1.00  0.00            
ATOM   4675  CG  LYS A 449      96.796  75.196  29.297  1.00  0.00            
ATOM   4676  CD  LYS A 449      97.147  75.593  27.861  1.00  0.00            
ATOM   4677  CE  LYS A 449      98.070  74.673  27.069  1.00  0.00            
ATOM   4678  NZ  LYS A 449      99.470  74.489  27.470  1.00  0.00            
ATOM   4679  HZ1 LYS A 449     100.025  75.214  27.070  1.00  0.00            
ATOM   4680  HZ2 LYS A 449      99.640  74.578  28.452  1.00  0.00            
ATOM   4681  HZ3 LYS A 449      99.805  73.573  27.229  1.00  0.00            
ATOM   4682  C   LYS A 449      93.827  76.534  31.489  1.00  0.00            
ATOM   4683  O   LYS A 449      92.840  76.839  30.817  1.00  0.00            
ATOM   4684  N   GLY A 450      94.293  77.213  32.539  1.00  0.00            
ATOM   4685  H   GLY A 450      95.155  76.912  32.917  1.00  0.00            
ATOM   4686  CA  GLY A 450      93.549  78.251  33.282  1.00  0.00            
ATOM   4687  C   GLY A 450      94.049  78.169  34.725  1.00  0.00            
ATOM   4688  O   GLY A 450      95.202  77.863  35.052  1.00  0.00            
ATOM   4689  N   TYR A 451      93.115  78.624  35.552  1.00  0.00            
ATOM   4690  H   TYR A 451      92.214  78.931  35.247  1.00  0.00            
ATOM   4691  CA  TYR A 451      93.346  78.900  36.974  1.00  0.00            
ATOM   4692  CB  TYR A 451      92.137  79.462  37.731  1.00  0.00            
ATOM   4693  CG  TYR A 451      91.557  80.835  37.386  1.00  0.00            
ATOM   4694  CD1 TYR A 451      92.137  82.054  37.752  1.00  0.00            
ATOM   4695  HD1 TYR A 451      93.026  82.061  38.382  1.00  0.00            
ATOM   4696  CD2 TYR A 451      90.422  80.928  36.594  1.00  0.00            
ATOM   4697  HD2 TYR A 451      89.940  80.043  36.167  1.00  0.00            
ATOM   4698  CE1 TYR A 451      91.533  83.278  37.471  1.00  0.00            
ATOM   4699  HE1 TYR A 451      92.034  84.141  37.890  1.00  0.00            
ATOM   4700  CE2 TYR A 451      89.854  82.153  36.252  1.00  0.00            
ATOM   4701  HE2 TYR A 451      88.863  82.091  35.812  1.00  0.00            
ATOM   4702  CZ  TYR A 451      90.363  83.361  36.720  1.00  0.00            
ATOM   4703  OH  TYR A 451      89.855  84.516  36.219  1.00  0.00            
ATOM   4704  HH  TYR A 451      90.194  85.317  36.717  1.00  0.00            
ATOM   4705  C   TYR A 451      93.872  77.660  37.699  1.00  0.00            
ATOM   4706  O   TYR A 451      93.323  76.558  37.554  1.00  0.00            
ATOM   4707  N   GLU A 452      95.071  77.874  38.225  1.00  0.00            
ATOM   4708  H   GLU A 452      95.421  78.814  38.218  1.00  0.00            
ATOM   4709  CA  GLU A 452      95.938  76.813  38.756  1.00  0.00            
ATOM   4710  CB  GLU A 452      97.395  77.223  38.495  1.00  0.00            
ATOM   4711  CG  GLU A 452      98.509  76.177  38.558  1.00  0.00            
ATOM   4712  CD  GLU A 452      99.894  76.727  38.224  1.00  0.00            
ATOM   4713  OE1 GLU A 452     100.871  76.246  38.838  1.00  0.00            
ATOM   4714  OE2 GLU A 452      99.961  77.570  37.302  1.00  0.00            
ATOM   4715  C   GLU A 452      95.618  76.686  40.242  1.00  0.00            
ATOM   4716  O   GLU A 452      96.251  77.237  41.142  1.00  0.00            
ATOM   4717  N   VAL A 453      94.485  76.037  40.478  1.00  0.00            
ATOM   4718  H   VAL A 453      93.918  75.638  39.758  1.00  0.00            
ATOM   4719  CA  VAL A 453      93.774  76.043  41.765  1.00  0.00            
ATOM   4720  CB  VAL A 453      92.282  76.153  41.427  1.00  0.00            
ATOM   4721  CG1 VAL A 453      91.855  77.395  40.633  1.00  0.00            
ATOM   4722  CG2 VAL A 453      91.744  74.877  40.783  1.00  0.00            
ATOM   4723  C   VAL A 453      94.050  74.892  42.740  1.00  0.00            
ATOM   4724  O   VAL A 453      94.423  73.772  42.407  1.00  0.00            
ATOM   4725  N   ILE A 454      93.847  75.245  44.012  1.00  0.00            
ATOM   4726  H   ILE A 454      94.078  76.189  44.269  1.00  0.00            
ATOM   4727  CA  ILE A 454      93.703  74.288  45.110  1.00  0.00            
ATOM   4728  CB  ILE A 454      93.740  74.880  46.525  1.00  0.00            
ATOM   4729  CG1 ILE A 454      92.856  76.116  46.711  1.00  0.00            
ATOM   4730  CG2 ILE A 454      95.208  75.086  46.896  1.00  0.00            
ATOM   4731  CD  ILE A 454      92.766  76.625  48.147  1.00  0.00            
ATOM   4732  C   ILE A 454      92.370  73.535  45.021  1.00  0.00            
ATOM   4733  O   ILE A 454      91.412  74.085  44.482  1.00  0.00            
ATOM   4734  N   TYR A 455      92.419  72.251  45.330  1.00  0.00            
ATOM   4735  H   TYR A 455      93.266  71.760  45.540  1.00  0.00            
ATOM   4736  CA  TYR A 455      91.237  71.379  45.334  1.00  0.00            
ATOM   4737  CB  TYR A 455      91.462  69.991  44.734  1.00  0.00            
ATOM   4738  CG  TYR A 455      91.982  70.133  43.302  1.00  0.00            
ATOM   4739  CD1 TYR A 455      93.325  70.349  43.065  1.00  0.00            
ATOM   4740  HD1 TYR A 455      94.117  69.839  43.614  1.00  0.00            
ATOM   4741  CD2 TYR A 455      91.055  70.105  42.266  1.00  0.00            
ATOM   4742  HD2 TYR A 455      90.044  69.867  42.590  1.00  0.00            
ATOM   4743  CE1 TYR A 455      93.676  70.639  41.757  1.00  0.00            
ATOM   4744  HE1 TYR A 455      94.675  71.011  41.533  1.00  0.00            
ATOM   4745  CE2 TYR A 455      91.399  70.399  40.946  1.00  0.00            
ATOM   4746  HE2 TYR A 455      90.570  70.633  40.275  1.00  0.00            
ATOM   4747  CZ  TYR A 455      92.749  70.648  40.722  1.00  0.00            
ATOM   4748  OH  TYR A 455      93.375  70.703  39.506  1.00  0.00            
ATOM   4749  HH  TYR A 455      94.156  71.320  39.567  1.00  0.00            
ATOM   4750  C   TYR A 455      90.737  71.184  46.766  1.00  0.00            
ATOM   4751  O   TYR A 455      91.608  70.955  47.597  1.00  0.00            
ATOM   4752  N   LEU A 456      89.453  71.472  46.992  1.00  0.00            
ATOM   4753  H   LEU A 456      88.925  72.003  46.323  1.00  0.00            
ATOM   4754  CA  LEU A 456      88.700  71.101  48.191  1.00  0.00            
ATOM   4755  CB  LEU A 456      87.609  72.150  48.422  1.00  0.00            
ATOM   4756  CG  LEU A 456      88.103  73.451  49.047  1.00  0.00            
ATOM   4757  CD1 LEU A 456      89.074  74.134  48.073  1.00  0.00            
ATOM   4758  CD2 LEU A 456      86.969  74.346  49.557  1.00  0.00            
ATOM   4759  C   LEU A 456      88.166  69.685  47.977  1.00  0.00            
ATOM   4760  O   LEU A 456      87.644  69.512  46.873  1.00  0.00            
ATOM   4761  N   THR A 457      88.621  68.733  48.794  1.00  0.00            
ATOM   4762  H   THR A 457      89.166  68.905  49.604  1.00  0.00            
ATOM   4763  CA  THR A 457      88.248  67.328  48.603  1.00  0.00            
ATOM   4764  CB  THR A 457      89.399  66.360  48.899  1.00  0.00            
ATOM   4765  OG1 THR A 457      89.969  66.626  50.193  1.00  0.00            
ATOM   4766  HG1 THR A 457      89.320  66.284  50.872  1.00  0.00            
ATOM   4767  CG2 THR A 457      90.425  66.562  47.788  1.00  0.00            
ATOM   4768  C   THR A 457      86.927  66.822  49.179  1.00  0.00            
ATOM   4769  O   THR A 457      86.527  65.732  48.742  1.00  0.00            
ATOM   4770  N   GLU A 458      86.550  67.473  50.271  1.00  0.00            
ATOM   4771  H   GLU A 458      87.091  68.201  50.682  1.00  0.00            
ATOM   4772  CA  GLU A 458      85.341  67.040  50.988  1.00  0.00            
ATOM   4773  CB  GLU A 458      85.719  66.916  52.461  1.00  0.00            
ATOM   4774  CG  GLU A 458      86.331  65.561  52.843  1.00  0.00            
ATOM   4775  CD  GLU A 458      87.669  65.386  52.106  1.00  0.00            
ATOM   4776  OE1 GLU A 458      88.781  65.684  52.595  1.00  0.00            
ATOM   4777  OE2 GLU A 458      87.674  64.738  51.042  1.00  0.00            
ATOM   4778  C   GLU A 458      84.090  67.910  50.843  1.00  0.00            
ATOM   4779  O   GLU A 458      84.265  69.132  50.843  1.00  0.00            
ATOM   4780  N   PRO A 459      82.877  67.445  51.115  1.00  0.00            
ATOM   4781  CA  PRO A 459      81.631  68.212  51.254  1.00  0.00            
ATOM   4782  CB  PRO A 459      80.588  67.101  51.456  1.00  0.00            
ATOM   4783  CG  PRO A 459      81.135  65.818  50.819  1.00  0.00            
ATOM   4784  CD  PRO A 459      82.613  66.003  51.145  1.00  0.00            
ATOM   4785  C   PRO A 459      81.723  69.110  52.491  1.00  0.00            
ATOM   4786  O   PRO A 459      81.367  70.273  52.290  1.00  0.00            
ATOM   4787  N   VAL A 460      82.312  68.652  53.585  1.00  0.00            
ATOM   4788  H   VAL A 460      82.565  67.684  53.614  1.00  0.00            
ATOM   4789  CA  VAL A 460      82.700  69.472  54.740  1.00  0.00            
ATOM   4790  CB  VAL A 460      83.037  68.603  55.966  1.00  0.00            
ATOM   4791  CG1 VAL A 460      84.451  68.017  55.942  1.00  0.00            
ATOM   4792  CG2 VAL A 460      82.831  69.298  57.308  1.00  0.00            
ATOM   4793  C   VAL A 460      83.644  70.608  54.333  1.00  0.00            
ATOM   4794  O   VAL A 460      83.479  71.682  54.905  1.00  0.00            
ATOM   4795  N   ASP A 461      84.336  70.529  53.202  1.00  0.00            
ATOM   4796  H   ASP A 461      84.373  69.694  52.640  1.00  0.00            
ATOM   4797  CA  ASP A 461      85.065  71.678  52.651  1.00  0.00            
ATOM   4798  CB  ASP A 461      86.067  71.351  51.549  1.00  0.00            
ATOM   4799  CG  ASP A 461      87.339  70.664  52.063  1.00  0.00            
ATOM   4800  OD1 ASP A 461      87.493  69.431  51.957  1.00  0.00            
ATOM   4801  OD2 ASP A 461      88.207  71.446  52.510  1.00  0.00            
ATOM   4802  C   ASP A 461      84.241  72.875  52.175  1.00  0.00            
ATOM   4803  O   ASP A 461      84.300  73.925  52.802  1.00  0.00            
ATOM   4804  N   GLU A 462      83.329  72.670  51.215  1.00  0.00            
ATOM   4805  H   GLU A 462      83.666  72.053  50.509  1.00  0.00            
ATOM   4806  CA  GLU A 462      82.473  73.779  50.765  1.00  0.00            
ATOM   4807  CB  GLU A 462      81.559  73.273  49.641  1.00  0.00            
ATOM   4808  CG  GLU A 462      81.068  74.467  48.835  1.00  0.00            
ATOM   4809  CD  GLU A 462      79.872  74.124  47.941  1.00  0.00            
ATOM   4810  OE1 GLU A 462      79.992  73.157  47.158  1.00  0.00            
ATOM   4811  OE2 GLU A 462      78.946  74.961  47.934  1.00  0.00            
ATOM   4812  C   GLU A 462      81.539  74.322  51.839  1.00  0.00            
ATOM   4813  O   GLU A 462      81.546  75.506  52.158  1.00  0.00            
ATOM   4814  N   TYR A 463      81.145  73.347  52.645  1.00  0.00            
ATOM   4815  H   TYR A 463      81.493  72.423  52.470  1.00  0.00            
ATOM   4816  CA  TYR A 463      80.310  73.553  53.847  1.00  0.00            
ATOM   4817  CB  TYR A 463      79.893  72.205  54.432  1.00  0.00            
ATOM   4818  CG  TYR A 463      79.103  72.341  55.739  1.00  0.00            
ATOM   4819  CD1 TYR A 463      77.842  72.908  55.583  1.00  0.00            
ATOM   4820  HD1 TYR A 463      77.451  72.962  54.569  1.00  0.00            
ATOM   4821  CD2 TYR A 463      79.500  71.944  57.002  1.00  0.00            
ATOM   4822  HD2 TYR A 463      80.482  71.500  57.186  1.00  0.00            
ATOM   4823  CE1 TYR A 463      77.005  73.207  56.654  1.00  0.00            
ATOM   4824  HE1 TYR A 463      76.086  73.700  56.334  1.00  0.00            
ATOM   4825  CE2 TYR A 463      78.589  72.135  58.043  1.00  0.00            
ATOM   4826  HE2 TYR A 463      78.981  71.910  59.042  1.00  0.00            
ATOM   4827  CZ  TYR A 463      77.369  72.778  57.919  1.00  0.00            
ATOM   4828  OH  TYR A 463      76.369  72.487  58.809  1.00  0.00            
ATOM   4829  HH  TYR A 463      76.745  72.520  59.731  1.00  0.00            
ATOM   4830  C   TYR A 463      80.965  74.537  54.819  1.00  0.00            
ATOM   4831  O   TYR A 463      80.313  75.478  55.272  1.00  0.00            
ATOM   4832  N   CYS A 464      82.265  74.389  55.036  1.00  0.00            
ATOM   4833  H   CYS A 464      82.837  73.714  54.576  1.00  0.00            
ATOM   4834  CA  CYS A 464      83.071  75.269  55.890  1.00  0.00            
ATOM   4835  CB  CYS A 464      84.422  74.675  56.296  1.00  0.00            
ATOM   4836  SG  CYS A 464      85.869  75.038  55.242  1.00  0.00            
ATOM   4837  HG  CYS A 464      85.413  74.314  54.232  1.00  0.00            
ATOM   4838  C   CYS A 464      83.192  76.707  55.366  1.00  0.00            
ATOM   4839  O   CYS A 464      83.331  77.638  56.165  1.00  0.00            
ATOM   4840  N   ILE A 465      83.084  76.866  54.054  1.00  0.00            
ATOM   4841  H   ILE A 465      82.900  76.129  53.399  1.00  0.00            
ATOM   4842  CA  ILE A 465      83.360  78.182  53.463  1.00  0.00            
ATOM   4843  CB  ILE A 465      84.705  78.409  52.749  1.00  0.00            
ATOM   4844  CG1 ILE A 465      85.141  77.311  51.775  1.00  0.00            
ATOM   4845  CG2 ILE A 465      85.903  78.637  53.668  1.00  0.00            
ATOM   4846  CD  ILE A 465      84.305  76.978  50.541  1.00  0.00            
ATOM   4847  C   ILE A 465      82.200  78.673  52.595  1.00  0.00            
ATOM   4848  O   ILE A 465      82.371  79.533  51.737  1.00  0.00            
ATOM   4849  N   GLN A 466      81.052  78.598  53.269  1.00  0.00            
ATOM   4850  H   GLN A 466      80.919  77.939  54.004  1.00  0.00            
ATOM   4851  CA  GLN A 466      79.862  79.252  52.719  1.00  0.00            
ATOM   4852  CB  GLN A 466      78.584  78.846  53.455  1.00  0.00            
ATOM   4853  CG  GLN A 466      78.335  77.359  53.159  1.00  0.00            
ATOM   4854  CD  GLN A 466      77.167  76.839  53.995  1.00  0.00            
ATOM   4855  OE1 GLN A 466      75.982  77.113  53.842  1.00  0.00            
ATOM   4856  NE2 GLN A 466      77.493  76.076  55.033  1.00  0.00            
ATOM   4857 1HE2 GLN A 466      78.417  76.006  55.415  1.00  0.00            
ATOM   4858 2HE2 GLN A 466      76.719  75.679  55.524  1.00  0.00            
ATOM   4859  C   GLN A 466      79.962  80.784  52.636  1.00  0.00            
ATOM   4860  O   GLN A 466      79.607  81.358  51.613  1.00  0.00            
ATOM   4861  N   ALA A 467      80.527  81.371  53.682  1.00  0.00            
ATOM   4862  H   ALA A 467      80.935  80.880  54.443  1.00  0.00            
ATOM   4863  CA  ALA A 467      80.781  82.821  53.800  1.00  0.00            
ATOM   4864  CB  ALA A 467      80.151  83.198  55.144  1.00  0.00            
ATOM   4865  C   ALA A 467      82.244  83.216  53.572  1.00  0.00            
ATOM   4866  O   ALA A 467      82.967  83.605  54.494  1.00  0.00            
ATOM   4867  N   LEU A 468      82.693  82.868  52.375  1.00  0.00            
ATOM   4868  H   LEU A 468      82.002  82.550  51.719  1.00  0.00            
ATOM   4869  CA  LEU A 468      84.010  83.067  51.735  1.00  0.00            
ATOM   4870  CB  LEU A 468      83.696  83.102  50.236  1.00  0.00            
ATOM   4871  CG  LEU A 468      83.012  81.867  49.656  1.00  0.00            
ATOM   4872  CD1 LEU A 468      82.273  82.215  48.373  1.00  0.00            
ATOM   4873  CD2 LEU A 468      84.071  80.826  49.263  1.00  0.00            
ATOM   4874  C   LEU A 468      84.939  84.170  52.244  1.00  0.00            
ATOM   4875  O   LEU A 468      84.769  85.345  51.905  1.00  0.00            
ATOM   4876  N   PRO A 469      85.984  83.754  52.963  1.00  0.00            
ATOM   4877  CA  PRO A 469      86.930  84.727  53.528  1.00  0.00            
ATOM   4878  CB  PRO A 469      87.948  83.869  54.289  1.00  0.00            
ATOM   4879  CG  PRO A 469      87.169  82.622  54.708  1.00  0.00            
ATOM   4880  CD  PRO A 469      86.220  82.429  53.532  1.00  0.00            
ATOM   4881  C   PRO A 469      87.640  85.651  52.529  1.00  0.00            
ATOM   4882  O   PRO A 469      87.741  85.374  51.340  1.00  0.00            
ATOM   4883  N   GLU A 470      88.087  86.849  52.903  1.00  0.00            
ATOM   4884  H   GLU A 470      87.912  87.279  53.785  1.00  0.00            
ATOM   4885  CA  GLU A 470      89.020  87.575  52.027  1.00  0.00            
ATOM   4886  CB  GLU A 470      88.612  89.058  52.099  1.00  0.00            
ATOM   4887  CG  GLU A 470      89.592  90.150  51.677  1.00  0.00            
ATOM   4888  CD  GLU A 470      90.495  90.712  52.781  1.00  0.00            
ATOM   4889  OE1 GLU A 470      91.010  91.800  52.445  1.00  0.00            
ATOM   4890  OE2 GLU A 470      90.668  90.212  53.906  1.00  0.00            
ATOM   4891  C   GLU A 470      90.428  87.192  52.468  1.00  0.00            
ATOM   4892  O   GLU A 470      90.686  86.803  53.603  1.00  0.00            
ATOM   4893  N   PHE A 471      91.301  87.101  51.459  1.00  0.00            
ATOM   4894  H   PHE A 471      91.041  87.186  50.498  1.00  0.00            
ATOM   4895  CA  PHE A 471      92.721  86.808  51.670  1.00  0.00            
ATOM   4896  CB  PHE A 471      93.132  85.464  51.056  1.00  0.00            
ATOM   4897  CG  PHE A 471      92.480  84.318  51.831  1.00  0.00            
ATOM   4898  CD1 PHE A 471      92.714  84.148  53.187  1.00  0.00            
ATOM   4899  HD1 PHE A 471      93.664  84.481  53.608  1.00  0.00            
ATOM   4900  CD2 PHE A 471      91.308  83.780  51.301  1.00  0.00            
ATOM   4901  HD2 PHE A 471      91.084  84.131  50.295  1.00  0.00            
ATOM   4902  CE1 PHE A 471      91.907  83.378  54.025  1.00  0.00            
ATOM   4903  HE1 PHE A 471      92.058  83.452  55.096  1.00  0.00            
ATOM   4904  CE2 PHE A 471      90.499  83.019  52.134  1.00  0.00            
ATOM   4905  HE2 PHE A 471      89.503  82.812  51.731  1.00  0.00            
ATOM   4906  CZ  PHE A 471      90.800  82.751  53.468  1.00  0.00            
ATOM   4907  HZ  PHE A 471      90.330  82.016  54.108  1.00  0.00            
ATOM   4908  C   PHE A 471      93.366  87.969  50.903  1.00  0.00            
ATOM   4909  O   PHE A 471      93.180  88.003  49.682  1.00  0.00            
ATOM   4910  N   ASP A 472      93.862  88.935  51.667  1.00  0.00            
ATOM   4911  H   ASP A 472      94.156  88.687  52.590  1.00  0.00            
ATOM   4912  CA  ASP A 472      94.366  90.254  51.243  1.00  0.00            
ATOM   4913  CB  ASP A 472      95.907  90.272  51.209  1.00  0.00            
ATOM   4914  CG  ASP A 472      96.382  90.135  52.650  1.00  0.00            
ATOM   4915  OD1 ASP A 472      96.739  91.142  53.303  1.00  0.00            
ATOM   4916  OD2 ASP A 472      96.654  88.999  53.094  1.00  0.00            
ATOM   4917  C   ASP A 472      93.768  90.832  49.963  1.00  0.00            
ATOM   4918  O   ASP A 472      94.177  90.476  48.860  1.00  0.00            
ATOM   4919  N   GLY A 473      92.607  91.453  50.156  1.00  0.00            
ATOM   4920  H   GLY A 473      92.217  91.488  51.071  1.00  0.00            
ATOM   4921  CA  GLY A 473      91.826  91.998  49.041  1.00  0.00            
ATOM   4922  C   GLY A 473      90.915  90.980  48.354  1.00  0.00            
ATOM   4923  O   GLY A 473      89.690  91.071  48.338  1.00  0.00            
ATOM   4924  N   LYS A 474      91.576  89.874  48.026  1.00  0.00            
ATOM   4925  H   LYS A 474      92.435  89.694  48.521  1.00  0.00            
ATOM   4926  CA  LYS A 474      91.030  88.846  47.131  1.00  0.00            
ATOM   4927  CB  LYS A 474      92.131  88.003  46.496  1.00  0.00            
ATOM   4928  CG  LYS A 474      93.360  88.792  46.015  1.00  0.00            
ATOM   4929  CD  LYS A 474      94.383  87.872  45.343  1.00  0.00            
ATOM   4930  CE  LYS A 474      95.325  88.667  44.440  1.00  0.00            
ATOM   4931  NZ  LYS A 474      96.294  87.758  43.816  1.00  0.00            
ATOM   4932  HZ1 LYS A 474      95.830  87.284  43.078  1.00  0.00            
ATOM   4933  HZ2 LYS A 474      96.981  88.331  43.370  1.00  0.00            
ATOM   4934  HZ3 LYS A 474      96.732  87.122  44.448  1.00  0.00            
ATOM   4935  C   LYS A 474      90.032  87.890  47.789  1.00  0.00            
ATOM   4936  O   LYS A 474      90.363  87.330  48.829  1.00  0.00            
ATOM   4937  N   ARG A 475      88.794  87.983  47.310  1.00  0.00            
ATOM   4938  H   ARG A 475      88.540  88.627  46.598  1.00  0.00            
ATOM   4939  CA  ARG A 475      87.711  87.083  47.748  1.00  0.00            
ATOM   4940  CB  ARG A 475      86.333  87.629  47.377  1.00  0.00            
ATOM   4941  CG  ARG A 475      85.877  88.795  48.248  1.00  0.00            
ATOM   4942  CD  ARG A 475      85.523  88.222  49.621  1.00  0.00            
ATOM   4943  NE  ARG A 475      85.100  89.314  50.512  1.00  0.00            
ATOM   4944  HE  ARG A 475      84.918  90.218  50.113  1.00  0.00            
ATOM   4945  CZ  ARG A 475      84.942  89.250  51.836  1.00  0.00            
ATOM   4946  NH1 ARG A 475      84.973  88.031  52.404  1.00  0.00            
ATOM   4947 1HH1 ARG A 475      85.253  87.257  51.826  1.00  0.00            
ATOM   4948 2HH1 ARG A 475      84.838  87.864  53.373  1.00  0.00            
ATOM   4949  NH2 ARG A 475      85.081  90.332  52.610  1.00  0.00            
ATOM   4950 1HH2 ARG A 475      85.313  91.206  52.178  1.00  0.00            
ATOM   4951 2HH2 ARG A 475      84.827  90.415  53.563  1.00  0.00            
ATOM   4952  C   ARG A 475      87.841  85.615  47.310  1.00  0.00            
ATOM   4953  O   ARG A 475      88.254  85.405  46.170  1.00  0.00            
ATOM   4954  N   PHE A 476      87.645  84.697  48.248  1.00  0.00            
ATOM   4955  H   PHE A 476      87.507  85.025  49.181  1.00  0.00            
ATOM   4956  CA  PHE A 476      87.691  83.245  48.034  1.00  0.00            
ATOM   4957  CB  PHE A 476      87.733  82.422  49.324  1.00  0.00            
ATOM   4958  CG  PHE A 476      88.330  81.022  49.156  1.00  0.00            
ATOM   4959  CD1 PHE A 476      87.859  80.005  49.968  1.00  0.00            
ATOM   4960  HD1 PHE A 476      86.911  80.122  50.504  1.00  0.00            
ATOM   4961  CD2 PHE A 476      89.513  80.760  48.471  1.00  0.00            
ATOM   4962  HD2 PHE A 476      89.924  81.558  47.846  1.00  0.00            
ATOM   4963  CE1 PHE A 476      88.500  78.774  50.046  1.00  0.00            
ATOM   4964  HE1 PHE A 476      88.082  77.980  50.659  1.00  0.00            
ATOM   4965  CE2 PHE A 476      90.157  79.535  48.450  1.00  0.00            
ATOM   4966  HE2 PHE A 476      91.151  79.534  47.995  1.00  0.00            
ATOM   4967  CZ  PHE A 476      89.631  78.539  49.264  1.00  0.00            
ATOM   4968  HZ  PHE A 476      89.914  77.484  49.203  1.00  0.00            
ATOM   4969  C   PHE A 476      86.601  82.913  47.020  1.00  0.00            
ATOM   4970  O   PHE A 476      85.414  83.049  47.326  1.00  0.00            
ATOM   4971  N   GLN A 477      86.956  82.468  45.821  1.00  0.00            
ATOM   4972  H   GLN A 477      87.928  82.458  45.599  1.00  0.00            
ATOM   4973  CA  GLN A 477      85.994  82.106  44.771  1.00  0.00            
ATOM   4974  CB  GLN A 477      86.001  83.185  43.690  1.00  0.00            
ATOM   4975  CG  GLN A 477      85.046  82.881  42.528  1.00  0.00            
ATOM   4976  CD  GLN A 477      84.368  84.153  42.026  1.00  0.00            
ATOM   4977  OE1 GLN A 477      83.268  84.609  42.315  1.00  0.00            
ATOM   4978  NE2 GLN A 477      85.158  84.899  41.241  1.00  0.00            
ATOM   4979 1HE2 GLN A 477      86.084  84.797  40.895  1.00  0.00            
ATOM   4980 2HE2 GLN A 477      84.709  85.734  40.918  1.00  0.00            
ATOM   4981  C   GLN A 477      86.092  80.728  44.127  1.00  0.00            
ATOM   4982  O   GLN A 477      87.187  80.253  43.828  1.00  0.00            
ATOM   4983  N   ASN A 478      84.978  80.003  44.085  1.00  0.00            
ATOM   4984  H   ASN A 478      84.116  80.267  44.524  1.00  0.00            
ATOM   4985  CA  ASN A 478      84.876  78.629  43.575  1.00  0.00            
ATOM   4986  CB  ASN A 478      83.719  77.939  44.309  1.00  0.00            
ATOM   4987  CG  ASN A 478      83.560  76.454  43.990  1.00  0.00            
ATOM   4988  OD1 ASN A 478      84.393  75.867  43.297  1.00  0.00            
ATOM   4989  ND2 ASN A 478      82.514  75.808  44.511  1.00  0.00            
ATOM   4990 1HD2 ASN A 478      81.968  76.375  45.126  1.00  0.00            
ATOM   4991 2HD2 ASN A 478      82.372  74.828  44.378  1.00  0.00            
ATOM   4992  C   ASN A 478      84.616  78.629  42.070  1.00  0.00            
ATOM   4993  O   ASN A 478      83.534  79.027  41.640  1.00  0.00            
ATOM   4994  N   VAL A 479      85.467  77.926  41.328  1.00  0.00            
ATOM   4995  H   VAL A 479      86.142  77.347  41.789  1.00  0.00            
ATOM   4996  CA  VAL A 479      85.424  77.802  39.871  1.00  0.00            
ATOM   4997  CB  VAL A 479      86.634  77.088  39.287  1.00  0.00            
ATOM   4998  CG1 VAL A 479      87.924  77.900  39.399  1.00  0.00            
ATOM   4999  CG2 VAL A 479      86.831  75.746  39.996  1.00  0.00            
ATOM   5000  C   VAL A 479      84.110  77.290  39.267  1.00  0.00            
ATOM   5001  O   VAL A 479      83.762  77.851  38.236  1.00  0.00            
ATOM   5002  N   ALA A 480      83.516  76.189  39.750  1.00  0.00            
ATOM   5003  H   ALA A 480      83.899  75.895  40.629  1.00  0.00            
ATOM   5004  CA  ALA A 480      82.267  75.608  39.267  1.00  0.00            
ATOM   5005  CB  ALA A 480      82.204  74.221  39.897  1.00  0.00            
ATOM   5006  C   ALA A 480      80.996  76.447  39.422  1.00  0.00            
ATOM   5007  O   ALA A 480      79.874  76.158  38.998  1.00  0.00            
ATOM   5008  N   LYS A 481      81.210  77.702  39.806  1.00  0.00            
ATOM   5009  H   LYS A 481      82.124  78.077  39.761  1.00  0.00            
ATOM   5010  CA  LYS A 481      80.095  78.613  40.120  1.00  0.00            
ATOM   5011  CB  LYS A 481      80.026  78.788  41.643  1.00  0.00            
ATOM   5012  CG  LYS A 481      79.642  77.605  42.536  1.00  0.00            
ATOM   5013  CD  LYS A 481      79.544  77.974  44.020  1.00  0.00            
ATOM   5014  CE  LYS A 481      78.877  76.946  44.934  1.00  0.00            
ATOM   5015  NZ  LYS A 481      78.373  77.499  46.192  1.00  0.00            
ATOM   5016  HZ1 LYS A 481      78.327  76.768  46.878  1.00  0.00            
ATOM   5017  HZ2 LYS A 481      78.875  78.282  46.573  1.00  0.00            
ATOM   5018  HZ3 LYS A 481      77.420  77.815  46.190  1.00  0.00            
ATOM   5019  C   LYS A 481      80.139  79.966  39.415  1.00  0.00            
ATOM   5020  O   LYS A 481      81.169  80.189  38.771  1.00  0.00            
ATOM   5021  N   GLU A 482      79.185  80.881  39.544  1.00  0.00            
ATOM   5022  H   GLU A 482      78.338  80.552  39.961  1.00  0.00            
ATOM   5023  CA  GLU A 482      79.205  82.224  38.941  1.00  0.00            
ATOM   5024  CB  GLU A 482      77.936  83.017  39.289  1.00  0.00            
ATOM   5025  CG  GLU A 482      77.698  83.042  40.797  1.00  0.00            
ATOM   5026  CD  GLU A 482      76.408  83.785  41.151  1.00  0.00            
ATOM   5027  OE1 GLU A 482      75.696  83.321  42.070  1.00  0.00            
ATOM   5028  OE2 GLU A 482      76.091  84.773  40.460  1.00  0.00            
ATOM   5029  C   GLU A 482      80.444  83.072  39.231  1.00  0.00            
ATOM   5030  O   GLU A 482      81.263  82.846  40.115  1.00  0.00            
ATOM   5031  N   GLY A 483      80.557  83.930  38.205  1.00  0.00            
ATOM   5032  H   GLY A 483      79.821  84.006  37.541  1.00  0.00            
ATOM   5033  CA  GLY A 483      81.622  84.941  38.088  1.00  0.00            
ATOM   5034  C   GLY A 483      83.016  84.403  37.775  1.00  0.00            
ATOM   5035  O   GLY A 483      84.010  85.025  38.143  1.00  0.00            
ATOM   5036  N   VAL A 484      83.095  83.315  37.005  1.00  0.00            
ATOM   5037  H   VAL A 484      82.295  82.851  36.633  1.00  0.00            
ATOM   5038  CA  VAL A 484      84.327  82.553  36.776  1.00  0.00            
ATOM   5039  CB  VAL A 484      84.521  81.196  37.458  1.00  0.00            
ATOM   5040  CG1 VAL A 484      86.013  80.897  37.299  1.00  0.00            
ATOM   5041  CG2 VAL A 484      84.016  81.190  38.895  1.00  0.00            
ATOM   5042  C   VAL A 484      84.397  82.414  35.254  1.00  0.00            
ATOM   5043  O   VAL A 484      83.853  81.535  34.589  1.00  0.00            
ATOM   5044  N   LYS A 485      85.102  83.406  34.706  1.00  0.00            
ATOM   5045  H   LYS A 485      85.551  84.082  35.285  1.00  0.00            
ATOM   5046  CA  LYS A 485      85.290  83.649  33.266  1.00  0.00            
ATOM   5047  CB  LYS A 485      84.842  85.098  33.035  1.00  0.00            
ATOM   5048  CG  LYS A 485      84.741  85.500  31.563  1.00  0.00            
ATOM   5049  CD  LYS A 485      83.786  84.482  30.941  1.00  0.00            
ATOM   5050  CE  LYS A 485      83.366  85.013  29.569  1.00  0.00            
ATOM   5051  NZ  LYS A 485      84.519  84.948  28.656  1.00  0.00            
ATOM   5052  HZ1 LYS A 485      85.273  85.525  28.960  1.00  0.00            
ATOM   5053  HZ2 LYS A 485      84.899  84.027  28.728  1.00  0.00            
ATOM   5054  HZ3 LYS A 485      84.243  85.127  27.705  1.00  0.00            
ATOM   5055  C   LYS A 485      86.708  83.353  32.783  1.00  0.00            
ATOM   5056  O   LYS A 485      87.676  83.681  33.465  1.00  0.00            
ATOM   5057  N   PHE A 486      86.829  82.638  31.662  1.00  0.00            
ATOM   5058  H   PHE A 486      86.006  82.330  31.180  1.00  0.00            
ATOM   5059  CA  PHE A 486      88.045  82.257  30.935  1.00  0.00            
ATOM   5060  CB  PHE A 486      87.976  80.810  30.445  1.00  0.00            
ATOM   5061  CG  PHE A 486      87.986  79.741  31.536  1.00  0.00            
ATOM   5062  CD1 PHE A 486      89.114  78.930  31.681  1.00  0.00
[truncated: 678,299 more chars]
