# Supplementary material for: Corresponding Functional Dynamics across the Hsp90 Chaperone Family: Insights from a Multiscale Analysis of MD Simulations
Source: PLoS Comput Biol. 2012 Mar 22;8(3):e1002433. doi: 10.1371/journal.pcbi.1002433 (PMC3310708; doi:10.1371/journal.pcbi.1002433)
Supplement: Text S3 — Coordinate file for the final structure of the Hsp90-ADP simulation. (TXT) [file pcbi.1002433.s013.txt]

REMARK    GENERATED BY TRJCONV
TITLE     DUMMY in water t= 100000.00000
REMARK    THIS IS A SIMULATION BOX
CRYST1  140.000  121.530   96.180  90.00  90.00  90.00 P 1           1
MODEL        0
ATOM      1  N   ALA A   1      42.020  84.330  61.110  1.00  0.00
ATOM      2  H1  ALA A   1      41.160  84.080  60.670  1.00  0.00
ATOM      3  H2  ALA A   1      41.840  85.050  61.790  1.00  0.00
ATOM      4  H3  ALA A   1      42.630  84.550  60.350  1.00  0.00
ATOM      5  CA  ALA A   1      42.630  83.260  61.910  1.00  0.00
ATOM      6  CB  ALA A   1      41.580  82.580  62.810  1.00  0.00
ATOM      7  C   ALA A   1      43.270  82.230  60.990  1.00  0.00
ATOM      8  O   ALA A   1      42.610  81.620  60.150  1.00  0.00
ATOM      9  N   SER A   2      44.590  82.380  61.000  1.00  0.00
ATOM     10  H   SER A   2      45.120  82.940  61.650  1.00  0.00
ATOM     11  CA  SER A   2      45.430  81.740  59.970  1.00  0.00
ATOM     12  CB  SER A   2      45.690  82.600  58.730  1.00  0.00
ATOM     13  OG  SER A   2      44.480  82.900  58.030  1.00  0.00
ATOM     14  HG  SER A   2      44.180  82.130  57.460  1.00  0.00
ATOM     15  C   SER A   2      46.700  81.000  60.390  1.00  0.00
ATOM     16  O   SER A   2      47.260  81.320  61.430  1.00  0.00
ATOM     17  N   GLU A   3      46.630  79.740  59.970  1.00  0.00
ATOM     18  H   GLU A   3      45.880  79.290  59.490  1.00  0.00
ATOM     19  CA  GLU A   3      47.780  78.840  60.120  1.00  0.00
ATOM     20  CB  GLU A   3      47.060  77.490  60.100  1.00  0.00
ATOM     21  CG  GLU A   3      46.500  76.880  58.810  1.00  0.00
ATOM     22  CD  GLU A   3      45.430  77.800  58.210  1.00  0.00
ATOM     23  OE1 GLU A   3      44.510  78.230  58.940  1.00  0.00
ATOM     24  OE2 GLU A   3      45.700  78.430  57.170  1.00  0.00
ATOM     25  C   GLU A   3      48.880  79.030  59.070  1.00  0.00
ATOM     26  O   GLU A   3      50.060  79.110  59.390  1.00  0.00
ATOM     27  N   THR A   4      48.360  79.320  57.880  1.00  0.00
ATOM     28  H   THR A   4      47.400  79.600  57.820  1.00  0.00
ATOM     29  CA  THR A   4      49.210  79.560  56.700  1.00  0.00
ATOM     30  CB  THR A   4      48.480  79.270  55.390  1.00  0.00
ATOM     31  OG1 THR A   4      47.220  79.950  55.350  1.00  0.00
ATOM     32  HG1 THR A   4      46.670  79.190  55.700  1.00  0.00
ATOM     33  CG2 THR A   4      48.240  77.780  55.110  1.00  0.00
ATOM     34  C   THR A   4      49.790  80.970  56.620  1.00  0.00
ATOM     35  O   THR A   4      49.080  81.970  56.600  1.00  0.00
ATOM     36  N   PHE A   5      51.110  81.160  56.520  1.00  0.00
ATOM     37  H   PHE A   5      51.720  80.460  56.880  1.00  0.00
ATOM     38  CA  PHE A   5      51.750  82.420  56.120  1.00  0.00
ATOM     39  CB  PHE A   5      52.380  83.200  57.280  1.00  0.00
ATOM     40  CG  PHE A   5      51.390  83.390  58.440  1.00  0.00
ATOM     41  CD1 PHE A   5      51.040  82.290  59.210  1.00  0.00
ATOM     42  HD1 PHE A   5      51.360  81.290  58.940  1.00  0.00
ATOM     43  CD2 PHE A   5      50.840  84.650  58.640  1.00  0.00
ATOM     44  HD2 PHE A   5      51.400  85.550  58.430  1.00  0.00
ATOM     45  CE1 PHE A   5      49.930  82.500  60.030  1.00  0.00
ATOM     46  HE1 PHE A   5      49.530  81.660  60.610  1.00  0.00
ATOM     47  CE2 PHE A   5      49.730  84.780  59.470  1.00  0.00
ATOM     48  HE2 PHE A   5      49.160  85.710  59.450  1.00  0.00
ATOM     49  CZ  PHE A   5      49.270  83.700  60.220  1.00  0.00
ATOM     50  HZ  PHE A   5      48.260  83.670  60.640  1.00  0.00
ATOM     51  C   PHE A   5      52.800  82.220  55.030  1.00  0.00
ATOM     52  O   PHE A   5      53.710  81.440  55.260  1.00  0.00
ATOM     53  N   GLU A   6      52.800  83.140  54.070  1.00  0.00
ATOM     54  H   GLU A   6      52.090  83.840  54.010  1.00  0.00
ATOM     55  CA  GLU A   6      53.820  83.210  53.010  1.00  0.00
ATOM     56  CB  GLU A   6      53.550  84.350  52.020  1.00  0.00
ATOM     57  CG  GLU A   6      52.150  84.230  51.430  1.00  0.00
ATOM     58  CD  GLU A   6      51.550  85.560  50.970  1.00  0.00
ATOM     59  OE1 GLU A   6      51.000  85.610  49.850  1.00  0.00
ATOM     60  OE2 GLU A   6      51.640  86.520  51.770  1.00  0.00
ATOM     61  C   GLU A   6      55.200  83.480  53.620  1.00  0.00
ATOM     62  O   GLU A   6      55.480  84.580  54.090  1.00  0.00
ATOM     63  N   PHE A   7      56.090  82.500  53.500  1.00  0.00
ATOM     64  H   PHE A   7      55.780  81.550  53.400  1.00  0.00
ATOM     65  CA  PHE A   7      57.520  82.530  53.840  1.00  0.00
ATOM     66  CB  PHE A   7      58.200  81.250  53.360  1.00  0.00
ATOM     67  CG  PHE A   7      59.610  80.950  53.890  1.00  0.00
ATOM     68  CD1 PHE A   7      60.320  79.860  53.410  1.00  0.00
ATOM     69  HD1 PHE A   7      59.900  79.170  52.680  1.00  0.00
ATOM     70  CD2 PHE A   7      60.180  81.640  54.950  1.00  0.00
ATOM     71  HD2 PHE A   7      59.540  82.410  55.370  1.00  0.00
ATOM     72  CE1 PHE A   7      61.500  79.420  54.000  1.00  0.00
ATOM     73  HE1 PHE A   7      62.130  78.670  53.510  1.00  0.00
ATOM     74  CE2 PHE A   7      61.430  81.290  55.450  1.00  0.00
ATOM     75  HE2 PHE A   7      61.750  81.840  56.340  1.00  0.00
ATOM     76  CZ  PHE A   7      62.130  80.180  54.980  1.00  0.00
ATOM     77  HZ  PHE A   7      63.170  79.990  55.220  1.00  0.00
ATOM     78  C   PHE A   7      58.250  83.770  53.320  1.00  0.00
ATOM     79  O   PHE A   7      58.930  84.430  54.110  1.00  0.00
ATOM     80  N   GLN A   8      57.950  84.100  52.070  1.00  0.00
ATOM     81  H   GLN A   8      57.290  83.480  51.650  1.00  0.00
ATOM     82  CA  GLN A   8      58.480  85.210  51.260  1.00  0.00
ATOM     83  CB  GLN A   8      57.710  85.260  49.940  1.00  0.00
ATOM     84  CG  GLN A   8      57.790  83.990  49.090  1.00  0.00
ATOM     85  CD  GLN A   8      56.500  83.240  49.450  1.00  0.00
ATOM     86  OE1 GLN A   8      56.490  82.170  50.050  1.00  0.00
ATOM     87  NE2 GLN A   8      55.400  83.470  48.740  1.00  0.00
ATOM     88 1HE2 GLN A   8      55.440  84.160  48.020  1.00  0.00
ATOM     89 2HE2 GLN A   8      54.680  82.770  48.770  1.00  0.00
ATOM     90  C   GLN A   8      58.450  86.600  51.900  1.00  0.00
ATOM     91  O   GLN A   8      57.340  87.100  52.030  1.00  0.00
ATOM     92  N   ALA A   9      59.640  87.150  52.110  1.00  0.00
ATOM     93  H   ALA A   9      60.550  86.760  51.960  1.00  0.00
ATOM     94  CA  ALA A   9      59.740  88.380  52.910  1.00  0.00
ATOM     95  CB  ALA A   9      61.200  88.750  53.170  1.00  0.00
ATOM     96  C   ALA A   9      58.910  89.560  52.400  1.00  0.00
ATOM     97  O   ALA A   9      58.670  89.630  51.200  1.00  0.00
ATOM     98  N   GLU A  10      58.390  90.310  53.370  1.00  0.00
ATOM     99  H   GLU A  10      58.470  89.920  54.290  1.00  0.00
ATOM    100  CA  GLU A  10      57.540  91.490  53.180  1.00  0.00
ATOM    101  CB  GLU A  10      56.660  91.640  54.420  1.00  0.00
ATOM    102  CG  GLU A  10      55.310  92.320  54.160  1.00  0.00
ATOM    103  CD  GLU A  10      55.470  93.820  53.910  1.00  0.00
ATOM    104  OE1 GLU A  10      55.930  94.610  54.760  1.00  0.00
ATOM    105  OE2 GLU A  10      55.180  94.220  52.760  1.00  0.00
ATOM    106  C   GLU A  10      58.420  92.750  53.180  1.00  0.00
ATOM    107  O   GLU A  10      59.460  92.900  53.820  1.00  0.00
ATOM    108  N   ILE A  11      57.970  93.630  52.290  1.00  0.00
ATOM    109  H   ILE A  11      56.990  93.660  52.090  1.00  0.00
ATOM    110  CA  ILE A  11      58.760  94.820  51.950  1.00  0.00
ATOM    111  CB  ILE A  11      58.010  95.770  51.010  1.00  0.00
ATOM    112  CG1 ILE A  11      56.760  96.340  51.680  1.00  0.00
ATOM    113  CG2 ILE A  11      57.620  95.070  49.710  1.00  0.00
ATOM    114  CD  ILE A  11      56.350  97.570  50.870  1.00  0.00
ATOM    115  C   ILE A  11      59.400  95.700  53.030  1.00  0.00
ATOM    116  O   ILE A  11      60.600  95.950  52.980  1.00  0.00
ATOM    117  N   THR A  12      58.720  95.670  54.170  1.00  0.00
ATOM    118  H   THR A  12      57.830  95.230  54.310  1.00  0.00
ATOM    119  CA  THR A  12      59.320  96.360  55.320  1.00  0.00
ATOM    120  CB  THR A  12      58.370  96.460  56.510  1.00  0.00
ATOM    121  OG1 THR A  12      57.700  95.210  56.720  1.00  0.00
ATOM    122  HG1 THR A  12      56.840  95.210  56.200  1.00  0.00
ATOM    123  CG2 THR A  12      57.410  97.640  56.350  1.00  0.00
ATOM    124  C   THR A  12      60.610  95.690  55.810  1.00  0.00
ATOM    125  O   THR A  12      61.660  96.290  56.010  1.00  0.00
ATOM    126  N   GLN A  13      60.530  94.370  55.930  1.00  0.00
ATOM    127  H   GLN A  13      59.690  93.910  55.660  1.00  0.00
ATOM    128  CA  GLN A  13      61.620  93.440  56.300  1.00  0.00
ATOM    129  CB  GLN A  13      60.980  92.060  56.190  1.00  0.00
ATOM    130  CG  GLN A  13      59.800  91.720  57.100  1.00  0.00
ATOM    131  CD  GLN A  13      59.450  90.230  56.990  1.00  0.00
ATOM    132  OE1 GLN A  13      58.800  89.840  56.030  1.00  0.00
ATOM    133  NE2 GLN A  13      59.870  89.390  57.940  1.00  0.00
ATOM    134 1HE2 GLN A  13      60.580  89.590  58.610  1.00  0.00
ATOM    135 2HE2 GLN A  13      59.340  88.550  58.020  1.00  0.00
ATOM    136  C   GLN A  13      62.860  93.530  55.410  1.00  0.00
ATOM    137  O   GLN A  13      63.920  93.980  55.820  1.00  0.00
ATOM    138  N   LEU A  14      62.570  93.650  54.120  1.00  0.00
ATOM    139  H   LEU A  14      61.860  93.050  53.740  1.00  0.00
ATOM    140  CA  LEU A  14      63.490  94.040  53.040  1.00  0.00
ATOM    141  CB  LEU A  14      62.870  93.830  51.660  1.00  0.00
ATOM    142  CG  LEU A  14      62.380  92.380  51.530  1.00  0.00
ATOM    143  CD1 LEU A  14      61.490  92.210  50.300  1.00  0.00
ATOM    144  CD2 LEU A  14      63.490  91.350  51.320  1.00  0.00
ATOM    145  C   LEU A  14      64.080  95.450  53.090  1.00  0.00
ATOM    146  O   LEU A  14      65.290  95.580  53.280  1.00  0.00
ATOM    147  N   MET A  15      63.200  96.440  53.220  1.00  0.00
ATOM    148  H   MET A  15      62.210  96.260  53.160  1.00  0.00
ATOM    149  CA  MET A  15      63.540  97.850  53.420  1.00  0.00
ATOM    150  CB  MET A  15      62.300  98.740  53.450  1.00  0.00
ATOM    151  CG  MET A  15      61.620  98.960  52.100  1.00  0.00
ATOM    152  SD  MET A  15      62.450 100.120  50.960  1.00  0.00
ATOM    153  CE  MET A  15      63.240  98.930  49.910  1.00  0.00
ATOM    154  C   MET A  15      64.410  98.110  54.650  1.00  0.00
ATOM    155  O   MET A  15      65.050  99.160  54.770  1.00  0.00
ATOM    156  N   SER A  16      64.350  97.210  55.620  1.00  0.00
ATOM    157  H   SER A  16      63.710  96.440  55.580  1.00  0.00
ATOM    158  CA  SER A  16      65.070  97.280  56.910  1.00  0.00
ATOM    159  CB  SER A  16      64.230  96.490  57.920  1.00  0.00
ATOM    160  OG  SER A  16      64.890  96.570  59.180  1.00  0.00
ATOM    161  HG  SER A  16      64.630  95.810  59.780  1.00  0.00
ATOM    162  C   SER A  16      66.470  96.690  56.780  1.00  0.00
ATOM    163  O   SER A  16      67.440  97.320  57.200  1.00  0.00
ATOM    164  N   LEU A  17      66.500  95.500  56.180  1.00  0.00
ATOM    165  H   LEU A  17      65.640  95.060  55.940  1.00  0.00
ATOM    166  CA  LEU A  17      67.790  94.800  56.030  1.00  0.00
ATOM    167  CB  LEU A  17      67.710  93.500  55.220  1.00  0.00
ATOM    168  CG  LEU A  17      66.760  92.460  55.800  1.00  0.00
ATOM    169  CD1 LEU A  17      66.100  91.650  54.680  1.00  0.00
ATOM    170  CD2 LEU A  17      67.590  91.430  56.590  1.00  0.00
ATOM    171  C   LEU A  17      68.980  95.620  55.510  1.00  0.00
ATOM    172  O   LEU A  17      70.010  95.690  56.190  1.00  0.00
ATOM    173  N   ILE A  18      68.740  96.470  54.520  1.00  0.00
ATOM    174  H   ILE A  18      67.950  96.420  53.920  1.00  0.00
ATOM    175  CA  ILE A  18      69.780  97.380  54.010  1.00  0.00
ATOM    176  CB  ILE A  18      69.530  97.870  52.580  1.00  0.00
ATOM    177  CG1 ILE A  18      68.140  98.390  52.200  1.00  0.00
ATOM    178  CG2 ILE A  18      70.160  96.940  51.550  1.00  0.00
ATOM    179  CD  ILE A  18      67.900  99.840  52.620  1.00  0.00
ATOM    180  C   ILE A  18      70.250  98.540  54.880  1.00  0.00
ATOM    181  O   ILE A  18      71.310  99.090  54.590  1.00  0.00
ATOM    182  N   ILE A  19      69.510  98.910  55.920  1.00  0.00
ATOM    183  H   ILE A  19      68.670  98.410  56.150  1.00  0.00
ATOM    184  CA  ILE A  19      69.940  99.860  56.950  1.00  0.00
ATOM    185  CB  ILE A  19      68.840 100.910  57.020  1.00  0.00
ATOM    186  CG1 ILE A  19      67.440 100.370  57.310  1.00  0.00
ATOM    187  CG2 ILE A  19      68.750 101.800  55.780  1.00  0.00
ATOM    188  CD  ILE A  19      66.840 100.350  58.720  1.00  0.00
ATOM    189  C   ILE A  19      70.340  99.250  58.290  1.00  0.00
ATOM    190  O   ILE A  19      71.160  99.800  59.020  1.00  0.00
ATOM    191  N   ASN A  20      69.740  98.100  58.590  1.00  0.00
ATOM    192  H   ASN A  20      68.990  97.730  58.050  1.00  0.00
ATOM    193  CA  ASN A  20      70.050  97.220  59.730  1.00  0.00
ATOM    194  CB  ASN A  20      68.920  96.220  59.940  1.00  0.00
ATOM    195  CG  ASN A  20      69.070  95.490  61.280  1.00  0.00
ATOM    196  OD1 ASN A  20      69.620  96.080  62.210  1.00  0.00
ATOM    197  ND2 ASN A  20      68.500  94.320  61.520  1.00  0.00
ATOM    198 1HD2 ASN A  20      68.020  93.830  60.790  1.00  0.00
ATOM    199 2HD2 ASN A  20      68.780  93.710  62.260  1.00  0.00
ATOM    200  C   ASN A  20      71.410  96.540  59.590  1.00  0.00
ATOM    201  O   ASN A  20      72.440  96.940  60.130  1.00  0.00
ATOM    202  N   THR A  21      71.470  95.610  58.640  1.00  0.00
ATOM    203  H   THR A  21      70.670  95.340  58.100  1.00  0.00
ATOM    204  CA  THR A  21      72.660  94.770  58.420  1.00  0.00
ATOM    205  CB  THR A  21      72.400  93.280  58.150  1.00  0.00
ATOM    206  OG1 THR A  21      71.560  93.150  57.000  1.00  0.00
ATOM    207  HG1 THR A  21      71.860  93.790  56.300  1.00  0.00
ATOM    208  CG2 THR A  21      71.850  92.520  59.360  1.00  0.00
ATOM    209  C   THR A  21      73.610  95.310  57.350  1.00  0.00
ATOM    210  O   THR A  21      73.970  94.620  56.400  1.00  0.00
ATOM    211  N   VAL A  22      73.970  96.580  57.540  1.00  0.00
ATOM    212  H   VAL A  22      73.730  96.980  58.430  1.00  0.00
ATOM    213  CA  VAL A  22      74.990  97.340  56.810  1.00  0.00
ATOM    214  CB  VAL A  22      74.900  98.810  57.200  1.00  0.00
ATOM    215  CG1 VAL A  22      73.640  99.460  56.630  1.00  0.00
ATOM    216  CG2 VAL A  22      74.940  99.230  58.670  1.00  0.00
ATOM    217  C   VAL A  22      76.470  96.940  56.710  1.00  0.00
ATOM    218  O   VAL A  22      77.410  97.450  57.310  1.00  0.00
ATOM    219  N   TYR A  23      76.590  95.980  55.800  1.00  0.00
ATOM    220  H   TYR A  23      75.720  95.500  55.680  1.00  0.00
ATOM    221  CA  TYR A  23      77.810  95.340  55.270  1.00  0.00
ATOM    222  CB  TYR A  23      77.350  94.140  54.440  1.00  0.00
ATOM    223  CG  TYR A  23      78.430  93.310  53.740  1.00  0.00
ATOM    224  CD1 TYR A  23      78.530  93.420  52.360  1.00  0.00
ATOM    225  HD1 TYR A  23      77.850  94.090  51.840  1.00  0.00
ATOM    226  CD2 TYR A  23      79.470  92.700  54.440  1.00  0.00
ATOM    227  HD2 TYR A  23      79.430  92.800  55.520  1.00  0.00
ATOM    228  CE1 TYR A  23      79.640  92.900  51.700  1.00  0.00
ATOM    229  HE1 TYR A  23      79.790  93.220  50.670  1.00  0.00
ATOM    230  CE2 TYR A  23      80.630  92.220  53.840  1.00  0.00
ATOM    231  HE2 TYR A  23      81.300  91.510  54.320  1.00  0.00
ATOM    232  CZ  TYR A  23      80.670  92.340  52.450  1.00  0.00
ATOM    233  OH  TYR A  23      81.710  91.830  51.740  1.00  0.00
ATOM    234  HH  TYR A  23      81.660  92.290  50.860  1.00  0.00
ATOM    235  C   TYR A  23      78.850  96.200  54.550  1.00  0.00
ATOM    236  O   TYR A  23      78.880  96.420  53.340  1.00  0.00
ATOM    237  N   SER A  24      79.630  96.810  55.430  1.00  0.00
ATOM    238  H   SER A  24      79.360  96.730  56.390  1.00  0.00
ATOM    239  CA  SER A  24      80.600  97.820  54.980  1.00  0.00
ATOM    240  CB  SER A  24      80.870  98.730  56.180  1.00  0.00
ATOM    241  OG  SER A  24      81.430  99.980  55.790  1.00  0.00
ATOM    242  HG  SER A  24      81.980 100.300  56.560  1.00  0.00
ATOM    243  C   SER A  24      81.890  97.260  54.380  1.00  0.00
ATOM    244  O   SER A  24      82.800  96.920  55.130  1.00  0.00
ATOM    245  N   ASN A  25      81.990  97.030  53.070  1.00  0.00
ATOM    246  H   ASN A  25      81.190  97.120  52.480  1.00  0.00
ATOM    247  CA  ASN A  25      83.190  96.530  52.390  1.00  0.00
ATOM    248  CB  ASN A  25      83.080  95.030  52.100  1.00  0.00
ATOM    249  CG  ASN A  25      84.450  94.500  51.640  1.00  0.00
ATOM    250  OD1 ASN A  25      85.470  94.690  52.300  1.00  0.00
ATOM    251  ND2 ASN A  25      84.590  93.730  50.560  1.00  0.00
ATOM    252 1HD2 ASN A  25      83.810  93.460  50.000  1.00  0.00
ATOM    253 2HD2 ASN A  25      85.530  93.720  50.220  1.00  0.00
ATOM    254  C   ASN A  25      83.500  97.330  51.120  1.00  0.00
ATOM    255  O   ASN A  25      82.680  97.360  50.200  1.00  0.00
ATOM    256  N   LYS A  26      84.780  97.600  50.910  1.00  0.00
ATOM    257  H   LYS A  26      85.510  97.160  51.440  1.00  0.00
ATOM    258  CA  LYS A  26      85.250  98.550  49.880  1.00  0.00
ATOM    259  CB  LYS A  26      86.710  98.940  50.060  1.00  0.00
ATOM    260  CG  LYS A  26      87.050  99.570  51.410  1.00  0.00
ATOM    261  CD  LYS A  26      88.530  99.920  51.570  1.00  0.00
ATOM    262  CE  LYS A  26      89.000 100.220  53.000  1.00  0.00
ATOM    263  NZ  LYS A  26      88.640  99.150  53.930  1.00  0.00
ATOM    264  HZ1 LYS A  26      88.520  98.340  53.350  1.00  0.00
ATOM    265  HZ2 LYS A  26      89.410  99.140  54.570  1.00  0.00
ATOM    266  HZ3 LYS A  26      87.790  99.290  54.440  1.00  0.00
ATOM    267  C   LYS A  26      84.990  97.970  48.490  1.00  0.00
ATOM    268  O   LYS A  26      84.840  98.750  47.550  1.00  0.00
ATOM    269  N   GLU A  27      85.170  96.660  48.300  1.00  0.00
ATOM    270  H   GLU A  27      85.550  96.120  49.060  1.00  0.00
ATOM    271  CA  GLU A  27      85.020  95.820  47.110  1.00  0.00
ATOM    272  CB  GLU A  27      85.530  94.420  47.450  1.00  0.00
ATOM    273  CG  GLU A  27      87.050  94.380  47.650  1.00  0.00
ATOM    274  CD  GLU A  27      87.370  94.500  49.140  1.00  0.00
ATOM    275  OE1 GLU A  27      87.460  93.470  49.850  1.00  0.00
ATOM    276  OE2 GLU A  27      87.570  95.600  49.720  1.00  0.00
ATOM    277  C   GLU A  27      83.610  95.970  46.540  1.00  0.00
ATOM    278  O   GLU A  27      83.470  96.570  45.480  1.00  0.00
ATOM    279  N   ILE A  28      82.560  95.450  47.170  1.00  0.00
ATOM    280  H   ILE A  28      82.620  94.580  47.650  1.00  0.00
ATOM    281  CA  ILE A  28      81.160  95.780  46.880  1.00  0.00
ATOM    282  CB  ILE A  28      80.180  95.080  47.820  1.00  0.00
ATOM    283  CG1 ILE A  28      78.770  94.990  47.240  1.00  0.00
ATOM    284  CG2 ILE A  28      79.850  95.740  49.160  1.00  0.00
ATOM    285  CD  ILE A  28      78.830  94.150  45.960  1.00  0.00
ATOM    286  C   ILE A  28      80.860  97.250  46.550  1.00  0.00
ATOM    287  O   ILE A  28      80.280  97.550  45.510  1.00  0.00
ATOM    288  N   PHE A  29      81.190  98.120  47.500  1.00  0.00
ATOM    289  H   PHE A  29      81.310  97.790  48.440  1.00  0.00
ATOM    290  CA  PHE A  29      81.310  99.580  47.390  1.00  0.00
ATOM    291  CB  PHE A  29      82.260 100.160  48.430  1.00  0.00
ATOM    292  CG  PHE A  29      82.670 101.630  48.270  1.00  0.00
ATOM    293  CD1 PHE A  29      84.000 102.020  48.370  1.00  0.00
ATOM    294  HD1 PHE A  29      84.820 101.380  48.690  1.00  0.00
ATOM    295  CD2 PHE A  29      81.710 102.570  47.920  1.00  0.00
ATOM    296  HD2 PHE A  29      80.790 102.140  47.530  1.00  0.00
ATOM    297  CE1 PHE A  29      84.370 103.340  48.120  1.00  0.00
ATOM    298  HE1 PHE A  29      85.410 103.630  48.300  1.00  0.00
ATOM    299  CE2 PHE A  29      82.070 103.880  47.630  1.00  0.00
ATOM    300  HE2 PHE A  29      81.330 104.490  47.110  1.00  0.00
ATOM    301  CZ  PHE A  29      83.400 104.260  47.740  1.00  0.00
ATOM    302  HZ  PHE A  29      83.720 105.260  47.420  1.00  0.00
ATOM    303  C   PHE A  29      81.560  99.970  45.930  1.00  0.00
ATOM    304  O   PHE A  29      80.630 100.240  45.170  1.00  0.00
ATOM    305  N   LEU A  30      82.840  99.960  45.590  1.00  0.00
ATOM    306  H   LEU A  30      83.610  99.920  46.240  1.00  0.00
ATOM    307  CA  LEU A  30      83.320 100.320  44.250  1.00  0.00
ATOM    308  CB  LEU A  30      84.840 100.150  44.260  1.00  0.00
ATOM    309  CG  LEU A  30      85.430 101.050  45.340  1.00  0.00
ATOM    310  CD1 LEU A  30      86.900 100.650  45.450  1.00  0.00
ATOM    311  CD2 LEU A  30      85.360 102.530  44.970  1.00  0.00
ATOM    312  C   LEU A  30      82.610  99.620  43.090  1.00  0.00
ATOM    313  O   LEU A  30      82.010 100.270  42.240  1.00  0.00
ATOM    314  N   ARG A  31      82.420  98.310  43.260  1.00  0.00
ATOM    315  H   ARG A  31      82.780  97.800  44.040  1.00  0.00
ATOM    316  CA  ARG A  31      81.720  97.510  42.250  1.00  0.00
ATOM    317  CB  ARG A  31      81.540  96.010  42.470  1.00  0.00
ATOM    318  CG  ARG A  31      82.880  95.390  42.070  1.00  0.00
ATOM    319  CD  ARG A  31      82.860  93.860  42.120  1.00  0.00
ATOM    320  NE  ARG A  31      84.100  93.560  42.850  1.00  0.00
ATOM    321  HE  ARG A  31      84.980  93.740  42.400  1.00  0.00
ATOM    322  CZ  ARG A  31      84.210  93.060  44.090  1.00  0.00
ATOM    323  NH1 ARG A  31      83.110  92.690  44.750  1.00  0.00
ATOM    324 1HH1 ARG A  31      82.200  92.840  44.360  1.00  0.00
ATOM    325 2HH1 ARG A  31      83.190  92.260  45.660  1.00  0.00
ATOM    326  NH2 ARG A  31      85.430  92.850  44.600  1.00  0.00
ATOM    327 1HH2 ARG A  31      86.180  93.130  44.010  1.00  0.00
ATOM    328 2HH2 ARG A  31      85.470  92.380  45.480  1.00  0.00
ATOM    329  C   ARG A  31      80.350  98.070  41.870  1.00  0.00
ATOM    330  O   ARG A  31      80.170  98.300  40.670  1.00  0.00
ATOM    331  N   GLU A  32      79.580  98.520  42.850  1.00  0.00
ATOM    332  H   GLU A  32      79.680  98.280  43.820  1.00  0.00
ATOM    333  CA  GLU A  32      78.230  99.090  42.740  1.00  0.00
ATOM    334  CB  GLU A  32      77.520  99.250  44.090  1.00  0.00
ATOM    335  CG  GLU A  32      75.990  99.340  44.080  1.00  0.00
ATOM    336  CD  GLU A  32      75.150  98.170  43.580  1.00  0.00
ATOM    337  OE1 GLU A  32      75.500  97.450  42.630  1.00  0.00
ATOM    338  OE2 GLU A  32      74.040  97.910  44.090  1.00  0.00
ATOM    339  C   GLU A  32      78.150 100.440  42.030  1.00  0.00
ATOM    340  O   GLU A  32      77.320 100.550  41.130  1.00  0.00
ATOM    341  N   LEU A  33      79.170 101.290  42.090  1.00  0.00
ATOM    342  H   LEU A  33      79.820 101.060  42.810  1.00  0.00
ATOM    343  CA  LEU A  33      79.380 102.640  41.540  1.00  0.00
ATOM    344  CB  LEU A  33      80.690 103.280  42.020  1.00  0.00
ATOM    345  CG  LEU A  33      80.580 103.640  43.500  1.00  0.00
ATOM    346  CD1 LEU A  33      82.000 104.020  43.930  1.00  0.00
ATOM    347  CD2 LEU A  33      79.640 104.810  43.780  1.00  0.00
ATOM    348  C   LEU A  33      79.600 102.570  40.030  1.00  0.00
ATOM    349  O   LEU A  33      78.840 103.110  39.230  1.00  0.00
ATOM    350  N   ILE A  34      80.400 101.600  39.600  1.00  0.00
ATOM    351  H   ILE A  34      80.940 101.040  40.220  1.00  0.00
ATOM    352  CA  ILE A  34      80.620 101.300  38.170  1.00  0.00
ATOM    353  CB  ILE A  34      81.990 100.750  37.750  1.00  0.00
ATOM    354  CG1 ILE A  34      82.570  99.750  38.750  1.00  0.00
ATOM    355  CG2 ILE A  34      83.050 101.850  37.730  1.00  0.00
ATOM    356  CD  ILE A  34      82.520  98.360  38.100  1.00  0.00
ATOM    357  C   ILE A  34      79.490 100.460  37.580  1.00  0.00
ATOM    358  O   ILE A  34      79.290 100.630  36.380  1.00  0.00
ATOM    359  N   SER A  35      78.950  99.540  38.370  1.00  0.00
ATOM    360  H   SER A  35      79.460  99.140  39.130  1.00  0.00
ATOM    361  CA  SER A  35      77.660  98.890  38.080  1.00  0.00
ATOM    362  CB  SER A  35      77.260  97.980  39.250  1.00  0.00
ATOM    363  OG  SER A  35      78.140  96.860  39.330  1.00  0.00
ATOM    364  HG  SER A  35      78.180  96.540  40.280  1.00  0.00
ATOM    365  C   SER A  35      76.610  99.940  37.710  1.00  0.00
ATOM    366  O   SER A  35      76.110  99.870  36.590  1.00  0.00
ATOM    367  N   ASN A  36      76.310 100.800  38.680  1.00  0.00
ATOM    368  H   ASN A  36      76.520 100.710  39.650  1.00  0.00
ATOM    369  CA  ASN A  36      75.440 101.930  38.310  1.00  0.00
ATOM    370  CB  ASN A  36      75.550 102.980  39.420  1.00  0.00
ATOM    371  CG  ASN A  36      75.040 102.690  40.830  1.00  0.00
ATOM    372  OD1 ASN A  36      74.370 101.680  41.060  1.00  0.00
ATOM    373  ND2 ASN A  36      75.040 103.730  41.650  1.00  0.00
ATOM    374 1HD2 ASN A  36      75.310 104.630  41.310  1.00  0.00
ATOM    375 2HD2 ASN A  36      74.520 103.710  42.500  1.00  0.00
ATOM    376  C   ASN A  36      75.880 102.640  37.030  1.00  0.00
ATOM    377  O   ASN A  36      75.050 102.830  36.140  1.00  0.00
ATOM    378  N   ALA A  37      77.150 103.040  36.970  1.00  0.00
ATOM    379  H   ALA A  37      77.670 103.030  37.820  1.00  0.00
ATOM    380  CA  ALA A  37      77.730 103.770  35.830  1.00  0.00
ATOM    381  CB  ALA A  37      79.220 104.040  36.050  1.00  0.00
ATOM    382  C   ALA A  37      77.440 103.030  34.530  1.00  0.00
ATOM    383  O   ALA A  37      76.890 103.600  33.590  1.00  0.00
ATOM    384  N   SER A  38      77.720 101.730  34.470  1.00  0.00
ATOM    385  H   SER A  38      78.150 101.310  35.270  1.00  0.00
ATOM    386  CA  SER A  38      77.560 100.860  33.300  1.00  0.00
ATOM    387  CB  SER A  38      78.010  99.420  33.510  1.00  0.00
ATOM    388  OG  SER A  38      79.430  99.290  33.610  1.00  0.00
ATOM    389  HG  SER A  38      79.730  98.420  34.000  1.00  0.00
ATOM    390  C   SER A  38      76.100 100.830  32.830  1.00  0.00
ATOM    391  O   SER A  38      75.790 101.030  31.660  1.00  0.00
ATOM    392  N   ASP A  39      75.170 100.690  33.780  1.00  0.00
ATOM    393  H   ASP A  39      75.550 100.640  34.700  1.00  0.00
ATOM    394  CA  ASP A  39      73.720 100.470  33.630  1.00  0.00
ATOM    395  CB  ASP A  39      73.130  99.940  34.930  1.00  0.00
ATOM    396  CG  ASP A  39      71.770  99.260  34.800  1.00  0.00
ATOM    397  OD1 ASP A  39      70.720  99.860  34.510  1.00  0.00
ATOM    398  OD2 ASP A  39      71.800  98.070  35.200  1.00  0.00
ATOM    399  C   ASP A  39      73.070 101.780  33.160  1.00  0.00
ATOM    400  O   ASP A  39      72.560 101.840  32.040  1.00  0.00
ATOM    401  N   ALA A  40      73.380 102.850  33.870  1.00  0.00
ATOM    402  H   ALA A  40      73.880 102.920  34.730  1.00  0.00
ATOM    403  CA  ALA A  40      72.710 104.130  33.580  1.00  0.00
ATOM    404  CB  ALA A  40      73.140 105.130  34.660  1.00  0.00
ATOM    405  C   ALA A  40      73.040 104.590  32.160  1.00  0.00
ATOM    406  O   ALA A  40      72.250 105.150  31.400  1.00  0.00
ATOM    407  N   LEU A  41      74.320 104.400  31.860  1.00  0.00
ATOM    408  H   LEU A  41      74.860 103.970  32.590  1.00  0.00
ATOM    409  CA  LEU A  41      74.970 104.930  30.650  1.00  0.00
ATOM    410  CB  LEU A  41      76.390 105.430  30.910  1.00  0.00
ATOM    411  CG  LEU A  41      76.450 106.860  31.450  1.00  0.00
ATOM    412  CD1 LEU A  41      76.180 106.980  32.950  1.00  0.00
ATOM    413  CD2 LEU A  41      77.850 107.340  31.070  1.00  0.00
ATOM    414  C   LEU A  41      74.800 104.140  29.350  1.00  0.00
ATOM    415  O   LEU A  41      74.740 104.690  28.250  1.00  0.00
ATOM    416  N   ASP A  42      74.700 102.830  29.570  1.00  0.00
ATOM    417  H   ASP A  42      75.100 102.300  30.310  1.00  0.00
ATOM    418  CA  ASP A  42      74.210 101.900  28.550  1.00  0.00
ATOM    419  CB  ASP A  42      74.570 100.460  28.930  1.00  0.00
ATOM    420  CG  ASP A  42      74.150  99.550  27.780  1.00  0.00
ATOM    421  OD1 ASP A  42      73.530  98.490  27.990  1.00  0.00
ATOM    422  OD2 ASP A  42      74.530  99.790  26.610  1.00  0.00
ATOM    423  C   ASP A  42      72.740 102.060  28.180  1.00  0.00
ATOM    424  O   ASP A  42      72.360 102.150  27.010  1.00  0.00
ATOM    425  N   LYS A  43      71.940 102.460  29.170  1.00  0.00
ATOM    426  H   LYS A  43      72.210 102.290  30.120  1.00  0.00
ATOM    427  CA  LYS A  43      70.560 102.840  28.870  1.00  0.00
ATOM    428  CB  LYS A  43      69.840 103.370  30.120  1.00  0.00
ATOM    429  CG  LYS A  43      69.430 102.130  30.920  1.00  0.00
ATOM    430  CD  LYS A  43      68.290 102.320  31.910  1.00  0.00
ATOM    431  CE  LYS A  43      68.900 102.270  33.320  1.00  0.00
ATOM    432  NZ  LYS A  43      67.960 101.960  34.410  1.00  0.00
ATOM    433  HZ1 LYS A  43      68.380 102.230  35.270  1.00  0.00
ATOM    434  HZ2 LYS A  43      67.100 102.450  34.280  1.00  0.00
ATOM    435  HZ3 LYS A  43      67.840 100.970  34.380  1.00  0.00
ATOM    436  C   LYS A  43      70.490 103.950  27.820  1.00  0.00
ATOM    437  O   LYS A  43      69.740 103.900  26.840  1.00  0.00
ATOM    438  N   ILE A  44      71.070 105.090  28.180  1.00  0.00
ATOM    439  H   ILE A  44      71.560 105.220  29.050  1.00  0.00
ATOM    440  CA  ILE A  44      70.910 106.300  27.360  1.00  0.00
ATOM    441  CB  ILE A  44      71.340 107.590  28.060  1.00  0.00
ATOM    442  CG1 ILE A  44      70.930 108.890  27.360  1.00  0.00
ATOM    443  CG2 ILE A  44      72.850 107.620  28.280  1.00  0.00
ATOM    444  CD  ILE A  44      69.420 109.150  27.470  1.00  0.00
ATOM    445  C   ILE A  44      71.460 106.130  25.940  1.00  0.00
ATOM    446  O   ILE A  44      70.830 106.730  25.070  1.00  0.00
ATOM    447  N   ARG A  45      72.430 105.260  25.670  1.00  0.00
ATOM    448  H   ARG A  45      72.790 104.600  26.330  1.00  0.00
ATOM    449  CA  ARG A  45      73.070 105.110  24.350  1.00  0.00
ATOM    450  CB  ARG A  45      74.410 104.380  24.220  1.00  0.00
ATOM    451  CG  ARG A  45      75.550 105.130  24.900  1.00  0.00
ATOM    452  CD  ARG A  45      76.930 104.660  24.430  1.00  0.00
ATOM    453  NE  ARG A  45      77.240 105.230  23.110  1.00  0.00
ATOM    454  HE  ARG A  45      76.500 105.490  22.490  1.00  0.00
ATOM    455  CZ  ARG A  45      78.380 105.450  22.450  1.00  0.00
ATOM    456  NH1 ARG A  45      79.540 105.010  22.960  1.00  0.00
ATOM    457 1HH1 ARG A  45      79.620 104.510  23.820  1.00  0.00
ATOM    458 2HH1 ARG A  45      80.340 104.800  22.400  1.00  0.00
ATOM    459  NH2 ARG A  45      78.470 106.270  21.390  1.00  0.00
ATOM    460 1HH2 ARG A  45      77.770 106.940  21.200  1.00  0.00
ATOM    461 2HH2 ARG A  45      79.260 106.370  20.780  1.00  0.00
ATOM    462  C   ARG A  45      72.010 104.530  23.420  1.00  0.00
ATOM    463  O   ARG A  45      72.050 104.860  22.230  1.00  0.00
ATOM    464  N   TYR A  46      71.140 103.640  23.900  1.00  0.00
ATOM    465  H   TYR A  46      70.980 103.460  24.870  1.00  0.00
ATOM    466  CA  TYR A  46      69.980 103.160  23.140  1.00  0.00
ATOM    467  CB  TYR A  46      69.090 102.170  23.890  1.00  0.00
ATOM    468  CG  TYR A  46      69.920 100.940  24.270  1.00  0.00
ATOM    469  CD1 TYR A  46      70.340 100.820  25.590  1.00  0.00
ATOM    470  HD1 TYR A  46      70.140 101.640  26.280  1.00  0.00
ATOM    471  CD2 TYR A  46      70.280  99.880  23.450  1.00  0.00
ATOM    472  HD2 TYR A  46      69.950 100.020  22.420  1.00  0.00
ATOM    473  CE1 TYR A  46      71.160  99.780  26.010  1.00  0.00
ATOM    474  HE1 TYR A  46      71.390  99.810  27.080  1.00  0.00
ATOM    475  CE2 TYR A  46      71.050  98.800  23.860  1.00  0.00
ATOM    476  HE2 TYR A  46      71.280  98.010  23.150  1.00  0.00
ATOM    477  CZ  TYR A  46      71.510  98.730  25.170  1.00  0.00
ATOM    478  OH  TYR A  46      72.320  97.730  25.620  1.00  0.00
ATOM    479  HH  TYR A  46      72.810  98.060  26.420  1.00  0.00
ATOM    480  C   TYR A  46      69.030 104.280  22.690  1.00  0.00
ATOM    481  O   TYR A  46      68.540 104.320  21.560  1.00  0.00
ATOM    482  N   LYS A  47      68.790 105.150  23.670  1.00  0.00
ATOM    483  H   LYS A  47      68.940 104.940  24.630  1.00  0.00
ATOM    484  CA  LYS A  47      67.910 106.330  23.550  1.00  0.00
ATOM    485  CB  LYS A  47      67.630 106.780  24.990  1.00  0.00
ATOM    486  CG  LYS A  47      66.610 107.920  25.060  1.00  0.00
ATOM    487  CD  LYS A  47      65.240 107.270  24.840  1.00  0.00
ATOM    488  CE  LYS A  47      64.260 108.380  24.460  1.00  0.00
ATOM    489  NZ  LYS A  47      62.970 107.720  24.200  1.00  0.00
ATOM    490  HZ1 LYS A  47      62.520 108.360  23.580  1.00  0.00
ATOM    491  HZ2 LYS A  47      63.070 106.880  23.660  1.00  0.00
ATOM    492  HZ3 LYS A  47      62.360 107.690  24.990  1.00  0.00
ATOM    493  C   LYS A  47      68.490 107.480  22.740  1.00  0.00
ATOM    494  O   LYS A  47      67.680 108.090  22.030  1.00  0.00
ATOM    495  N   SER A  48      69.810 107.650  22.740  1.00  0.00
ATOM    496  H   SER A  48      70.350 107.320  23.510  1.00  0.00
ATOM    497  CA  SER A  48      70.530 108.410  21.710  1.00  0.00
ATOM    498  CB  SER A  48      72.020 108.160  21.940  1.00  0.00
ATOM    499  OG  SER A  48      72.780 109.120  21.210  1.00  0.00
ATOM    500  HG  SER A  48      73.610 109.330  21.730  1.00  0.00
ATOM    501  C   SER A  48      70.190 107.900  20.300  1.00  0.00
ATOM    502  O   SER A  48      69.780 108.700  19.460  1.00  0.00
ATOM    503  N   LEU A  49      70.350 106.590  20.120  1.00  0.00
ATOM    504  H   LEU A  49      70.760 106.040  20.840  1.00  0.00
ATOM    505  CA  LEU A  49      70.110 105.810  18.900  1.00  0.00
ATOM    506  CB  LEU A  49      70.600 104.390  19.150  1.00  0.00
ATOM    507  CG  LEU A  49      72.100 104.170  19.360  1.00  0.00
ATOM    508  CD1 LEU A  49      72.410 102.680  19.530  1.00  0.00
ATOM    509  CD2 LEU A  49      73.060 104.770  18.330  1.00  0.00
ATOM    510  C   LEU A  49      68.660 105.920  18.410  1.00  0.00
ATOM    511  O   LEU A  49      68.540 106.120  17.200  1.00  0.00
ATOM    512  N   SER A  50      67.760 105.960  19.380  1.00  0.00
ATOM    513  H   SER A  50      68.070 105.630  20.270  1.00  0.00
ATOM    514  CA  SER A  50      66.350 105.970  18.960  1.00  0.00
ATOM    515  CB  SER A  50      65.590 105.160  20.020  1.00  0.00
ATOM    516  OG  SER A  50      65.530 105.650  21.370  1.00  0.00
ATOM    517  HG  SER A  50      65.140 104.930  21.950  1.00  0.00
ATOM    518  C   SER A  50      65.680 107.340  18.850  1.00  0.00
ATOM    519  O   SER A  50      65.120 107.530  17.770  1.00  0.00
ATOM    520  N   ASP A  51      65.740 108.120  19.920  1.00  0.00
ATOM    521  H   ASP A  51      66.290 107.830  20.700  1.00  0.00
ATOM    522  CA  ASP A  51      65.170 109.480  19.990  1.00  0.00
ATOM    523  CB  ASP A  51      65.630 110.180  21.270  1.00  0.00
ATOM    524  CG  ASP A  51      64.770 111.380  21.700  1.00  0.00
ATOM    525  OD1 ASP A  51      65.090 112.470  21.180  1.00  0.00
ATOM    526  OD2 ASP A  51      63.880 111.280  22.570  1.00  0.00
ATOM    527  C   ASP A  51      65.510 110.400  18.820  1.00  0.00
ATOM    528  O   ASP A  51      66.670 110.420  18.430  1.00  0.00
ATOM    529  N   PRO A  52      64.450 110.840  18.130  1.00  0.00
ATOM    530  CA  PRO A  52      64.640 111.640  16.910  1.00  0.00
ATOM    531  CB  PRO A  52      63.230 112.070  16.490  1.00  0.00
ATOM    532  CG  PRO A  52      62.330 110.930  17.000  1.00  0.00
ATOM    533  CD  PRO A  52      63.110 110.240  18.110  1.00  0.00
ATOM    534  C   PRO A  52      65.510 112.860  17.180  1.00  0.00
ATOM    535  O   PRO A  52      66.440 113.060  16.400  1.00  0.00
ATOM    536  N   LYS A  53      65.320 113.490  18.330  1.00  0.00
ATOM    537  H   LYS A  53      64.450 113.270  18.760  1.00  0.00
ATOM    538  CA  LYS A  53      66.220 114.560  18.780  1.00  0.00
ATOM    539  CB  LYS A  53      65.650 115.360  19.950  1.00  0.00
ATOM    540  CG  LYS A  53      64.270 115.970  19.710  1.00  0.00
ATOM    541  CD  LYS A  53      64.270 116.950  18.530  1.00  0.00
ATOM    542  CE  LYS A  53      64.820 118.330  18.890  1.00  0.00
ATOM    543  NZ  LYS A  53      65.400 119.100  17.780  1.00  0.00
ATOM    544  HZ1 LYS A  53      65.670 119.970  18.190  1.00  0.00
ATOM    545  HZ2 LYS A  53      66.150 118.640  17.300  1.00  0.00
ATOM    546  HZ3 LYS A  53      64.690 119.220  17.080  1.00  0.00
ATOM    547  C   LYS A  53      67.680 114.190  19.060  1.00  0.00
ATOM    548  O   LYS A  53      68.600 114.970  18.800  1.00  0.00
ATOM    549  N   GLN A  54      67.800 113.120  19.850  1.00  0.00
ATOM    550  H   GLN A  54      66.970 112.700  20.210  1.00  0.00
ATOM    551  CA  GLN A  54      69.080 112.770  20.470  1.00  0.00
ATOM    552  CB  GLN A  54      68.910 111.790  21.640  1.00  0.00
ATOM    553  CG  GLN A  54      68.340 112.490  22.880  1.00  0.00
ATOM    554  CD  GLN A  54      67.980 111.650  24.110  1.00  0.00
ATOM    555  OE1 GLN A  54      68.810 111.120  24.850  1.00  0.00
ATOM    556  NE2 GLN A  54      66.690 111.320  24.100  1.00  0.00
ATOM    557 1HE2 GLN A  54      66.010 111.640  23.450  1.00  0.00
ATOM    558 2HE2 GLN A  54      66.410 110.560  24.680  1.00  0.00
ATOM    559  C   GLN A  54      70.010 112.200  19.400  1.00  0.00
ATOM    560  O   GLN A  54      71.230 112.360  19.500  1.00  0.00
ATOM    561  N   LEU A  55      69.410 111.580  18.390  1.00  0.00
ATOM    562  H   LEU A  55      68.430 111.370  18.430  1.00  0.00
ATOM    563  CA  LEU A  55      70.070 111.310  17.100  1.00  0.00
ATOM    564  CB  LEU A  55      69.230 110.610  16.030  1.00  0.00
ATOM    565  CG  LEU A  55      69.090 109.090  16.020  1.00  0.00
ATOM    566  CD1 LEU A  55      68.030 108.880  14.950  1.00  0.00
ATOM    567  CD2 LEU A  55      70.390 108.370  15.660  1.00  0.00
ATOM    568  C   LEU A  55      70.700 112.520  16.410  1.00  0.00
ATOM    569  O   LEU A  55      71.730 112.320  15.770  1.00  0.00
ATOM    570  N   GLU A  56      70.080 113.680  16.620  1.00  0.00
ATOM    571  H   GLU A  56      69.090 113.590  16.560  1.00  0.00
ATOM    572  CA  GLU A  56      70.670 114.980  16.240  1.00  0.00
ATOM    573  CB  GLU A  56      69.630 116.090  16.090  1.00  0.00
ATOM    574  CG  GLU A  56      68.630 116.000  14.940  1.00  0.00
ATOM    575  CD  GLU A  56      67.590 117.060  15.320  1.00  0.00
ATOM    576  OE1 GLU A  56      66.720 116.850  16.190  1.00  0.00
ATOM    577  OE2 GLU A  56      67.720 118.220  14.860  1.00  0.00
ATOM    578  C   GLU A  56      71.710 115.370  17.290  1.00  0.00
ATOM    579  O   GLU A  56      72.900 115.190  17.020  1.00  0.00
ATOM    580  N   THR A  57      71.300 115.970  18.410  1.00  0.00
ATOM    581  H   THR A  57      70.350 116.130  18.650  1.00  0.00
ATOM    582  CA  THR A  57      72.160 116.380  19.530  1.00  0.00
ATOM    583  CB  THR A  57      71.810 117.780  20.030  1.00  0.00
ATOM    584  OG1 THR A  57      72.210 118.720  19.030  1.00  0.00
ATOM    585  HG1 THR A  57      73.190 118.900  19.050  1.00  0.00
ATOM    586  CG2 THR A  57      72.460 118.140  21.370  1.00  0.00
ATOM    587  C   THR A  57      72.300 115.220  20.530  1.00  0.00
ATOM    588  O   THR A  57      71.610 115.050  21.530  1.00  0.00
ATOM    589  N   GLU A  58      73.380 114.490  20.250  1.00  0.00
ATOM    590  H   GLU A  58      74.120 114.990  19.790  1.00  0.00
ATOM    591  CA  GLU A  58      73.790 113.390  21.130  1.00  0.00
ATOM    592  CB  GLU A  58      75.120 112.840  20.630  1.00  0.00
ATOM    593  CG  GLU A  58      74.890 111.940  19.410  1.00  0.00
ATOM    594  CD  GLU A  58      76.270 111.690  18.800  1.00  0.00
ATOM    595  OE1 GLU A  58      76.660 110.510  18.680  1.00  0.00
ATOM    596  OE2 GLU A  58      76.810 112.620  18.170  1.00  0.00
ATOM    597  C   GLU A  58      73.990 113.710  22.620  1.00  0.00
ATOM    598  O   GLU A  58      74.600 114.740  22.920  1.00  0.00
ATOM    599  N   PRO A  59      73.540 112.860  23.540  1.00  0.00
ATOM    600  CA  PRO A  59      73.920 113.100  24.940  1.00  0.00
ATOM    601  CB  PRO A  59      73.110 112.100  25.780  1.00  0.00
ATOM    602  CG  PRO A  59      72.590 111.070  24.770  1.00  0.00
ATOM    603  CD  PRO A  59      72.480 111.850  23.460  1.00  0.00
ATOM    604  C   PRO A  59      75.400 112.880  25.260  1.00  0.00
ATOM    605  O   PRO A  59      76.160 112.370  24.450  1.00  0.00
ATOM    606  N   ASP A  60      75.870 113.650  26.250  1.00  0.00
ATOM    607  H   ASP A  60      75.320 114.360  26.690  1.00  0.00
ATOM    608  CA  ASP A  60      77.160 113.440  26.900  1.00  0.00
ATOM    609  CB  ASP A  60      77.200 114.550  27.960  1.00  0.00
ATOM    610  CG  ASP A  60      77.620 115.890  27.350  1.00  0.00
ATOM    611  OD1 ASP A  60      76.740 116.540  26.750  1.00  0.00
ATOM    612  OD2 ASP A  60      78.770 116.370  27.440  1.00  0.00
ATOM    613  C   ASP A  60      77.060 112.110  27.650  1.00  0.00
ATOM    614  O   ASP A  60      75.990 111.540  27.850  1.00  0.00
ATOM    615  N   LEU A  61      78.200 111.430  27.770  1.00  0.00
ATOM    616  H   LEU A  61      79.020 111.800  27.320  1.00  0.00
ATOM    617  CA  LEU A  61      78.330 110.140  28.470  1.00  0.00
ATOM    618  CB  LEU A  61      78.550 109.060  27.420  1.00  0.00
ATOM    619  CG  LEU A  61      77.410 108.990  26.400  1.00  0.00
ATOM    620  CD1 LEU A  61      77.940 108.170  25.220  1.00  0.00
ATOM    621  CD2 LEU A  61      76.150 108.350  26.980  1.00  0.00
ATOM    622  C   LEU A  61      79.400 110.210  29.550  1.00  0.00
ATOM    623  O   LEU A  61      80.430 109.550  29.430  1.00  0.00
ATOM    624  N   PHE A  62      79.090 110.860  30.670  1.00  0.00
ATOM    625  H   PHE A  62      78.180 111.240  30.860  1.00  0.00
ATOM    626  CA  PHE A  62      80.090 111.010  31.740  1.00  0.00
ATOM    627  CB  PHE A  62      80.530 112.480  31.770  1.00  0.00
ATOM    628  CG  PHE A  62      79.640 113.610  32.290  1.00  0.00
ATOM    629  CD1 PHE A  62      79.210 113.600  33.620  1.00  0.00
ATOM    630  HD1 PHE A  62      79.740 112.950  34.310  1.00  0.00
ATOM    631  CD2 PHE A  62      79.110 114.440  31.310  1.00  0.00
ATOM    632  HD2 PHE A  62      79.450 114.490  30.280  1.00  0.00
ATOM    633  CE1 PHE A  62      78.170 114.450  33.960  1.00  0.00
ATOM    634  HE1 PHE A  62      77.640 114.250  34.890  1.00  0.00
ATOM    635  CE2 PHE A  62      78.040 115.260  31.660  1.00  0.00
ATOM    636  HE2 PHE A  62      77.560 115.970  30.980  1.00  0.00
ATOM    637  CZ  PHE A  62      77.580 115.240  32.970  1.00  0.00
ATOM    638  HZ  PHE A  62      76.810 115.940  33.270  1.00  0.00
ATOM    639  C   PHE A  62      79.670 110.480  33.110  1.00  0.00
ATOM    640  O   PHE A  62      78.500 110.630  33.460  1.00  0.00
ATOM    641  N   ILE A  63      80.680 109.930  33.790  1.00  0.00
ATOM    642  H   ILE A  63      81.420 109.510  33.280  1.00  0.00
ATOM    643  CA  ILE A  63      80.620 109.690  35.240  1.00  0.00
ATOM    644  CB  ILE A  63      80.610 108.220  35.660  1.00  0.00
ATOM    645  CG1 ILE A  63      80.090 107.260  34.600  1.00  0.00
ATOM    646  CG2 ILE A  63      79.550 108.160  36.770  1.00  0.00
ATOM    647  CD  ILE A  63      81.070 106.760  33.530  1.00  0.00
ATOM    648  C   ILE A  63      81.760 110.390  35.990  1.00  0.00
ATOM    649  O   ILE A  63      82.920 109.990  35.970  1.00  0.00
ATOM    650  N   ARG A  64      81.360 111.450  36.680  1.00  0.00
ATOM    651  H   ARG A  64      80.410 111.750  36.620  1.00  0.00
ATOM    652  CA  ARG A  64      82.280 112.360  37.390  1.00  0.00
ATOM    653  CB  ARG A  64      82.270 113.770  36.810  1.00  0.00
ATOM    654  CG  ARG A  64      82.390 113.960  35.300  1.00  0.00
ATOM    655  CD  ARG A  64      82.520 115.410  34.810  1.00  0.00
ATOM    656  NE  ARG A  64      82.860 115.580  33.390  1.00  0.00
ATOM    657  HE  ARG A  64      83.780 115.270  33.160  1.00  0.00
ATOM    658  CZ  ARG A  64      82.040 116.030  32.430  1.00  0.00
ATOM    659  NH1 ARG A  64      80.790 116.430  32.680  1.00  0.00
ATOM    660 1HH1 ARG A  64      80.560 116.440  33.650  1.00  0.00
ATOM    661 2HH1 ARG A  64      80.100 116.680  31.990  1.00  0.00
ATOM    662  NH2 ARG A  64      82.680 116.290  31.280  1.00  0.00
ATOM    663 1HH2 ARG A  64      83.670 116.360  31.160  1.00  0.00
ATOM    664 2HH2 ARG A  64      82.110 116.210  30.470  1.00  0.00
ATOM    665  C   ARG A  64      82.120 112.470  38.900  1.00  0.00
ATOM    666  O   ARG A  64      81.100 112.950  39.400  1.00  0.00
ATOM    667  N   ILE A  65      83.120 111.960  39.620  1.00  0.00
ATOM    668  H   ILE A  65      84.020 111.830  39.200  1.00  0.00
ATOM    669  CA  ILE A  65      83.040 111.570  41.030  1.00  0.00
ATOM    670  CB  ILE A  65      83.430 110.110  41.280  1.00  0.00
ATOM    671  CG1 ILE A  65      84.790 109.680  40.730  1.00  0.00
ATOM    672  CG2 ILE A  65      82.250 109.340  40.690  1.00  0.00
ATOM    673  CD  ILE A  65      85.420 108.430  41.350  1.00  0.00
ATOM    674  C   ILE A  65      83.980 112.450  41.870  1.00  0.00
ATOM    675  O   ILE A  65      85.120 112.710  41.470  1.00  0.00
ATOM    676  N   THR A  66      83.460 113.110  42.900  1.00  0.00
ATOM    677  H   THR A  66      82.480 113.040  43.070  1.00  0.00
ATOM    678  CA  THR A  66      84.110 114.030  43.840  1.00  0.00
ATOM    679  CB  THR A  66      83.620 115.470  43.920  1.00  0.00
ATOM    680  OG1 THR A  66      82.230 115.540  43.580  1.00  0.00
ATOM    681  HG1 THR A  66      81.750 116.260  44.090  1.00  0.00
ATOM    682  CG2 THR A  66      84.560 116.390  43.140  1.00  0.00
ATOM    683  C   THR A  66      83.870 113.450  45.240  1.00  0.00
ATOM    684  O   THR A  66      82.810 113.560  45.850  1.00  0.00
ATOM    685  N   PRO A  67      84.890 112.780  45.790  1.00  0.00
ATOM    686  CA  PRO A  67      84.950 112.310  47.180  1.00  0.00
ATOM    687  CB  PRO A  67      85.860 111.090  47.040  1.00  0.00
ATOM    688  CG  PRO A  67      86.870 111.370  45.920  1.00  0.00
ATOM    689  CD  PRO A  67      86.010 112.250  45.010  1.00  0.00
ATOM    690  C   PRO A  67      85.430 113.300  48.240  1.00  0.00
ATOM    691  O   PRO A  67      86.430 113.980  47.990  1.00  0.00
ATOM    692  N   LYS A  68      84.880 113.180  49.440  1.00  0.00
ATOM    693  H   LYS A  68      83.920 112.920  49.410  1.00  0.00
ATOM    694  CA  LYS A  68      85.320 113.880  50.660  1.00  0.00
ATOM    695  CB  LYS A  68      84.330 115.010  50.980  1.00  0.00
ATOM    696  CG  LYS A  68      84.400 116.060  49.870  1.00  0.00
ATOM    697  CD  LYS A  68      85.430 117.140  50.200  1.00  0.00
ATOM    698  CE  LYS A  68      85.180 117.960  51.470  1.00  0.00
ATOM    699  NZ  LYS A  68      86.190 119.020  51.540  1.00  0.00
ATOM    700  HZ1 LYS A  68      87.030 118.530  51.790  1.00  0.00
ATOM    701  HZ2 LYS A  68      86.340 119.480  50.660  1.00  0.00
ATOM    702  HZ3 LYS A  68      86.040 119.670  52.290  1.00  0.00
ATOM    703  C   LYS A  68      85.200 112.900  51.820  1.00  0.00
ATOM    704  O   LYS A  68      84.090 112.480  52.150  1.00  0.00
ATOM    705  N   PRO A  69      86.280 112.290  52.310  1.00  0.00
ATOM    706  CA  PRO A  69      86.280 111.400  53.480  1.00  0.00
ATOM    707  CB  PRO A  69      87.700 110.870  53.650  1.00  0.00
ATOM    708  CG  PRO A  69      88.060 110.800  52.170  1.00  0.00
ATOM    709  CD  PRO A  69      87.480 112.040  51.500  1.00  0.00
ATOM    710  C   PRO A  69      85.880 112.030  54.820  1.00  0.00
ATOM    711  O   PRO A  69      85.260 111.340  55.620  1.00  0.00
ATOM    712  N   GLU A  70      86.350 113.260  55.030  1.00  0.00
ATOM    713  H   GLU A  70      86.830 113.810  54.350  1.00  0.00
ATOM    714  CA  GLU A  70      86.170 113.970  56.310  1.00  0.00
ATOM    715  CB  GLU A  70      87.220 115.060  56.460  1.00  0.00
ATOM    716  CG  GLU A  70      87.220 115.710  57.850  1.00  0.00
ATOM    717  CD  GLU A  70      87.950 117.050  57.860  1.00  0.00
ATOM    718  OE1 GLU A  70      87.350 118.100  57.550  1.00  0.00
ATOM    719  OE2 GLU A  70      89.080 117.000  58.400  1.00  0.00
ATOM    720  C   GLU A  70      84.740 114.530  56.370  1.00  0.00
ATOM    721  O   GLU A  70      84.030 114.170  57.310  1.00  0.00
ATOM    722  N   GLN A  71      84.240 115.010  55.230  1.00  0.00
ATOM    723  H   GLN A  71      84.830 115.460  54.560  1.00  0.00
ATOM    724  CA  GLN A  71      82.830 115.390  55.080  1.00  0.00
ATOM    725  CB  GLN A  71      82.750 116.680  54.250  1.00  0.00
ATOM    726  CG  GLN A  71      83.090 117.970  54.990  1.00  0.00
ATOM    727  CD  GLN A  71      84.530 117.830  55.510  1.00  0.00
ATOM    728  OE1 GLN A  71      85.460 117.440  54.810  1.00  0.00
ATOM    729  NE2 GLN A  71      84.710 118.180  56.780  1.00  0.00
ATOM    730 1HE2 GLN A  71      84.040 118.690  57.310  1.00  0.00
ATOM    731 2HE2 GLN A  71      85.590 117.950  57.180  1.00  0.00
ATOM    732  C   GLN A  71      81.930 114.310  54.490  1.00  0.00
ATOM    733  O   GLN A  71      80.780 114.540  54.090  1.00  0.00
ATOM    734  N   LYS A  72      82.330 113.050  54.620  1.00  0.00
ATOM    735  H   LYS A  72      83.230 112.920  55.050  1.00  0.00
ATOM    736  CA  LYS A  72      81.610 111.820  54.270  1.00  0.00
ATOM    737  CB  LYS A  72      80.490 111.490  55.250  1.00  0.00
ATOM    738  CG  LYS A  72      80.960 111.420  56.710  1.00  0.00
ATOM    739  CD  LYS A  72      79.890 110.850  57.640  1.00  0.00
ATOM    740  CE  LYS A  72      79.690 109.340  57.620  1.00  0.00
ATOM    741  NZ  LYS A  72      80.400 108.560  58.650  1.00  0.00
ATOM    742  HZ1 LYS A  72      80.220 108.690  59.630  1.00  0.00
ATOM    743  HZ2 LYS A  72      80.450 107.580  58.460  1.00  0.00
ATOM    744  HZ3 LYS A  72      81.340 108.860  58.520  1.00  0.00
ATOM    745  C   LYS A  72      81.080 111.580  52.860  1.00  0.00
ATOM    746  O   LYS A  72      81.180 110.450  52.400  1.00  0.00
ATOM    747  N   VAL A  73      80.650 112.640  52.170  1.00  0.00
ATOM    748  H   VAL A  73      80.830 113.550  52.540  1.00  0.00
ATOM    749  CA  VAL A  73      80.050 112.570  50.830  1.00  0.00
ATOM    750  CB  VAL A  73      79.210 113.840  50.680  1.00  0.00
ATOM    751  CG1 VAL A  73      79.830 115.220  50.880  1.00  0.00
ATOM    752  CG2 VAL A  73      78.340 113.840  49.420  1.00  0.00
ATOM    753  C   VAL A  73      81.040 112.400  49.680  1.00  0.00
ATOM    754  O   VAL A  73      82.040 113.110  49.590  1.00  0.00
ATOM    755  N   LEU A  74      80.920 111.310  48.920  1.00  0.00
ATOM    756  H   LEU A  74      80.670 110.450  49.370  1.00  0.00
ATOM    757  CA  LEU A  74      81.320 111.180  47.520  1.00  0.00
ATOM    758  CB  LEU A  74      81.850 109.740  47.420  1.00  0.00
ATOM    759  CG  LEU A  74      83.050 109.580  46.490  1.00  0.00
ATOM    760  CD1 LEU A  74      83.270 108.080  46.300  1.00  0.00
ATOM    761  CD2 LEU A  74      82.780 110.170  45.100  1.00  0.00
ATOM    762  C   LEU A  74      80.140 111.530  46.620  1.00  0.00
ATOM    763  O   LEU A  74      79.030 111.040  46.820  1.00  0.00
ATOM    764  N   GLU A  75      80.320 112.420  45.640  1.00  0.00
ATOM    765  H   GLU A  75      81.100 113.030  45.760  1.00  0.00
ATOM    766  CA  GLU A  75      79.240 112.860  44.750  1.00  0.00
ATOM    767  CB  GLU A  75      79.020 114.370  44.890  1.00  0.00
ATOM    768  CG  GLU A  75      78.290 114.810  46.150  1.00  0.00
ATOM    769  CD  GLU A  75      78.420 116.330  46.300  1.00  0.00
ATOM    770  OE1 GLU A  75      77.590 116.970  45.630  1.00  0.00
ATOM    771  OE2 GLU A  75      79.260 116.920  47.020  1.00  0.00
ATOM    772  C   GLU A  75      79.510 112.410  43.310  1.00  0.00
ATOM    773  O   GLU A  75      80.520 112.760  42.710  1.00  0.00
ATOM    774  N   ILE A  76      78.780 111.330  43.010  1.00  0.00
ATOM    775  H   ILE A  76      78.320 110.820  43.740  1.00  0.00
ATOM    776  CA  ILE A  76      78.830 110.680  41.700  1.00  0.00
ATOM    777  CB  ILE A  76      78.610 109.170  41.810  1.00  0.00
ATOM    778  CG1 ILE A  76      79.650 108.520  42.720  1.00  0.00
ATOM    779  CG2 ILE A  76      78.590 108.410  40.490  1.00  0.00
ATOM    780  CD  ILE A  76      79.530 108.730  44.240  1.00  0.00
ATOM    781  C   ILE A  76      77.750 111.400  40.890  1.00  0.00
ATOM    782  O   ILE A  76      76.540 111.220  41.000  1.00  0.00
ATOM    783  N   ARG A  77      78.260 112.130  39.900  1.00  0.00
ATOM    784  H   ARG A  77      79.240 112.180  39.740  1.00  0.00
ATOM    785  CA  ARG A  77      77.490 112.900  38.910  1.00  0.00
ATOM    786  CB  ARG A  77      77.890 114.360  38.680  1.00  0.00
ATOM    787  CG  ARG A  77      77.440 115.340  39.760  1.00  0.00
ATOM    788  CD  ARG A  77      77.290 116.610  38.930  1.00  0.00
ATOM    789  NE  ARG A  77      77.660 117.760  39.770  1.00  0.00
ATOM    790  HE  ARG A  77      78.230 117.570  40.570  1.00  0.00
ATOM    791  CZ  ARG A  77      77.390 119.050  39.520  1.00  0.00
ATOM    792  NH1 ARG A  77      76.810 119.390  38.370  1.00  0.00
ATOM    793 1HH1 ARG A  77      76.610 118.650  37.730  1.00  0.00
ATOM    794 2HH1 ARG A  77      76.620 120.350  38.140  1.00  0.00
ATOM    795  NH2 ARG A  77      77.960 120.050  40.200  1.00  0.00
ATOM    796 1HH2 ARG A  77      78.610 119.770  40.910  1.00  0.00
ATOM    797 2HH2 ARG A  77      77.910 120.970  39.810  1.00  0.00
ATOM    798  C   ARG A  77      77.560 112.150  37.580  1.00  0.00
ATOM    799  O   ARG A  77      78.660 111.970  37.070  1.00  0.00
ATOM    800  N   ASP A  78      76.430 111.670  37.070  1.00  0.00
ATOM    801  H   ASP A  78      75.560 111.680  37.560  1.00  0.00
ATOM    802  CA  ASP A  78      76.330 111.080  35.730  1.00  0.00
ATOM    803  CB  ASP A  78      76.080 109.570  35.760  1.00  0.00
ATOM    804  CG  ASP A  78      74.600 109.290  36.040  1.00  0.00
ATOM    805  OD1 ASP A  78      73.700 109.590  35.230  1.00  0.00
ATOM    806  OD2 ASP A  78      74.300 108.820  37.160  1.00  0.00
ATOM    807  C   ASP A  78      75.390 111.760  34.720  1.00  0.00
ATOM    808  O   ASP A  78      74.480 112.500  35.070  1.00  0.00
ATOM    809  N   SER A  79      75.730 111.630  33.440  1.00  0.00
ATOM    810  H   SER A  79      76.610 111.200  33.240  1.00  0.00
ATOM    811  CA  SER A  79      74.860 111.920  32.290  1.00  0.00
ATOM    812  CB  SER A  79      75.470 112.930  31.330  1.00  0.00
ATOM    813  OG  SER A  79      76.570 112.290  30.680  1.00  0.00
ATOM    814  HG  SER A  79      76.270 111.560  30.070  1.00  0.00
ATOM    815  C   SER A  79      74.370 110.660  31.570  1.00  0.00
ATOM    816  O   SER A  79      74.690 110.360  30.420  1.00  0.00
ATOM    817  N   GLY A  80      73.580 109.900  32.320  1.00  0.00
ATOM    818  H   GLY A  80      73.640 109.990  33.310  1.00  0.00
ATOM    819  CA  GLY A  80      72.800 108.730  31.870  1.00  0.00
ATOM    820  C   GLY A  80      71.450 109.090  31.260  1.00  0.00
ATOM    821  O   GLY A  80      71.220 110.020  30.490  1.00  0.00
ATOM    822  N   ILE A  81      70.510 108.300  31.780  1.00  0.00
ATOM    823  H   ILE A  81      70.750 107.900  32.660  1.00  0.00
ATOM    824  CA  ILE A  81      69.100 108.490  31.390  1.00  0.00
ATOM    825  CB  ILE A  81      68.640 107.080  31.000  1.00  0.00
ATOM    826  CG1 ILE A  81      67.570 107.110  29.910  1.00  0.00
ATOM    827  CG2 ILE A  81      68.390 106.000  32.040  1.00  0.00
ATOM    828  CD  ILE A  81      67.750 105.940  28.950  1.00  0.00
ATOM    829  C   ILE A  81      68.130 109.180  32.340  1.00  0.00
ATOM    830  O   ILE A  81      67.410 110.080  31.890  1.00  0.00
ATOM    831  N   GLY A  82      68.420 109.080  33.630  1.00  0.00
ATOM    832  H   GLY A  82      69.300 108.760  33.980  1.00  0.00
ATOM    833  CA  GLY A  82      67.470 109.430  34.700  1.00  0.00
ATOM    834  C   GLY A  82      66.380 108.410  35.020  1.00  0.00
ATOM    835  O   GLY A  82      66.340 107.360  34.380  1.00  0.00
ATOM    836  N   MET A  83      66.210 108.430  36.340  1.00  0.00
ATOM    837  H   MET A  83      66.920 108.790  36.940  1.00  0.00
ATOM    838  CA  MET A  83      65.300 107.500  37.020  1.00  0.00
ATOM    839  CB  MET A  83      66.010 106.800  38.180  1.00  0.00
ATOM    840  CG  MET A  83      66.900 105.660  37.660  1.00  0.00
ATOM    841  SD  MET A  83      68.640 106.210  37.520  1.00  0.00
ATOM    842  CE  MET A  83      69.110 105.390  36.010  1.00  0.00
ATOM    843  C   MET A  83      63.930 108.040  37.430  1.00  0.00
ATOM    844  O   MET A  83      63.790 108.850  38.350  1.00  0.00
ATOM    845  N   THR A  84      62.910 107.570  36.710  1.00  0.00
ATOM    846  H   THR A  84      63.030 107.040  35.870  1.00  0.00
ATOM    847  CA  THR A  84      61.550 108.050  36.970  1.00  0.00
ATOM    848  CB  THR A  84      60.700 107.710  35.750  1.00  0.00
ATOM    849  OG1 THR A  84      60.210 106.370  35.670  1.00  0.00
ATOM    850  HG1 THR A  84      60.940 105.770  35.320  1.00  0.00
ATOM    851  CG2 THR A  84      61.260 108.350  34.480  1.00  0.00
ATOM    852  C   THR A  84      60.930 107.470  38.240  1.00  0.00
ATOM    853  O   THR A  84      61.480 106.490  38.730  1.00  0.00
ATOM    854  N   LYS A  85      59.840 108.080  38.710  1.00  0.00
ATOM    855  H   LYS A  85      59.680 109.030  38.420  1.00  0.00
ATOM    856  CA  LYS A  85      59.000 107.540  39.790  1.00  0.00
ATOM    857  CB  LYS A  85      57.720 108.380  39.800  1.00  0.00
ATOM    858  CG  LYS A  85      57.840 109.780  40.430  1.00  0.00
ATOM    859  CD  LYS A  85      56.600 110.660  40.530  1.00  0.00
ATOM    860  CE  LYS A  85      56.110 111.150  39.170  1.00  0.00
ATOM    861  NZ  LYS A  85      55.080 112.180  39.380  1.00  0.00
ATOM    862  HZ1 LYS A  85      54.270 111.730  39.770  1.00  0.00
ATOM    863  HZ2 LYS A  85      55.360 112.880  40.030  1.00  0.00
ATOM    864  HZ3 LYS A  85      54.920 112.670  38.530  1.00  0.00
ATOM    865  C   LYS A  85      58.600 106.070  39.650  1.00  0.00
ATOM    866  O   LYS A  85      58.430 105.410  40.670  1.00  0.00
ATOM    867  N   ALA A  86      58.390 105.570  38.430  1.00  0.00
ATOM    868  H   ALA A  86      58.240 106.140  37.620  1.00  0.00
ATOM    869  CA  ALA A  86      58.290 104.140  38.120  1.00  0.00
ATOM    870  CB  ALA A  86      57.770 104.070  36.680  1.00  0.00
ATOM    871  C   ALA A  86      59.520 103.270  38.410  1.00  0.00
ATOM    872  O   ALA A  86      59.420 102.420  39.290  1.00  0.00
ATOM    873  N   GLU A  87      60.650 103.540  37.760  1.00  0.00
ATOM    874  H   GLU A  87      60.570 104.010  36.880  1.00  0.00
ATOM    875  CA  GLU A  87      61.970 103.050  38.180  1.00  0.00
ATOM    876  CB  GLU A  87      63.210 103.680  37.550  1.00  0.00
ATOM    877  CG  GLU A  87      63.310 103.470  36.040  1.00  0.00
ATOM    878  CD  GLU A  87      62.390 104.400  35.250  1.00  0.00
ATOM    879  OE1 GLU A  87      62.770 105.440  34.680  1.00  0.00
ATOM    880  OE2 GLU A  87      61.240 104.010  34.960  1.00  0.00
ATOM    881  C   GLU A  87      62.210 103.080  39.690  1.00  0.00
ATOM    882  O   GLU A  87      62.590 102.000  40.150  1.00  0.00
ATOM    883  N   LEU A  88      61.980 104.200  40.370  1.00  0.00
ATOM    884  H   LEU A  88      61.810 105.030  39.840  1.00  0.00
ATOM    885  CA  LEU A  88      62.540 104.420  41.710  1.00  0.00
ATOM    886  CB  LEU A  88      62.440 105.890  42.120  1.00  0.00
ATOM    887  CG  LEU A  88      63.490 106.720  41.390  1.00  0.00
ATOM    888  CD1 LEU A  88      63.130 108.210  41.450  1.00  0.00
ATOM    889  CD2 LEU A  88      64.880 106.490  41.980  1.00  0.00
ATOM    890  C   LEU A  88      61.960 103.580  42.860  1.00  0.00
ATOM    891  O   LEU A  88      62.370 103.690  44.010  1.00  0.00
ATOM    892  N   ILE A  89      60.930 102.850  42.460  1.00  0.00
ATOM    893  H   ILE A  89      60.540 102.950  41.550  1.00  0.00
ATOM    894  CA  ILE A  89      60.290 101.760  43.220  1.00  0.00
ATOM    895  CB  ILE A  89      58.890 102.070  43.760  1.00  0.00
ATOM    896  CG1 ILE A  89      58.040 102.910  42.810  1.00  0.00
ATOM    897  CG2 ILE A  89      59.010 102.680  45.160  1.00  0.00
ATOM    898  CD  ILE A  89      57.300 102.090  41.760  1.00  0.00
ATOM    899  C   ILE A  89      60.340 100.330  42.680  1.00  0.00
ATOM    900  O   ILE A  89      60.350  99.370  43.450  1.00  0.00
ATOM    901  N   ASN A  90      60.310 100.280  41.360  1.00  0.00
ATOM    902  H   ASN A  90      60.230 101.080  40.760  1.00  0.00
ATOM    903  CA  ASN A  90      60.260  99.010  40.620  1.00  0.00
ATOM    904  CB  ASN A  90      59.510  98.990  39.280  1.00  0.00
ATOM    905  CG  ASN A  90      58.030  98.830  39.620  1.00  0.00
ATOM    906  OD1 ASN A  90      57.250  99.780  39.650  1.00  0.00
ATOM    907  ND2 ASN A  90      57.760  97.560  39.910  1.00  0.00
ATOM    908 1HD2 ASN A  90      58.550  96.950  39.850  1.00  0.00
ATOM    909 2HD2 ASN A  90      56.870  97.310  40.290  1.00  0.00
ATOM    910  C   ASN A  90      61.580  98.290  40.310  1.00  0.00
ATOM    911  O   ASN A  90      61.860  97.230  40.880  1.00  0.00
ATOM    912  N   ASN A  91      62.380  98.920  39.460  1.00  0.00
ATOM    913  H   ASN A  91      62.210  99.860  39.170  1.00  0.00
ATOM    914  CA  ASN A  91      63.710  98.470  39.020  1.00  0.00
ATOM    915  CB  ASN A  91      64.040  99.420  37.870  1.00  0.00
ATOM    916  CG  ASN A  91      63.110  99.310  36.650  1.00  0.00
ATOM    917  OD1 ASN A  91      61.940  99.680  36.680  1.00  0.00
ATOM    918  ND2 ASN A  91      63.530  98.560  35.640  1.00  0.00
ATOM    919 1HD2 ASN A  91      64.440  98.140  35.580  1.00  0.00
ATOM    920 2HD2 ASN A  91      62.860  98.400  34.920  1.00  0.00
ATOM    921  C   ASN A  91      64.780  98.400  40.120  1.00  0.00
ATOM    922  O   ASN A  91      65.250  97.330  40.500  1.00  0.00
ATOM    923  N   LEU A  92      65.030  99.540  40.760  1.00  0.00
ATOM    924  H   LEU A  92      64.580 100.400  40.540  1.00  0.00
ATOM    925  CA  LEU A  92      65.980  99.630  41.880  1.00  0.00
ATOM    926  CB  LEU A  92      66.600 101.030  41.930  1.00  0.00
ATOM    927  CG  LEU A  92      65.760 102.290  41.740  1.00  0.00
ATOM    928  CD1 LEU A  92      66.290 103.370  42.680  1.00  0.00
ATOM    929  CD2 LEU A  92      65.880 102.760  40.290  1.00  0.00
ATOM    930  C   LEU A  92      65.260  99.300  43.190  1.00  0.00
ATOM    931  O   LEU A  92      64.080  99.600  43.390  1.00  0.00
ATOM    932  N   GLY A  93      65.960  98.550  44.040  1.00  0.00
ATOM    933  H   GLY A  93      66.800  98.140  43.680  1.00  0.00
ATOM    934  CA  GLY A  93      65.510  98.140  45.370  1.00  0.00
ATOM    935  C   GLY A  93      66.350  97.040  46.020  1.00  0.00
ATOM    936  O   GLY A  93      67.400  96.650  45.510  1.00  0.00
ATOM    937  N   THR A  94      65.720  96.470  47.050  1.00  0.00
ATOM    938  H   THR A  94      64.870  96.890  47.370  1.00  0.00
ATOM    939  CA  THR A  94      66.180  95.340  47.870  1.00  0.00
ATOM    940  CB  THR A  94      66.090  95.800  49.320  1.00  0.00
ATOM    941  OG1 THR A  94      66.770  97.050  49.530  1.00  0.00
ATOM    942  HG1 THR A  94      67.710  96.970  49.200  1.00  0.00
ATOM    943  CG2 THR A  94      66.600  94.730  50.290  1.00  0.00
ATOM    944  C   THR A  94      65.210  94.230  47.460  1.00  0.00
ATOM    945  O   THR A  94      64.100  94.110  47.970  1.00  0.00
ATOM    946  N   ILE A  95      65.770  93.400  46.580  1.00  0.00
ATOM    947  H   ILE A  95      66.670  93.680  46.230  1.00  0.00
ATOM    948  CA  ILE A  95      64.990  92.390  45.850  1.00  0.00
ATOM    949  CB  ILE A  95      64.600  91.200  46.740  1.00  0.00
ATOM    950  CG1 ILE A  95      65.910  90.470  47.010  1.00  0.00
ATOM    951  CG2 ILE A  95      63.730  90.110  46.110  1.00  0.00
ATOM    952  CD  ILE A  95      66.740  90.750  48.270  1.00  0.00
ATOM    953  C   ILE A  95      63.800  93.030  45.130  1.00  0.00
ATOM    954  O   ILE A  95      62.670  93.130  45.600  1.00  0.00
ATOM    955  N   ALA A  96      64.160  93.700  44.040  1.00  0.00
ATOM    956  H   ALA A  96      65.030  93.540  43.560  1.00  0.00
ATOM    957  CA  ALA A  96      63.140  94.500  43.360  1.00  0.00
ATOM    958  CB  ALA A  96      63.680  95.870  42.960  1.00  0.00
ATOM    959  C   ALA A  96      62.450  93.780  42.200  1.00  0.00
ATOM    960  O   ALA A  96      62.960  92.840  41.590  1.00  0.00
ATOM    961  N   LYS A  97      61.230  94.220  41.930  1.00  0.00
ATOM    962  H   LYS A  97      60.780  94.830  42.590  1.00  0.00
ATOM    963  CA  LYS A  97      60.350  93.720  40.870  1.00  0.00
ATOM    964  CB  LYS A  97      58.920  93.470  41.360  1.00  0.00
ATOM    965  CG  LYS A  97      58.150  92.600  40.370  1.00  0.00
ATOM    966  CD  LYS A  97      56.680  92.490  40.760  1.00  0.00
ATOM    967  CE  LYS A  97      56.010  93.860  40.620  1.00  0.00
ATOM    968  NZ  LYS A  97      54.600  93.950  41.030  1.00  0.00
ATOM    969  HZ1 LYS A  97      54.660  93.870  42.030  1.00  0.00
ATOM    970  HZ2 LYS A  97      54.120  94.780  40.750  1.00  0.00
ATOM    971  HZ3 LYS A  97      54.150  93.150  40.640  1.00  0.00
ATOM    972  C   LYS A  97      60.450  94.720  39.710  1.00  0.00
ATOM    973  O   LYS A  97      59.780  95.750  39.650  1.00  0.00
ATOM    974  N   SER A  98      61.240  94.320  38.730  1.00  0.00
ATOM    975  H   SER A  98      61.790  93.510  38.950  1.00  0.00
ATOM    976  CA  SER A  98      61.460  95.040  37.460  1.00  0.00
ATOM    977  CB  SER A  98      61.920  94.020  36.410  1.00  0.00
ATOM    978  OG  SER A  98      62.600  94.710  35.360  1.00  0.00
ATOM    979  HG  SER A  98      63.560  94.610  35.620  1.00  0.00
ATOM    980  C   SER A  98      60.350  95.880  36.820  1.00  0.00
ATOM    981  O   SER A  98      59.230  95.370  36.900  1.00  0.00
ATOM    982  N   GLY A  99      60.650  97.110  36.410  1.00  0.00
ATOM    983  H   GLY A  99      61.480  97.540  36.750  1.00  0.00
ATOM    984  CA  GLY A  99      59.720  97.990  35.700  1.00  0.00
ATOM    985  C   GLY A  99      60.050  98.090  34.210  1.00  0.00
ATOM    986  O   GLY A  99      61.020  98.720  33.800  1.00  0.00
ATOM    987  N   THR A 100      59.190  97.540  33.350  1.00  0.00
ATOM    988  H   THR A 100      58.230  97.370  33.550  1.00  0.00
ATOM    989  CA  THR A 100      59.410  97.490  31.900  1.00  0.00
ATOM    990  CB  THR A 100      58.260  96.660  31.320  1.00  0.00
ATOM    991  OG1 THR A 100      57.040  96.880  32.020  1.00  0.00
ATOM    992  HG1 THR A 100      56.300  96.840  31.340  1.00  0.00
ATOM    993  CG2 THR A 100      58.620  95.170  31.360  1.00  0.00
ATOM    994  C   THR A 100      59.490  98.870  31.240  1.00  0.00
ATOM    995  O   THR A 100      60.210  98.950  30.250  1.00  0.00
ATOM    996  N   LYS A 101      58.900  99.920  31.810  1.00  0.00
ATOM    997  H   LYS A 101      58.140  99.730  32.430  1.00  0.00
ATOM    998  CA  LYS A 101      59.050 101.290  31.300  1.00  0.00
ATOM    999  CB  LYS A 101      58.340 102.150  32.350  1.00  0.00
ATOM   1000  CG  LYS A 101      58.240 103.650  32.070  1.00  0.00
ATOM   1001  CD  LYS A 101      57.810 103.900  30.630  1.00  0.00
ATOM   1002  CE  LYS A 101      58.050 105.330  30.150  1.00  0.00
ATOM   1003  NZ  LYS A 101      59.480 105.600  29.910  1.00  0.00
ATOM   1004  HZ1 LYS A 101      59.980 105.340  30.740  1.00  0.00
ATOM   1005  HZ2 LYS A 101      59.720 105.050  29.110  1.00  0.00
ATOM   1006  HZ3 LYS A 101      59.670 106.580  29.800  1.00  0.00
ATOM   1007  C   LYS A 101      60.450 101.810  30.970  1.00  0.00
ATOM   1008  O   LYS A 101      60.720 102.430  29.940  1.00  0.00
ATOM   1009  N   ALA A 102      61.360 101.290  31.790  1.00  0.00
ATOM   1010  H   ALA A 102      61.160 100.630  32.510  1.00  0.00
ATOM   1011  CA  ALA A 102      62.790 101.570  31.670  1.00  0.00
ATOM   1012  CB  ALA A 102      63.580 101.030  32.870  1.00  0.00
ATOM   1013  C   ALA A 102      63.460 101.050  30.390  1.00  0.00
ATOM   1014  O   ALA A 102      64.410 101.610  29.860  1.00  0.00
ATOM   1015  N   PHE A 103      63.000  99.840  30.070  1.00  0.00
ATOM   1016  H   PHE A 103      62.510  99.240  30.700  1.00  0.00
ATOM   1017  CA  PHE A 103      63.450  99.190  28.830  1.00  0.00
ATOM   1018  CB  PHE A 103      63.300  97.670  28.960  1.00  0.00
ATOM   1019  CG  PHE A 103      63.890  97.210  30.290  1.00  0.00
ATOM   1020  CD1 PHE A 103      62.980  96.890  31.280  1.00  0.00
ATOM   1021  HD1 PHE A 103      61.940  96.650  31.020  1.00  0.00
ATOM   1022  CD2 PHE A 103      65.240  97.410  30.560  1.00  0.00
ATOM   1023  HD2 PHE A 103      65.970  97.570  29.770  1.00  0.00
ATOM   1024  CE1 PHE A 103      63.520  96.690  32.550  1.00  0.00
ATOM   1025  HE1 PHE A 103      63.030  96.310  33.440  1.00  0.00
ATOM   1026  CE2 PHE A 103      65.760  97.290  31.840  1.00  0.00
ATOM   1027  HE2 PHE A 103      66.820  97.490  32.030  1.00  0.00
ATOM   1028  CZ  PHE A 103      64.850  96.970  32.840  1.00  0.00
ATOM   1029  HZ  PHE A 103      65.210  96.800  33.860  1.00  0.00
ATOM   1030  C   PHE A 103      62.680  99.620  27.580  1.00  0.00
ATOM   1031  O   PHE A 103      63.080  99.500  26.420  1.00  0.00
ATOM   1032  N   MET A 104      61.430 100.010  27.850  1.00  0.00
ATOM   1033  H   MET A 104      60.890  99.540  28.540  1.00  0.00
ATOM   1034  CA  MET A 104      60.640 100.730  26.850  1.00  0.00
ATOM   1035  CB  MET A 104      59.290 101.200  27.390  1.00  0.00
ATOM   1036  CG  MET A 104      58.360 100.100  27.900  1.00  0.00
ATOM   1037  SD  MET A 104      56.820 100.900  28.470  1.00  0.00
ATOM   1038  CE  MET A 104      56.370  99.860  29.840  1.00  0.00
ATOM   1039  C   MET A 104      61.310 102.040  26.420  1.00  0.00
ATOM   1040  O   MET A 104      61.040 102.660  25.390  1.00  0.00
ATOM   1041  N   GLU A 105      62.140 102.490  27.360  1.00  0.00
ATOM   1042  H   GLU A 105      61.950 102.320  28.320  1.00  0.00
ATOM   1043  CA  GLU A 105      63.040 103.630  27.120  1.00  0.00
ATOM   1044  CB  GLU A 105      63.220 104.500  28.360  1.00  0.00
ATOM   1045  CG  GLU A 105      63.670 105.920  28.020  1.00  0.00
ATOM   1046  CD  GLU A 105      62.450 106.850  27.970  1.00  0.00
ATOM   1047  OE1 GLU A 105      61.820 106.910  26.890  1.00  0.00
ATOM   1048  OE2 GLU A 105      62.120 107.470  29.000  1.00  0.00
ATOM   1049  C   GLU A 105      64.390 103.320  26.460  1.00  0.00
ATOM   1050  O   GLU A 105      64.860 103.980  25.530  1.00  0.00
ATOM   1051  N   ALA A 106      64.920 102.230  26.990  1.00  0.00
ATOM   1052  H   ALA A 106      64.410 101.630  27.600  1.00  0.00
ATOM   1053  CA  ALA A 106      66.240 101.720  26.570  1.00  0.00
ATOM   1054  CB  ALA A 106      67.230 102.090  27.670  1.00  0.00
ATOM   1055  C   ALA A 106      66.330 100.230  26.250  1.00  0.00
ATOM   1056  O   ALA A 106      66.400  99.400  27.160  1.00  0.00
ATOM   1057  N   LEU A 107      66.510  99.930  24.970  1.00  0.00
ATOM   1058  H   LEU A 107      66.650 100.620  24.250  1.00  0.00
ATOM   1059  CA  LEU A 107      66.210  98.550  24.570  1.00  0.00
ATOM   1060  CB  LEU A 107      64.910  98.530  23.760  1.00  0.00
ATOM   1061  CG  LEU A 107      64.240  97.150  23.770  1.00  0.00
ATOM   1062  CD1 LEU A 107      63.630  96.700  25.100  1.00  0.00
ATOM   1063  CD2 LEU A 107      63.170  97.070  22.690  1.00  0.00
ATOM   1064  C   LEU A 107      67.330  97.920  23.750  1.00  0.00
ATOM   1065  O   LEU A 107      67.650  98.240  22.600  1.00  0.00
ATOM   1066  N   SER A 108      67.860  96.850  24.350  1.00  0.00
ATOM   1067  H   SER A 108      67.430  96.550  25.200  1.00  0.00
ATOM   1068  CA  SER A 108      69.010  96.080  23.870  1.00  0.00
ATOM   1069  CB  SER A 108      69.870  95.530  25.010  1.00  0.00
ATOM   1070  OG  SER A 108      71.130  95.100  24.510  1.00  0.00
ATOM   1071  HG  SER A 108      71.820  95.810  24.660  1.00  0.00
ATOM   1072  C   SER A 108      68.460  94.870  23.120  1.00  0.00
ATOM   1073  O   SER A 108      67.830  93.960  23.660  1.00  0.00
ATOM   1074  N   ALA A 109      68.150  95.270  21.890  1.00  0.00
ATOM   1075  H   ALA A 109      68.400  96.190  21.570  1.00  0.00
ATOM   1076  CA  ALA A 109      67.620  94.320  20.900  1.00  0.00
ATOM   1077  CB  ALA A 109      66.340  94.860  20.260  1.00  0.00
ATOM   1078  C   ALA A 109      68.590  93.930  19.790  1.00  0.00
ATOM   1079  O   ALA A 109      69.020  94.530  18.810  1.00  0.00
ATOM   1080  N   GLY A 110      68.980  92.670  19.980  1.00  0.00
ATOM   1081  H   GLY A 110      68.660  92.230  20.820  1.00  0.00
ATOM   1082  CA  GLY A 110      69.920  91.900  19.170  1.00  0.00
ATOM   1083  C   GLY A 110      71.260  92.630  19.060  1.00  0.00
ATOM   1084  O   GLY A 110      71.880  92.580  17.990  1.00  0.00
ATOM   1085  N   ALA A 111      71.690  93.130  20.210  1.00  0.00
ATOM   1086  H   ALA A 111      71.070  92.940  20.970  1.00  0.00
ATOM   1087  CA  ALA A 111      72.830  94.050  20.320  1.00  0.00
ATOM   1088  CB  ALA A 111      72.410  95.500  20.090  1.00  0.00
ATOM   1089  C   ALA A 111      73.480  93.920  21.700  1.00  0.00
ATOM   1090  O   ALA A 111      72.970  93.370  22.670  1.00  0.00
ATOM   1091  N   ASP A 112      74.770  94.210  21.710  1.00  0.00
ATOM   1092  H   ASP A 112      75.280  94.300  20.850  1.00  0.00
ATOM   1093  CA  ASP A 112      75.570  94.130  22.940  1.00  0.00
ATOM   1094  CB  ASP A 112      77.030  94.500  22.670  1.00  0.00
ATOM   1095  CG  ASP A 112      77.780  93.360  21.990  1.00  0.00
ATOM   1096  OD1 ASP A 112      77.510  93.170  20.780  1.00  0.00
ATOM   1097  OD2 ASP A 112      78.520  92.590  22.640  1.00  0.00
ATOM   1098  C   ASP A 112      75.080  95.100  24.020  1.00  0.00
ATOM   1099  O   ASP A 112      74.520  96.180  23.820  1.00  0.00
ATOM   1100  N   VAL A 113      75.230  94.600  25.240  1.00  0.00
ATOM   1101  H   VAL A 113      75.820  93.820  25.470  1.00  0.00
ATOM   1102  CA  VAL A 113      74.700  95.280  26.430  1.00  0.00
ATOM   1103  CB  VAL A 113      73.530  94.510  27.060  1.00  0.00
ATOM   1104  CG1 VAL A 113      73.950  93.100  27.460  1.00  0.00
ATOM   1105  CG2 VAL A 113      72.810  95.230  28.200  1.00  0.00
ATOM   1106  C   VAL A 113      75.750  95.550  27.500  1.00  0.00
ATOM   1107  O   VAL A 113      76.710  94.800  27.620  1.00  0.00
ATOM   1108  N   SER A 114      75.610  96.600  28.310  1.00  0.00
ATOM   1109  H   SER A 114      74.890  97.260  28.090  1.00  0.00
ATOM   1110  CA  SER A 114      76.420  96.960  29.480  1.00  0.00
ATOM   1111  CB  SER A 114      77.320  98.150  29.160  1.00  0.00
ATOM   1112  OG  SER A 114      78.530  97.790  28.490  1.00  0.00
ATOM   1113  HG  SER A 114      78.850  98.580  27.970  1.00  0.00
ATOM   1114  C   SER A 114      75.730  97.070  30.840  1.00  0.00
ATOM   1115  O   SER A 114      76.310  96.890  31.910  1.00  0.00
ATOM   1116  N   MET A 115      74.460  97.480  30.780  1.00  0.00
ATOM   1117  H   MET A 115      74.100  97.640  29.870  1.00  0.00
ATOM   1118  CA  MET A 115      73.480  97.480  31.870  1.00  0.00
ATOM   1119  CB  MET A 115      72.270  98.340  31.500  1.00  0.00
ATOM   1120  CG  MET A 115      71.530  97.930  30.220  1.00  0.00
ATOM   1121  SD  MET A 115      69.940  98.800  30.020  1.00  0.00
ATOM   1122  CE  MET A 115      69.570  98.200  28.390  1.00  0.00
ATOM   1123  C   MET A 115      73.040  96.080  32.300  1.00  0.00
ATOM   1124  O   MET A 115      73.300  95.120  31.570  1.00  0.00
ATOM   1125  N   ILE A 116      72.890  95.950  33.620  1.00  0.00
ATOM   1126  H   ILE A 116      72.600  96.670  34.240  1.00  0.00
ATOM   1127  CA  ILE A 116      72.730  94.600  34.170  1.00  0.00
ATOM   1128  CB  ILE A 116      74.070  93.870  34.350  1.00  0.00
ATOM   1129  CG1 ILE A 116      74.020  92.390  34.710  1.00  0.00
ATOM   1130  CG2 ILE A 116      75.220  94.640  34.990  1.00  0.00
ATOM   1131  CD  ILE A 116      73.370  91.460  33.690  1.00  0.00
ATOM   1132  C   ILE A 116      72.030  94.610  35.530  1.00  0.00
ATOM   1133  O   ILE A 116      72.370  95.320  36.480  1.00  0.00
ATOM   1134  N   GLY A 117      70.970  93.800  35.550  1.00  0.00
ATOM   1135  H   GLY A 117      70.820  93.280  34.710  1.00  0.00
ATOM   1136  CA  GLY A 117      70.090  93.350  36.640  1.00  0.00
ATOM   1137  C   GLY A 117      70.840  92.480  37.650  1.00  0.00
ATOM   1138  O   GLY A 117      71.850  91.840  37.390  1.00  0.00
ATOM   1139  N   GLN A 118      70.530  92.590  38.940  1.00  0.00
ATOM   1140  H   GLN A 118      69.900  93.310  39.230  1.00  0.00
ATOM   1141  CA  GLN A 118      71.320  91.990  40.020  1.00  0.00
ATOM   1142  CB  GLN A 118      71.760  92.900  41.170  1.00  0.00
ATOM   1143  CG  GLN A 118      73.220  92.610  41.520  1.00  0.00
ATOM   1144  CD  GLN A 118      73.300  91.280  42.270  1.00  0.00
ATOM   1145  OE1 GLN A 118      73.060  91.200  43.480  1.00  0.00
ATOM   1146  NE2 GLN A 118      73.510  90.200  41.520  1.00  0.00
ATOM   1147 1HE2 GLN A 118      73.700  90.080  40.540  1.00  0.00
ATOM   1148 2HE2 GLN A 118      73.630  89.360  42.030  1.00  0.00
ATOM   1149  C   GLN A 118      70.330  91.050  40.720  1.00  0.00
ATOM   1150  O   GLN A 118      69.270  91.550  41.100  1.00  0.00
ATOM   1151  N   PHE A 119      70.650  89.760  40.830  1.00  0.00
ATOM   1152  H   PHE A 119      71.540  89.520  40.440  1.00  0.00
ATOM   1153  CA  PHE A 119      69.960  88.890  41.790  1.00  0.00
ATOM   1154  CB  PHE A 119      70.410  87.430  41.610  1.00  0.00
ATOM   1155  CG  PHE A 119      69.590  86.280  42.190  1.00  0.00
ATOM   1156  CD1 PHE A 119      68.560  85.740  41.410  1.00  0.00
ATOM   1157  HD1 PHE A 119      68.170  86.410  40.650  1.00  0.00
ATOM   1158  CD2 PHE A 119      69.960  85.570  43.320  1.00  0.00
ATOM   1159  HD2 PHE A 119      70.590  85.980  44.110  1.00  0.00
ATOM   1160  CE1 PHE A 119      67.870  84.570  41.710  1.00  0.00
ATOM   1161  HE1 PHE A 119      66.920  84.350  41.230  1.00  0.00
ATOM   1162  CE2 PHE A 119      69.390  84.330  43.600  1.00  0.00
ATOM   1163  HE2 PHE A 119      69.970  83.560  44.110  1.00  0.00
ATOM   1164  CZ  PHE A 119      68.320  83.890  42.830  1.00  0.00
ATOM   1165  HZ  PHE A 119      67.720  83.190  43.420  1.00  0.00
ATOM   1166  C   PHE A 119      70.160  89.250  43.260  1.00  0.00
ATOM   1167  O   PHE A 119      71.040  88.690  43.910  1.00  0.00
ATOM   1168  N   GLY A 120      69.180  89.940  43.850  1.00  0.00
ATOM   1169  H   GLY A 120      68.430  90.070  43.210  1.00  0.00
ATOM   1170  CA  GLY A 120      69.210  90.520  45.200  1.00  0.00
ATOM   1171  C   GLY A 120      69.220  92.040  45.340  1.00  0.00
ATOM   1172  O   GLY A 120      68.130  92.620  45.380  1.00  0.00
ATOM   1173  N   VAL A 121      70.380  92.660  45.170  1.00  0.00
ATOM   1174  H   VAL A 121      71.200  92.230  44.770  1.00  0.00
ATOM   1175  CA  VAL A 121      70.460  94.110  45.390  1.00  0.00
ATOM   1176  CB  VAL A 121      71.210  94.590  46.630  1.00  0.00
ATOM   1177  CG1 VAL A 121      70.290  94.460  47.850  1.00  0.00
ATOM   1178  CG2 VAL A 121      72.520  93.890  47.000  1.00  0.00
ATOM   1179  C   VAL A 121      70.930  94.870  44.140  1.00  0.00
ATOM   1180  O   VAL A 121      72.020  94.660  43.610  1.00  0.00
ATOM   1181  N   GLY A 122      70.010  95.770  43.790  1.00  0.00
ATOM   1182  H   GLY A 122      69.130  95.650  44.250  1.00  0.00
ATOM   1183  CA  GLY A 122      70.010  96.650  42.620  1.00  0.00
ATOM   1184  C   GLY A 122      70.110  98.110  43.060  1.00  0.00
ATOM   1185  O   GLY A 122      69.040  98.610  43.430  1.00  0.00
ATOM   1186  N   PHE A 123      71.270  98.720  42.850  1.00  0.00
ATOM   1187  H   PHE A 123      72.040  98.170  42.540  1.00  0.00
ATOM   1188  CA  PHE A 123      71.740 100.060  43.250  1.00  0.00
ATOM   1189  CB  PHE A 123      70.710 101.150  42.950  1.00  0.00
ATOM   1190  CG  PHE A 123      70.980 102.540  43.530  1.00  0.00
ATOM   1191  CD1 PHE A 123      70.480 102.800  44.800  1.00  0.00
ATOM   1192  HD1 PHE A 123      69.730 102.110  45.200  1.00  0.00
ATOM   1193  CD2 PHE A 123      71.850 103.420  42.890  1.00  0.00
ATOM   1194  HD2 PHE A 123      72.000 103.390  41.820  1.00  0.00
ATOM   1195  CE1 PHE A 123      70.900 103.910  45.520  1.00  0.00
ATOM   1196  HE1 PHE A 123      70.520 104.190  46.510  1.00  0.00
ATOM   1197  CE2 PHE A 123      72.240 104.570  43.570  1.00  0.00
ATOM   1198  HE2 PHE A 123      73.000 105.250  43.180  1.00  0.00
ATOM   1199  CZ  PHE A 123      71.770 104.760  44.860  1.00  0.00
ATOM   1200  HZ  PHE A 123      72.130 105.670  45.350  1.00  0.00
ATOM   1201  C   PHE A 123      71.890 100.100  44.770  1.00  0.00
ATOM   1202  O   PHE A 123      72.930 100.560  45.230  1.00  0.00
ATOM   1203  N   TYR A 124      71.000  99.440  45.510  1.00  0.00
ATOM   1204  H   TYR A 124      70.210  98.990  45.090  1.00  0.00
ATOM   1205  CA  TYR A 124      71.070  99.380  46.980  1.00  0.00
ATOM   1206  CB  TYR A 124      69.850  98.660  47.570  1.00  0.00
ATOM   1207  CG  TYR A 124      68.680  99.640  47.630  1.00  0.00
ATOM   1208  CD1 TYR A 124      68.250 100.010  48.900  1.00  0.00
ATOM   1209  HD1 TYR A 124      68.730  99.590  49.780  1.00  0.00
ATOM   1210  CD2 TYR A 124      68.040 100.040  46.460  1.00  0.00
ATOM   1211  HD2 TYR A 124      68.320  99.710  45.460  1.00  0.00
ATOM   1212  CE1 TYR A 124      67.190 100.910  48.960  1.00  0.00
ATOM   1213  HE1 TYR A 124      66.630 101.150  49.870  1.00  0.00
ATOM   1214  CE2 TYR A 124      66.950 100.910  46.490  1.00  0.00
ATOM   1215  HE2 TYR A 124      66.420 101.230  45.590  1.00  0.00
ATOM   1216  CZ  TYR A 124      66.590 101.310  47.770  1.00  0.00
ATOM   1217  OH  TYR A 124      65.360 101.840  47.980  1.00  0.00
ATOM   1218  HH  TYR A 124      64.930 101.910  47.070  1.00  0.00
ATOM   1219  C   TYR A 124      72.270  98.880  47.790  1.00  0.00
ATOM   1220  O   TYR A 124      72.260  99.100  49.000  1.00  0.00
ATOM   1221  N   SER A 125      73.210  98.230  47.110  1.00  0.00
ATOM   1222  H   SER A 125      73.210  98.030  46.140  1.00  0.00
ATOM   1223  CA  SER A 125      74.440  97.780  47.800  1.00  0.00
ATOM   1224  CB  SER A 125      75.390  96.960  46.920  1.00  0.00
ATOM   1225  OG  SER A 125      74.680  96.160  45.970  1.00  0.00
ATOM   1226  HG  SER A 125      74.550  96.790  45.210  1.00  0.00
ATOM   1227  C   SER A 125      75.180  98.940  48.460  1.00  0.00
ATOM   1228  O   SER A 125      75.690  98.770  49.570  1.00  0.00
ATOM   1229  N   LEU A 126      75.130 100.070  47.770  1.00  0.00
ATOM   1230  H   LEU A 126      74.820 100.080  46.820  1.00  0.00
ATOM   1231  CA  LEU A 126      75.730 101.310  48.280  1.00  0.00
ATOM   1232  CB  LEU A 126      75.540 102.500  47.340  1.00  0.00
ATOM   1233  CG  LEU A 126      76.270 102.300  46.010  1.00  0.00
ATOM   1234  CD1 LEU A 126      75.590 103.160  44.940  1.00  0.00
ATOM   1235  CD2 LEU A 126      77.780 102.530  45.980  1.00  0.00
ATOM   1236  C   LEU A 126      75.150 101.690  49.650  1.00  0.00
ATOM   1237  O   LEU A 126      75.960 102.210  50.410  1.00  0.00
ATOM   1238  N   PHE A 127      73.970 101.230  50.060  1.00  0.00
ATOM   1239  H   PHE A 127      73.450 100.660  49.430  1.00  0.00
ATOM   1240  CA  PHE A 127      73.280 101.640  51.290  1.00  0.00
ATOM   1241  CB  PHE A 127      71.810 101.230  51.270  1.00  0.00
ATOM   1242  CG  PHE A 127      70.910 102.240  50.560  1.00  0.00
ATOM   1243  CD1 PHE A 127      70.560 102.070  49.230  1.00  0.00
ATOM   1244  HD1 PHE A 127      71.160 101.470  48.540  1.00  0.00
ATOM   1245  CD2 PHE A 127      70.320 103.260  51.310  1.00  0.00
ATOM   1246  HD2 PHE A 127      70.790 103.520  52.260  1.00  0.00
ATOM   1247  CE1 PHE A 127      69.600 102.910  48.670  1.00  0.00
ATOM   1248  HE1 PHE A 127      69.260 102.620  47.680  1.00  0.00
ATOM   1249  CE2 PHE A 127      69.240 103.970  50.800  1.00  0.00
ATOM   1250  HE2 PHE A 127      68.540 104.510  51.440  1.00  0.00
ATOM   1251  CZ  PHE A 127      68.890 103.800  49.460  1.00  0.00
ATOM   1252  HZ  PHE A 127      68.060 104.320  48.970  1.00  0.00
ATOM   1253  C   PHE A 127      73.880 101.010  52.550  1.00  0.00
ATOM   1254  O   PHE A 127      74.320 101.600  53.540  1.00  0.00
ATOM   1255  N   LEU A 128      74.190  99.730  52.350  1.00  0.00
ATOM   1256  H   LEU A 128      73.810  99.230  51.570  1.00  0.00
ATOM   1257  CA  LEU A 128      75.050  98.910  53.210  1.00  0.00
ATOM   1258  CB  LEU A 128      75.320  97.580  52.490  1.00  0.00
ATOM   1259  CG  LEU A 128      74.040  96.770  52.250  1.00  0.00
ATOM   1260  CD1 LEU A 128      74.370  95.740  51.170  1.00  0.00
ATOM   1261  CD2 LEU A 128      73.470  96.070  53.480  1.00  0.00
ATOM   1262  C   LEU A 128      76.400  99.530  53.590  1.00  0.00
ATOM   1263  O   LEU A 128      76.890  99.500  54.720  1.00  0.00
ATOM   1264  N   VAL A 129      76.940 100.250  52.610  1.00  0.00
ATOM   1265  H   VAL A 129      76.530 100.320  51.690  1.00  0.00
ATOM   1266  CA  VAL A 129      78.270 100.870  52.640  1.00  0.00
ATOM   1267  CB  VAL A 129      79.250 100.430  51.540  1.00  0.00
ATOM   1268  CG1 VAL A 129      79.490  98.920  51.520  1.00  0.00
ATOM   1269  CG2 VAL A 129      78.810 100.840  50.130  1.00  0.00
ATOM   1270  C   VAL A 129      78.310 102.390  52.710  1.00  0.00
ATOM   1271  O   VAL A 129      79.360 103.000  52.870  1.00  0.00
ATOM   1272  N   ALA A 130      77.170 102.840  53.230  1.00  0.00
ATOM   1273  H   ALA A 130      76.340 102.310  53.380  1.00  0.00
ATOM   1274  CA  ALA A 130      76.890 104.280  53.350  1.00  0.00
ATOM   1275  CB  ALA A 130      76.330 104.860  52.050  1.00  0.00
ATOM   1276  C   ALA A 130      75.910 104.580  54.490  1.00  0.00
ATOM   1277  O   ALA A 130      75.050 103.740  54.770  1.00  0.00
ATOM   1278  N   ASP A 131      76.210 105.600  55.290  1.00  0.00
ATOM   1279  H   ASP A 131      77.040 106.130  55.110  1.00  0.00
ATOM   1280  CA  ASP A 131      75.380 106.190  56.350  1.00  0.00
ATOM   1281  CB  ASP A 131      76.230 107.140  57.190  1.00  0.00
ATOM   1282  CG  ASP A 131      76.940 106.410  58.340  1.00  0.00
ATOM   1283  OD1 ASP A 131      76.900 106.790  59.530  1.00  0.00
ATOM   1284  OD2 ASP A 131      77.830 105.580  58.100  1.00  0.00
ATOM   1285  C   ASP A 131      74.110 106.870  55.840  1.00  0.00
ATOM   1286  O   ASP A 131      73.030 106.670  56.400  1.00  0.00
ATOM   1287  N   ARG A 132      74.260 107.650  54.770  1.00  0.00
ATOM   1288  H   ARG A 132      75.110 108.070  54.470  1.00  0.00
ATOM   1289  CA  ARG A 132      73.160 108.120  53.910  1.00  0.00
ATOM   1290  CB  ARG A 132      72.700 109.530  54.260  1.00  0.00
ATOM   1291  CG  ARG A 132      71.240 109.840  53.920  1.00  0.00
ATOM   1292  CD  ARG A 132      70.850 111.170  54.550  1.00  0.00
ATOM   1293  NE  ARG A 132      69.440 111.450  54.230  1.00  0.00
ATOM   1294  HE  ARG A 132      69.390 112.010  53.400  1.00  0.00
ATOM   1295  CZ  ARG A 132      68.330 110.890  54.750  1.00  0.00
ATOM   1296  NH1 ARG A 132      68.390 110.110  55.840  1.00  0.00
ATOM   1297 1HH1 ARG A 132      69.210 109.910  56.370  1.00  0.00
ATOM   1298 2HH1 ARG A 132      67.580 109.570  56.050  1.00  0.00
ATOM   1299  NH2 ARG A 132      67.140 111.070  54.170  1.00  0.00
ATOM   1300 1HH2 ARG A 132      67.060 111.710  53.400  1.00  0.00
ATOM   1301 2HH2 ARG A 132      66.360 110.540  54.480  1.00  0.00
ATOM   1302  C   ARG A 132      73.480 108.000  52.420  1.00  0.00
ATOM   1303  O   ARG A 132      74.510 108.510  51.980  1.00  0.00
ATOM   1304  N   VAL A 133      72.510 107.530  51.640  1.00  0.00
ATOM   1305  H   VAL A 133      71.680 107.140  52.040  1.00  0.00
ATOM   1306  CA  VAL A 133      72.450 107.510  50.180  1.00  0.00
ATOM   1307  CB  VAL A 133      72.010 106.140  49.660  1.00  0.00
ATOM   1308  CG1 VAL A 133      71.920 106.140  48.130  1.00  0.00
ATOM   1309  CG2 VAL A 133      72.880 104.960  50.090  1.00  0.00
ATOM   1310  C   VAL A 133      71.330 108.450  49.730  1.00  0.00
ATOM   1311  O   VAL A 133      70.150 108.230  50.030  1.00  0.00
ATOM   1312  N   GLN A 134      71.730 109.480  49.000  1.00  0.00
ATOM   1313  H   GLN A 134      72.690 109.690  48.840  1.00  0.00
ATOM   1314  CA  GLN A 134      70.720 110.330  48.340  1.00  0.00
ATOM   1315  CB  GLN A 134      70.700 111.750  48.940  1.00  0.00
ATOM   1316  CG  GLN A 134      70.860 111.710  50.460  1.00  0.00
ATOM   1317  CD  GLN A 134      69.450 111.700  51.060  1.00  0.00
ATOM   1318  OE1 GLN A 134      68.820 110.710  51.400  1.00  0.00
ATOM   1319  NE2 GLN A 134      69.020 112.910  51.410  1.00  0.00
ATOM   1320 1HE2 GLN A 134      69.650 113.680  51.310  1.00  0.00
ATOM   1321 2HE2 GLN A 134      68.030 113.010  51.520  1.00  0.00
ATOM   1322  C   GLN A 134      70.800 110.500  46.820  1.00  0.00
ATOM   1323  O   GLN A 134      71.750 111.000  46.230  1.00  0.00
ATOM   1324  N   VAL A 135      69.620 110.430  46.220  1.00  0.00
ATOM   1325  H   VAL A 135      68.780 110.130  46.660  1.00  0.00
ATOM   1326  CA  VAL A 135      69.510 110.490  44.750  1.00  0.00
ATOM   1327  CB  VAL A 135      68.960 109.190  44.160  1.00  0.00
ATOM   1328  CG1 VAL A 135      68.540 109.190  42.680  1.00  0.00
ATOM   1329  CG2 VAL A 135      69.900 108.020  44.420  1.00  0.00
ATOM   1330  C   VAL A 135      68.700 111.690  44.250  1.00  0.00
ATOM   1331  O   VAL A 135      67.620 112.060  44.700  1.00  0.00
ATOM   1332  N   ILE A 136      69.320 112.380  43.300  1.00  0.00
ATOM   1333  H   ILE A 136      70.170 112.010  42.940  1.00  0.00
ATOM   1334  CA  ILE A 136      68.800 113.570  42.610  1.00  0.00
ATOM   1335  CB  ILE A 136      69.430 114.910  43.000  1.00  0.00
ATOM   1336  CG1 ILE A 136      69.990 114.930  44.420  1.00  0.00
ATOM   1337  CG2 ILE A 136      68.340 115.980  42.870  1.00  0.00
ATOM   1338  CD  ILE A 136      71.510 115.060  44.360  1.00  0.00
ATOM   1339  C   ILE A 136      69.080 113.410  41.110  1.00  0.00
ATOM   1340  O   ILE A 136      70.270 113.350  40.810  1.00  0.00
ATOM   1341  N   SER A 137      68.100 112.720  40.540  1.00  0.00
ATOM   1342  H   SER A 137      67.330 112.470  41.130  1.00  0.00
ATOM   1343  CA  SER A 137      67.980 112.230  39.150  1.00  0.00
ATOM   1344  CB  SER A 137      67.320 110.860  39.160  1.00  0.00
ATOM   1345  OG  SER A 137      67.690 110.200  37.950  1.00  0.00
ATOM   1346  HG  SER A 137      68.640 109.910  38.030  1.00  0.00
ATOM   1347  C   SER A 137      67.060 113.130  38.330  1.00  0.00
ATOM   1348  O   SER A 137      66.000 113.540  38.810  1.00  0.00
ATOM   1349  N   LYS A 138      67.400 113.140  37.050  1.00  0.00
ATOM   1350  H   LYS A 138      68.300 112.790  36.770  1.00  0.00
ATOM   1351  CA  LYS A 138      66.610 113.880  36.060  1.00  0.00
ATOM   1352  CB  LYS A 138      67.160 115.280  35.800  1.00  0.00
ATOM   1353  CG  LYS A 138      66.290 116.430  35.300  1.00  0.00
ATOM   1354  CD  LYS A 138      65.750 116.160  33.890  1.00  0.00
ATOM   1355  CE  LYS A 138      64.450 116.940  33.700  1.00  0.00
ATOM   1356  NZ  LYS A 138      63.820 116.590  32.420  1.00  0.00
ATOM   1357  HZ1 LYS A 138      63.700 115.600  32.480  1.00  0.00
ATOM   1358  HZ2 LYS A 138      62.950 117.050  32.250  1.00  0.00
ATOM   1359  HZ3 LYS A 138      64.440 116.890  31.690  1.00  0.00
ATOM   1360  C   LYS A 138      66.680 113.040  34.780  1.00  0.00
ATOM   1361  O   LYS A 138      67.770 112.780  34.280  1.00  0.00
ATOM   1362  N   SER A 139      65.500 112.570  34.400  1.00  0.00
ATOM   1363  H   SER A 139      64.620 112.890  34.740  1.00  0.00
ATOM   1364  CA  SER A 139      65.220 111.690  33.250  1.00  0.00
ATOM   1365  CB  SER A 139      63.970 110.910  33.670  1.00  0.00
ATOM   1366  OG  SER A 139      64.080 110.120  34.850  1.00  0.00
ATOM   1367  HG  SER A 139      63.870 110.620  35.690  1.00  0.00
ATOM   1368  C   SER A 139      64.900 112.550  32.030  1.00  0.00
ATOM   1369  O   SER A 139      64.580 113.710  32.300  1.00  0.00
ATOM   1370  N   ASN A 140      64.910 111.870  30.890  1.00  0.00
ATOM   1371  H   ASN A 140      65.310 110.960  30.800  1.00  0.00
ATOM   1372  CA  ASN A 140      64.610 112.360  29.530  1.00  0.00
ATOM   1373  CB  ASN A 140      64.140 111.260  28.580  1.00  0.00
ATOM   1374  CG  ASN A 140      65.240 110.210  28.430  1.00  0.00
ATOM   1375  OD1 ASN A 140      66.010 110.160  27.470  1.00  0.00
ATOM   1376  ND2 ASN A 140      65.210 109.120  29.190  1.00  0.00
ATOM   1377 1HD2 ASN A 140      64.610 109.110  29.990  1.00  0.00
ATOM   1378 2HD2 ASN A 140      65.900 108.400  29.070  1.00  0.00
ATOM   1379  C   ASN A 140      63.630 113.530  29.520  1.00  0.00
ATOM   1380  O   ASN A 140      64.040 114.670  29.270  1.00  0.00
ATOM   1381  N   ASP A 141      62.390 113.340  29.940  1.00  0.00
ATOM   1382  H   ASP A 141      62.170 112.460  30.370  1.00  0.00
ATOM   1383  CA  ASP A 141      61.360 114.380  30.050  1.00  0.00
ATOM   1384  CB  ASP A 141      60.090 113.990  29.300  1.00  0.00
ATOM   1385  CG  ASP A 141      59.090 115.150  29.310  1.00  0.00
ATOM   1386  OD1 ASP A 141      58.850 115.790  28.260  1.00  0.00
ATOM   1387  OD2 ASP A 141      58.380 115.330  30.330  1.00  0.00
ATOM   1388  C   ASP A 141      61.080 114.510  31.550  1.00  0.00
ATOM   1389  O   ASP A 141      61.140 115.600  32.100  1.00  0.00
ATOM   1390  N   ASP A 142      61.040 113.410  32.310  1.00  0.00
ATOM   1391  H   ASP A 142      60.910 112.500  31.920  1.00  0.00
ATOM   1392  CA  ASP A 142      60.810 113.440  33.760  1.00  0.00
ATOM   1393  CB  ASP A 142      60.600 111.990  34.220  1.00  0.00
ATOM   1394  CG  ASP A 142      59.270 111.490  33.670  1.00  0.00
ATOM   1395  OD1 ASP A 142      59.400 110.580  32.820  1.00  0.00
ATOM   1396  OD2 ASP A 142      58.170 111.860  34.140  1.00  0.00
ATOM   1397  C   ASP A 142      61.860 114.160  34.610  1.00  0.00
ATOM   1398  O   ASP A 142      63.060 114.090  34.350  1.00  0.00
ATOM   1399  N   GLU A 143      61.380 114.870  35.620  1.00  0.00
ATOM   1400  H   GLU A 143      60.430 114.720  35.910  1.00  0.00
ATOM   1401  CA  GLU A 143      62.090 115.970  36.290  1.00  0.00
ATOM   1402  CB  GLU A 143      61.000 116.800  36.960  1.00  0.00
ATOM   1403  CG  GLU A 143      60.170 117.550  35.920  1.00  0.00
ATOM   1404  CD  GLU A 143      59.070 118.320  36.660  1.00  0.00
ATOM   1405  OE1 GLU A 143      57.980 117.720  36.820  1.00  0.00
ATOM   1406  OE2 GLU A 143      59.280 119.540  36.840  1.00  0.00
ATOM   1407  C   GLU A 143      63.060 115.490  37.370  1.00  0.00
ATOM   1408  O   GLU A 143      63.200 114.300  37.650  1.00  0.00
ATOM   1409  N   GLN A 144      63.800 116.460  37.900  1.00  0.00
ATOM   1410  H   GLN A 144      63.710 117.390  37.520  1.00  0.00
ATOM   1411  CA  GLN A 144      64.690 116.220  39.040  1.00  0.00
ATOM   1412  CB  GLN A 144      65.550 117.450  39.330  1.00  0.00
ATOM   1413  CG  GLN A 144      66.970 117.220  39.850  1.00  0.00
ATOM   1414  CD  GLN A 144      67.920 118.410  39.680  1.00  0.00
ATOM   1415  OE1 GLN A 144      68.320 118.640  38.540  1.00  0.00
ATOM   1416  NE2 GLN A 144      68.100 119.290  40.660  1.00  0.00
ATOM   1417 1HE2 GLN A 144      67.850 119.140  41.620  1.00  0.00
ATOM   1418 2HE2 GLN A 144      68.640 120.120  40.500  1.00  0.00
ATOM   1419  C   GLN A 144      63.900 115.810  40.290  1.00  0.00
ATOM   1420  O   GLN A 144      62.790 116.300  40.480  1.00  0.00
ATOM   1421  N   TYR A 145      64.390 114.830  41.050  1.00  0.00
ATOM   1422  H   TYR A 145      65.280 114.460  40.790  1.00  0.00
ATOM   1423  CA  TYR A 145      63.760 114.310  42.270  1.00  0.00
ATOM   1424  CB  TYR A 145      63.310 112.870  41.980  1.00  0.00
ATOM   1425  CG  TYR A 145      62.100 112.710  41.060  1.00  0.00
ATOM   1426  CD1 TYR A 145      60.790 112.980  41.440  1.00  0.00
ATOM   1427  HD1 TYR A 145      60.560 113.370  42.430  1.00  0.00
ATOM   1428  CD2 TYR A 145      62.350 112.190  39.800  1.00  0.00
ATOM   1429  HD2 TYR A 145      63.350 111.850  39.550  1.00  0.00
ATOM   1430  CE1 TYR A 145      59.720 112.800  40.570  1.00  0.00
ATOM   1431  HE1 TYR A 145      58.690 112.920  40.910  1.00  0.00
ATOM   1432  CE2 TYR A 145      61.260 112.020  38.950  1.00  0.00
ATOM   1433  HE2 TYR A 145      61.350 111.310  38.130  1.00  0.00
ATOM   1434  CZ  TYR A 145      59.970 112.440  39.250  1.00  0.00
ATOM   1435  OH  TYR A 145      59.050 112.700  38.280  1.00  0.00
ATOM   1436  HH  TYR A 145      58.700 113.630  38.360  1.00  0.00
ATOM   1437  C   TYR A 145      64.820 114.160  43.360  1.00  0.00
ATOM   1438  O   TYR A 145      65.890 113.580  43.190  1.00  0.00
ATOM   1439  N   ILE A 146      64.260 114.310  44.560  1.00  0.00
ATOM   1440  H   ILE A 146      63.300 114.500  44.750  1.00  0.00
ATOM   1441  CA  ILE A 146      65.020 114.080  45.800  1.00  0.00
ATOM   1442  CB  ILE A 146      65.180 115.360  46.620  1.00  0.00
ATOM   1443  CG1 ILE A 146      66.010 115.100  47.880  1.00  0.00
ATOM   1444  CG2 ILE A 146      63.870 116.020  47.040  1.00  0.00
ATOM   1445  CD  ILE A 146      67.510 114.800  47.800  1.00  0.00
ATOM   1446  C   ILE A 146      64.530 112.810  46.490  1.00  0.00
ATOM   1447  O   ILE A 146      63.550 112.870  47.240  1.00  0.00
ATOM   1448  N   TRP A 147      65.320 111.760  46.270  1.00  0.00
ATOM   1449  H   TRP A 147      66.210 111.970  45.870  1.00  0.00
ATOM   1450  CA  TRP A 147      64.980 110.380  46.650  1.00  0.00
ATOM   1451  CB  TRP A 147      65.530 109.560  45.480  1.00  0.00
ATOM   1452  CG  TRP A 147      65.000 108.130  45.530  1.00  0.00
ATOM   1453  CD1 TRP A 147      63.800 107.750  45.120  1.00  0.00
ATOM   1454  HD1 TRP A 147      63.100 108.470  44.700  1.00  0.00
ATOM   1455  CD2 TRP A 147      65.700 106.980  45.900  1.00  0.00
ATOM   1456  NE1 TRP A 147      63.600 106.440  45.300  1.00  0.00
ATOM   1457  HE1 TRP A 147      62.780 105.900  45.150  1.00  0.00
ATOM   1458  CE2 TRP A 147      64.750 105.970  45.770  1.00  0.00
ATOM   1459  CE3 TRP A 147      66.970 106.720  46.400  1.00  0.00
ATOM   1460  HE3 TRP A 147      67.660 107.490  46.730  1.00  0.00
ATOM   1461  CZ2 TRP A 147      65.230 104.680  45.970  1.00  0.00
ATOM   1462  HZ2 TRP A 147      64.570 103.850  45.690  1.00  0.00
ATOM   1463  CZ3 TRP A 147      67.420 105.420  46.570  1.00  0.00
ATOM   1464  HZ3 TRP A 147      68.380 105.270  47.070  1.00  0.00
ATOM   1465  CH2 TRP A 147      66.550 104.380  46.270  1.00  0.00
ATOM   1466  HH2 TRP A 147      66.970 103.410  46.000  1.00  0.00
ATOM   1467  C   TRP A 147      65.600 109.860  47.950  1.00  0.00
ATOM   1468  O   TRP A 147      66.780 109.530  48.010  1.00  0.00
ATOM   1469  N   GLU A 148      64.680 109.570  48.870  1.00  0.00
ATOM   1470  H   GLU A 148      63.700 109.600  48.720  1.00  0.00
ATOM   1471  CA  GLU A 148      65.020 108.920  50.150  1.00  0.00
ATOM   1472  CB  GLU A 148      64.850 110.020  51.200  1.00  0.00
ATOM   1473  CG  GLU A 148      65.650 111.280  50.890  1.00  0.00
ATOM   1474  CD  GLU A 148      65.410 112.440  51.850  1.00  0.00
ATOM   1475  OE1 GLU A 148      64.270 112.660  52.300  1.00  0.00
ATOM   1476  OE2 GLU A 148      66.340 113.240  52.110  1.00  0.00
ATOM   1477  C   GLU A 148      64.210 107.680  50.510  1.00  0.00
ATOM   1478  O   GLU A 148      62.980 107.680  50.610  1.00  0.00
ATOM   1479  N   SER A 149      64.970 106.600  50.350  1.00  0.00
ATOM   1480  H   SER A 149      65.840 106.710  49.860  1.00  0.00
ATOM   1481  CA  SER A 149      64.540 105.240  50.730  1.00  0.00
ATOM   1482  CB  SER A 149      65.550 104.180  50.290  1.00  0.00
ATOM   1483  OG  SER A 149      65.060 102.840  50.380  1.00  0.00
ATOM   1484  HG  SER A 149      65.360 102.470  49.500  1.00  0.00
ATOM   1485  C   SER A 149      64.300 105.050  52.230  1.00  0.00
ATOM   1486  O   SER A 149      65.260 105.210  52.980  1.00  0.00
ATOM   1487  N   ASN A 150      63.060 104.820  52.630  1.00  0.00
ATOM   1488  H   ASN A 150      62.320 104.830  51.950  1.00  0.00
ATOM   1489  CA  ASN A 150      62.660 104.790  54.040  1.00  0.00
ATOM   1490  CB  ASN A 150      61.550 105.780  54.420  1.00  0.00
ATOM   1491  CG  ASN A 150      61.870 107.180  53.900  1.00  0.00
ATOM   1492  OD1 ASN A 150      61.320 107.540  52.860  1.00  0.00
ATOM   1493  ND2 ASN A 150      62.530 108.040  54.680  1.00  0.00
ATOM   1494 1HD2 ASN A 150      62.880 107.840  55.600  1.00  0.00
ATOM   1495 2HD2 ASN A 150      62.440 109.000  54.440  1.00  0.00
ATOM   1496  C   ASN A 150      62.260 103.400  54.520  1.00  0.00
ATOM   1497  O   ASN A 150      61.880 102.550  53.710  1.00  0.00
ATOM   1498  N   ALA A 151      62.540 103.060  55.780  1.00  0.00
ATOM   1499  H   ALA A 151      62.990 103.730  56.370  1.00  0.00
ATOM   1500  CA  ALA A 151      62.460 101.700  56.310  1.00  0.00
ATOM   1501  CB  ALA A 151      63.180 101.660  57.660  1.00  0.00
ATOM   1502  C   ALA A 151      61.070 101.070  56.350  1.00  0.00
ATOM   1503  O   ALA A 151      60.980  99.850  56.250  1.00  0.00
ATOM   1504  N   GLY A 152      59.990 101.850  56.430  1.00  0.00
ATOM   1505  H   GLY A 152      60.260 102.750  56.760  1.00  0.00
ATOM   1506  CA  GLY A 152      58.610 101.370  56.310  1.00  0.00
ATOM   1507  C   GLY A 152      57.930 101.210  54.950  1.00  0.00
ATOM   1508  O   GLY A 152      56.860 101.810  54.790  1.00  0.00
ATOM   1509  N   GLY A 153      58.630 100.900  53.860  1.00  0.00
ATOM   1510  H   GLY A 153      59.470 100.410  54.100  1.00  0.00
ATOM   1511  CA  GLY A 153      58.030 100.470  52.590  1.00  0.00
ATOM   1512  C   GLY A 153      57.600 101.520  51.560  1.00  0.00
ATOM   1513  O   GLY A 153      57.890 101.450  50.370  1.00  0.00
ATOM   1514  N   SER A 154      56.840 102.480  52.080  1.00  0.00
ATOM   1515  H   SER A 154      56.940 102.640  53.060  1.00  0.00
ATOM   1516  CA  SER A 154      56.150 103.520  51.320  1.00  0.00
ATOM   1517  CB  SER A 154      54.640 103.600  51.560  1.00  0.00
ATOM   1518  OG  SER A 154      54.040 104.640  50.780  1.00  0.00
ATOM   1519  HG  SER A 154      53.790 104.230  49.900  1.00  0.00
ATOM   1520  C   SER A 154      56.970 104.780  51.610  1.00  0.00
ATOM   1521  O   SER A 154      56.970 105.420  52.660  1.00  0.00
ATOM   1522  N   PHE A 155      57.890 104.980  50.670  1.00  0.00
ATOM   1523  H   PHE A 155      57.860 104.790  49.680  1.00  0.00
ATOM   1524  CA  PHE A 155      59.080 105.740  51.060  1.00  0.00
ATOM   1525  CB  PHE A 155      60.320 104.870  50.890  1.00  0.00
ATOM   1526  CG  PHE A 155      60.750 104.240  49.560  1.00  0.00
ATOM   1527  CD1 PHE A 155      60.770 102.850  49.520  1.00  0.00
ATOM   1528  HD1 PHE A 155      60.320 102.360  50.380  1.00  0.00
ATOM   1529  CD2 PHE A 155      61.100 105.010  48.460  1.00  0.00
ATOM   1530  HD2 PHE A 155      61.240 106.090  48.500  1.00  0.00
ATOM   1531  CE1 PHE A 155      61.190 102.210  48.350  1.00  0.00
ATOM   1532  HE1 PHE A 155      61.290 101.130  48.390  1.00  0.00
ATOM   1533  CE2 PHE A 155      61.490 104.390  47.280  1.00  0.00
ATOM   1534  HE2 PHE A 155      62.080 104.880  46.500  1.00  0.00
ATOM   1535  CZ  PHE A 155      61.490 103.000  47.250  1.00  0.00
ATOM   1536  HZ  PHE A 155      61.890 102.540  46.350  1.00  0.00
ATOM   1537  C   PHE A 155      59.140 107.030  50.230  1.00  0.00
ATOM   1538  O   PHE A 155      58.570 107.030  49.140  1.00  0.00
ATOM   1539  N   THR A 156      60.090 107.920  50.500  1.00  0.00
ATOM   1540  H   THR A 156      60.790 107.580  51.120  1.00  0.00
ATOM   1541  CA  THR A 156      60.110 109.160  49.710  1.00  0.00
ATOM   1542  CB  THR A 156      60.580 110.420  50.460  1.00  0.00
ATOM   1543  OG1 THR A 156      61.820 110.210  51.140  1.00  0.00
ATOM   1544  HG1 THR A 156      62.240 109.540  50.530  1.00  0.00
ATOM   1545  CG2 THR A 156      59.550 110.830  51.520  1.00  0.00
ATOM   1546  C   THR A 156      60.730 109.200  48.310  1.00  0.00
ATOM   1547  O   THR A 156      61.940 109.380  48.200  1.00  0.00
ATOM   1548  N   VAL A 157      59.810 109.090  47.350  1.00  0.00
ATOM   1549  H   VAL A 157      58.920 108.780  47.690  1.00  0.00
ATOM   1550  CA  VAL A 157      60.130 109.470  45.970  1.00  0.00
ATOM   1551  CB  VAL A 157      59.550 108.480  44.960  1.00  0.00
ATOM   1552  CG1 VAL A 157      59.760 108.810  43.480  1.00  0.00
ATOM   1553  CG2 VAL A 157      60.200 107.110  45.170  1.00  0.00
ATOM   1554  C   VAL A 157      59.570 110.870  45.690  1.00  0.00
ATOM   1555  O   VAL A 157      58.350 111.060  45.700  1.00  0.00
ATOM   1556  N   THR A 158      60.390 111.830  46.110  1.00  0.00
ATOM   1557  H   THR A 158      61.160 111.540  46.680  1.00  0.00
ATOM   1558  CA  THR A 158      60.120 113.270  46.140  1.00  0.00
ATOM   1559  CB  THR A 158      60.680 113.890  47.420  1.00  0.00
ATOM   1560  OG1 THR A 158      60.260 113.070  48.510  1.00  0.00
ATOM   1561  HG1 THR A 158      60.870 113.210  49.290  1.00  0.00
ATOM   1562  CG2 THR A 158      60.080 115.280  47.640  1.00  0.00
ATOM   1563  C   THR A 158      60.700 114.020  44.930  1.00  0.00
ATOM   1564  O   THR A 158      61.670 113.450  44.430  1.00  0.00
ATOM   1565  N   LEU A 159      60.000 114.980  44.340  1.00  0.00
ATOM   1566  H   LEU A 159      59.080 115.240  44.640  1.00  0.00
ATOM   1567  CA  LEU A 159      60.530 115.910  43.330  1.00  0.00
ATOM   1568  CB  LEU A 159      59.370 116.830  42.920  1.00  0.00
ATOM   1569  CG  LEU A 159      59.570 117.570  41.600  1.00  0.00
ATOM   1570  CD1 LEU A 159      59.510 116.570  40.440  1.00  0.00
ATOM   1571  CD2 LEU A 159      58.400 118.510  41.300  1.00  0.00
ATOM   1572  C   LEU A 159      61.640 116.770  43.940  1.00  0.00
ATOM   1573  O   LEU A 159      61.730 116.950  45.160  1.00  0.00
ATOM   1574  N   ASP A 160      62.530 117.270  43.090  1.00  0.00
ATOM   1575  H   ASP A 160      62.430 117.000  42.130  1.00  0.00
ATOM   1576  CA  ASP A 160      63.630 118.160  43.480  1.00  0.00
ATOM   1577  CB  ASP A 160      65.040 117.570  43.400  1.00  0.00
ATOM   1578  CG  ASP A 160      66.050 118.530  44.030  1.00  0.00
ATOM   1579  OD1 ASP A 160      66.170 118.620  45.270  1.00  0.00
ATOM   1580  OD2 ASP A 160      66.810 119.150  43.260  1.00  0.00
ATOM   1581  C   ASP A 160      63.550 119.480  42.710  1.00  0.00
ATOM   1582  O   ASP A 160      63.220 119.530  41.520  1.00  0.00
ATOM   1583  N   GLU A 161      63.740 120.520  43.520  1.00  0.00
ATOM   1584  H   GLU A 161      63.680 120.310  44.500  1.00  0.00
ATOM   1585  CA  GLU A 161      64.090 121.840  42.980  1.00  0.00
ATOM   1586  CB  GLU A 161      62.960 122.830  43.250  1.00  0.00
ATOM   1587  CG  GLU A 161      61.610 122.260  42.810  1.00  0.00
ATOM   1588  CD  GLU A 161      60.380 123.090  43.200  1.00  0.00
ATOM   1589  OE1 GLU A 161      59.960 123.910  42.360  1.00  0.00
ATOM   1590  OE2 GLU A 161      59.890 122.930  44.330  1.00  0.00
ATOM   1591  C   GLU A 161      65.480 122.390  43.310  1.00  0.00
ATOM   1592  O   GLU A 161      65.990 123.150  42.490  1.00  0.00
ATOM   1593  N   VAL A 162      65.950 122.040  44.500  1.00  0.00
ATOM   1594  H   VAL A 162      65.760 121.070  44.690  1.00  0.00
ATOM   1595  CA  VAL A 162      67.150 122.630  45.110  1.00  0.00
ATOM   1596  CB  VAL A 162      66.840 123.400  46.400  1.00  0.00
ATOM   1597  CG1 VAL A 162      66.050 124.680  46.130  1.00  0.00
ATOM   1598  CG2 VAL A 162      66.160 122.480  47.400  1.00  0.00
ATOM   1599  C   VAL A 162      68.530 121.960  45.140  1.00  0.00
ATOM   1600  O   VAL A 162      69.430 122.470  45.800  1.00  0.00
ATOM   1601  N   ASN A 163      68.790 121.020  44.240  1.00  0.00
ATOM   1602  H   ASN A 163      68.080 120.410  43.880  1.00  0.00
ATOM   1603  CA  ASN A 163      70.130 120.520  43.910  1.00  0.00
ATOM   1604  CB  ASN A 163      70.160 118.990  43.950  1.00  0.00
ATOM   1605  CG  ASN A 163      70.190 118.320  45.320  1.00  0.00
ATOM   1606  OD1 ASN A 163      71.220 118.160  45.970  1.00  0.00
ATOM   1607  ND2 ASN A 163      68.980 117.970  45.740  1.00  0.00
ATOM   1608 1HD2 ASN A 163      68.210 118.310  45.200  1.00  0.00
ATOM   1609 2HD2 ASN A 163      68.810 117.300  46.460  1.00  0.00
ATOM   1610  C   ASN A 163      70.790 121.120  42.670  1.00  0.00
ATOM   1611  O   ASN A 163      70.040 121.690  41.880  1.00  0.00
ATOM   1612  N   GLU A 164      72.080 120.870  42.440  1.00  0.00
ATOM   1613  H   GLU A 164      72.730 120.490  43.090  1.00  0.00
ATOM   1614  CA  GLU A 164      72.710 121.210  41.160  1.00  0.00
ATOM   1615  CB  GLU A 164      74.210 120.910  41.120  1.00  0.00
ATOM   1616  CG  GLU A 164      75.010 121.730  42.140  1.00  0.00
ATOM   1617  CD  GLU A 164      75.870 122.790  41.450  1.00  0.00
ATOM   1618  OE1 GLU A 164      75.450 123.410  40.450  1.00  0.00
ATOM   1619  OE2 GLU A 164      76.940 123.080  42.030  1.00  0.00
ATOM   1620  C   GLU A 164      72.010 120.560  39.960  1.00  0.00
ATOM   1621  O   GLU A 164      71.800 119.350  39.970  1.00  0.00
ATOM   1622  N   ARG A 165      71.490 121.480  39.140  1.00  0.00
ATOM   1623  H   ARG A 165      72.040 122.300  38.970  1.00  0.00
ATOM   1624  CA  ARG A 165      70.430 121.220  38.170  1.00  0.00
ATOM   1625  CB  ARG A 165      69.710 122.450  37.610  1.00  0.00
ATOM   1626  CG  ARG A 165      68.220 122.250  37.330  1.00  0.00
ATOM   1627  CD  ARG A 165      67.490 122.170  38.670  1.00  0.00
ATOM   1628  NE  ARG A 165      66.060 121.930  38.430  1.00  0.00
ATOM   1629  HE  ARG A 165      65.630 122.340  37.620  1.00  0.00
ATOM   1630  CZ  ARG A 165      65.230 121.300  39.280  1.00  0.00
ATOM   1631  NH1 ARG A 165      65.650 120.770  40.440  1.00  0.00
ATOM   1632 1HH1 ARG A 165      66.630 120.720  40.640  1.00  0.00
ATOM   1633 2HH1 ARG A 165      65.030 120.190  40.960  1.00  0.00
ATOM   1634  NH2 ARG A 165      63.940 121.300  38.930  1.00  0.00
ATOM   1635 1HH2 ARG A 165      63.760 121.900  38.160  1.00  0.00
ATOM   1636 2HH2 ARG A 165      63.260 120.730  39.390  1.00  0.00
ATOM   1637  C   ARG A 165      70.880 120.380  36.970  1.00  0.00
ATOM   1638  O   ARG A 165      71.750 120.880  36.260  1.00  0.00
ATOM   1639  N   ILE A 166      70.210 119.270  36.700  1.00  0.00
ATOM   1640  H   ILE A 166      69.470 119.030  37.330  1.00  0.00
ATOM   1641  CA  ILE A 166      70.480 118.230  35.690  1.00  0.00
ATOM   1642  CB  ILE A 166      71.110 116.970  36.280  1.00  0.00
ATOM   1643  CG1 ILE A 166      70.300 116.340  37.420  1.00  0.00
ATOM   1644  CG2 ILE A 166      72.600 117.220  36.510  1.00  0.00
ATOM   1645  CD  ILE A 166      70.440 114.820  37.590  1.00  0.00
ATOM   1646  C   ILE A 166      69.560 117.890  34.520  1.00  0.00
ATOM   1647  O   ILE A 166      68.450 118.370  34.290  1.00  0.00
ATOM   1648  N   GLY A 167      70.200 117.350  33.490  1.00  0.00
ATOM   1649  H   GLY A 167      71.200 117.340  33.380  1.00  0.00
ATOM   1650  CA  GLY A 167      69.550 116.890  32.250  1.00  0.00
ATOM   1651  C   GLY A 167      70.160 115.520  31.940  1.00  0.00
ATOM   1652  O   GLY A 167      71.290 115.400  31.470  1.00  0.00
ATOM   1653  N   ARG A 168      69.350 114.480  32.140  1.00  0.00
ATOM   1654  H   ARG A 168      68.410 114.700  32.380  1.00  0.00
ATOM   1655  CA  ARG A 168      69.660 113.080  31.810  1.00  0.00
ATOM   1656  CB  ARG A 168      69.830 112.830  30.310  1.00  0.00
ATOM   1657  CG  ARG A 168      68.560 112.960  29.480  1.00  0.00
ATOM   1658  CD  ARG A 168      68.700 112.790  27.970  1.00  0.00
ATOM   1659  NE  ARG A 168      68.210 113.890  27.130  1.00  0.00
ATOM   1660  HE  ARG A 168      68.910 114.480  26.730  1.00  0.00
ATOM   1661  CZ  ARG A 168      67.010 113.920  26.520  1.00  0.00
ATOM   1662  NH1 ARG A 168      66.190 112.860  26.570  1.00  0.00
ATOM   1663 1HH1 ARG A 168      66.550 112.070  27.060  1.00  0.00
ATOM   1664 2HH1 ARG A 168      65.260 112.950  26.210  1.00  0.00
ATOM   1665  NH2 ARG A 168      66.550 115.110  26.130  1.00  0.00
ATOM   1666 1HH2 ARG A 168      66.930 115.980  26.430  1.00  0.00
ATOM   1667 2HH2 ARG A 168      65.670 115.060  25.650  1.00  0.00
ATOM   1668  C   ARG A 168      70.870 112.600  32.600  1.00  0.00
ATOM   1669  O   ARG A 168      72.030 112.660  32.210  1.00  0.00
ATOM   1670  N   GLY A 169      70.460 112.000  33.720  1.00  0.00
ATOM   1671  H   GLY A 169      69.530 112.090  34.070  1.00  0.00
ATOM   1672  CA  GLY A 169      71.310 111.280  34.680  1.00  0.00
ATOM   1673  C   GLY A 169      70.990 111.510  36.160  1.00  0.00
ATOM   1674  O   GLY A 169      69.820 111.550  36.540  1.00  0.00
ATOM   1675  N   THR A 170      71.980 111.220  36.990  1.00  0.00
ATOM   1676  H   THR A 170      72.870 110.840  36.760  1.00  0.00
ATOM   1677  CA  THR A 170      71.790 111.320  38.450  1.00  0.00
ATOM   1678  CB  THR A 170      71.550 109.910  39.010  1.00  0.00
ATOM   1679  OG1 THR A 170      70.450 109.300  38.340  1.00  0.00
ATOM   1680  HG1 THR A 170      70.730 108.440  37.910  1.00  0.00
ATOM   1681  CG2 THR A 170      71.340 109.740  40.520  1.00  0.00
ATOM   1682  C   THR A 170      73.050 111.890  39.100  1.00  0.00
ATOM   1683  O   THR A 170      74.130 111.600  38.580  1.00  0.00
ATOM   1684  N   ILE A 171      72.830 112.700  40.130  1.00  0.00
ATOM   1685  H   ILE A 171      71.950 113.160  40.140  1.00  0.00
ATOM   1686  CA  ILE A 171      73.770 113.150  41.170  1.00  0.00
ATOM   1687  CB  ILE A 171      73.660 114.650  41.410  1.00  0.00
ATOM   1688  CG1 ILE A 171      74.060 115.290  40.080  1.00  0.00
ATOM   1689  CG2 ILE A 171      74.630 115.120  42.500  1.00  0.00
ATOM   1690  CD  ILE A 171      73.760 116.790  40.010  1.00  0.00
ATOM   1691  C   ILE A 171      73.470 112.360  42.440  1.00  0.00
ATOM   1692  O   ILE A 171      72.390 112.280  43.020  1.00  0.00
ATOM   1693  N   LEU A 172      74.500 111.560  42.720  1.00  0.00
ATOM   1694  H   LEU A 172      75.280 111.590  42.090  1.00  0.00
ATOM   1695  CA  LEU A 172      74.550 110.600  43.830  1.00  0.00
ATOM   1696  CB  LEU A 172      74.980 109.230  43.320  1.00  0.00
ATOM   1697  CG  LEU A 172      74.830 108.030  44.260  1.00  0.00
ATOM   1698  CD1 LEU A 172      73.420 107.970  44.860  1.00  0.00
ATOM   1699  CD2 LEU A 172      75.330 106.770  43.570  1.00  0.00
ATOM   1700  C   LEU A 172      75.320 111.080  45.070  1.00  0.00
ATOM   1701  O   LEU A 172      76.540 110.950  45.060  1.00  0.00
ATOM   1702  N   ARG A 173      74.540 111.490  46.070  1.00  0.00
ATOM   1703  H   ARG A 173      73.560 111.320  46.050  1.00  0.00
ATOM   1704  CA  ARG A 173      75.060 111.800  47.410  1.00  0.00
ATOM   1705  CB  ARG A 173      74.300 112.980  48.000  1.00  0.00
ATOM   1706  CG  ARG A 173      74.380 114.410  47.450  1.00  0.00
ATOM   1707  CD  ARG A 173      73.640 115.410  48.350  1.00  0.00
ATOM   1708  NE  ARG A 173      73.920 116.730  47.760  1.00  0.00
ATOM   1709  HE  ARG A 173      74.100 116.640  46.780  1.00  0.00
ATOM   1710  CZ  ARG A 173      74.410 117.750  48.480  1.00  0.00
ATOM   1711  NH1 ARG A 173      74.620 117.540  49.790  1.00  0.00
ATOM   1712 1HH1 ARG A 173      74.490 116.610  50.140  1.00  0.00
ATOM   1713 2HH1 ARG A 173      75.110 118.220  50.340  1.00  0.00
ATOM   1714  NH2 ARG A 173      74.910 118.890  48.000  1.00  0.00
ATOM   1715 1HH2 ARG A 173      74.920 118.930  47.000  1.00  0.00
ATOM   1716 2HH2 ARG A 173      75.380 119.590  48.530  1.00  0.00
ATOM   1717  C   ARG A 173      75.260 110.570  48.300  1.00  0.00
ATOM   1718  O   ARG A 173      74.480 110.180  49.170  1.00  0.00
ATOM   1719  N   LEU A 174      76.520 110.130  48.240  1.00  0.00
ATOM   1720  H   LEU A 174      77.200 110.750  47.850  1.00  0.00
ATOM   1721  CA  LEU A 174      76.980 108.960  49.000  1.00  0.00
ATOM   1722  CB  LEU A 174      77.720 107.980  48.100  1.00  0.00
ATOM   1723  CG  LEU A 174      76.730 107.120  47.310  1.00  0.00
ATOM   1724  CD1 LEU A 174      77.600 106.210  46.440  1.00  0.00
ATOM   1725  CD2 LEU A 174      75.910 106.190  48.210  1.00  0.00
ATOM   1726  C   LEU A 174      77.870 109.340  50.190  1.00  0.00
ATOM   1727  O   LEU A 174      79.030 109.700  50.040  1.00  0.00
ATOM   1728  N   PHE A 175      77.190 109.450  51.330  1.00  0.00
ATOM   1729  H   PHE A 175      76.240 109.200  51.500  1.00  0.00
ATOM   1730  CA  PHE A 175      77.860 109.660  52.620  1.00  0.00
ATOM   1731  CB  PHE A 175      76.920 110.430  53.540  1.00  0.00
ATOM   1732  CG  PHE A 175      76.560 111.760  52.890  1.00  0.00
ATOM   1733  CD1 PHE A 175      77.130 112.910  53.430  1.00  0.00
ATOM   1734  HD1 PHE A 175      78.060 112.880  54.000  1.00  0.00
ATOM   1735  CD2 PHE A 175      75.370 111.860  52.180  1.00  0.00
ATOM   1736  HD2 PHE A 175      75.040 110.870  51.840  1.00  0.00
ATOM   1737  CE1 PHE A 175      76.480 114.120  53.250  1.00  0.00
ATOM   1738  HE1 PHE A 175      76.980 115.030  53.580  1.00  0.00
ATOM   1739  CE2 PHE A 175      74.680 113.060  52.070  1.00  0.00
ATOM   1740  HE2 PHE A 175      73.670 113.060  51.660  1.00  0.00
ATOM   1741  CZ  PHE A 175      75.240 114.210  52.610  1.00  0.00
ATOM   1742  HZ  PHE A 175      74.770 115.180  52.430  1.00  0.00
ATOM   1743  C   PHE A 175      78.160 108.250  53.120  1.00  0.00
ATOM   1744  O   PHE A 175      77.410 107.600  53.850  1.00  0.00
ATOM   1745  N   LEU A 176      79.330 107.740  52.740  1.00  0.00
ATOM   1746  H   LEU A 176      80.000 108.430  52.460  1.00  0.00
ATOM   1747  CA  LEU A 176      79.720 106.350  52.960  1.00  0.00
ATOM   1748  CB  LEU A 176      80.910 106.150  52.020  1.00  0.00
ATOM   1749  CG  LEU A 176      80.420 106.400  50.590  1.00  0.00
ATOM   1750  CD1 LEU A 176      81.540 106.810  49.620  1.00  0.00
ATOM   1751  CD2 LEU A 176      79.700 105.140  50.100  1.00  0.00
ATOM   1752  C   LEU A 176      80.150 106.110  54.410  1.00  0.00
ATOM   1753  O   LEU A 176      80.360 107.020  55.200  1.00  0.00
ATOM   1754  N   LYS A 177      80.250 104.820  54.720  1.00  0.00
ATOM   1755  H   LYS A 177      79.950 104.090  54.090  1.00  0.00
ATOM   1756  CA  LYS A 177      80.900 104.380  55.960  1.00  0.00
ATOM   1757  CB  LYS A 177      80.500 102.930  56.280  1.00  0.00
ATOM   1758  CG  LYS A 177      78.980 102.910  56.430  1.00  0.00
ATOM   1759  CD  LYS A 177      78.370 101.520  56.580  1.00  0.00
ATOM   1760  CE  LYS A 177      76.900 101.640  57.000  1.00  0.00
ATOM   1761  NZ  LYS A 177      76.600 102.250  58.300  1.00  0.00
ATOM   1762  HZ1 LYS A 177      75.640 102.470  58.480  1.00  0.00
ATOM   1763  HZ2 LYS A 177      76.950 101.600  58.980  1.00  0.00
ATOM   1764  HZ3 LYS A 177      77.230 103.020  58.450  1.00  0.00
ATOM   1765  C   LYS A 177      82.370 104.760  56.110  1.00  0.00
ATOM   1766  O   LYS A 177      83.140 104.640  55.150  1.00  0.00
ATOM   1767  N   ASP A 178      82.780 105.030  57.340  1.00  0.00
ATOM   1768  H   ASP A 178      82.120 105.160  58.090  1.00  0.00
ATOM   1769  CA  ASP A 178      84.170 105.330  57.730  1.00  0.00
ATOM   1770  CB  ASP A 178      84.240 105.590  59.230  1.00  0.00
ATOM   1771  CG  ASP A 178      85.480 106.370  59.680  1.00  0.00
ATOM   1772  OD1 ASP A 178      85.490 107.600  59.480  1.00  0.00
ATOM   1773  OD2 ASP A 178      86.230 105.760  60.480  1.00  0.00
ATOM   1774  C   ASP A 178      85.180 104.280  57.260  1.00  0.00
ATOM   1775  O   ASP A 178      86.120 104.750  56.630  1.00  0.00
ATOM   1776  N   ASP A 179      84.690 103.050  57.130  1.00  0.00
ATOM   1777  H   ASP A 179      83.880 102.700  57.590  1.00  0.00
ATOM   1778  CA  ASP A 179      85.460 101.940  56.540  1.00  0.00
ATOM   1779  CB  ASP A 179      84.520 100.750  56.390  1.00  0.00
ATOM   1780  CG  ASP A 179      83.860 100.270  57.680  1.00  0.00
ATOM   1781  OD1 ASP A 179      82.720 100.630  58.050  1.00  0.00
ATOM   1782  OD2 ASP A 179      84.680  99.880  58.540  1.00  0.00
ATOM   1783  C   ASP A 179      85.960 102.300  55.140  1.00  0.00
ATOM   1784  O   ASP A 179      87.130 102.540  54.830  1.00  0.00
ATOM   1785  N   GLN A 180      84.980 102.630  54.310  1.00  0.00
ATOM   1786  H   GLN A 180      84.020 102.700  54.590  1.00  0.00
ATOM   1787  CA  GLN A 180      85.220 103.150  52.950  1.00  0.00
ATOM   1788  CB  GLN A 180      83.870 103.310  52.270  1.00  0.00
ATOM   1789  CG  GLN A 180      83.280 102.050  51.640  1.00  0.00
ATOM   1790  CD  GLN A 180      82.900 101.030  52.710  1.00  0.00
ATOM   1791  OE1 GLN A 180      83.760 100.290  53.210  1.00  0.00
ATOM   1792  NE2 GLN A 180      81.710 101.170  53.280  1.00  0.00
ATOM   1793 1HE2 GLN A 180      81.110 101.950  53.120  1.00  0.00
ATOM   1794 2HE2 GLN A 180      81.540 100.560  54.060  1.00  0.00
ATOM   1795  C   GLN A 180      85.940 104.490  52.810  1.00  0.00
ATOM   1796  O   GLN A 180      86.940 104.680  52.110  1.00  0.00
ATOM   1797  N   LEU A 181      85.640 105.410  53.730  1.00  0.00
ATOM   1798  H   LEU A 181      84.840 105.390  54.330  1.00  0.00
ATOM   1799  CA  LEU A 181      86.270 106.730  53.830  1.00  0.00
ATOM   1800  CB  LEU A 181      85.530 107.650  54.810  1.00  0.00
ATOM   1801  CG  LEU A 181      84.020 107.760  54.650  1.00  0.00
ATOM   1802  CD1 LEU A 181      83.450 108.650  55.760  1.00  0.00
ATOM   1803  CD2 LEU A 181      83.600 108.540  53.400  1.00  0.00
ATOM   1804  C   LEU A 181      87.780 106.770  54.060  1.00  0.00
ATOM   1805  O   LEU A 181      88.470 107.750  53.780  1.00  0.00
ATOM   1806  N   GLU A 182      88.130 105.730  54.820  1.00  0.00
ATOM   1807  H   GLU A 182      87.430 105.390  55.450  1.00  0.00
ATOM   1808  CA  GLU A 182      89.560 105.470  54.980  1.00  0.00
ATOM   1809  CB  GLU A 182      89.750 104.190  55.790  1.00  0.00
ATOM   1810  CG  GLU A 182      91.120 104.170  56.480  1.00  0.00
ATOM   1811  CD  GLU A 182      91.540 102.820  57.060  1.00  0.00
ATOM   1812  OE1 GLU A 182      92.140 102.000  56.330  1.00  0.00
ATOM   1813  OE2 GLU A 182      91.780 102.860  58.290  1.00  0.00
ATOM   1814  C   GLU A 182      90.290 105.460  53.630  1.00  0.00
ATOM   1815  O   GLU A 182      91.440 105.860  53.530  1.00  0.00
ATOM   1816  N   TYR A 183      89.590 104.850  52.670  1.00  0.00
ATOM   1817  H   TYR A 183      88.600 104.700  52.760  1.00  0.00
ATOM   1818  CA  TYR A 183      90.170 104.720  51.330  1.00  0.00
ATOM   1819  CB  TYR A 183      90.510 103.240  51.150  1.00  0.00
ATOM   1820  CG  TYR A 183      91.910 102.840  51.620  1.00  0.00
ATOM   1821  CD1 TYR A 183      92.990 102.880  50.750  1.00  0.00
ATOM   1822  HD1 TYR A 183      92.810 102.930  49.670  1.00  0.00
ATOM   1823  CD2 TYR A 183      92.280 102.750  52.960  1.00  0.00
ATOM   1824  HD2 TYR A 183      91.420 102.880  53.620  1.00  0.00
ATOM   1825  CE1 TYR A 183      94.320 102.740  51.140  1.00  0.00
ATOM   1826  HE1 TYR A 183      95.200 102.660  50.500  1.00  0.00
ATOM   1827  CE2 TYR A 183      93.580 102.720  53.450  1.00  0.00
ATOM   1828  HE2 TYR A 183      93.620 102.700  54.540  1.00  0.00
ATOM   1829  CZ  TYR A 183      94.590 102.660  52.500  1.00  0.00
ATOM   1830  OH  TYR A 183      95.810 102.260  52.950  1.00  0.00
ATOM   1831  HH  TYR A 183      95.680 102.150  53.940  1.00  0.00
ATOM   1832  C   TYR A 183      89.490 105.370  50.120  1.00  0.00
ATOM   1833  O   TYR A 183      89.410 104.790  49.040  1.00  0.00
ATOM   1834  N   LEU A 184      89.060 106.610  50.330  1.00  0.00
ATOM   1835  H   LEU A 184      89.500 107.170  51.030  1.00  0.00
ATOM   1836  CA  LEU A 184      88.220 107.350  49.380  1.00  0.00
ATOM   1837  CB  LEU A 184      87.110 108.070  50.150  1.00  0.00
ATOM   1838  CG  LEU A 184      85.740 107.880  49.500  1.00  0.00
ATOM   1839  CD1 LEU A 184      85.160 106.510  49.850  1.00  0.00
ATOM   1840  CD2 LEU A 184      84.950 109.010  50.150  1.00  0.00
ATOM   1841  C   LEU A 184      88.990 108.380  48.560  1.00  0.00
ATOM   1842  O   LEU A 184      88.510 108.740  47.490  1.00  0.00
ATOM   1843  N   GLU A 185      90.050 108.960  49.120  1.00  0.00
ATOM   1844  H   GLU A 185      90.270 108.630  50.040  1.00  0.00
ATOM   1845  CA  GLU A 185      90.770 110.090  48.520  1.00  0.00
ATOM   1846  CB  GLU A 185      91.350 110.950  49.650  1.00  0.00
ATOM   1847  CG  GLU A 185      91.300 112.460  49.420  1.00  0.00
ATOM   1848  CD  GLU A 185      91.800 113.160  50.680  1.00  0.00
ATOM   1849  OE1 GLU A 185      92.860 112.810  51.240  1.00  0.00
ATOM   1850  OE2 GLU A 185      90.980 114.000  51.120  1.00  0.00
ATOM   1851  C   GLU A 185      91.910 109.610  47.630  1.00  0.00
ATOM   1852  O   GLU A 185      92.410 108.530  47.950  1.00  0.00
ATOM   1853  N   GLU A 186      92.200 110.420  46.620  1.00  0.00
ATOM   1854  H   GLU A 186      91.720 111.290  46.490  1.00  0.00
ATOM   1855  CA  GLU A 186      92.910 109.980  45.420  1.00  0.00
ATOM   1856  CB  GLU A 186      93.510 111.180  44.700  1.00  0.00
ATOM   1857  CG  GLU A 186      94.310 112.220  45.500  1.00  0.00
ATOM   1858  CD  GLU A 186      95.400 111.690  46.430  1.00  0.00
ATOM   1859  OE1 GLU A 186      95.060 111.580  47.630  1.00  0.00
ATOM   1860  OE2 GLU A 186      96.600 111.540  46.100  1.00  0.00
ATOM   1861  C   GLU A 186      93.730 108.680  45.370  1.00  0.00
ATOM   1862  O   GLU A 186      93.140 107.620  45.200  1.00  0.00
ATOM   1863  N   LYS A 187      95.010 108.710  45.740  1.00  0.00
ATOM   1864  H   LYS A 187      95.430 109.610  45.840  1.00  0.00
ATOM   1865  CA  LYS A 187      95.940 107.570  45.760  1.00  0.00
ATOM   1866  CB  LYS A 187      97.290 107.930  46.400  1.00  0.00
ATOM   1867  CG  LYS A 187      98.040 109.000  45.620  1.00  0.00
ATOM   1868  CD  LYS A 187      99.500 109.360  45.900  1.00  0.00
ATOM   1869  CE  LYS A 187     100.070 110.220  44.770  1.00  0.00
ATOM   1870  NZ  LYS A 187     101.520 110.030  44.700  1.00  0.00
ATOM   1871  HZ1 LYS A 187     102.050 110.090  45.550  1.00  0.00
ATOM   1872  HZ2 LYS A 187     101.680 109.160  44.230  1.00  0.00
ATOM   1873  HZ3 LYS A 187     101.950 110.720  44.120  1.00  0.00
ATOM   1874  C   LYS A 187      95.260 106.420  46.510  1.00  0.00
ATOM   1875  O   LYS A 187      95.280 105.310  45.990  1.00  0.00
ATOM   1876  N   ARG A 188      94.570 106.660  47.620  1.00  0.00
ATOM   1877  H   ARG A 188      94.520 107.610  47.930  1.00  0.00
ATOM   1878  CA  ARG A 188      93.830 105.630  48.350  1.00  0.00
ATOM   1879  CB  ARG A 188      93.330 106.120  49.710  1.00  0.00
ATOM   1880  CG  ARG A 188      94.510 106.180  50.680  1.00  0.00
ATOM   1881  CD  ARG A 188      94.130 106.830  52.020  1.00  0.00
ATOM   1882  NE  ARG A 188      95.270 106.780  52.940  1.00  0.00
ATOM   1883  HE  ARG A 188      96.190 106.810  52.530  1.00  0.00
ATOM   1884  CZ  ARG A 188      95.180 106.420  54.220  1.00  0.00
ATOM   1885  NH1 ARG A 188      93.990 106.260  54.830  1.00  0.00
ATOM   1886 1HH1 ARG A 188      93.080 106.320  54.410  1.00  0.00
ATOM   1887 2HH1 ARG A 188      94.080 105.990  55.790  1.00  0.00
ATOM   1888  NH2 ARG A 188      96.220 105.980  54.930  1.00  0.00
ATOM   1889 1HH2 ARG A 188      97.080 105.930  54.420  1.00  0.00
ATOM   1890 2HH2 ARG A 188      96.170 105.780  55.910  1.00  0.00
ATOM   1891  C   ARG A 188      92.710 105.040  47.490  1.00  0.00
ATOM   1892  O   ARG A 188      92.770 103.840  47.230  1.00  0.00
ATOM   1893  N   ILE A 189      91.720 105.810  47.040  1.00  0.00
ATOM   1894  H   ILE A 189      91.650 106.770  47.310  1.00  0.00
ATOM   1895  CA  ILE A 189      90.630 105.300  46.200  1.00  0.00
ATOM   1896  CB  ILE A 189      89.600 106.390  45.910  1.00  0.00
ATOM   1897  CG1 ILE A 189      88.360 105.680  45.350  1.00  0.00
ATOM   1898  CG2 ILE A 189      89.920 107.460  44.870  1.00  0.00
ATOM   1899  CD  ILE A 189      87.550 105.100  46.510  1.00  0.00
ATOM   1900  C   ILE A 189      91.210 104.480  45.050  1.00  0.00
ATOM   1901  O   ILE A 189      90.820 103.330  44.880  1.00  0.00
ATOM   1902  N   LYS A 190      92.310 104.970  44.470  1.00  0.00
ATOM   1903  H   LYS A 190      92.690 105.820  44.840  1.00  0.00
ATOM   1904  CA  LYS A 190      93.030 104.460  43.300  1.00  0.00
ATOM   1905  CB  LYS A 190      94.260 105.340  43.040  1.00  0.00
ATOM   1906  CG  LYS A 190      93.990 106.460  42.040  1.00  0.00
ATOM   1907  CD  LYS A 190      95.230 107.310  41.780  1.00  0.00
ATOM   1908  CE  LYS A 190      94.790 108.350  40.760  1.00  0.00
ATOM   1909  NZ  LYS A 190      95.930 108.610  39.870  1.00  0.00
ATOM   1910  HZ1 LYS A 190      95.750 109.390  39.270  1.00  0.00
ATOM   1911  HZ2 LYS A 190      96.790 108.740  40.370  1.00  0.00
ATOM   1912  HZ3 LYS A 190      96.050 107.840  39.250  1.00  0.00
ATOM   1913  C   LYS A 190      93.540 103.030  43.490  1.00  0.00
ATOM   1914  O   LYS A 190      93.050 102.140  42.800  1.00  0.00
ATOM   1915  N   GLU A 191      94.160 102.970  44.670  1.00  0.00
ATOM   1916  H   GLU A 191      94.210 103.770  45.270  1.00  0.00
ATOM   1917  CA  GLU A 191      94.600 101.720  45.290  1.00  0.00
ATOM   1918  CB  GLU A 191      95.340 102.040  46.580  1.00  0.00
ATOM   1919  CG  GLU A 191      95.710 100.960  47.600  1.00  0.00
ATOM   1920  CD  GLU A 191      96.590  99.810  47.140  1.00  0.00
ATOM   1921  OE1 GLU A 191      96.260  98.640  47.450  1.00  0.00
ATOM   1922  OE2 GLU A 191      97.740 100.000  46.680  1.00  0.00
ATOM   1923  C   GLU A 191      93.480 100.690  45.450  1.00  0.00
ATOM   1924  O   GLU A 191      93.590  99.570  44.970  1.00  0.00
ATOM   1925  N   VAL A 192      92.410 101.060  46.150  1.00  0.00
ATOM   1926  H   VAL A 192      92.350 101.960  46.590  1.00  0.00
ATOM   1927  CA  VAL A 192      91.240 100.210  46.370  1.00  0.00
ATOM   1928  CB  VAL A 192      90.450 100.450  47.660  1.00  0.00
ATOM   1929  CG1 VAL A 192      91.360 100.300  48.880  1.00  0.00
ATOM   1930  CG2 VAL A 192      89.860 101.860  47.630  1.00  0.00
ATOM   1931  C   VAL A 192      90.300  99.760  45.240  1.00  0.00
ATOM   1932  O   VAL A 192      89.690  98.700  45.260  1.00  0.00
ATOM   1933  N   ILE A 193      90.310 100.520  44.150  1.00  0.00
ATOM   1934  H   ILE A 193      90.890 101.340  44.070  1.00  0.00
ATOM   1935  CA  ILE A 193      89.500 100.260  42.950  1.00  0.00
ATOM   1936  CB  ILE A 193      89.230 101.520  42.130  1.00  0.00
ATOM   1937  CG1 ILE A 193      88.310 101.170  40.960  1.00  0.00
ATOM   1938  CG2 ILE A 193      90.430 102.190  41.460  1.00  0.00
ATOM   1939  CD  ILE A 193      86.930 101.680  41.390  1.00  0.00
ATOM   1940  C   ILE A 193      90.040  99.110  42.110  1.00  0.00
ATOM   1941  O   ILE A 193      89.300  98.150  41.870  1.00  0.00
ATOM   1942  N   LYS A 194      91.360  99.170  42.000  1.00  0.00
ATOM   1943  H   LYS A 194      91.920  99.910  42.370  1.00  0.00
ATOM   1944  CA  LYS A 194      92.240  98.170  41.380  1.00  0.00
ATOM   1945  CB  LYS A 194      93.720  98.530  41.550  1.00  0.00
ATOM   1946  CG  LYS A 194      94.100  99.860  40.900  1.00  0.00
ATOM   1947  CD  LYS A 194      95.620  99.790  40.940  1.00  0.00
ATOM   1948  CE  LYS A 194      96.410 101.060  40.590  1.00  0.00
ATOM   1949  NZ  LYS A 194      96.360 101.550  39.210  1.00  0.00
ATOM   1950  HZ1 LYS A 194      97.260 101.510  38.780  1.00  0.00
ATOM   1951  HZ2 LYS A 194      95.840 101.000  38.560  1.00  0.00
ATOM   1952  HZ3 LYS A 194      96.020 102.490  39.170  1.00  0.00
ATOM   1953  C   LYS A 194      92.050  96.740  41.900  1.00  0.00
ATOM   1954  O   LYS A 194      91.390  96.540  42.920  1.00  0.00
ATOM   1955  N   ARG A 195      92.580  95.920  41.000  1.00  0.00
ATOM   1956  H   ARG A 195      93.190  96.220  40.260  1.00  0.00
ATOM   1957  CA  ARG A 195      92.680  94.470  41.170  1.00  0.00
ATOM   1958  CB  ARG A 195      93.350  93.980  42.460  1.00  0.00
ATOM   1959  CG  ARG A 195      94.840  94.290  42.570  1.00  0.00
ATOM   1960  CD  ARG A 195      95.230  93.660  43.910  1.00  0.00
ATOM   1961  NE  ARG A 195      96.700  93.680  44.020  1.00  0.00
ATOM   1962  HE  ARG A 195      97.220  92.930  43.620  1.00  0.00
ATOM   1963  CZ  ARG A 195      97.470  94.520  44.720  1.00  0.00
ATOM   1964  NH1 ARG A 195      96.960  95.640  45.230  1.00  0.00
ATOM   1965 1HH1 ARG A 195      95.980  95.830  45.180  1.00  0.00
ATOM   1966 2HH1 ARG A 195      97.510  96.300  45.740  1.00  0.00
ATOM   1967  NH2 ARG A 195      98.750  94.190  44.980  1.00  0.00
ATOM   1968 1HH2 ARG A 195      99.120  93.290  44.760  1.00  0.00
ATOM   1969 2HH2 ARG A 195      99.500  94.820  45.160  1.00  0.00
ATOM   1970  C   ARG A 195      91.400  93.650  40.930  1.00  0.00
ATOM   1971  O   ARG A 195      91.460  92.520  40.450  1.00  0.00
ATOM   1972  N   HIS A 196      90.300  94.160  41.480  1.00  0.00
ATOM   1973  H   HIS A 196      90.250  95.010  41.990  1.00  0.00
ATOM   1974  CA  HIS A 196      88.930  93.740  41.160  1.00  0.00
ATOM   1975  CB  HIS A 196      88.080  93.590  42.420  1.00  0.00
ATOM   1976  CG  HIS A 196      87.870  94.900  43.180  1.00  0.00
ATOM   1977  ND1 HIS A 196      86.770  95.630  43.080  1.00  0.00
ATOM   1978  CD2 HIS A 196      88.700  95.480  44.050  1.00  0.00
ATOM   1979  CE1 HIS A 196      86.810  96.470  44.110  1.00  0.00
ATOM   1980  NE2 HIS A 196      88.010  96.420  44.690  1.00  0.00
ATOM   1981  HE2 HIS A 196      88.290  96.860  45.540  1.00  0.00
ATOM   1982  C   HIS A 196      88.370  94.710  40.120  1.00  0.00
ATOM   1983  O   HIS A 196      88.180  94.150  39.040  1.00  0.00
ATOM   1984  N   SER A 197      88.310  96.020  40.330  1.00  0.00
ATOM   1985  H   SER A 197      88.540  96.480  41.190  1.00  0.00
ATOM   1986  CA  SER A 197      87.660  96.810  39.270  1.00  0.00
ATOM   1987  CB  SER A 197      86.740  97.830  39.950  1.00  0.00
ATOM   1988  OG  SER A 197      85.740  97.130  40.690  1.00  0.00
ATOM   1989  HG  SER A 197      86.110  96.600  41.450  1.00  0.00
ATOM   1990  C   SER A 197      88.680  97.580  38.440  1.00  0.00
ATOM   1991  O   SER A 197      89.150  98.640  38.840  1.00  0.00
ATOM   1992  N   GLU A 198      89.070  96.960  37.320  1.00  0.00
ATOM   1993  H   GLU A 198      88.710  96.030  37.220  1.00  0.00
ATOM   1994  CA  GLU A 198      90.110  97.390  36.380  1.00  0.00
ATOM   1995  CB  GLU A 198      91.450  96.680  36.550  1.00  0.00
ATOM   1996  CG  GLU A 198      92.420  97.400  37.490  1.00  0.00
ATOM   1997  CD  GLU A 198      93.720  96.620  37.710  1.00  0.00
ATOM   1998  OE1 GLU A 198      94.230  96.570  38.840  1.00  0.00
ATOM   1999  OE2 GLU A 198      94.240  96.140  36.680  1.00  0.00
ATOM   2000  C   GLU A 198      89.750  97.580  34.900  1.00  0.00
ATOM   2001  O   GLU A 198      90.410  98.290  34.140  1.00  0.00
ATOM   2002  N   PHE A 199      88.810  96.750  34.470  1.00  0.00
ATOM   2003  H   PHE A 199      88.330  96.220  35.170  1.00  0.00
ATOM   2004  CA  PHE A 199      88.280  96.740  33.100  1.00  0.00
ATOM   2005  CB  PHE A 199      88.550  95.390  32.430  1.00  0.00
ATOM   2006  CG  PHE A 199      89.940  94.790  32.670  1.00  0.00
ATOM   2007  CD1 PHE A 199      90.000  93.430  32.950  1.00  0.00
ATOM   2008  HD1 PHE A 199      89.080  92.870  33.120  1.00  0.00
ATOM   2009  CD2 PHE A 199      91.120  95.460  32.370  1.00  0.00
ATOM   2010  HD2 PHE A 199      90.990  96.490  32.050  1.00  0.00
ATOM   2011  CE1 PHE A 199      91.240  92.800  32.900  1.00  0.00
ATOM   2012  HE1 PHE A 199      91.290  91.720  33.020  1.00  0.00
ATOM   2013  CE2 PHE A 199      92.360  94.840  32.440  1.00  0.00
ATOM   2014  HE2 PHE A 199      93.330  95.340  32.440  1.00  0.00
ATOM   2015  CZ  PHE A 199      92.430  93.470  32.640  1.00  0.00
ATOM   2016  HZ  PHE A 199      93.370  92.950  32.450  1.00  0.00
ATOM   2017  C   PHE A 199      86.780  97.030  33.020  1.00  0.00
ATOM   2018  O   PHE A 199      85.900  96.170  33.080  1.00  0.00
ATOM   2019  N   VAL A 200      86.470  98.310  33.180  1.00  0.00
ATOM   2020  H   VAL A 200      87.240  98.950  33.200  1.00  0.00
ATOM   2021  CA  VAL A 200      85.070  98.740  33.150  1.00  0.00
ATOM   2022  CB  VAL A 200      84.640  99.700  34.260  1.00  0.00
ATOM   2023  CG1 VAL A 200      83.140  99.550  34.540  1.00  0.00
ATOM   2024  CG2 VAL A 200      85.410  99.680  35.580  1.00  0.00
ATOM   2025  C   VAL A 200      84.620  99.260  31.780  1.00  0.00
ATOM   2026  O   VAL A 200      85.330 100.070  31.200  1.00  0.00
ATOM   2027  N   ALA A 201      83.450  98.840  31.320  1.00  0.00
ATOM   2028  H   ALA A 201      82.970  98.040  31.700  1.00  0.00
ATOM   2029  CA  ALA A 201      82.760  99.510  30.210  1.00  0.00
ATOM   2030  CB  ALA A 201      81.470  98.710  30.000  1.00  0.00
ATOM   2031  C   ALA A 201      82.510 100.980  30.530  1.00  0.00
ATOM   2032  O   ALA A 201      82.490 101.790  29.600  1.00  0.00
ATOM   2033  N   TYR A 202      82.040 101.220  31.760  1.00  0.00
ATOM   2034  H   TYR A 202      81.890 100.460  32.390  1.00  0.00
ATOM   2035  CA  TYR A 202      81.940 102.600  32.260  1.00  0.00
ATOM   2036  CB  TYR A 202      80.540 103.200  32.290  1.00  0.00
ATOM   2037  CG  TYR A 202      79.990 103.460  30.880  1.00  0.00
ATOM   2038  CD1 TYR A 202      79.140 102.550  30.270  1.00  0.00
ATOM   2039  HD1 TYR A 202      79.070 101.560  30.720  1.00  0.00
ATOM   2040  CD2 TYR A 202      80.200 104.680  30.250  1.00  0.00
ATOM   2041  HD2 TYR A 202      80.780 105.400  30.820  1.00  0.00
ATOM   2042  CE1 TYR A 202      78.530 102.830  29.050  1.00  0.00
ATOM   2043  HE1 TYR A 202      77.780 102.100  28.720  1.00  0.00
ATOM   2044  CE2 TYR A 202      79.640 105.000  29.020  1.00  0.00
ATOM   2045  HE2 TYR A 202      79.620 105.960  28.500  1.00  0.00
ATOM   2046  CZ  TYR A 202      78.830 104.030  28.430  1.00  0.00
ATOM   2047  OH  TYR A 202      78.570 104.090  27.100  1.00  0.00
ATOM   2048  HH  TYR A 202      77.990 103.360  26.750  1.00  0.00
ATOM   2049  C   TYR A 202      82.760 102.980  33.500  1.00  0.00
ATOM   2050  O   TYR A 202      82.320 102.730  34.620  1.00  0.00
ATOM   2051  N   PRO A 203      84.050 103.260  33.280  1.00  0.00
ATOM   2052  CA  PRO A 203      84.920 103.640  34.400  1.00  0.00
ATOM   2053  CB  PRO A 203      86.350 103.380  33.930  1.00  0.00
ATOM   2054  CG  PRO A 203      86.150 103.700  32.450  1.00  0.00
ATOM   2055  CD  PRO A 203      84.810 103.080  32.030  1.00  0.00
ATOM   2056  C   PRO A 203      84.710 105.080  34.870  1.00  0.00
ATOM   2057  O   PRO A 203      84.330 105.960  34.100  1.00  0.00
ATOM   2058  N   ILE A 204      84.990 105.280  36.160  1.00  0.00
ATOM   2059  H   ILE A 204      85.320 104.580  36.780  1.00  0.00
ATOM   2060  CA  ILE A 204      84.560 106.460  36.920  1.00  0.00
ATOM   2061  CB  ILE A 204      84.070 106.200  38.350  1.00  0.00
ATOM   2062  CG1 ILE A 204      84.790 104.980  38.940  1.00  0.00
ATOM   2063  CG2 ILE A 204      82.550 106.160  38.540  1.00  0.00
ATOM   2064  CD  ILE A 204      84.960 105.040  40.460  1.00  0.00
ATOM   2065  C   ILE A 204      85.620 107.560  37.000  1.00  0.00
ATOM   2066  O   ILE A 204      86.610 107.390  37.700  1.00  0.00
ATOM   2067  N   GLN A 205      85.290 108.720  36.420  1.00  0.00
ATOM   2068  H   GLN A 205      84.460 108.830  35.880  1.00  0.00
ATOM   2069  CA  GLN A 205      86.220 109.870  36.430  1.00  0.00
ATOM   2070  CB  GLN A 205      85.880 110.790  35.260  1.00  0.00
ATOM   2071  CG  GLN A 205      86.890 111.920  35.100  1.00  0.00
ATOM   2072  CD  GLN A 205      88.380 111.680  34.840  1.00  0.00
ATOM   2073  OE1 GLN A 205      89.220 111.700  35.730  1.00  0.00
ATOM   2074  NE2 GLN A 205      88.770 111.360  33.610  1.00  0.00
ATOM   2075 1HE2 GLN A 205      88.180 111.150  32.830  1.00  0.00
ATOM   2076 2HE2 GLN A 205      89.750 111.360  33.430  1.00  0.00
ATOM   2077  C   GLN A 205      86.290 110.640  37.750  1.00  0.00
ATOM   2078  O   GLN A 205      85.490 111.480  38.170  1.00  0.00
ATOM   2079  N   LEU A 206      87.400 110.360  38.420  1.00  0.00
ATOM   2080  H   LEU A 206      88.080 109.760  37.990  1.00  0.00
ATOM   2081  CA  LEU A 206      87.800 111.050  39.660  1.00  0.00
ATOM   2082  CB  LEU A 206      88.970 110.200  40.150  1.00  0.00
ATOM   2083  CG  LEU A 206      89.440 110.710  41.520  1.00  0.00
ATOM   2084  CD1 LEU A 206      88.550 110.180  42.650  1.00  0.00
ATOM   2085  CD2 LEU A 206      90.920 110.360  41.680  1.00  0.00
ATOM   2086  C   LEU A 206      88.200 112.490  39.370  1.00  0.00
ATOM   2087  O   LEU A 206      89.210 112.770  38.710  1.00  0.00
ATOM   2088  N   VAL A 207      87.280 113.410  39.670  1.00  0.00
ATOM   2089  H   VAL A 207      86.450 113.180  40.180  1.00  0.00
ATOM   2090  CA  VAL A 207      87.430 114.810  39.270  1.00  0.00
ATOM   2091  CB  VAL A 207      86.200 115.410  38.580  1.00  0.00
ATOM   2092  CG1 VAL A 207      86.080 114.870  37.150  1.00  0.00
ATOM   2093  CG2 VAL A 207      84.850 115.310  39.290  1.00  0.00
ATOM   2094  C   VAL A 207      87.910 115.640  40.460  1.00  0.00
ATOM   2095  O   VAL A 207      87.680 115.370  41.640  1.00  0.00
ATOM   2096  N   VAL A 208      88.670 116.670  40.080  1.00  0.00
ATOM   2097  H   VAL A 208      88.660 117.000  39.140  1.00  0.00
ATOM   2098  CA  VAL A 208      89.110 117.680  41.060  1.00  0.00
ATOM   2099  CB  VAL A 208      90.630 117.720  41.270  1.00  0.00
ATOM   2100  CG1 VAL A 208      91.390 118.170  40.020  1.00  0.00
ATOM   2101  CG2 VAL A 208      91.080 118.650  42.400  1.00  0.00
ATOM   2102  C   VAL A 208      88.510 119.050  40.770  1.00  0.00
ATOM   2103  O   VAL A 208      88.730 119.690  39.740  1.00  0.00
ATOM   2104  N   THR A 209      87.600 119.370  41.680  1.00  0.00
ATOM   2105  H   THR A 209      87.730 118.910  42.560  1.00  0.00
ATOM   2106  CA  THR A 209      86.670 120.480  41.410  1.00  0.00
ATOM   2107  CB  THR A 209      85.170 120.210  41.550  1.00  0.00
ATOM   2108  OG1 THR A 209      84.780 119.670  42.820  1.00  0.00
ATOM   2109  HG1 THR A 209      83.850 119.940  43.070  1.00  0.00
ATOM   2110  CG2 THR A 209      84.650 119.130  40.600  1.00  0.00
ATOM   2111  C   THR A 209      87.100 121.830  41.970  1.00  0.00
ATOM   2112  O   THR A 209      87.300 121.890  43.190  1.00  0.00
ATOM   2113  N   LYS A 210      87.550 122.660  41.040  1.00  0.00
ATOM   2114  H   LYS A 210      87.690 122.290  40.120  1.00  0.00
ATOM   2115  CA  LYS A 210      87.970 124.040  41.330  1.00  0.00
ATOM   2116  CB  LYS A 210      89.110 124.340  40.350  1.00  0.00
ATOM   2117  CG  LYS A 210      89.830 125.600  40.840  1.00  0.00
ATOM   2118  CD  LYS A 210      91.030 125.800  39.920  1.00  0.00
ATOM   2119  CE  LYS A 210      91.680 127.130  40.300  1.00  0.00
ATOM   2120  NZ  LYS A 210      93.060 127.280  39.810  1.00  0.00
ATOM   2121  HZ1 LYS A 210      93.400 128.220  39.830  1.00  0.00
ATOM   2122  HZ2 LYS A 210      93.610 126.750  40.450  1.00  0.00
ATOM   2123  HZ3 LYS A 210      93.270 126.880  38.920  1.00  0.00
ATOM   2124  C   LYS A 210      86.730 124.890  41.050  1.00  0.00
ATOM   2125  O   LYS A 210      86.540 125.520  40.010  1.00  0.00
ATOM   2126  N   GLU A 211      86.090 125.300  42.140  1.00  0.00
ATOM   2127  H   GLU A 211      86.340 125.080  43.080  1.00  0.00
ATOM   2128  CA  GLU A 211      84.880 126.130  42.130  1.00  0.00
ATOM   2129  CB  GLU A 211      84.350 126.340  43.550  1.00  0.00
ATOM   2130  CG  GLU A 211      83.100 127.220  43.690  1.00  0.00
ATOM   2131  CD  GLU A 211      82.870 127.610  45.160  1.00  0.00
ATOM   2132  OE1 GLU A 211      83.840 128.100  45.770  1.00  0.00
ATOM   2133  OE2 GLU A 211      81.740 127.430  45.660  1.00  0.00
ATOM   2134  C   GLU A 211      85.120 127.490  41.460  1.00  0.00
ATOM   2135  O   GLU A 211      86.160 128.090  41.730  1.00  0.00
ATOM   2136  N   VAL A 212      84.210 127.880  40.570  1.00  0.00
ATOM   2137  H   VAL A 212      83.350 127.380  40.550  1.00  0.00
ATOM   2138  CA  VAL A 212      84.300 129.070  39.720  1.00  0.00
ATOM   2139  CB  VAL A 212      84.080 128.770  38.240  1.00  0.00
ATOM   2140  CG1 VAL A 212      84.700 129.850  37.350  1.00  0.00
ATOM   2141  CG2 VAL A 212      84.710 127.450  37.800  1.00  0.00
ATOM   2142  C   VAL A 212      83.360 130.120  40.320  1.00  0.00
ATOM   2143  O   VAL A 212      83.800 130.790  41.250  1.00  0.00
ATOM   2144  N   GLU A 213      82.170 130.330  39.760  1.00  0.00
ATOM   2145  H   GLU A 213      81.810 129.890  38.930  1.00  0.00
ATOM   2146  CA  GLU A 213      81.230 131.280  40.360  1.00  0.00
ATOM   2147  CB  GLU A 213      81.060 132.500  39.450  1.00  0.00
ATOM   2148  CG  GLU A 213      81.850 133.690  39.990  1.00  0.00
ATOM   2149  CD  GLU A 213      81.720 134.960  39.130  1.00  0.00
ATOM   2150  OE1 GLU A 213      80.690 135.110  38.440  1.00  0.00
ATOM   2151  OE2 GLU A 213      82.580 135.850  39.310  1.00  0.00
ATOM   2152  C   GLU A 213      79.910 130.530  40.560  1.00  0.00
ATOM   2153  O   GLU A 213      79.310 130.220  39.540  1.00  0.00
ATOM   2154  N   LYS A 214      79.510 130.350  41.820  1.00  0.00
ATOM   2155  H   LYS A 214      79.950 130.850  42.560  1.00  0.00
ATOM   2156  CA  LYS A 214      78.250 129.650  42.130  1.00  0.00
ATOM   2157  CB  LYS A 214      78.440 128.840  43.410  1.00  0.00
ATOM   2158  CG  LYS A 214      79.130 127.590  42.880  1.00  0.00
ATOM   2159  CD  LYS A 214      79.400 126.640  44.050  1.00  0.00
ATOM   2160  CE  LYS A 214      79.840 125.270  43.560  1.00  0.00
ATOM   2161  NZ  LYS A 214      79.760 124.300  44.670  1.00  0.00
ATOM   2162  HZ1 LYS A 214      78.790 124.080  44.690  1.00  0.00
ATOM   2163  HZ2 LYS A 214      80.300 123.460  44.580  1.00  0.00
ATOM   2164  HZ3 LYS A 214      79.960 124.830  45.490  1.00  0.00
ATOM   2165  C   LYS A 214      76.960 130.470  42.160  1.00  0.00
ATOM   2166  O   LYS A 214      76.330 130.790  43.170  1.00  0.00
ATOM   2167  N   GLU A 215      76.670 130.970  40.970  1.00  0.00
ATOM   2168  H   GLU A 215      77.220 130.710  40.180  1.00  0.00
ATOM   2169  CA  GLU A 215      75.490 131.800  40.670  1.00  0.00
ATOM   2170  CB  GLU A 215      75.870 133.210  40.210  1.00  0.00
ATOM   2171  CG  GLU A 215      76.630 134.000  41.280  1.00  0.00
ATOM   2172  CD  GLU A 215      75.930 134.080  42.640  1.00  0.00
ATOM   2173  OE1 GLU A 215      74.710 134.340  42.770  1.00  0.00
ATOM   2174  OE2 GLU A 215      76.800 134.130  43.540  1.00  0.00
ATOM   2175  C   GLU A 215      74.640 131.100  39.620  1.00  0.00
ATOM   2176  O   GLU A 215      74.990 130.910  38.450  1.00  0.00
ATOM   2177  N   GLY A 216      73.540 130.570  40.140  1.00  0.00
ATOM   2178  H   GLY A 216      73.280 130.790  41.080  1.00  0.00
ATOM   2179  CA  GLY A 216      72.550 129.810  39.360  1.00  0.00
ATOM   2180  C   GLY A 216      72.300 128.360  39.770  1.00  0.00
ATOM   2181  O   GLY A 216      72.300 128.100  40.970  1.00  0.00
ATOM   2182  N   GLY A 217      71.520 127.680  38.920  1.00  0.00
ATOM   2183  H   GLY A 217      70.960 128.170  38.260  1.00  0.00
ATOM   2184  CA  GLY A 217      71.470 126.220  38.830  1.00  0.00
ATOM   2185  C   GLY A 217      70.860 125.530  40.050  1.00  0.00
ATOM   2186  O   GLY A 217      71.610 124.800  40.700  1.00  0.00
ATOM   2187  N   GLY A 218      69.530 125.490  40.140  1.00  0.00
ATOM   2188  H   GLY A 218      68.950 125.790  39.380  1.00  0.00
ATOM   2189  CA  GLY A 218      68.700 124.880  41.180  1.00  0.00
ATOM   2190  C   GLY A 218      68.980 125.520  42.540  1.00  0.00
ATOM   2191  O   GLY A 218      68.150 126.270  43.040  1.00  0.00
ATOM   2192  N   GLY A 219      69.890 124.750  43.150  1.00  0.00
ATOM   2193  H   GLY A 219      70.050 123.790  42.930  1.00  0.00
ATOM   2194  CA  GLY A 219      70.830 125.210  44.180  1.00  0.00
ATOM   2195  C   GLY A 219      72.250 124.760  43.810  1.00  0.00
ATOM   2196  O   GLY A 219      72.600 123.580  43.860  1.00  0.00
ATOM   2197  N   GLY A 220      72.890 125.750  43.190  1.00  0.00
ATOM   2198  H   GLY A 220      72.410 126.590  42.940  1.00  0.00
ATOM   2199  CA  GLY A 220      74.290 125.770  42.740  1.00  0.00
ATOM   2200  C   GLY A 220      74.840 126.930  41.910  1.00  0.00
ATOM   2201  O   GLY A 220      74.750 128.090  42.300  1.00  0.00
ATOM   2202  N   GLY A 221      75.450 126.530  40.790  1.00  0.00
ATOM   2203  H   GLY A 221      75.620 125.570  40.570  1.00  0.00
ATOM   2204  CA  GLY A 221      76.040 127.440  39.800  1.00  0.00
ATOM   2205  C   GLY A 221      75.350 127.300  38.440  1.00  0.00
ATOM   2206  O   GLY A 221      75.060 126.230  37.910  1.00  0.00
ATOM   2207  N   GLY A 222      75.100 128.320  37.640  1.00  0.00
ATOM   2208  H   GLY A 222      75.080 129.270  37.960  1.00  0.00
ATOM   2209  CA  GLY A 222      74.720 128.330  36.220  1.00  0.00
ATOM   2210  C   GLY A 222      75.420 127.290  35.340  1.00  0.00
ATOM   2211  O   GLY A 222      75.080 126.110  35.280  1.00  0.00
ATOM   2212  N   GLY A 223      76.610 127.650  34.870  1.00  0.00
ATOM   2213  H   GLY A 223      76.870 128.610  35.020  1.00  0.00
ATOM   2214  CA  GLY A 223      77.470 126.880  33.960  1.00  0.00
ATOM   2215  C   GLY A 223      78.900 126.680  34.460  1.00  0.00
ATOM   2216  O   GLY A 223      79.510 125.620  34.320  1.00  0.00
ATOM   2217  N   GLY A 224      79.430 127.780  34.990  1.00  0.00
ATOM   2218  H   GLY A 224      78.910 128.620  34.840  1.00  0.00
ATOM   2219  CA  GLY A 224      80.710 127.670  35.700  1.00  0.00
ATOM   2220  C   GLY A 224      80.690 127.630  37.230  1.00  0.00
ATOM   2221  O   GLY A 224      81.120 128.570  37.890  1.00  0.00
ATOM   2222  N   GLY A 225      80.530 126.410  37.750  1.00  0.00
ATOM   2223  H   GLY A 225      80.490 125.580  37.190  1.00  0.00
ATOM   2224  CA  GLY A 225      80.470 126.300  39.210  1.00  0.00
ATOM   2225  C   GLY A 225      81.730 125.790  39.920  1.00  0.00
ATOM   2226  O   GLY A 225      82.080 126.260  41.000  1.00  0.00
ATOM   2227  N   GLU A 226      82.120 124.610  39.420  1.00  0.00
ATOM   2228  H   GLU A 226      81.520 124.140  38.780  1.00  0.00
ATOM   2229  CA  GLU A 226      83.430 123.950  39.490  1.00  0.00
ATOM   2230  CB  GLU A 226      83.150 122.660  40.280  1.00  0.00
ATOM   2231  CG  GLU A 226      82.670 123.040  41.680  1.00  0.00
ATOM   2232  CD  GLU A 226      81.820 122.010  42.430  1.00  0.00
ATOM   2233  OE1 GLU A 226      82.330 121.130  43.150  1.00  0.00
ATOM   2234  OE2 GLU A 226      80.600 122.260  42.500  1.00  0.00
ATOM   2235  C   GLU A 226      84.040 123.590  38.130  1.00  0.00
ATOM   2236  O   GLU A 226      83.370 123.370  37.130  1.00  0.00
ATOM   2237  N   GLU A 227      85.340 123.850  38.040  1.00  0.00
ATOM   2238  H   GLU A 227      85.840 124.140  38.850  1.00  0.00
ATOM   2239  CA  GLU A 227      86.250 123.410  36.970  1.00  0.00
ATOM   2240  CB  GLU A 227      87.490 124.310  36.880  1.00  0.00
ATOM   2241  CG  GLU A 227      88.320 123.990  35.640  1.00  0.00
ATOM   2242  CD  GLU A 227      87.820 124.560  34.320  1.00  0.00
ATOM   2243  OE1 GLU A 227      88.360 125.620  33.940  1.00  0.00
ATOM   2244  OE2 GLU A 227      87.200 123.790  33.560  1.00  0.00
ATOM   2245  C   GLU A 227      86.600 121.920  37.090  1.00  0.00
ATOM   2246  O   GLU A 227      87.240 121.440  38.020  1.00  0.00
ATOM   2247  N   VAL A 228      85.760 121.190  36.370  1.00  0.00
ATOM   2248  H   VAL A 228      85.030 121.540  35.780  1.00  0.00
ATOM   2249  CA  VAL A 228      85.870 119.720  36.360  1.00  0.00
ATOM   2250  CB  VAL A 228      84.640 119.060  35.750  1.00  0.00
ATOM   2251  CG1 VAL A 228      83.490 119.060  36.760  1.00  0.00
ATOM   2252  CG2 VAL A 228      84.170 119.530  34.370  1.00  0.00
ATOM   2253  C   VAL A 228      87.150 119.240  35.660  1.00  0.00
ATOM   2254  O   VAL A 228      87.120 118.900  34.480  1.00  0.00
ATOM   2255  N   GLN A 229      88.270 119.330  36.380  1.00  0.00
ATOM   2256  H   GLN A 229      88.190 119.560  37.350  1.00  0.00
ATOM   2257  CA  GLN A 229      89.590 118.810  36.030  1.00  0.00
ATOM   2258  CB  GLN A 229      90.660 119.410  36.950  1.00  0.00
ATOM   2259  CG  GLN A 229      90.500 120.920  37.160  1.00  0.00
ATOM   2260  CD  GLN A 229      91.640 121.350  38.090  1.00  0.00
ATOM   2261  OE1 GLN A 229      92.820 121.360  37.730  1.00  0.00
ATOM   2262  NE2 GLN A 229      91.250 121.700  39.310  1.00  0.00
ATOM   2263 1HE2 GLN A 229      90.270 121.830  39.500  1.00  0.00
ATOM   2264 2HE2 GLN A 229      91.970 121.850  39.980  1.00  0.00
ATOM   2265  C   GLN A 229      89.630 117.290  36.210  1.00  0.00
ATOM   2266  O   GLN A 229      89.210 116.720  37.210  1.00  0.00
ATOM   2267  N   GLU A 230      90.320 116.630  35.290  1.00  0.00
ATOM   2268  H   GLU A 230      90.660 117.080  34.470  1.00  0.00
ATOM   2269  CA  GLU A 230      90.330 115.170  35.110  1.00  0.00
ATOM   2270  CB  GLU A 230      90.030 115.000  33.620  1.00  0.00
ATOM   2271  CG  GLU A 230      88.540 115.110  33.320  1.00  0.00
ATOM   2272  CD  GLU A 230      88.280 115.130  31.810  1.00  0.00
ATOM   2273  OE1 GLU A 230      88.250 116.240  31.230  1.00  0.00
ATOM   2274  OE2 GLU A 230      88.040 114.080  31.180  1.00  0.00
ATOM   2275  C   GLU A 230      91.630 114.530  35.610  1.00  0.00
ATOM   2276  O   GLU A 230      92.730 114.790  35.130  1.00  0.00
ATOM   2277  N   ILE A 231      91.450 113.600  36.540  1.00  0.00
ATOM   2278  H   ILE A 231      90.560 113.460  36.980  1.00  0.00
ATOM   2279  CA  ILE A 231      92.530 112.860  37.210  1.00  0.00
ATOM   2280  CB  ILE A 231      92.360 112.790  38.730  1.00  0.00
ATOM   2281  CG1 ILE A 231      92.330 114.150  39.420  1.00  0.00
ATOM   2282  CG2 ILE A 231      93.520 112.040  39.390  1.00  0.00
ATOM   2283  CD  ILE A 231      91.650 114.150  40.790  1.00  0.00
ATOM   2284  C   ILE A 231      92.690 111.440  36.670  1.00  0.00
ATOM   2285  O   ILE A 231      93.370 111.350  35.650  1.00  0.00
ATOM   2286  N   GLU A 232      91.680 110.610  36.900  1.00  0.00
ATOM   2287  H   GLU A 232      90.890 110.890  37.440  1.00  0.00
ATOM   2288  CA  GLU A 232      91.610 109.250  36.340  1.00  0.00
ATOM   2289  CB  GLU A 232      92.600 108.350  37.080  1.00  0.00
ATOM   2290  CG  GLU A 232      92.800 106.910  36.600  1.00  0.00
ATOM   2291  CD  GLU A 232      94.150 106.400  37.110  1.00  0.00
ATOM   2292  OE1 GLU A 232      94.400 106.290  38.330  1.00  0.00
ATOM   2293  OE2 GLU A 232      95.000 106.130  36.240  1.00  0.00
ATOM   2294  C   GLU A 232      90.210 108.630  36.320  1.00  0.00
ATOM   2295  O   GLU A 232      89.350 108.680  37.200  1.00  0.00
ATOM   2296  N   GLU A 233      89.970 108.010  35.170  1.00  0.00
ATOM   2297  H   GLU A 233      90.740 107.840  34.550  1.00  0.00
ATOM   2298  CA  GLU A 233      88.770 107.280  34.770  1.00  0.00
ATOM   2299  CB  GLU A 233      88.440 107.580  33.310  1.00  0.00
ATOM   2300  CG  GLU A 233      89.510 107.180  32.280  1.00  0.00
ATOM   2301  CD  GLU A 233      90.740 108.040  32.540  1.00  0.00
ATOM   2302  OE1 GLU A 233      91.690 107.500  33.150  1.00  0.00
ATOM   2303  OE2 GLU A 233      90.800 109.070  31.840  1.00  0.00
ATOM   2304  C   GLU A 233      88.930 105.790  35.120  1.00  0.00
ATOM   2305  O   GLU A 233      89.140 104.890  34.310  1.00  0.00
ATOM   2306  N   LEU A 234      88.410 105.560  36.320  1.00  0.00
ATOM   2307  H   LEU A 234      87.960 106.300  36.810  1.00  0.00
ATOM   2308  CA  LEU A 234      88.680 104.330  37.070  1.00  0.00
ATOM   2309  CB  LEU A 234      88.660 104.610  38.570  1.00  0.00
ATOM   2310  CG  LEU A 234      89.540 105.640  39.270  1.00  0.00
ATOM   2311  CD1 LEU A 234      89.050 105.910  40.690  1.00  0.00
ATOM   2312  CD2 LEU A 234      91.000 105.160  39.350  1.00  0.00
ATOM   2313  C   LEU A 234      87.800 103.080  36.980  1.00  0.00
ATOM   2314  O   LEU A 234      86.640 103.090  37.380  1.00  0.00
ATOM   2315  N   ASN A 235      88.240 102.080  36.220  1.00  0.00
ATOM   2316  H   ASN A 235      87.750 101.220  36.350  1.00  0.00
ATOM   2317  CA  ASN A 235      89.390 101.980  35.310  1.00  0.00
ATOM   2318  CB  ASN A 235      90.500 101.070  35.840  1.00  0.00
ATOM   2319  CG  ASN A 235      91.230 101.710  37.020  1.00  0.00
ATOM   2320  OD1 ASN A 235      91.920 102.710  36.840  1.00  0.00
ATOM   2321  ND2 ASN A 235      90.980 101.200  38.220  1.00  0.00
ATOM   2322 1HD2 ASN A 235      90.300 100.470  38.280  1.00  0.00
ATOM   2323 2HD2 ASN A 235      91.450 101.480  39.060  1.00  0.00
ATOM   2324  C   ASN A 235      88.940 101.440  33.950  1.00  0.00
ATOM   2325  O   ASN A 235      88.050 100.590  33.910  1.00  0.00
ATOM   2326  N   LYS A 236      89.680 101.810  32.920  1.00  0.00
ATOM   2327  H   LYS A 236      90.330 102.570  32.960  1.00  0.00
ATOM   2328  CA  LYS A 236      89.470 101.420  31.520  1.00  0.00
ATOM   2329  CB  LYS A 236      90.470 102.070  30.560  1.00  0.00
ATOM   2330  CG  LYS A 236      90.110 103.550  30.490  1.00  0.00
ATOM   2331  CD  LYS A 236      91.080 104.210  29.510  1.00  0.00
ATOM   2332  CE  LYS A 236      90.540 104.360  28.080  1.00  0.00
ATOM   2333  NZ  LYS A 236      91.220 105.400  27.300  1.00  0.00
ATOM   2334  HZ1 LYS A 236      90.890 106.230  27.740  1.00  0.00
ATOM   2335  HZ2 LYS A 236      92.210 105.410  27.420  1.00  0.00
ATOM   2336  HZ3 LYS A 236      90.990 105.390  26.330  1.00  0.00
ATOM   2337  C   LYS A 236      89.440  99.910  31.240  1.00  0.00
ATOM   2338  O   LYS A 236      90.410  99.210  31.540  1.00  0.00
ATOM   2339  N   THR A 237      88.330  99.560  30.600  1.00  0.00
ATOM   2340  H   THR A 237      87.650 100.290  30.540  1.00  0.00
ATOM   2341  CA  THR A 237      88.140  98.210  30.060  1.00  0.00
ATOM   2342  CB  THR A 237      86.710  97.840  29.670  1.00  0.00
ATOM   2343  OG1 THR A 237      86.370  96.460  29.860  1.00  0.00
ATOM   2344  HG1 THR A 237      85.460  96.380  30.250  1.00  0.00
ATOM   2345  CG2 THR A 237      86.230  98.400  28.320  1.00  0.00
ATOM   2346  C   THR A 237      89.150  97.850  28.980  1.00  0.00
ATOM   2347  O   THR A 237      89.810  98.710  28.390  1.00  0.00
ATOM   2348  N   LYS A 238      89.300  96.530  28.870  1.00  0.00
ATOM   2349  H   LYS A 238      88.860  95.970  29.570  1.00  0.00
ATOM   2350  CA  LYS A 238      90.170  95.820  27.920  1.00  0.00
ATOM   2351  CB  LYS A 238      91.330  95.100  28.620  1.00  0.00
ATOM   2352  CG  LYS A 238      92.440  95.970  29.200  1.00  0.00
ATOM   2353  CD  LYS A 238      93.100  96.720  28.040  1.00  0.00
ATOM   2354  CE  LYS A 238      93.970  97.900  28.480  1.00  0.00
ATOM   2355  NZ  LYS A 238      94.650  98.450  27.300  1.00  0.00
ATOM   2356  HZ1 LYS A 238      94.230  98.150  26.450  1.00  0.00
ATOM   2357  HZ2 LYS A 238      94.370  99.410  27.360  1.00  0.00
ATOM   2358  HZ3 LYS A 238      95.640  98.330  27.370  1.00  0.00
ATOM   2359  C   LYS A 238      89.440  94.760  27.080  1.00  0.00
ATOM   2360  O   LYS A 238      88.380  94.400  27.590  1.00  0.00
ATOM   2361  N   PRO A 239      90.010  94.300  25.970  1.00  0.00
ATOM   2362  CA  PRO A 239      89.410  93.170  25.240  1.00  0.00
ATOM   2363  CB  PRO A 239      89.710  93.520  23.780  1.00  0.00
ATOM   2364  CG  PRO A 239      91.010  94.330  23.810  1.00  0.00
ATOM   2365  CD  PRO A 239      91.000  95.030  25.170  1.00  0.00
ATOM   2366  C   PRO A 239      90.080  91.840  25.590  1.00  0.00
ATOM   2367  O   PRO A 239      91.270  91.580  25.450  1.00  0.00
ATOM   2368  N   LEU A 240      89.180  91.190  26.310  1.00  0.00
ATOM   2369  H   LEU A 240      88.210  91.440  26.210  1.00  0.00
ATOM   2370  CA  LEU A 240      89.470  90.010  27.140  1.00  0.00
ATOM   2371  CB  LEU A 240      89.190  90.440  28.590  1.00  0.00
ATOM   2372  CG  LEU A 240      90.040  91.610  29.090  1.00  0.00
ATOM   2373  CD1 LEU A 240      89.190  92.190  30.220  1.00  0.00
ATOM   2374  CD2 LEU A 240      91.400  91.180  29.640  1.00  0.00
ATOM   2375  C   LEU A 240      88.590  88.800  26.810  1.00  0.00
ATOM   2376  O   LEU A 240      87.400  89.010  26.540  1.00  0.00
ATOM   2377  N   TRP A 241      89.260  87.670  26.960  1.00  0.00
ATOM   2378  H   TRP A 241      90.140  87.660  27.430  1.00  0.00
ATOM   2379  CA  TRP A 241      88.850  86.310  26.590  1.00  0.00
ATOM   2380  CB  TRP A 241      88.840  85.560  27.920  1.00  0.00
ATOM   2381  CG  TRP A 241      88.290  86.290  29.140  1.00  0.00
ATOM   2382  CD1 TRP A 241      87.030  86.510  29.520  1.00  0.00
ATOM   2383  HD1 TRP A 241      86.210  86.240  28.860  1.00  0.00
ATOM   2384  CD2 TRP A 241      89.100  86.990  30.030  1.00  0.00
ATOM   2385  NE1 TRP A 241      87.040  87.290  30.590  1.00  0.00
ATOM   2386  HE1 TRP A 241      86.220  87.620  31.070  1.00  0.00
ATOM   2387  CE2 TRP A 241      88.270  87.600  30.970  1.00  0.00
ATOM   2388  CE3 TRP A 241      90.470  87.180  30.050  1.00  0.00
ATOM   2389  HE3 TRP A 241      91.100  86.500  29.470  1.00  0.00
ATOM   2390  CZ2 TRP A 241      88.740  88.460  31.960  1.00  0.00
ATOM   2391  HZ2 TRP A 241      88.120  89.200  32.470  1.00  0.00
ATOM   2392  CZ3 TRP A 241      90.940  88.020  31.060  1.00  0.00
ATOM   2393  HZ3 TRP A 241      92.000  88.260  31.010  1.00  0.00
ATOM   2394  CH2 TRP A 241      90.120  88.640  31.990  1.00  0.00
ATOM   2395  HH2 TRP A 241      90.600  89.430  32.560  1.00  0.00
ATOM   2396  C   TRP A 241      87.640  86.090  25.680  1.00  0.00
ATOM   2397  O   TRP A 241      87.880  85.640  24.560  1.00  0.00
ATOM   2398  N   THR A 242      86.440  86.520  26.070  1.00  0.00
ATOM   2399  H   THR A 242      86.370  87.240  26.760  1.00  0.00
ATOM   2400  CA  THR A 242      85.170  86.260  25.360  1.00  0.00
ATOM   2401  CB  THR A 242      84.040  86.360  26.390  1.00  0.00
ATOM   2402  OG1 THR A 242      84.290  87.430  27.300  1.00  0.00
ATOM   2403  HG1 THR A 242      83.850  87.280  28.190  1.00  0.00
ATOM   2404  CG2 THR A 242      83.920  84.930  26.920  1.00  0.00
ATOM   2405  C   THR A 242      84.960  87.140  24.120  1.00  0.00
ATOM   2406  O   THR A 242      84.240  88.130  24.240  1.00  0.00
ATOM   2407  N   ARG A 243      85.860  86.920  23.170  1.00  0.00
ATOM   2408  H   ARG A 243      86.750  86.560  23.450  1.00  0.00
ATOM   2409  CA  ARG A 243      85.710  87.740  21.960  1.00  0.00
ATOM   2410  CB  ARG A 243      86.990  88.550  21.700  1.00  0.00
ATOM   2411  CG  ARG A 243      87.440  89.550  22.760  1.00  0.00
ATOM   2412  CD  ARG A 243      88.860  90.040  22.430  1.00  0.00
ATOM   2413  NE  ARG A 243      88.820  90.850  21.200  1.00  0.00
ATOM   2414  HE  ARG A 243      88.110  91.550  21.110  1.00  0.00
ATOM   2415  CZ  ARG A 243      89.670  90.920  20.170  1.00  0.00
ATOM   2416  NH1 ARG A 243      90.680  90.060  19.960  1.00  0.00
ATOM   2417 1HH1 ARG A 243      90.930  89.340  20.600  1.00  0.00
ATOM   2418 2HH1 ARG A 243      91.380  90.350  19.300  1.00  0.00
ATOM   2419  NH2 ARG A 243      89.520  92.010  19.410  1.00  0.00
ATOM   2420 1HH2 ARG A 243      88.890  92.720  19.710  1.00  0.00
ATOM   2421 2HH2 ARG A 243      90.050  92.110  18.560  1.00  0.00
ATOM   2422  C   ARG A 243      85.520  86.910  20.700  1.00  0.00
ATOM   2423  O   ARG A 243      84.380  86.570  20.380  1.00  0.00
ATOM   2424  N   ASN A 244      86.560  86.090  20.540  1.00  0.00
ATOM   2425  H   ASN A 244      87.400  86.070  21.090  1.00  0.00
ATOM   2426  CA  ASN A 244      86.700  85.130  19.440  1.00  0.00
ATOM   2427  CB  ASN A 244      88.160  85.190  18.980  1.00  0.00
ATOM   2428  CG  ASN A 244      88.670  84.150  17.970  1.00  0.00
ATOM   2429  OD1 ASN A 244      87.910  83.390  17.380  1.00  0.00
ATOM   2430  ND2 ASN A 244      89.980  83.950  17.890  1.00  0.00
ATOM   2431 1HD2 ASN A 244      90.670  84.560  18.280  1.00  0.00
ATOM   2432 2HD2 ASN A 244      90.330  83.180  17.360  1.00  0.00
ATOM   2433  C   ASN A 244      86.240  83.750  19.910  1.00  0.00
ATOM   2434  O   ASN A 244      86.710  83.270  20.940  1.00  0.00
ATOM   2435  N   PRO A 245      85.250  83.130  19.270  1.00  0.00
ATOM   2436  CA  PRO A 245      84.720  81.810  19.610  1.00  0.00
ATOM   2437  CB  PRO A 245      83.450  81.620  18.770  1.00  0.00
ATOM   2438  CG  PRO A 245      83.740  82.460  17.520  1.00  0.00
ATOM   2439  CD  PRO A 245      84.630  83.600  18.020  1.00  0.00
ATOM   2440  C   PRO A 245      85.700  80.660  19.360  1.00  0.00
ATOM   2441  O   PRO A 245      85.970  80.410  18.180  1.00  0.00
ATOM   2442  N   SER A 246      86.110  80.000  20.440  1.00  0.00
ATOM   2443  H   SER A 246      85.820  80.340  21.340  1.00  0.00
ATOM   2444  CA  SER A 246      86.930  78.790  20.510  1.00  0.00
ATOM   2445  CB  SER A 246      86.270  77.480  20.070  1.00  0.00
ATOM   2446  OG  SER A 246      85.690  76.890  21.230  1.00  0.00
ATOM   2447  HG  SER A 246      86.450  76.670  21.850  1.00  0.00
ATOM   2448  C   SER A 246      88.390  78.800  20.050  1.00  0.00
ATOM   2449  O   SER A 246      89.240  78.690  20.930  1.00  0.00
ATOM   2450  N   ASP A 247      88.650  78.560  18.770  1.00  0.00
ATOM   2451  H   ASP A 247      87.940  78.400  18.080  1.00  0.00
ATOM   2452  CA  ASP A 247      90.040  78.700  18.290  1.00  0.00
ATOM   2453  CB  ASP A 247      90.070  78.260  16.830  1.00  0.00
ATOM   2454  CG  ASP A 247      91.400  77.870  16.190  1.00  0.00
ATOM   2455  OD1 ASP A 247      91.740  78.410  15.110  1.00  0.00
ATOM   2456  OD2 ASP A 247      92.100  76.970  16.710  1.00  0.00
ATOM   2457  C   ASP A 247      90.480  80.160  18.390  1.00  0.00
ATOM   2458  O   ASP A 247      90.260  80.970  17.500  1.00  0.00
ATOM   2459  N   ILE A 248      91.290  80.470  19.400  1.00  0.00
ATOM   2460  H   ILE A 248      91.620  79.840  20.100  1.00  0.00
ATOM   2461  CA  ILE A 248      91.780  81.830  19.680  1.00  0.00
ATOM   2462  CB  ILE A 248      91.430  82.460  21.030  1.00  0.00
ATOM   2463  CG1 ILE A 248      91.680  81.550  22.240  1.00  0.00
ATOM   2464  CG2 ILE A 248      90.020  83.030  20.870  1.00  0.00
ATOM   2465  CD  ILE A 248      91.770  82.230  23.610  1.00  0.00
ATOM   2466  C   ILE A 248      93.290  81.940  19.510  1.00  0.00
ATOM   2467  O   ILE A 248      94.010  80.970  19.720  1.00  0.00
ATOM   2468  N   THR A 249      93.790  83.100  19.060  1.00  0.00
ATOM   2469  H   THR A 249      93.220  83.910  19.140  1.00  0.00
ATOM   2470  CA  THR A 249      95.200  83.200  18.660  1.00  0.00
ATOM   2471  CB  THR A 249      95.450  84.450  17.810  1.00  0.00
ATOM   2472  OG1 THR A 249      95.350  85.550  18.710  1.00  0.00
ATOM   2473  HG1 THR A 249      94.430  85.920  18.760  1.00  0.00
ATOM   2474  CG2 THR A 249      94.490  84.600  16.630  1.00  0.00
ATOM   2475  C   THR A 249      96.190  82.990  19.810  1.00  0.00
ATOM   2476  O   THR A 249      95.790  83.060  20.970  1.00  0.00
ATOM   2477  N   GLN A 250      97.470  82.810  19.490  1.00  0.00
ATOM   2478  H   GLN A 250      97.800  82.810  18.540  1.00  0.00
ATOM   2479  CA  GLN A 250      98.470  82.690  20.550  1.00  0.00
ATOM   2480  CB  GLN A 250      99.880  82.450  19.990  1.00  0.00
ATOM   2481  CG  GLN A 250     100.020  81.050  19.390  1.00  0.00
ATOM   2482  CD  GLN A 250     101.470  80.740  19.030  1.00  0.00
ATOM   2483  OE1 GLN A 250     101.910  80.890  17.890  1.00  0.00
ATOM   2484  NE2 GLN A 250     102.350  80.520  20.010  1.00  0.00
ATOM   2485 1HE2 GLN A 250     102.030  80.460  20.960  1.00  0.00
ATOM   2486 2HE2 GLN A 250     103.290  80.260  19.800  1.00  0.00
ATOM   2487  C   GLN A 250      98.570  84.000  21.340  1.00  0.00
ATOM   2488  O   GLN A 250      98.270  83.920  22.530  1.00  0.00
ATOM   2489  N   GLU A 251      98.550  85.150  20.670  1.00  0.00
ATOM   2490  H   GLU A 251      98.160  85.200  19.750  1.00  0.00
ATOM   2491  CA  GLU A 251      98.610  86.500  21.260  1.00  0.00
ATOM   2492  CB  GLU A 251      98.460  87.440  20.070  1.00  0.00
ATOM   2493  CG  GLU A 251      98.660  88.900  20.480  1.00  0.00
ATOM   2494  CD  GLU A 251      98.490  89.860  19.300  1.00  0.00
ATOM   2495  OE1 GLU A 251      98.580  91.090  19.510  1.00  0.00
ATOM   2496  OE2 GLU A 251      98.200  89.480  18.140  1.00  0.00
ATOM   2497  C   GLU A 251      97.530  86.880  22.270  1.00  0.00
ATOM   2498  O   GLU A 251      97.850  87.210  23.410  1.00  0.00
ATOM   2499  N   GLU A 252      96.350  86.370  21.940  1.00  0.00
ATOM   2500  H   GLU A 252      96.220  85.990  21.020  1.00  0.00
ATOM   2501  CA  GLU A 252      95.120  86.440  22.740  1.00  0.00
ATOM   2502  CB  GLU A 252      93.850  86.050  21.970  1.00  0.00
ATOM   2503  CG  GLU A 252      93.440  86.890  20.760  1.00  0.00
ATOM   2504  CD  GLU A 252      92.220  86.380  19.990  1.00  0.00
ATOM   2505  OE1 GLU A 252      91.120  86.970  20.080  1.00  0.00
ATOM   2506  OE2 GLU A 252      92.510  85.560  19.100  1.00  0.00
ATOM   2507  C   GLU A 252      95.190  85.500  23.940  1.00  0.00
ATOM   2508  O   GLU A 252      95.350  86.040  25.030  1.00  0.00
ATOM   2509  N   TYR A 253      95.440  84.210  23.720  1.00  0.00
ATOM   2510  H   TYR A 253      95.400  83.690  22.870  1.00  0.00
ATOM   2511  CA  TYR A 253      95.750  83.370  24.890  1.00  0.00
ATOM   2512  CB  TYR A 253      95.610  81.860  24.710  1.00  0.00
ATOM   2513  CG  TYR A 253      96.350  81.110  23.600  1.00  0.00
ATOM   2514  CD1 TYR A 253      97.730  80.950  23.660  1.00  0.00
ATOM   2515  HD1 TYR A 253      98.340  81.470  24.390  1.00  0.00
ATOM   2516  CD2 TYR A 253      95.610  80.460  22.620  1.00  0.00
ATOM   2517  HD2 TYR A 253      94.530  80.530  22.550  1.00  0.00
ATOM   2518  CE1 TYR A 253      98.410  80.230  22.680  1.00  0.00
ATOM   2519  HE1 TYR A 253      99.460  80.440  22.470  1.00  0.00
ATOM   2520  CE2 TYR A 253      96.270  79.600  21.740  1.00  0.00
ATOM   2521  HE2 TYR A 253      95.630  78.850  21.270  1.00  0.00
ATOM   2522  CZ  TYR A 253      97.660  79.490  21.780  1.00  0.00
ATOM   2523  OH  TYR A 253      98.180  78.440  21.090  1.00  0.00
ATOM   2524  HH  TYR A 253      99.180  78.570  21.130  1.00  0.00
ATOM   2525  C   TYR A 253      96.960  83.680  25.770  1.00  0.00
ATOM   2526  O   TYR A 253      96.850  83.640  27.000  1.00  0.00
ATOM   2527  N   ASN A 254      98.070  84.070  25.160  1.00  0.00
ATOM   2528  H   ASN A 254      98.160  83.920  24.170  1.00  0.00
ATOM   2529  CA  ASN A 254      99.230  84.640  25.850  1.00  0.00
ATOM   2530  CB  ASN A 254     100.270  85.110  24.830  1.00  0.00
ATOM   2531  CG  ASN A 254     100.860  84.030  23.920  1.00  0.00
ATOM   2532  OD1 ASN A 254     101.340  84.330  22.830  1.00  0.00
ATOM   2533  ND2 ASN A 254     101.070  82.830  24.470  1.00  0.00
ATOM   2534 1HD2 ASN A 254     101.030  82.700  25.460  1.00  0.00
ATOM   2535 2HD2 ASN A 254     101.290  81.990  23.980  1.00  0.00
ATOM   2536  C   ASN A 254      98.950  85.780  26.830  1.00  0.00
ATOM   2537  O   ASN A 254      99.450  85.620  27.940  1.00  0.00
ATOM   2538  N   ALA A 255      98.200  86.750  26.320  1.00  0.00
ATOM   2539  H   ALA A 255      98.090  86.780  25.330  1.00  0.00
ATOM   2540  CA  ALA A 255      97.850  87.970  27.070  1.00  0.00
ATOM   2541  CB  ALA A 255      97.380  89.040  26.090  1.00  0.00
ATOM   2542  C   ALA A 255      96.840  87.570  28.150  1.00  0.00
ATOM   2543  O   ALA A 255      97.100  87.760  29.340  1.00  0.00
ATOM   2544  N   PHE A 256      95.730  86.910  27.830  1.00  0.00
ATOM   2545  H   PHE A 256      95.590  86.430  26.970  1.00  0.00
ATOM   2546  CA  PHE A 256      94.640  86.670  28.790  1.00  0.00
ATOM   2547  CB  PHE A 256      93.450  85.950  28.150  1.00  0.00
ATOM   2548  CG  PHE A 256      92.860  86.630  26.910  1.00  0.00
ATOM   2549  CD1 PHE A 256      92.440  85.850  25.830  1.00  0.00
ATOM   2550  HD1 PHE A 256      93.030  84.960  25.620  1.00  0.00
ATOM   2551  CD2 PHE A 256      92.740  88.010  26.830  1.00  0.00
ATOM   2552  HD2 PHE A 256      93.100  88.700  27.590  1.00  0.00
ATOM   2553  CE1 PHE A 256      91.790  86.430  24.750  1.00  0.00
ATOM   2554  HE1 PHE A 256      91.430  85.800  23.940  1.00  0.00
ATOM   2555  CE2 PHE A 256      92.210  88.560  25.670  1.00  0.00
ATOM   2556  HE2 PHE A 256      92.400  89.630  25.510  1.00  0.00
ATOM   2557  CZ  PHE A 256      91.630  87.810  24.660  1.00  0.00
ATOM   2558  HZ  PHE A 256      91.140  88.320  23.830  1.00  0.00
ATOM   2559  C   PHE A 256      95.130  85.870  30.000  1.00  0.00
ATOM   2560  O   PHE A 256      94.610  86.270  31.040  1.00  0.00
ATOM   2561  N   TYR A 257      96.170  85.040  29.930  1.00  0.00
ATOM   2562  H   TYR A 257      96.530  84.760  29.040  1.00  0.00
ATOM   2563  CA  TYR A 257      96.750  84.310  31.070  1.00  0.00
ATOM   2564  CB  TYR A 257      97.660  83.240  30.480  1.00  0.00
ATOM   2565  CG  TYR A 257      98.110  82.360  31.650  1.00  0.00
ATOM   2566  CD1 TYR A 257      99.370  82.580  32.190  1.00  0.00
ATOM   2567  HD1 TYR A 257      99.940  83.450  31.850  1.00  0.00
ATOM   2568  CD2 TYR A 257      97.370  81.280  32.090  1.00  0.00
ATOM   2569  HD2 TYR A 257      96.360  81.150  31.690  1.00  0.00
ATOM   2570  CE1 TYR A 257     100.000  81.690  33.060  1.00  0.00
ATOM   2571  HE1 TYR A 257     101.010  81.840  33.430  1.00  0.00
ATOM   2572  CE2 TYR A 257      97.910  80.470  33.080  1.00  0.00
ATOM   2573  HE2 TYR A 257      97.220  79.900  33.710  1.00  0.00
ATOM   2574  CZ  TYR A 257      99.190  80.680  33.570  1.00  0.00
ATOM   2575  OH  TYR A 257      99.710  79.810  34.480  1.00  0.00
ATOM   2576  HH  TYR A 257     100.680  80.020  34.610  1.00  0.00
ATOM   2577  C   TYR A 257      97.300  85.380  32.020  1.00  0.00
ATOM   2578  O   TYR A 257      96.620  85.590  33.030  1.00  0.00
ATOM   2579  N   LYS A 258      98.290  86.150  31.580  1.00  0.00
ATOM   2580  H   LYS A 258      98.510  86.200  30.610  1.00  0.00
ATOM   2581  CA  LYS A 258      98.810  87.300  32.340  1.00  0.00
ATOM   2582  CB  LYS A 258      99.880  87.960  31.470  1.00  0.00
ATOM   2583  CG  LYS A 258     100.910  88.660  32.360  1.00  0.00
ATOM   2584  CD  LYS A 258     101.800  89.430  31.390  1.00  0.00
ATOM   2585  CE  LYS A 258     102.580  90.440  32.250  1.00  0.00
ATOM   2586  NZ  LYS A 258     103.570  91.290  31.580  1.00  0.00
ATOM   2587  HZ1 LYS A 258     104.410  90.770  31.430  1.00  0.00
ATOM   2588  HZ2 LYS A 258     103.240  91.590  30.690  1.00  0.00
ATOM   2589  HZ3 LYS A 258     103.790  92.070  32.170  1.00  0.00
ATOM   2590  C   LYS A 258      97.780  88.350  32.750  1.00  0.00
ATOM   2591  O   LYS A 258      97.950  89.150  33.680  1.00  0.00
ATOM   2592  N   SER A 259      96.780  88.610  31.920  1.00  0.00
ATOM   2593  H   SER A 259      96.680  88.260  30.990  1.00  0.00
ATOM   2594  CA  SER A 259      95.690  89.500  32.330  1.00  0.00
ATOM   2595  CB  SER A 259      94.760  89.910  31.180  1.00  0.00
ATOM   2596  OG  SER A 259      95.650  90.710  30.380  1.00  0.00
ATOM   2597  HG  SER A 259      95.130  91.280  29.750  1.00  0.00
ATOM   2598  C   SER A 259      94.880  88.990  33.520  1.00  0.00
ATOM   2599  O   SER A 259      94.290  89.840  34.190  1.00  0.00
ATOM   2600  N   ILE A 260      94.780  87.670  33.690  1.00  0.00
ATOM   2601  H   ILE A 260      95.220  87.090  33.010  1.00  0.00
ATOM   2602  CA  ILE A 260      94.270  86.990  34.880  1.00  0.00
ATOM   2603  CB  ILE A 260      93.390  85.810  34.450  1.00  0.00
ATOM   2604  CG1 ILE A 260      93.970  84.660  33.620  1.00  0.00
ATOM   2605  CG2 ILE A 260      92.140  86.300  33.710  1.00  0.00
ATOM   2606  CD  ILE A 260      94.410  83.340  34.270  1.00  0.00
ATOM   2607  C   ILE A 260      95.300  86.660  35.970  1.00  0.00
ATOM   2608  O   ILE A 260      94.960  86.880  37.130  1.00  0.00
ATOM   2609  N   SER A 261      96.500  86.300  35.540  1.00  0.00
ATOM   2610  H   SER A 261      96.730  86.340  34.570  1.00  0.00
ATOM   2611  CA  SER A 261      97.570  85.700  36.350  1.00  0.00
ATOM   2612  CB  SER A 261      97.780  84.250  35.900  1.00  0.00
ATOM   2613  OG  SER A 261      98.350  83.530  37.000  1.00  0.00
ATOM   2614  HG  SER A 261      97.740  83.630  37.780  1.00  0.00
ATOM   2615  C   SER A 261      98.890  86.480  36.200  1.00  0.00
ATOM   2616  O   SER A 261      98.990  87.470  35.480  1.00  0.00
ATOM   2617  N   ASN A 262      99.830  86.300  37.120  1.00  0.00
ATOM   2618  H   ASN A 262      99.910  85.390  37.530  1.00  0.00
ATOM   2619  CA  ASN A 262     100.910  87.250  37.410  1.00  0.00
ATOM   2620  CB  ASN A 262     101.750  86.910  38.640  1.00  0.00
ATOM   2621  CG  ASN A 262     101.100  87.290  39.970  1.00  0.00
ATOM   2622  OD1 ASN A 262     100.470  86.460  40.620  1.00  0.00
ATOM   2623  ND2 ASN A 262     101.250  88.530  40.430  1.00  0.00
ATOM   2624 1HD2 ASN A 262     101.840  89.140  39.900  1.00  0.00
ATOM   2625 2HD2 ASN A 262     100.910  88.820  41.320  1.00  0.00
ATOM   2626  C   ASN A 262     101.890  87.300  36.230  1.00  0.00
ATOM   2627  O   ASN A 262     102.250  88.410  35.860  1.00  0.00
ATOM   2628  N   ASP A 263     102.370  86.150  35.760  1.00  0.00
ATOM   2629  H   ASP A 263     102.090  85.290  36.190  1.00  0.00
ATOM   2630  CA  ASP A 263     103.310  86.060  34.630  1.00  0.00
ATOM   2631  CB  ASP A 263     104.510  85.160  34.970  1.00  0.00
ATOM   2632  CG  ASP A 263     105.690  85.240  34.000  1.00  0.00
ATOM   2633  OD1 ASP A 263     106.200  86.320  33.630  1.00  0.00
ATOM   2634  OD2 ASP A 263     106.160  84.130  33.650  1.00  0.00
ATOM   2635  C   ASP A 263     102.650  85.350  33.450  1.00  0.00
ATOM   2636  O   ASP A 263     101.960  84.340  33.610  1.00  0.00
ATOM   2637  N   TRP A 264     103.080  85.690  32.240  1.00  0.00
ATOM   2638  H   TRP A 264     104.050  85.950  32.180  1.00  0.00
ATOM   2639  CA  TRP A 264     102.590  85.200  30.940  1.00  0.00
ATOM   2640  CB  TRP A 264     103.330  85.970  29.850  1.00  0.00
ATOM   2641  CG  TRP A 264     102.940  85.920  28.370  1.00  0.00
ATOM   2642  CD1 TRP A 264     102.300  86.900  27.730  1.00  0.00
ATOM   2643  HD1 TRP A 264     101.560  87.510  28.240  1.00  0.00
ATOM   2644  CD2 TRP A 264     103.530  85.120  27.400  1.00  0.00
ATOM   2645  NE1 TRP A 264     102.480  86.680  26.430  1.00  0.00
ATOM   2646  HE1 TRP A 264     102.310  87.430  25.780  1.00  0.00
ATOM   2647  CE2 TRP A 264     103.260  85.650  26.150  1.00  0.00
ATOM   2648  CE3 TRP A 264     104.360  84.000  27.480  1.00  0.00
ATOM   2649  HE3 TRP A 264     104.410  83.630  28.500  1.00  0.00
ATOM   2650  CZ2 TRP A 264     103.840  85.110  25.000  1.00  0.00
ATOM   2651  HZ2 TRP A 264     103.710  85.580  24.030  1.00  0.00
ATOM   2652  CZ3 TRP A 264     104.890  83.370  26.360  1.00  0.00
ATOM   2653  HZ3 TRP A 264     105.480  82.460  26.490  1.00  0.00
ATOM   2654  CH2 TRP A 264     104.650  83.990  25.140  1.00  0.00
ATOM   2655  HH2 TRP A 264     104.780  83.330  24.280  1.00  0.00
ATOM   2656  C   TRP A 264     102.730  83.700  30.710  1.00  0.00
ATOM   2657  O   TRP A 264     103.590  83.110  31.360  1.00  0.00
ATOM   2658  N   GLU A 265     101.960  83.140  29.780  1.00  0.00
ATOM   2659  H   GLU A 265     101.330  83.730  29.270  1.00  0.00
ATOM   2660  CA  GLU A 265     102.120  81.790  29.220  1.00  0.00
ATOM   2661  CB  GLU A 265     101.450  80.590  29.890  1.00  0.00
ATOM   2662  CG  GLU A 265     102.360  79.780  30.810  1.00  0.00
ATOM   2663  CD  GLU A 265     103.290  79.010  29.870  1.00  0.00
ATOM   2664  OE1 GLU A 265     104.520  79.110  30.030  1.00  0.00
ATOM   2665  OE2 GLU A 265     102.810  78.070  29.200  1.00  0.00
ATOM   2666  C   GLU A 265     101.790  81.780  27.730  1.00  0.00
ATOM   2667  O   GLU A 265     101.130  82.690  27.220  1.00  0.00
ATOM   2668  N   ASP A 266     102.410  80.820  27.050  1.00  0.00
ATOM   2669  H   ASP A 266     103.300  80.550  27.410  1.00  0.00
ATOM   2670  CA  ASP A 266     102.000  80.260  25.760  1.00  0.00
ATOM   2671  CB  ASP A 266     103.210  80.420  24.830  1.00  0.00
ATOM   2672  CG  ASP A 266     102.920  80.200  23.340  1.00  0.00
ATOM   2673  OD1 ASP A 266     103.810  79.690  22.610  1.00  0.00
ATOM   2674  OD2 ASP A 266     101.850  80.610  22.850  1.00  0.00
ATOM   2675  C   ASP A 266     101.570  78.820  26.040  1.00  0.00
ATOM   2676  O   ASP A 266     102.230  77.830  25.700  1.00  0.00
ATOM   2677  N   PRO A 267     100.310  78.670  26.420  1.00  0.00
ATOM   2678  CA  PRO A 267      99.600  77.430  26.770  1.00  0.00
ATOM   2679  CB  PRO A 267      98.150  77.830  27.060  1.00  0.00
ATOM   2680  CG  PRO A 267      98.360  79.240  27.600  1.00  0.00
ATOM   2681  CD  PRO A 267      99.360  79.780  26.580  1.00  0.00
ATOM   2682  C   PRO A 267      99.700  76.350  25.680  1.00  0.00
ATOM   2683  O   PRO A 267      99.770  76.620  24.490  1.00  0.00
ATOM   2684  N   LEU A 268      99.670  75.070  26.060  1.00  0.00
ATOM   2685  H   LEU A 268      99.730  74.840  27.030  1.00  0.00
ATOM   2686  CA  LEU A 268      99.680  73.970  25.080  1.00  0.00
ATOM   2687  CB  LEU A 268     100.410  72.800  25.740  1.00  0.00
ATOM   2688  CG  LEU A 268     100.580  71.600  24.800  1.00  0.00
ATOM   2689  CD1 LEU A 268     101.620  71.900  23.720  1.00  0.00
ATOM   2690  CD2 LEU A 268     100.990  70.430  25.710  1.00  0.00
ATOM   2691  C   LEU A 268      98.230  73.630  24.710  1.00  0.00
ATOM   2692  O   LEU A 268      97.850  73.440  23.560  1.00  0.00
ATOM   2693  N   TYR A 269      97.350  73.780  25.690  1.00  0.00
ATOM   2694  H   TYR A 269      97.540  74.200  26.580  1.00  0.00
ATOM   2695  CA  TYR A 269      95.910  73.590  25.410  1.00  0.00
ATOM   2696  CB  TYR A 269      95.420  72.240  25.930  1.00  0.00
ATOM   2697  CG  TYR A 269      95.640  71.200  24.830  1.00  0.00
ATOM   2698  CD1 TYR A 269      96.930  70.750  24.580  1.00  0.00
ATOM   2699  HD1 TYR A 269      97.670  70.910  25.360  1.00  0.00
ATOM   2700  CD2 TYR A 269      94.590  70.760  24.020  1.00  0.00
ATOM   2701  HD2 TYR A 269      93.530  70.930  24.230  1.00  0.00
ATOM   2702  CE1 TYR A 269      97.230  69.880  23.550  1.00  0.00
ATOM   2703  HE1 TYR A 269      98.150  69.290  23.500  1.00  0.00
ATOM   2704  CE2 TYR A 269      94.950  69.970  22.940  1.00  0.00
ATOM   2705  HE2 TYR A 269      94.160  69.900  22.190  1.00  0.00
ATOM   2706  CZ  TYR A 269      96.240  69.550  22.630  1.00  0.00
ATOM   2707  OH  TYR A 269      96.430  68.510  21.770  1.00  0.00
ATOM   2708  HH  TYR A 269      95.540  68.410  21.330  1.00  0.00
ATOM   2709  C   TYR A 269      94.990  74.660  26.020  1.00  0.00
ATOM   2710  O   TYR A 269      95.380  75.110  27.090  1.00  0.00
ATOM   2711  N   VAL A 270      93.970  75.140  25.320  1.00  0.00
ATOM   2712  H   VAL A 270      93.600  74.690  24.500  1.00  0.00
ATOM   2713  CA  VAL A 270      93.160  76.290  25.730  1.00  0.00
ATOM   2714  CB  VAL A 270      93.580  77.480  24.860  1.00  0.00
ATOM   2715  CG1 VAL A 270      92.780  78.750  25.160  1.00  0.00
ATOM   2716  CG2 VAL A 270      95.020  77.940  25.050  1.00  0.00
ATOM   2717  C   VAL A 270      91.730  75.890  25.370  1.00  0.00
ATOM   2718  O   VAL A 270      91.310  75.970  24.210  1.00  0.00
ATOM   2719  N   LYS A 271      90.950  75.690  26.430  1.00  0.00
ATOM   2720  H   LYS A 271      91.230  75.940  27.350  1.00  0.00
ATOM   2721  CA  LYS A 271      89.520  75.390  26.250  1.00  0.00
ATOM   2722  CB  LYS A 271      89.260  74.060  26.960  1.00  0.00
ATOM   2723  CG  LYS A 271      90.040  72.840  26.460  1.00  0.00
ATOM   2724  CD  LYS A 271      89.860  72.620  24.960  1.00  0.00
ATOM   2725  CE  LYS A 271      90.420  71.290  24.440  1.00  0.00
ATOM   2726  NZ  LYS A 271      89.960  70.990  23.080  1.00  0.00
ATOM   2727  HZ1 LYS A 271      90.390  70.120  22.850  1.00  0.00
ATOM   2728  HZ2 LYS A 271      88.960  70.980  23.080  1.00  0.00
ATOM   2729  HZ3 LYS A 271      90.420  71.610  22.440  1.00  0.00
ATOM   2730  C   LYS A 271      88.550  76.540  26.500  1.00  0.00
ATOM   2731  O   LYS A 271      88.530  77.120  27.590  1.00  0.00
ATOM   2732  N   HIS A 272      87.780  76.920  25.480  1.00  0.00
ATOM   2733  H   HIS A 272      87.770  76.400  24.630  1.00  0.00
ATOM   2734  CA  HIS A 272      86.990  78.160  25.510  1.00  0.00
ATOM   2735  CB  HIS A 272      87.730  79.010  24.470  1.00  0.00
ATOM   2736  CG  HIS A 272      87.290  80.470  24.380  1.00  0.00
ATOM   2737  ND1 HIS A 272      86.050  80.930  24.230  1.00  0.00
ATOM   2738  CD2 HIS A 272      88.080  81.490  24.060  1.00  0.00
ATOM   2739  CE1 HIS A 272      86.140  82.210  23.880  1.00  0.00
ATOM   2740  NE2 HIS A 272      87.410  82.600  23.770  1.00  0.00
ATOM   2741  HE2 HIS A 272      87.830  83.500  23.650  1.00  0.00
ATOM   2742  C   HIS A 272      85.550  77.800  25.170  1.00  0.00
ATOM   2743  O   HIS A 272      85.140  77.610  24.020  1.00  0.00
ATOM   2744  N   PHE A 273      84.810  77.450  26.220  1.00  0.00
ATOM   2745  H   PHE A 273      85.070  77.700  27.150  1.00  0.00
ATOM   2746  CA  PHE A 273      83.440  76.920  26.250  1.00  0.00
ATOM   2747  CB  PHE A 273      83.550  75.400  26.380  1.00  0.00
ATOM   2748  CG  PHE A 273      84.110  74.970  27.740  1.00  0.00
ATOM   2749  CD1 PHE A 273      85.480  74.860  27.880  1.00  0.00
ATOM   2750  HD1 PHE A 273      86.110  75.010  27.000  1.00  0.00
ATOM   2751  CD2 PHE A 273      83.310  74.890  28.870  1.00  0.00
ATOM   2752  HD2 PHE A 273      82.220  74.860  28.780  1.00  0.00
ATOM   2753  CE1 PHE A 273      86.080  74.700  29.130  1.00  0.00
ATOM   2754  HE1 PHE A 273      87.140  74.460  29.270  1.00  0.00
ATOM   2755  CE2 PHE A 273      83.900  74.760  30.120  1.00  0.00
ATOM   2756  HE2 PHE A 273      83.280  74.920  31.010  1.00  0.00
ATOM   2757  CZ  PHE A 273      85.270  74.580  30.250  1.00  0.00
ATOM   2758  HZ  PHE A 273      85.640  73.950  31.060  1.00  0.00
ATOM   2759  C   PHE A 273      82.520  77.510  27.320  1.00  0.00
ATOM   2760  O   PHE A 273      82.890  78.030  28.370  1.00  0.00
ATOM   2761  N   SER A 274      81.240  77.450  26.940  1.00  0.00
ATOM   2762  H   SER A 274      80.980  76.880  26.160  1.00  0.00
ATOM   2763  CA  SER A 274      80.080  77.990  27.650  1.00  0.00
ATOM   2764  CB  SER A 274      79.120  78.600  26.630  1.00  0.00
ATOM   2765  OG  SER A 274      79.860  79.340  25.650  1.00  0.00
ATOM   2766  HG  SER A 274      79.690  78.910  24.770  1.00  0.00
ATOM   2767  C   SER A 274      79.460  76.820  28.420  1.00  0.00
ATOM   2768  O   SER A 274      79.050  75.830  27.830  1.00  0.00
ATOM   2769  N   VAL A 275      79.390  77.060  29.730  1.00  0.00
ATOM   2770  H   VAL A 275      79.910  77.770  30.190  1.00  0.00
ATOM   2771  CA  VAL A 275      78.890  76.040  30.660  1.00  0.00
ATOM   2772  CB  VAL A 275      78.930  76.500  32.120  1.00  0.00
ATOM   2773  CG1 VAL A 275      80.340  76.670  32.670  1.00  0.00
ATOM   2774  CG2 VAL A 275      77.990  77.680  32.390  1.00  0.00
ATOM   2775  C   VAL A 275      77.540  75.400  30.330  1.00  0.00
ATOM   2776  O   VAL A 275      76.670  75.890  29.620  1.00  0.00
ATOM   2777  N   GLU A 276      77.430  74.210  30.920  1.00  0.00
ATOM   2778  H   GLU A 276      78.230  73.840  31.390  1.00  0.00
ATOM   2779  CA  GLU A 276      76.310  73.260  30.850  1.00  0.00
ATOM   2780  CB  GLU A 276      76.960  71.910  30.560  1.00  0.00
ATOM   2781  CG  GLU A 276      76.940  71.760  29.030  1.00  0.00
ATOM   2782  CD  GLU A 276      78.010  70.770  28.590  1.00  0.00
ATOM   2783  OE1 GLU A 276      79.120  71.320  28.400  1.00  0.00
ATOM   2784  OE2 GLU A 276      77.800  69.540  28.660  1.00  0.00
ATOM   2785  C   GLU A 276      75.430  73.200  32.090  1.00  0.00
ATOM   2786  O   GLU A 276      75.790  72.570  33.080  1.00  0.00
ATOM   2787  N   GLY A 277      74.410  74.060  32.010  1.00  0.00
ATOM   2788  H   GLY A 277      74.330  74.640  31.200  1.00  0.00
ATOM   2789  CA  GLY A 277      73.350  74.190  33.020  1.00  0.00
ATOM   2790  C   GLY A 277      73.220  75.560  33.690  1.00  0.00
ATOM   2791  O   GLY A 277      74.170  76.320  33.840  1.00  0.00
ATOM   2792  N   GLN A 278      71.990  75.870  34.110  1.00  0.00
ATOM   2793  H   GLN A 278      71.210  75.350  33.770  1.00  0.00
ATOM   2794  CA  GLN A 278      71.490  77.070  34.780  1.00  0.00
ATOM   2795  CB  GLN A 278      72.130  77.310  36.150  1.00  0.00
ATOM   2796  CG  GLN A 278      71.780  76.110  37.030  1.00  0.00
ATOM   2797  CD  GLN A 278      71.480  76.460  38.490  1.00  0.00
ATOM   2798  OE1 GLN A 278      72.220  76.410  39.470  1.00  0.00
ATOM   2799  NE2 GLN A 278      70.190  76.670  38.740  1.00  0.00
ATOM   2800 1HE2 GLN A 278      69.570  76.660  37.950  1.00  0.00
ATOM   2801 2HE2 GLN A 278      69.840  76.800  39.670  1.00  0.00
ATOM   2802  C   GLN A 278      71.600  78.290  33.870  1.00  0.00
ATOM   2803  O   GLN A 278      70.570  78.680  33.310  1.00  0.00
ATOM   2804  N   LEU A 279      72.820  78.510  33.400  1.00  0.00
ATOM   2805  H   LEU A 279      73.470  77.760  33.520  1.00  0.00
ATOM   2806  CA  LEU A 279      73.220  79.720  32.680  1.00  0.00
ATOM   2807  CB  LEU A 279      73.550  80.900  33.600  1.00  0.00
ATOM   2808  CG  LEU A 279      72.300  81.660  34.030  1.00  0.00
ATOM   2809  CD1 LEU A 279      72.650  82.410  35.320  1.00  0.00
ATOM   2810  CD2 LEU A 279      71.920  82.690  32.970  1.00  0.00
ATOM   2811  C   LEU A 279      74.470  79.380  31.850  1.00  0.00
ATOM   2812  O   LEU A 279      75.330  78.610  32.270  1.00  0.00
ATOM   2813  N   GLU A 280      74.500  79.680  30.560  1.00  0.00
ATOM   2814  H   GLU A 280      73.800  80.330  30.270  1.00  0.00
ATOM   2815  CA  GLU A 280      75.540  79.340  29.570  1.00  0.00
ATOM   2816  CB  GLU A 280      74.700  78.880  28.380  1.00  0.00
ATOM   2817  CG  GLU A 280      75.560  78.220  27.300  1.00  0.00
ATOM   2818  CD  GLU A 280      74.690  77.700  26.150  1.00  0.00
ATOM   2819  OE1 GLU A 280      74.450  78.450  25.180  1.00  0.00
ATOM   2820  OE2 GLU A 280      74.240  76.540  26.250  1.00  0.00
ATOM   2821  C   GLU A 280      76.610  80.430  29.440  1.00  0.00
ATOM   2822  O   GLU A 280      76.430  81.380  28.670  1.00  0.00
ATOM   2823  N   PHE A 281      77.400  80.500  30.500  1.00  0.00
ATOM   2824  H   PHE A 281      77.160  80.060  31.370  1.00  0.00
ATOM   2825  CA  PHE A 281      78.480  81.490  30.600  1.00  0.00
ATOM   2826  CB  PHE A 281      78.480  82.350  31.870  1.00  0.00
ATOM   2827  CG  PHE A 281      78.390  81.590  33.190  1.00  0.00
ATOM   2828  CD1 PHE A 281      77.240  80.920  33.590  1.00  0.00
ATOM   2829  HD1 PHE A 281      76.280  81.040  33.090  1.00  0.00
ATOM   2830  CD2 PHE A 281      79.510  81.710  34.020  1.00  0.00
ATOM   2831  HD2 PHE A 281      80.430  82.200  33.700  1.00  0.00
ATOM   2832  CE1 PHE A 281      77.150  80.480  34.900  1.00  0.00
ATOM   2833  HE1 PHE A 281      76.160  80.290  35.340  1.00  0.00
ATOM   2834  CE2 PHE A 281      79.400  81.250  35.320  1.00  0.00
ATOM   2835  HE2 PHE A 281      80.260  81.340  35.990  1.00  0.00
ATOM   2836  CZ  PHE A 281      78.230  80.640  35.760  1.00  0.00
ATOM   2837  HZ  PHE A 281      78.090  80.260  36.770  1.00  0.00
ATOM   2838  C   PHE A 281      79.850  80.830  30.410  1.00  0.00
ATOM   2839  O   PHE A 281      80.010  79.630  30.620  1.00  0.00
ATOM   2840  N   ARG A 282      80.710  81.490  29.630  1.00  0.00
ATOM   2841  H   ARG A 282      80.520  82.420  29.340  1.00  0.00
ATOM   2842  CA  ARG A 282      81.960  81.000  29.040  1.00  0.00
ATOM   2843  CB  ARG A 282      82.340  81.720  27.740  1.00  0.00
ATOM   2844  CG  ARG A 282      82.770  80.830  26.580  1.00  0.00
ATOM   2845  CD  ARG A 282      82.790  81.510  25.200  1.00  0.00
ATOM   2846  NE  ARG A 282      83.230  80.460  24.270  1.00  0.00
ATOM   2847  HE  ARG A 282      84.190  80.200  24.360  1.00  0.00
ATOM   2848  CZ  ARG A 282      82.500  80.080  23.210  1.00  0.00
ATOM   2849  NH1 ARG A 282      81.380  80.720  22.820  1.00  0.00
ATOM   2850 1HH1 ARG A 282      80.920  81.310  23.480  1.00  0.00
ATOM   2851 2HH1 ARG A 282      80.880  80.530  21.970  1.00  0.00
ATOM   2852  NH2 ARG A 282      82.780  78.980  22.500  1.00  0.00
ATOM   2853 1HH2 ARG A 282      83.540  78.410  22.830  1.00  0.00
ATOM   2854 2HH2 ARG A 282      82.190  78.760  21.730  1.00  0.00
ATOM   2855  C   ARG A 282      83.060  81.050  30.100  1.00  0.00
ATOM   2856  O   ARG A 282      83.470  82.090  30.630  1.00  0.00
ATOM   2857  N   ALA A 283      83.580  79.840  30.290  1.00  0.00
ATOM   2858  H   ALA A 283      83.210  79.160  29.660  1.00  0.00
ATOM   2859  CA  ALA A 283      84.700  79.400  31.130  1.00  0.00
ATOM   2860  CB  ALA A 283      84.360  78.090  31.850  1.00  0.00
ATOM   2861  C   ALA A 283      85.900  79.120  30.230  1.00  0.00
ATOM   2862  O   ALA A 283      85.780  78.400  29.240  1.00  0.00
ATOM   2863  N   ILE A 284      86.920  79.960  30.360  1.00  0.00
ATOM   2864  H   ILE A 284      86.870  80.710  31.020  1.00  0.00
ATOM   2865  CA  ILE A 284      88.160  79.740  29.590  1.00  0.00
ATOM   2866  CB  ILE A 284      88.580  80.960  28.770  1.00  0.00
ATOM   2867  CG1 ILE A 284      87.520  81.610  27.880  1.00  0.00
ATOM   2868  CG2 ILE A 284      89.860  80.660  27.990  1.00  0.00
ATOM   2869  CD  ILE A 284      86.620  82.490  28.750  1.00  0.00
ATOM   2870  C   ILE A 284      89.200  79.190  30.570  1.00  0.00
ATOM   2871  O   ILE A 284      89.400  79.620  31.700  1.00  0.00
ATOM   2872  N   LEU A 285      89.550  77.990  30.110  1.00  0.00
ATOM   2873  H   LEU A 285      88.970  77.640  29.370  1.00  0.00
ATOM   2874  CA  LEU A 285      90.380  77.020  30.830  1.00  0.00
ATOM   2875  CB  LEU A 285      89.660  75.710  31.160  1.00  0.00
ATOM   2876  CG  LEU A 285      90.570  74.660  31.800  1.00  0.00
ATOM   2877  CD1 LEU A 285      90.840  74.940  33.280  1.00  0.00
ATOM   2878  CD2 LEU A 285      90.100  73.220  31.590  1.00  0.00
ATOM   2879  C   LEU A 285      91.700  76.710  30.120  1.00  0.00
ATOM   2880  O   LEU A 285      91.580  76.260  28.980  1.00  0.00
ATOM   2881  N   PHE A 286      92.770  77.240  30.700  1.00  0.00
ATOM   2882  H   PHE A 286      92.820  77.560  31.650  1.00  0.00
ATOM   2883  CA  PHE A 286      94.120  77.000  30.180  1.00  0.00
ATOM   2884  CB  PHE A 286      94.970  78.230  30.530  1.00  0.00
ATOM   2885  CG  PHE A 286      94.460  79.560  29.980  1.00  0.00
ATOM   2886  CD1 PHE A 286      93.340  80.140  30.570  1.00  0.00
ATOM   2887  HD1 PHE A 286      92.640  79.600  31.200  1.00  0.00
ATOM   2888  CD2 PHE A 286      95.240  80.300  29.100  1.00  0.00
ATOM   2889  HD2 PHE A 286      95.870  79.830  28.340  1.00  0.00
ATOM   2890  CE1 PHE A 286      93.110  81.500  30.420  1.00  0.00
ATOM   2891  HE1 PHE A 286      92.380  81.970  31.090  1.00  0.00
ATOM   2892  CE2 PHE A 286      95.010  81.670  29.070  1.00  0.00
ATOM   2893  HE2 PHE A 286      95.780  82.390  28.790  1.00  0.00
ATOM   2894  CZ  PHE A 286      93.950  82.330  29.690  1.00  0.00
ATOM   2895  HZ  PHE A 286      93.670  83.350  29.430  1.00  0.00
ATOM   2896  C   PHE A 286      94.910  75.850  30.800  1.00  0.00
ATOM   2897  O   PHE A 286      94.820  75.600  32.010  1.00  0.00
ATOM   2898  N   ILE A 287      95.580  75.160  29.890  1.00  0.00
ATOM   2899  H   ILE A 287      95.390  75.270  28.910  1.00  0.00
ATOM   2900  CA  ILE A 287      96.600  74.120  30.120  1.00  0.00
ATOM   2901  CB  ILE A 287      96.080  72.810  29.520  1.00  0.00
ATOM   2902  CG1 ILE A 287      94.760  72.350  30.140  1.00  0.00
ATOM   2903  CG2 ILE A 287      97.060  71.660  29.750  1.00  0.00
ATOM   2904  CD  ILE A 287      93.520  73.000  29.520  1.00  0.00
ATOM   2905  C   ILE A 287      97.950  74.590  29.590  1.00  0.00
ATOM   2906  O   ILE A 287      98.280  74.680  28.410  1.00  0.00
ATOM   2907  N   PRO A 288      98.720  75.230  30.470  1.00  0.00
ATOM   2908  CA  PRO A 288     100.000  75.820  30.060  1.00  0.00
ATOM   2909  CB  PRO A 288     100.490  76.490  31.340  1.00  0.00
ATOM   2910  CG  PRO A 288      99.240  76.990  32.080  1.00  0.00
ATOM   2911  CD  PRO A 288      98.320  75.810  31.770  1.00  0.00
ATOM   2912  C   PRO A 288     101.070  74.900  29.480  1.00  0.00
ATOM   2913  O   PRO A 288     100.920  73.680  29.400  1.00  0.00
ATOM   2914  N   LYS A 289     102.040  75.570  28.860  1.00  0.00
ATOM   2915  H   LYS A 289     102.230  76.540  29.010  1.00  0.00
ATOM   2916  CA  LYS A 289     103.050  74.750  28.180  1.00  0.00
ATOM   2917  CB  LYS A 289     103.120  75.190  26.720  1.00  0.00
ATOM   2918  CG  LYS A 289     103.850  74.150  25.860  1.00  0.00
ATOM   2919  CD  LYS A 289     104.180  74.690  24.470  1.00  0.00
ATOM   2920  CE  LYS A 289     104.990  73.710  23.610  1.00  0.00
ATOM   2921  NZ  LYS A 289     105.420  74.380  22.370  1.00  0.00
ATOM   2922  HZ1 LYS A 289     104.910  73.860  21.680  1.00  0.00
ATOM   2923  HZ2 LYS A 289     105.120  75.320  22.240  1.00  0.00
ATOM   2924  HZ3 LYS A 289     106.390  74.220  22.210  1.00  0.00
ATOM   2925  C   LYS A 289     104.430  74.720  28.840  1.00  0.00
ATOM   2926  O   LYS A 289     105.330  73.890  28.710  1.00  0.00
ATOM   2927  N   ARG A 290     104.640  75.780  29.620  1.00  0.00
ATOM   2928  H   ARG A 290     104.200  76.680  29.530  1.00  0.00
ATOM   2929  CA  ARG A 290     105.910  75.830  30.350  1.00  0.00
ATOM   2930  CB  ARG A 290     106.670  76.940  29.620  1.00  0.00
ATOM   2931  CG  ARG A 290     107.830  77.500  30.450  1.00  0.00
ATOM   2932  CD  ARG A 290     108.290  78.770  29.730  1.00  0.00
ATOM   2933  NE  ARG A 290     109.230  79.530  30.570  1.00  0.00
ATOM   2934  HE  ARG A 290     109.360  79.170  31.500  1.00  0.00
ATOM   2935  CZ  ARG A 290     109.800  80.690  30.220  1.00  0.00
ATOM   2936  NH1 ARG A 290     109.540  81.310  29.060  1.00  0.00
ATOM   2937 1HH1 ARG A 290     108.860  80.930  28.440  1.00  0.00
ATOM   2938 2HH1 ARG A 290     110.130  82.080  28.810  1.00  0.00
ATOM   2939  NH2 ARG A 290     110.740  81.240  31.000  1.00  0.00
ATOM   2940 1HH2 ARG A 290     111.100  80.720  31.770  1.00  0.00
ATOM   2941 2HH2 ARG A 290     111.260  82.050  30.760  1.00  0.00
ATOM   2942  C   ARG A 290     105.600  76.110  31.820  1.00  0.00
ATOM   2943  O   ARG A 290     105.890  75.230  32.640  1.00  0.00
ATOM   2944  N   ALA A 291     105.190  77.320  32.180  1.00  0.00
ATOM   2945  H   ALA A 291     105.040  78.030  31.490  1.00  0.00
ATOM   2946  CA  ALA A 291     104.850  77.830  33.520  1.00  0.00
ATOM   2947  CB  ALA A 291     103.480  77.450  34.090  1.00  0.00
ATOM   2948  C   ALA A 291     105.990  77.580  34.510  1.00  0.00
ATOM   2949  O   ALA A 291     106.100  76.530  35.150  1.00  0.00
ATOM   2950  N   PRO A 292     106.900  78.550  34.560  1.00  0.00
ATOM   2951  CA  PRO A 292     108.090  78.550  35.430  1.00  0.00
ATOM   2952  CB  PRO A 292     108.670  79.960  35.330  1.00  0.00
ATOM   2953  CG  PRO A 292     108.130  80.490  34.010  1.00  0.00
ATOM   2954  CD  PRO A 292     106.780  79.790  33.790  1.00  0.00
ATOM   2955  C   PRO A 292     107.920  78.060  36.870  1.00  0.00
ATOM   2956  O   PRO A 292     106.890  78.420  37.440  1.00  0.00
ATOM   2957  N   PHE A 293     109.060  77.820  37.500  1.00  0.00
ATOM   2958  H   PHE A 293     109.910  78.080  37.040  1.00  0.00
ATOM   2959  CA  PHE A 293     109.170  76.960  38.690  1.00  0.00
ATOM   2960  CB  PHE A 293     109.340  75.530  38.180  1.00  0.00
ATOM   2961  CG  PHE A 293     109.030  74.370  39.130  1.00  0.00
ATOM   2962  CD1 PHE A 293     107.820  73.720  38.950  1.00  0.00
ATOM   2963  HD1 PHE A 293     106.960  74.250  38.540  1.00  0.00
ATOM   2964  CD2 PHE A 293     109.990  73.940  40.040  1.00  0.00
ATOM   2965  HD2 PHE A 293     110.930  74.470  40.130  1.00  0.00
ATOM   2966  CE1 PHE A 293     107.630  72.530  39.650  1.00  0.00
ATOM   2967  HE1 PHE A 293     106.690  72.030  39.430  1.00  0.00
ATOM   2968  CE2 PHE A 293     109.820  72.760  40.770  1.00  0.00
ATOM   2969  HE2 PHE A 293     110.500  72.340  41.520  1.00  0.00
ATOM   2970  CZ  PHE A 293     108.670  72.060  40.450  1.00  0.00
ATOM   2971  HZ  PHE A 293     108.650  71.040  40.830  1.00  0.00
ATOM   2972  C   PHE A 293     110.260  77.480  39.630  1.00  0.00
ATOM   2973  O   PHE A 293     111.440  77.600  39.330  1.00  0.00
ATOM   2974  N   ASP A 294     109.650  78.260  40.520  1.00  0.00
ATOM   2975  H   ASP A 294     108.680  78.480  40.470  1.00  0.00
ATOM   2976  CA  ASP A 294     110.450  78.820  41.630  1.00  0.00
ATOM   2977  CB  ASP A 294     109.440  79.590  42.480  1.00  0.00
ATOM   2978  CG  ASP A 294     110.060  80.520  43.520  1.00  0.00
ATOM   2979  OD1 ASP A 294     110.370  81.700  43.250  1.00  0.00
ATOM   2980  OD2 ASP A 294     110.340  80.040  44.640  1.00  0.00
ATOM   2981  C   ASP A 294     111.260  77.790  42.400  1.00  0.00
ATOM   2982  O   ASP A 294     110.860  76.630  42.480  1.00  0.00
ATOM   2983  N   LEU A 295     112.330  78.310  43.000  1.00  0.00
ATOM   2984  H   LEU A 295     112.760  79.180  42.780  1.00  0.00
ATOM   2985  CA  LEU A 295     113.090  77.520  43.980  1.00  0.00
ATOM   2986  CB  LEU A 295     114.010  78.500  44.710  1.00  0.00
ATOM   2987  CG  LEU A 295     115.210  79.030  43.930  1.00  0.00
ATOM   2988  CD1 LEU A 295     115.400  80.540  44.160  1.00  0.00
ATOM   2989  CD2 LEU A 295     116.570  78.510  44.410  1.00  0.00
ATOM   2990  C   LEU A 295     112.330  76.670  45.000  1.00  0.00
ATOM   2991  O   LEU A 295     112.840  75.670  45.510  1.00  0.00
ATOM   2992  N   PHE A 296     111.240  77.260  45.490  1.00  0.00
ATOM   2993  H   PHE A 296     110.960  78.140  45.110  1.00  0.00
ATOM   2994  CA  PHE A 296     110.250  76.600  46.350  1.00  0.00
ATOM   2995  CB  PHE A 296     110.460  77.020  47.800  1.00  0.00
ATOM   2996  CG  PHE A 296     111.700  76.410  48.460  1.00  0.00
ATOM   2997  CD1 PHE A 296     111.600  75.260  49.240  1.00  0.00
ATOM   2998  HD1 PHE A 296     110.740  74.590  49.160  1.00  0.00
ATOM   2999  CD2 PHE A 296     112.860  77.170  48.490  1.00  0.00
ATOM   3000  HD2 PHE A 296     112.890  78.100  47.920  1.00  0.00
ATOM   3001  CE1 PHE A 296     112.670  74.830  50.010  1.00  0.00
ATOM   3002  HE1 PHE A 296     112.590  73.870  50.520  1.00  0.00
ATOM   3003  CE2 PHE A 296     113.930  76.750  49.270  1.00  0.00
ATOM   3004  HE2 PHE A 296     114.870  77.300  49.240  1.00  0.00
ATOM   3005  CZ  PHE A 296     113.840  75.580  50.010  1.00  0.00
ATOM   3006  HZ  PHE A 296     114.720  75.130  50.480  1.00  0.00
ATOM   3007  C   PHE A 296     108.850  77.000  45.870  1.00  0.00
ATOM   3008  O   PHE A 296     108.040  77.670  46.510  1.00  0.00
ATOM   3009  N   GLU A 297     108.580  76.470  44.680  1.00  0.00
ATOM   3010  H   GLU A 297     109.360  76.220  44.110  1.00  0.00
ATOM   3011  CA  GLU A 297     107.380  76.640  43.840  1.00  0.00
ATOM   3012  CB  GLU A 297     107.600  75.980  42.480  1.00  0.00
ATOM   3013  CG  GLU A 297     106.530  76.260  41.430  1.00  0.00
ATOM   3014  CD  GLU A 297     106.130  77.740  41.450  1.00  0.00
ATOM   3015  OE1 GLU A 297     105.070  78.200  41.930  1.00  0.00
ATOM   3016  OE2 GLU A 297     106.910  78.440  40.770  1.00  0.00
ATOM   3017  C   GLU A 297     106.170  76.070  44.560  1.00  0.00
ATOM   3018  O   GLU A 297     106.310  75.040  45.230  1.00  0.00
ATOM   3019  N   SER A 298     105.030  76.630  44.170  1.00  0.00
ATOM   3020  H   SER A 298     105.000  76.970  43.230  1.00  0.00
ATOM   3021  CA  SER A 298     103.800  76.510  44.960  1.00  0.00
ATOM   3022  CB  SER A 298     102.870  77.710  44.790  1.00  0.00
ATOM   3023  OG  SER A 298     103.620  78.920  44.610  1.00  0.00
ATOM   3024  HG  SER A 298     104.050  78.910  43.710  1.00  0.00
ATOM   3025  C   SER A 298     103.030  75.250  44.580  1.00  0.00
ATOM   3026  O   SER A 298     102.830  75.010  43.390  1.00  0.00
ATOM   3027  N   LYS A 299     102.320  74.770  45.600  1.00  0.00
ATOM   3028  H   LYS A 299     102.420  75.040  46.560  1.00  0.00
ATOM   3029  CA  LYS A 299     101.290  73.720  45.490  1.00  0.00
ATOM   3030  CB  LYS A 299     101.880  72.380  45.920  1.00  0.00
ATOM   3031  CG  LYS A 299     101.010  71.220  45.430  1.00  0.00
ATOM   3032  CD  LYS A 299     101.290  69.870  46.080  1.00  0.00
ATOM   3033  CE  LYS A 299     100.500  68.740  45.420  1.00  0.00
ATOM   3034  NZ  LYS A 299     100.580  67.440  46.100  1.00  0.00
ATOM   3035  HZ1 LYS A 299     101.440  67.020  45.810  1.00  0.00
ATOM   3036  HZ2 LYS A 299     100.700  67.560  47.090  1.00  0.00
ATOM   3037  HZ3 LYS A 299      99.750  66.900  45.930  1.00  0.00
ATOM   3038  C   LYS A 299     100.040  74.160  46.260  1.00  0.00
ATOM   3039  O   LYS A 299      99.720  73.950  47.420  1.00  0.00
ATOM   3040  N   LYS A 300      99.300  74.890  45.420  1.00  0.00
ATOM   3041  H   LYS A 300      99.380  74.980  44.430  1.00  0.00
ATOM   3042  CA  LYS A 300      98.240  75.780  45.910  1.00  0.00
ATOM   3043  CB  LYS A 300      98.680  77.240  45.800  1.00  0.00
ATOM   3044  CG  LYS A 300      99.260  77.780  47.110  1.00  0.00
ATOM   3045  CD  LYS A 300      99.250  79.310  47.230  1.00  0.00
ATOM   3046  CE  LYS A 300      99.810  79.830  48.560  1.00  0.00
ATOM   3047  NZ  LYS A 300      99.890  81.290  48.660  1.00  0.00
ATOM   3048  HZ1 LYS A 300      99.010  81.580  48.280  1.00  0.00
ATOM   3049  HZ2 LYS A 300      99.880  81.580  49.620  1.00  0.00
ATOM   3050  HZ3 LYS A 300     100.670  81.770  48.250  1.00  0.00
ATOM   3051  C   LYS A 300      96.800  75.690  45.390  1.00  0.00
ATOM   3052  O   LYS A 300      96.460  75.860  44.220  1.00  0.00
ATOM   3053  N   LYS A 301      95.940  75.970  46.370  1.00  0.00
ATOM   3054  H   LYS A 301      96.260  75.880  47.310  1.00  0.00
ATOM   3055  CA  LYS A 301      94.470  75.950  46.280  1.00  0.00
ATOM   3056  CB  LYS A 301      93.850  75.090  47.380  1.00  0.00
ATOM   3057  CG  LYS A 301      93.130  73.880  46.780  1.00  0.00
ATOM   3058  CD  LYS A 301      92.610  73.090  47.980  1.00  0.00
ATOM   3059  CE  LYS A 301      91.940  71.790  47.520  1.00  0.00
ATOM   3060  NZ  LYS A 301      90.820  71.410  48.390  1.00  0.00
ATOM   3061  HZ1 LYS A 301      90.420  70.620  47.920  1.00  0.00
ATOM   3062  HZ2 LYS A 301      91.210  71.130  49.270  1.00  0.00
ATOM   3063  HZ3 LYS A 301      90.200  72.190  48.460  1.00  0.00
ATOM   3064  C   LYS A 301      93.940  77.380  46.190  1.00  0.00
ATOM   3065  O   LYS A 301      92.810  77.650  46.600  1.00  0.00
ATOM   3066  N   LYS A 302      94.740  78.250  45.580  1.00  0.00
ATOM   3067  H   LYS A 302      95.580  77.980  45.110  1.00  0.00
ATOM   3068  CA  LYS A 302      94.590  79.710  45.530  1.00  0.00
ATOM   3069  CB  LYS A 302      95.510  80.180  46.670  1.00  0.00
ATOM   3070  CG  LYS A 302      95.300  81.630  47.110  1.00  0.00
ATOM   3071  CD  LYS A 302      93.910  81.750  47.730  1.00  0.00
ATOM   3072  CE  LYS A 302      93.630  83.210  48.090  1.00  0.00
ATOM   3073  NZ  LYS A 302      92.260  83.540  48.520  1.00  0.00
ATOM   3074  HZ1 LYS A 302      91.620  83.290  47.790  1.00  0.00
ATOM   3075  HZ2 LYS A 302      92.060  83.180  49.430  1.00  0.00
ATOM   3076  HZ3 LYS A 302      92.310  84.540  48.550  1.00  0.00
ATOM   3077  C   LYS A 302      94.940  80.250  44.140  1.00  0.00
ATOM   3078  O   LYS A 302      96.080  80.260  43.660  1.00  0.00
ATOM   3079  N   ASN A 303      93.970  81.010  43.640  1.00  0.00
ATOM   3080  H   ASN A 303      93.120  81.100  44.160  1.00  0.00
ATOM   3081  CA  ASN A 303      94.070  81.880  42.460  1.00  0.00
ATOM   3082  CB  ASN A 303      95.360  82.710  42.490  1.00  0.00
ATOM   3083  CG  ASN A 303      95.660  83.460  43.790  1.00  0.00
ATOM   3084  OD1 ASN A 303      96.800  83.450  44.260  1.00  0.00
ATOM   3085  ND2 ASN A 303      94.700  84.130  44.410  1.00  0.00
ATOM   3086 1HD2 ASN A 303      93.770  84.210  44.060  1.00  0.00
ATOM   3087 2HD2 ASN A 303      94.840  84.640  45.260  1.00  0.00
ATOM   3088  C   ASN A 303      93.990  81.300  41.040  1.00  0.00
ATOM   3089  O   ASN A 303      93.880  82.110  40.120  1.00  0.00
ATOM   3090  N   ASN A 304      93.680  80.010  40.940  1.00  0.00
ATOM   3091  H   ASN A 304      93.200  79.550  41.690  1.00  0.00
ATOM   3092  CA  ASN A 304      93.610  79.190  39.720  1.00  0.00
ATOM   3093  CB  ASN A 304      93.600  77.700  40.060  1.00  0.00
ATOM   3094  CG  ASN A 304      94.900  77.090  40.610  1.00  0.00
ATOM   3095  OD1 ASN A 304      95.930  77.760  40.620  1.00  0.00
ATOM   3096  ND2 ASN A 304      94.710  76.030  41.390  1.00  0.00
ATOM   3097 1HD2 ASN A 304      93.780  75.690  41.540  1.00  0.00
ATOM   3098 2HD2 ASN A 304      95.480  75.560  41.820  1.00  0.00
ATOM   3099  C   ASN A 304      92.600  79.670  38.670  1.00  0.00
ATOM   3100  O   ASN A 304      92.990  80.120  37.590  1.00  0.00
ATOM   3101  N   ILE A 305      91.290  79.570  38.850  1.00  0.00
ATOM   3102  H   ILE A 305      90.930  79.300  39.740  1.00  0.00
ATOM   3103  CA  ILE A 305      90.340  80.110  37.870  1.00  0.00
ATOM   3104  CB  ILE A 305      89.270  79.050  37.600  1.00  0.00
ATOM   3105  CG1 ILE A 305      88.220  79.660  36.660  1.00  0.00
ATOM   3106  CG2 ILE A 305      88.590  78.510  38.860  1.00  0.00
ATOM   3107  CD  ILE A 305      87.310  78.650  35.970  1.00  0.00
ATOM   3108  C   ILE A 305      89.840  81.460  38.390  1.00  0.00
ATOM   3109  O   ILE A 305      89.210  81.600  39.440  1.00  0.00
ATOM   3110  N   LYS A 306      90.050  82.490  37.570  1.00  0.00
ATOM   3111  H   LYS A 306      90.740  82.460  36.850  1.00  0.00
ATOM   3112  CA  LYS A 306      89.530  83.830  37.890  1.00  0.00
ATOM   3113  CB  LYS A 306      90.520  84.840  37.300  1.00  0.00
ATOM   3114  CG  LYS A 306      91.960  84.630  37.780  1.00  0.00
ATOM   3115  CD  LYS A 306      92.370  85.300  39.090  1.00  0.00
ATOM   3116  CE  LYS A 306      93.850  85.210  39.470  1.00  0.00
ATOM   3117  NZ  LYS A 306      94.270  86.170  40.500  1.00  0.00
ATOM   3118  HZ1 LYS A 306      94.290  87.130  40.230  1.00  0.00
ATOM   3119  HZ2 LYS A 306      93.570  86.110  41.210  1.00  0.00
ATOM   3120  HZ3 LYS A 306      95.160  85.880  40.830  1.00  0.00
ATOM   3121  C   LYS A 306      88.050  84.080  37.640  1.00  0.00
ATOM   3122  O   LYS A 306      87.410  83.500  36.760  1.00  0.00
ATOM   3123  N   LEU A 307      87.390  84.780  38.560  1.00  0.00
ATOM   3124  H   LEU A 307      87.910  85.260  39.270  1.00  0.00
ATOM   3125  CA  LEU A 307      85.940  85.030  38.580  1.00  0.00
ATOM   3126  CB  LEU A 307      85.230  84.680  39.890  1.00  0.00
ATOM   3127  CG  LEU A 307      85.530  83.420  40.720  1.00  0.00
ATOM   3128  CD1 LEU A 307      84.730  83.410  42.020  1.00  0.00
ATOM   3129  CD2 LEU A 307      85.280  82.180  39.860  1.00  0.00
ATOM   3130  C   LEU A 307      85.630  86.460  38.160  1.00  0.00
ATOM   3131  O   LEU A 307      85.560  87.430  38.920  1.00  0.00
ATOM   3132  N   TYR A 308      85.380  86.590  36.860  1.00  0.00
ATOM   3133  H   TYR A 308      85.240  85.880  36.170  1.00  0.00
ATOM   3134  CA  TYR A 308      84.970  87.860  36.240  1.00  0.00
ATOM   3135  CB  TYR A 308      85.820  88.050  34.980  1.00  0.00
ATOM   3136  CG  TYR A 308      87.140  88.660  35.470  1.00  0.00
ATOM   3137  CD1 TYR A 308      88.150  87.870  36.010  1.00  0.00
ATOM   3138  HD1 TYR A 308      87.930  86.800  36.040  1.00  0.00
ATOM   3139  CD2 TYR A 308      87.470  90.010  35.390  1.00  0.00
ATOM   3140  HD2 TYR A 308      86.740  90.720  35.000  1.00  0.00
ATOM   3141  CE1 TYR A 308      89.390  88.360  36.390  1.00  0.00
ATOM   3142  HE1 TYR A 308      90.130  87.700  36.840  1.00  0.00
ATOM   3143  CE2 TYR A 308      88.690  90.540  35.760  1.00  0.00
ATOM   3144  HE2 TYR A 308      89.050  91.520  35.430  1.00  0.00
ATOM   3145  CZ  TYR A 308      89.660  89.720  36.340  1.00  0.00
ATOM   3146  OH  TYR A 308      90.840  90.320  36.640  1.00  0.00
ATOM   3147  HH  TYR A 308      91.540  89.620  36.760  1.00  0.00
ATOM   3148  C   TYR A 308      83.510  87.930  35.770  1.00  0.00
ATOM   3149  O   TYR A 308      83.140  87.050  35.000  1.00  0.00
ATOM   3150  N   VAL A 309      82.860  89.000  36.240  1.00  0.00
ATOM   3151  H   VAL A 309      83.320  89.570  36.920  1.00  0.00
ATOM   3152  CA  VAL A 309      81.450  89.350  36.050  1.00  0.00
ATOM   3153  CB  VAL A 309      80.670  89.350  37.370  1.00  0.00
ATOM   3154  CG1 VAL A 309      79.240  89.790  37.050  1.00  0.00
ATOM   3155  CG2 VAL A 309      80.920  88.070  38.170  1.00  0.00
ATOM   3156  C   VAL A 309      81.490  90.750  35.440  1.00  0.00
ATOM   3157  O   VAL A 309      82.010  91.700  36.020  1.00  0.00
ATOM   3158  N   ARG A 310      81.570  90.640  34.120  1.00  0.00
ATOM   3159  H   ARG A 310      81.920  89.790  33.720  1.00  0.00
ATOM   3160  CA  ARG A 310      81.490  91.840  33.270  1.00  0.00
ATOM   3161  CB  ARG A 310      80.300  92.800  33.340  1.00  0.00
ATOM   3162  CG  ARG A 310      78.940  92.240  32.890  1.00  0.00
ATOM   3163  CD  ARG A 310      77.930  93.380  33.010  1.00  0.00
ATOM   3164  NE  ARG A 310      76.690  92.950  32.340  1.00  0.00
ATOM   3165  HE  ARG A 310      76.150  92.410  32.990  1.00  0.00
ATOM   3166  CZ  ARG A 310      76.400  93.080  31.040  1.00  0.00
ATOM   3167  NH1 ARG A 310      77.250  93.820  30.320  1.00  0.00
ATOM   3168 1HH1 ARG A 310      78.070  94.250  30.720  1.00  0.00
ATOM   3169 2HH1 ARG A 310      76.990  94.080  29.390  1.00  0.00
ATOM   3170  NH2 ARG A 310      75.300  92.580  30.470  1.00  0.00
ATOM   3171 1HH2 ARG A 310      74.560  92.110  30.960  1.00  0.00
ATOM   3172 2HH2 ARG A 310      75.300  92.560  29.470  1.00  0.00
ATOM   3173  C   ARG A 310      82.830  92.570  33.190  1.00  0.00
ATOM   3174  O   ARG A 310      82.960  93.720  33.620  1.00  0.00
ATOM   3175  N   ARG A 311      83.840  91.770  32.850  1.00  0.00
ATOM   3176  H   ARG A 311      83.730  90.910  32.360  1.00  0.00
ATOM   3177  CA  ARG A 311      85.250  92.200  32.860  1.00  0.00
ATOM   3178  CB  ARG A 311      85.410  93.150  31.670  1.00  0.00
ATOM   3179  CG  ARG A 311      85.490  92.360  30.360  1.00  0.00
ATOM   3180  CD  ARG A 311      85.510  93.400  29.240  1.00  0.00
ATOM   3181  NE  ARG A 311      84.710  93.120  28.030  1.00  0.00
ATOM   3182  HE  ARG A 311      84.220  92.270  28.170  1.00  0.00
ATOM   3183  CZ  ARG A 311      84.640  93.890  26.940  1.00  0.00
ATOM   3184  NH1 ARG A 311      85.460  94.940  26.780  1.00  0.00
ATOM   3185 1HH1 ARG A 311      86.170  95.150  27.450  1.00  0.00
ATOM   3186 2HH1 ARG A 311      85.420  95.510  25.960  1.00  0.00
ATOM   3187  NH2 ARG A 311      83.650  93.830  26.030  1.00  0.00
ATOM   3188 1HH2 ARG A 311      82.870  93.210  26.090  1.00  0.00
ATOM   3189 2HH2 ARG A 311      83.390  94.680  25.580  1.00  0.00
ATOM   3190  C   ARG A 311      85.780  92.830  34.150  1.00  0.00
ATOM   3191  O   ARG A 311      86.930  93.230  34.310  1.00  0.00
ATOM   3192  N   VAL A 312      85.010  92.660  35.220  1.00  0.00
ATOM   3193  H   VAL A 312      84.090  92.280  35.150  1.00  0.00
ATOM   3194  CA  VAL A 312      85.280  93.180  36.560  1.00  0.00
ATOM   3195  CB  VAL A 312      84.190  94.140  37.050  1.00  0.00
ATOM   3196  CG1 VAL A 312      84.200  94.550  38.520  1.00  0.00
ATOM   3197  CG2 VAL A 312      84.280  95.430  36.220  1.00  0.00
ATOM   3198  C   VAL A 312      85.480  91.980  37.500  1.00  0.00
ATOM   3199  O   VAL A 312      84.560  91.170  37.440  1.00  0.00
ATOM   3200  N   PHE A 313      86.620  91.800  38.170  1.00  0.00
ATOM   3201  H   PHE A 313      87.400  92.410  38.030  1.00  0.00
ATOM   3202  CA  PHE A 313      86.900  90.670  39.070  1.00  0.00
ATOM   3203  CB  PHE A 313      88.410  90.690  39.350  1.00  0.00
ATOM   3204  CG  PHE A 313      88.890  89.610  40.330  1.00  0.00
ATOM   3205  CD1 PHE A 313      88.900  88.320  39.820  1.00  0.00
ATOM   3206  HD1 PHE A 313      88.490  88.090  38.840  1.00  0.00
ATOM   3207  CD2 PHE A 313      89.470  89.920  41.560  1.00  0.00
ATOM   3208  HD2 PHE A 313      89.510  90.930  41.950  1.00  0.00
ATOM   3209  CE1 PHE A 313      89.590  87.360  40.550  1.00  0.00
ATOM   3210  HE1 PHE A 313      89.410  86.330  40.260  1.00  0.00
ATOM   3211  CE2 PHE A 313      90.130  88.920  42.260  1.00  0.00
ATOM   3212  HE2 PHE A 313      90.330  89.090  43.320  1.00  0.00
ATOM   3213  CZ  PHE A 313      90.270  87.640  41.730  1.00  0.00
ATOM   3214  HZ  PHE A 313      91.120  87.010  42.010  1.00  0.00
ATOM   3215  C   PHE A 313      86.150  90.920  40.370  1.00  0.00
ATOM   3216  O   PHE A 313      85.920  92.060  40.790  1.00  0.00
ATOM   3217  N   ILE A 314      85.860  89.850  41.110  1.00  0.00
ATOM   3218  H   ILE A 314      85.870  88.930  40.720  1.00  0.00
ATOM   3219  CA  ILE A 314      85.200  89.750  42.420  1.00  0.00
ATOM   3220  CB  ILE A 314      83.710  89.400  42.580  1.00  0.00
ATOM   3221  CG1 ILE A 314      83.380  88.100  41.860  1.00  0.00
ATOM   3222  CG2 ILE A 314      82.890  90.540  41.970  1.00  0.00
ATOM   3223  CD  ILE A 314      82.210  87.350  42.490  1.00  0.00
ATOM   3224  C   ILE A 314      86.200  88.990  43.290  1.00  0.00
ATOM   3225  O   ILE A 314      87.040  89.560  43.960  1.00  0.00
ATOM   3226  N   THR A 315      86.160  87.660  43.180  1.00  0.00
ATOM   3227  H   THR A 315      85.560  87.240  42.490  1.00  0.00
ATOM   3228  CA  THR A 315      86.950  86.670  43.920  1.00  0.00
ATOM   3229  CB  THR A 315      85.930  85.990  44.830  1.00  0.00
ATOM   3230  OG1 THR A 315      84.720  85.530  44.210  1.00  0.00
ATOM   3231  HG1 THR A 315      84.140  85.030  44.850  1.00  0.00
ATOM   3232  CG2 THR A 315      85.540  87.030  45.880  1.00  0.00
ATOM   3233  C   THR A 315      87.570  85.640  42.970  1.00  0.00
ATOM   3234  O   THR A 315      87.360  85.850  41.780  1.00  0.00
ATOM   3235  N   ASP A 316      88.670  85.050  43.430  1.00  0.00
ATOM   3236  H   ASP A 316      89.260  85.440  44.120  1.00  0.00
ATOM   3237  CA  ASP A 316      89.280  83.960  42.650  1.00  0.00
ATOM   3238  CB  ASP A 316      90.720  84.060  42.140  1.00  0.00
ATOM   3239  CG  ASP A 316      91.820  84.490  43.110  1.00  0.00
ATOM   3240  OD1 ASP A 316      91.890  83.950  44.240  1.00  0.00
ATOM   3241  OD2 ASP A 316      92.570  85.460  42.880  1.00  0.00
ATOM   3242  C   ASP A 316      89.120  82.610  43.350  1.00  0.00
ATOM   3243  O   ASP A 316      88.920  82.540  44.560  1.00  0.00
ATOM   3244  N   GLU A 317      88.870  81.580  42.540  1.00  0.00
ATOM   3245  H   GLU A 317      88.980  81.700  41.560  1.00  0.00
ATOM   3246  CA  GLU A 317      88.630  80.200  42.990  1.00  0.00
ATOM   3247  CB  GLU A 317      87.260  79.680  42.570  1.00  0.00
ATOM   3248  CG  GLU A 317      86.500  79.120  43.770  1.00  0.00
ATOM   3249  CD  GLU A 317      87.040  77.820  44.360  1.00  0.00
ATOM   3250  OE1 GLU A 317      86.840  76.680  43.890  1.00  0.00
ATOM   3251  OE2 GLU A 317      87.760  78.080  45.350  1.00  0.00
ATOM   3252  C   GLU A 317      89.770  79.240  42.630  1.00  0.00
ATOM   3253  O   GLU A 317      90.430  79.460  41.620  1.00  0.00
ATOM   3254  N   ALA A 318      89.880  78.170  43.420  1.00  0.00
ATOM   3255  H   ALA A 318      89.240  78.050  44.170  1.00  0.00
ATOM   3256  CA  ALA A 318      90.780  77.030  43.190  1.00  0.00
ATOM   3257  CB  ALA A 318      92.270  77.340  43.270  1.00  0.00
ATOM   3258  C   ALA A 318      90.380  75.830  44.060  1.00  0.00
ATOM   3259  O   ALA A 318      90.380  74.720  43.540  1.00  0.00
ATOM   3260  N   GLU A 319      90.090  76.190  45.310  1.00  0.00
ATOM   3261  H   GLU A 319      89.900  77.160  45.450  1.00  0.00
ATOM   3262  CA  GLU A 319      89.750  75.220  46.360  1.00  0.00
ATOM   3263  CB  GLU A 319      89.450  75.650  47.800  1.00  0.00
ATOM   3264  CG  GLU A 319      90.490  76.390  48.640  1.00  0.00
ATOM   3265  CD  GLU A 319      89.690  77.150  49.700  1.00  0.00
ATOM   3266  OE1 GLU A 319      89.280  78.300  49.460  1.00  0.00
ATOM   3267  OE2 GLU A 319      89.190  76.670  50.740  1.00  0.00
ATOM   3268  C   GLU A 319      88.850  74.050  45.970  1.00  0.00
ATOM   3269  O   GLU A 319      89.270  72.920  46.250  1.00  0.00
ATOM   3270  N   ASP A 320      87.800  74.290  45.200  1.00  0.00
ATOM   3271  H   ASP A 320      87.520  75.190  44.870  1.00  0.00
ATOM   3272  CA  ASP A 320      87.060  73.190  44.560  1.00  0.00
ATOM   3273  CB  ASP A 320      85.580  73.270  44.930  1.00  0.00
ATOM   3274  CG  ASP A 320      84.930  71.890  44.970  1.00  0.00
ATOM   3275  OD1 ASP A 320      84.900  71.170  46.000  1.00  0.00
ATOM   3276  OD2 ASP A 320      84.420  71.440  43.920  1.00  0.00
ATOM   3277  C   ASP A 320      87.270  73.020  43.050  1.00  0.00
ATOM   3278  O   ASP A 320      87.760  71.990  42.600  1.00  0.00
ATOM   3279  N   LEU A 321      87.150  74.180  42.410  1.00  0.00
ATOM   3280  H   LEU A 321      86.840  74.990  42.900  1.00  0.00
ATOM   3281  CA  LEU A 321      87.180  74.230  40.940  1.00  0.00
ATOM   3282  CB  LEU A 321      86.870  75.670  40.530  1.00  0.00
ATOM   3283  CG  LEU A 321      85.400  76.080  40.490  1.00  0.00
ATOM   3284  CD1 LEU A 321      85.220  77.550  40.080  1.00  0.00
ATOM   3285  CD2 LEU A 321      84.610  75.150  39.560  1.00  0.00
ATOM   3286  C   LEU A 321      88.540  73.730  40.440  1.00  0.00
ATOM   3287  O   LEU A 321      88.500  72.730  39.730  1.00  0.00
ATOM   3288  N   ILE A 322      89.650  74.230  40.960  1.00  0.00
ATOM   3289  H   ILE A 322      89.590  74.900  41.700  1.00  0.00
ATOM   3290  CA  ILE A 322      90.920  73.700  40.420  1.00  0.00
ATOM   3291  CB  ILE A 322      91.620  74.550  39.360  1.00  0.00
ATOM   3292  CG1 ILE A 322      90.620  74.980  38.280  1.00  0.00
ATOM   3293  CG2 ILE A 322      92.660  73.620  38.730  1.00  0.00
ATOM   3294  CD  ILE A 322      91.170  76.030  37.320  1.00  0.00
ATOM   3295  C   ILE A 322      91.840  73.490  41.620  1.00  0.00
ATOM   3296  O   ILE A 322      92.550  74.400  42.050  1.00  0.00
ATOM   3297  N   PRO A 323      91.810  72.280  42.170  1.00  0.00
ATOM   3298  CA  PRO A 323      92.490  71.880  43.410  1.00  0.00
ATOM   3299  CB  PRO A 323      92.390  70.360  43.500  1.00  0.00
ATOM   3300  CG  PRO A 323      91.050  70.180  42.790  1.00  0.00
ATOM   3301  CD  PRO A 323      91.160  71.100  41.580  1.00  0.00
ATOM   3302  C   PRO A 323      94.010  72.070  43.280  1.00  0.00
ATOM   3303  O   PRO A 323      94.600  72.100  42.210  1.00  0.00
ATOM   3304  N   GLU A 324      94.680  71.980  44.430  1.00  0.00
ATOM   3305  H   GLU A 324      94.360  71.310  45.100  1.00  0.00
ATOM   3306  CA  GLU A 324      96.100  72.320  44.590  1.00  0.00
ATOM   3307  CB  GLU A 324      96.510  72.410  46.060  1.00  0.00
ATOM   3308  CG  GLU A 324      96.560  71.060  46.780  1.00  0.00
ATOM   3309  CD  GLU A 324      95.220  70.410  47.140  1.00  0.00
ATOM   3310  OE1 GLU A 324      94.560  69.800  46.270  1.00  0.00
ATOM   3311  OE2 GLU A 324      94.990  70.400  48.370  1.00  0.00
ATOM   3312  C   GLU A 324      97.080  71.420  43.820  1.00  0.00
ATOM   3313  O   GLU A 324      98.170  71.800  43.390  1.00  0.00
ATOM   3314  N   TRP A 325      96.680  70.170  43.650  1.00  0.00
ATOM   3315  H   TRP A 325      95.830  69.810  44.050  1.00  0.00
ATOM   3316  CA  TRP A 325      97.440  69.210  42.840  1.00  0.00
ATOM   3317  CB  TRP A 325      97.070  67.820  43.370  1.00  0.00
ATOM   3318  CG  TRP A 325      95.740  67.320  42.790  1.00  0.00
ATOM   3319  CD1 TRP A 325      94.560  67.250  43.410  1.00  0.00
ATOM   3320  HD1 TRP A 325      94.400  67.650  44.420  1.00  0.00
ATOM   3321  CD2 TRP A 325      95.590  66.710  41.550  1.00  0.00
ATOM   3322  NE1 TRP A 325      93.630  66.680  42.670  1.00  0.00
ATOM   3323  HE1 TRP A 325      92.730  66.400  43.020  1.00  0.00
ATOM   3324  CE2 TRP A 325      94.240  66.370  41.530  1.00  0.00
ATOM   3325  CE3 TRP A 325      96.470  66.490  40.500  1.00  0.00
ATOM   3326  HE3 TRP A 325      97.500  66.850  40.540  1.00  0.00
ATOM   3327  CZ2 TRP A 325      93.750  65.770  40.380  1.00  0.00
ATOM   3328  HZ2 TRP A 325      92.750  65.330  40.370  1.00  0.00
ATOM   3329  CZ3 TRP A 325      95.900  66.070  39.300  1.00  0.00
ATOM   3330  HZ3 TRP A 325      96.620  66.010  38.490  1.00  0.00
ATOM   3331  CH2 TRP A 325      94.550  65.720  39.240  1.00  0.00
ATOM   3332  HH2 TRP A 325      94.230  65.170  38.360  1.00  0.00
ATOM   3333  C   TRP A 325      97.420  69.470  41.330  1.00  0.00
ATOM   3334  O   TRP A 325      98.330  69.060  40.620  1.00  0.00
ATOM   3335  N   LEU A 326      96.400  70.180  40.880  1.00  0.00
ATOM   3336  H   LEU A 326      95.780  70.660  41.490  1.00  0.00
ATOM   3337  CA  LEU A 326      96.220  70.670  39.500  1.00  0.00
ATOM   3338  CB  LEU A 326      94.740  70.410  39.240  1.00  0.00
ATOM   3339  CG  LEU A 326      94.330  69.000  38.810  1.00  0.00
ATOM   3340  CD1 LEU A 326      92.820  68.970  39.030  1.00  0.00
ATOM   3341  CD2 LEU A 326      94.650  68.710  37.340  1.00  0.00
ATOM   3342  C   LEU A 326      96.590  72.150  39.360  1.00  0.00
ATOM   3343  O   LEU A 326      96.350  72.670  38.270  1.00  0.00
ATOM   3344  N   SER A 327      97.310  72.730  40.320  1.00  0.00
ATOM   3345  H   SER A 327      97.530  72.300  41.190  1.00  0.00
ATOM   3346  CA  SER A 327      97.560  74.180  40.290  1.00  0.00
ATOM   3347  CB  SER A 327      98.130  74.710  41.600  1.00  0.00
ATOM   3348  OG  SER A 327      99.360  74.210  42.130  1.00  0.00
ATOM   3349  HG  SER A 327      99.810  73.660  41.420  1.00  0.00
ATOM   3350  C   SER A 327      98.320  74.810  39.120  1.00  0.00
ATOM   3351  O   SER A 327      98.130  76.010  38.900  1.00  0.00
ATOM   3352  N   PHE A 328      98.980  73.980  38.320  1.00  0.00
ATOM   3353  H   PHE A 328      99.400  73.210  38.790  1.00  0.00
ATOM   3354  CA  PHE A 328      99.500  74.180  36.960  1.00  0.00
ATOM   3355  CB  PHE A 328     100.210  72.920  36.440  1.00  0.00
ATOM   3356  CG  PHE A 328      99.560  71.550  36.610  1.00  0.00
ATOM   3357  CD1 PHE A 328      99.960  70.760  37.680  1.00  0.00
ATOM   3358  HD1 PHE A 328     100.920  71.050  38.110  1.00  0.00
ATOM   3359  CD2 PHE A 328      98.460  71.130  35.860  1.00  0.00
ATOM   3360  HD2 PHE A 328      98.220  71.590  34.900  1.00  0.00
ATOM   3361  CE1 PHE A 328      99.350  69.550  37.940  1.00  0.00
ATOM   3362  HE1 PHE A 328      99.700  68.870  38.720  1.00  0.00
ATOM   3363  CE2 PHE A 328      97.770  69.960  36.170  1.00  0.00
ATOM   3364  HE2 PHE A 328      96.980  69.650  35.490  1.00  0.00
ATOM   3365  CZ  PHE A 328      98.260  69.140  37.180  1.00  0.00
ATOM   3366  HZ  PHE A 328      97.720  68.210  37.380  1.00  0.00
ATOM   3367  C   PHE A 328      98.470  74.560  35.890  1.00  0.00
ATOM   3368  O   PHE A 328      98.870  75.240  34.950  1.00  0.00
ATOM   3369  N   VAL A 329      97.190  74.370  36.180  1.00  0.00
ATOM   3370  H   VAL A 329      96.980  73.790  36.970  1.00  0.00
ATOM   3371  CA  VAL A 329      96.160  74.760  35.200  1.00  0.00
ATOM   3372  CB  VAL A 329      95.250  73.670  34.630  1.00  0.00
ATOM   3373  CG1 VAL A 329      95.970  72.700  33.690  1.00  0.00
ATOM   3374  CG2 VAL A 329      94.610  72.790  35.710  1.00  0.00
ATOM   3375  C   VAL A 329      95.210  75.830  35.750  1.00  0.00
ATOM   3376  O   VAL A 329      94.590  75.620  36.790  1.00  0.00
ATOM   3377  N   LYS A 330      95.050  76.910  35.000  1.00  0.00
ATOM   3378  H   LYS A 330      95.400  76.850  34.060  1.00  0.00
ATOM   3379  CA  LYS A 330      94.410  78.140  35.490  1.00  0.00
ATOM   3380  CB  LYS A 330      95.470  79.140  35.980  1.00  0.00
ATOM   3381  CG  LYS A 330      96.390  78.730  37.120  1.00  0.00
ATOM   3382  CD  LYS A 330      97.080  79.940  37.760  1.00  0.00
ATOM   3383  CE  LYS A 330      97.870  79.430  38.970  1.00  0.00
ATOM   3384  NZ  LYS A 330      99.260  79.100  38.620  1.00  0.00
ATOM   3385  HZ1 LYS A 330      99.740  79.930  38.320  1.00  0.00
ATOM   3386  HZ2 LYS A 330      99.660  78.580  39.380  1.00  0.00
ATOM   3387  HZ3 LYS A 330      99.240  78.540  37.800  1.00  0.00
ATOM   3388  C   LYS A 330      93.680  78.800  34.320  1.00  0.00
ATOM   3389  O   LYS A 330      93.660  78.260  33.220  1.00  0.00
ATOM   3390  N   GLY A 331      92.850  79.780  34.680  1.00  0.00
ATOM   3391  H   GLY A 331      92.790  80.080  35.630  1.00  0.00
ATOM   3392  CA  GLY A 331      91.900  80.340  33.710  1.00  0.00
ATOM   3393  C   GLY A 331      90.900  81.390  34.210  1.00  0.00
ATOM   3394  O   GLY A 331      91.230  82.220  35.060  1.00  0.00
ATOM   3395  N   VAL A 332      89.750  81.520  33.570  1.00  0.00
ATOM   3396  H   VAL A 332      89.450  80.760  33.000  1.00  0.00
ATOM   3397  CA  VAL A 332      88.720  82.520  33.920  1.00  0.00
ATOM   3398  CB  VAL A 332      89.050  83.830  33.200  1.00  0.00
ATOM   3399  CG1 VAL A 332      89.000  83.700  31.680  1.00  0.00
ATOM   3400  CG2 VAL A 332      88.220  84.960  33.800  1.00  0.00
ATOM   3401  C   VAL A 332      87.320  81.990  33.630  1.00  0.00
ATOM   3402  O   VAL A 332      86.970  81.510  32.560  1.00  0.00
ATOM   3403  N   VAL A 333      86.360  82.370  34.480  1.00  0.00
ATOM   3404  H   VAL A 333      86.590  82.800  35.350  1.00  0.00
ATOM   3405  CA  VAL A 333      84.930  82.590  34.230  1.00  0.00
ATOM   3406  CB  VAL A 333      84.200  82.330  35.550  1.00  0.00
ATOM   3407  CG1 VAL A 333      82.680  82.370  35.450  1.00  0.00
ATOM   3408  CG2 VAL A 333      84.500  80.900  36.000  1.00  0.00
ATOM   3409  C   VAL A 333      84.610  84.000  33.730  1.00  0.00
ATOM   3410  O   VAL A 333      85.080  84.950  34.360  1.00  0.00
ATOM   3411  N   ASP A 334      83.740  83.990  32.720  1.00  0.00
ATOM   3412  H   ASP A 334      83.550  83.140  32.240  1.00  0.00
ATOM   3413  CA  ASP A 334      83.090  85.230  32.280  1.00  0.00
ATOM   3414  CB  ASP A 334      83.440  85.360  30.800  1.00  0.00
ATOM   3415  CG  ASP A 334      82.880  86.600  30.100  1.00  0.00
ATOM   3416  OD1 ASP A 334      83.590  87.630  30.090  1.00  0.00
ATOM   3417  OD2 ASP A 334      81.680  86.670  29.740  1.00  0.00
ATOM   3418  C   ASP A 334      81.570  85.130  32.480  1.00  0.00
ATOM   3419  O   ASP A 334      80.950  84.240  31.900  1.00  0.00
ATOM   3420  N   SER A 335      80.990  86.090  33.200  1.00  0.00
ATOM   3421  H   SER A 335      81.520  86.610  33.870  1.00  0.00
ATOM   3422  CA  SER A 335      79.560  86.100  33.530  1.00  0.00
ATOM   3423  CB  SER A 335      79.400  85.310  34.830  1.00  0.00
ATOM   3424  OG  SER A 335      78.060  85.170  35.300  1.00  0.00
ATOM   3425  HG  SER A 335      77.900  85.940  35.920  1.00  0.00
ATOM   3426  C   SER A 335      78.960  87.510  33.420  1.00  0.00
ATOM   3427  O   SER A 335      79.700  88.440  33.740  1.00  0.00
ATOM   3428  N   GLU A 336      77.680  87.570  33.090  1.00  0.00
ATOM   3429  H   GLU A 336      77.130  86.830  32.700  1.00  0.00
ATOM   3430  CA  GLU A 336      76.960  88.840  33.260  1.00  0.00
ATOM   3431  CB  GLU A 336      75.650  88.840  32.460  1.00  0.00
ATOM   3432  CG  GLU A 336      75.960  89.130  30.990  1.00  0.00
ATOM   3433  CD  GLU A 336      74.810  88.840  30.030  1.00  0.00
ATOM   3434  OE1 GLU A 336      74.420  87.670  29.850  1.00  0.00
ATOM   3435  OE2 GLU A 336      74.050  89.780  29.690  1.00  0.00
ATOM   3436  C   GLU A 336      76.630  89.380  34.650  1.00  0.00
ATOM   3437  O   GLU A 336      76.950  90.540  34.930  1.00  0.00
ATOM   3438  N   ASP A 337      75.760  88.680  35.370  1.00  0.00
ATOM   3439  H   ASP A 337      75.230  87.910  35.000  1.00  0.00
ATOM   3440  CA  ASP A 337      75.540  88.990  36.790  1.00  0.00
ATOM   3441  CB  ASP A 337      74.030  89.140  36.990  1.00  0.00
ATOM   3442  CG  ASP A 337      73.750  89.550  38.430  1.00  0.00
ATOM   3443  OD1 ASP A 337      72.790  88.930  38.960  1.00  0.00
ATOM   3444  OD2 ASP A 337      74.470  90.370  39.040  1.00  0.00
ATOM   3445  C   ASP A 337      76.160  87.880  37.630  1.00  0.00
ATOM   3446  O   ASP A 337      77.010  87.150  37.110  1.00  0.00
ATOM   3447  N   LEU A 338      75.800  87.740  38.900  1.00  0.00
ATOM   3448  H   LEU A 338      75.150  88.380  39.310  1.00  0.00
ATOM   3449  CA  LEU A 338      76.300  86.680  39.800  1.00  0.00
ATOM   3450  CB  LEU A 338      76.520  87.240  41.210  1.00  0.00
ATOM   3451  CG  LEU A 338      78.020  87.470  41.320  1.00  0.00
ATOM   3452  CD1 LEU A 338      78.390  88.770  40.590  1.00  0.00
ATOM   3453  CD2 LEU A 338      78.470  87.650  42.770  1.00  0.00
ATOM   3454  C   LEU A 338      75.200  85.620  39.840  1.00  0.00
ATOM   3455  O   LEU A 338      74.210  85.760  40.550  1.00  0.00
ATOM   3456  N   PRO A 339      75.380  84.550  39.070  1.00  0.00
ATOM   3457  CA  PRO A 339      74.370  83.510  38.830  1.00  0.00
ATOM   3458  CB  PRO A 339      75.040  82.490  37.910  1.00  0.00
ATOM   3459  CG  PRO A 339      76.540  82.690  38.130  1.00  0.00
ATOM   3460  CD  PRO A 339      76.710  84.140  38.600  1.00  0.00
ATOM   3461  C   PRO A 339      73.710  82.890  40.070  1.00  0.00
ATOM   3462  O   PRO A 339      74.280  82.010  40.720  1.00  0.00
ATOM   3463  N   LEU A 340      72.460  83.300  40.270  1.00  0.00
ATOM   3464  H   LEU A 340      72.040  83.940  39.630  1.00  0.00
ATOM   3465  CA  LEU A 340      71.610  83.100  41.450  1.00  0.00
ATOM   3466  CB  LEU A 340      70.960  81.720  41.320  1.00  0.00
ATOM   3467  CG  LEU A 340      70.250  81.360  40.010  1.00  0.00
ATOM   3468  CD1 LEU A 340      70.940  80.250  39.210  1.00  0.00
ATOM   3469  CD2 LEU A 340      68.760  81.170  40.310  1.00  0.00
ATOM   3470  C   LEU A 340      72.310  83.220  42.800  1.00  0.00
ATOM   3471  O   LEU A 340      72.360  82.480  43.790  1.00  0.00
ATOM   3472  N   ASN A 341      72.860  84.430  42.900  1.00  0.00
ATOM   3473  H   ASN A 341      72.990  84.900  42.030  1.00  0.00
ATOM   3474  CA  ASN A 341      73.750  84.860  43.980  1.00  0.00
ATOM   3475  CB  ASN A 341      75.130  84.480  43.440  1.00  0.00
ATOM   3476  CG  ASN A 341      76.420  84.800  44.190  1.00  0.00
ATOM   3477  OD1 ASN A 341      77.550  84.660  43.750  1.00  0.00
ATOM   3478  ND2 ASN A 341      76.370  85.360  45.400  1.00  0.00
ATOM   3479 1HD2 ASN A 341      75.580  85.460  46.010  1.00  0.00
ATOM   3480 2HD2 ASN A 341      77.150  85.920  45.680  1.00  0.00
ATOM   3481  C   ASN A 341      73.580  86.310  44.440  1.00  0.00
ATOM   3482  O   ASN A 341      73.850  87.250  43.690  1.00  0.00
ATOM   3483  N   LEU A 342      73.220  86.470  45.710  1.00  0.00
ATOM   3484  H   LEU A 342      73.080  85.720  46.360  1.00  0.00
ATOM   3485  CA  LEU A 342      72.960  87.800  46.260  1.00  0.00
ATOM   3486  CB  LEU A 342      72.330  87.510  47.620  1.00  0.00
ATOM   3487  CG  LEU A 342      72.070  88.870  48.270  1.00  0.00
ATOM   3488  CD1 LEU A 342      70.630  89.020  48.750  1.00  0.00
ATOM   3489  CD2 LEU A 342      72.980  89.160  49.470  1.00  0.00
ATOM   3490  C   LEU A 342      74.240  88.620  46.440  1.00  0.00
ATOM   3491  O   LEU A 342      75.240  88.060  46.890  1.00  0.00
ATOM   3492  N   SER A 343      74.210  89.700  45.670  1.00  0.00
ATOM   3493  H   SER A 343      73.590  89.730  44.890  1.00  0.00
ATOM   3494  CA  SER A 343      75.180  90.810  45.640  1.00  0.00
ATOM   3495  CB  SER A 343      75.540  91.470  46.970  1.00  0.00
ATOM   3496  OG  SER A 343      76.530  90.720  47.670  1.00  0.00
ATOM   3497  HG  SER A 343      76.280  89.750  47.660  1.00  0.00
ATOM   3498  C   SER A 343      76.500  90.560  44.910  1.00  0.00
ATOM   3499  O   SER A 343      77.220  89.630  45.250  1.00  0.00
ATOM   3500  N   ARG A 344      77.030  91.500  44.130  1.00  0.00
ATOM   3501  H   ARG A 344      76.570  92.370  43.940  1.00  0.00
ATOM   3502  CA  ARG A 344      78.220  91.340  43.290  1.00  0.00
ATOM   3503  CB  ARG A 344      78.130  92.350  42.140  1.00  0.00
ATOM   3504  CG  ARG A 344      76.910  92.280  41.230  1.00  0.00
ATOM   3505  CD  ARG A 344      77.050  93.160  39.990  1.00  0.00
ATOM   3506  NE  ARG A 344      75.770  93.090  39.270  1.00  0.00
ATOM   3507  HE  ARG A 344      75.470  92.190  38.970  1.00  0.00
ATOM   3508  CZ  ARG A 344      74.980  94.100  38.880  1.00  0.00
ATOM   3509  NH1 ARG A 344      75.450  95.360  38.920  1.00  0.00
ATOM   3510 1HH1 ARG A 344      76.380  95.520  39.240  1.00  0.00
ATOM   3511 2HH1 ARG A 344      74.930  96.150  38.610  1.00  0.00
ATOM   3512  NH2 ARG A 344      73.680  93.850  38.630  1.00  0.00
ATOM   3513 1HH2 ARG A 344      73.450  92.880  38.580  1.00  0.00
ATOM   3514 2HH2 ARG A 344      73.000  94.550  38.410  1.00  0.00
ATOM   3515  C   ARG A 344      79.540  91.450  44.060  1.00  0.00
ATOM   3516  O   ARG A 344      80.410  92.260  43.740  1.00  0.00
ATOM   3517  N   GLU A 345      79.590  90.850  45.250  1.00  0.00
ATOM   3518  H   GLU A 345      78.730  90.540  45.660  1.00  0.00
ATOM   3519  CA  GLU A 345      80.760  90.720  46.130  1.00  0.00
ATOM   3520  CB  GLU A 345      80.330  90.860  47.590  1.00  0.00
ATOM   3521  CG  GLU A 345      81.460  90.930  48.610  1.00  0.00
ATOM   3522  CD  GLU A 345      82.210  92.270  48.650  1.00  0.00
ATOM   3523  OE1 GLU A 345      81.810  93.140  49.440  1.00  0.00
ATOM   3524  OE2 GLU A 345      83.250  92.430  47.970  1.00  0.00
ATOM   3525  C   GLU A 345      81.590  89.440  45.940  1.00  0.00
ATOM   3526  O   GLU A 345      82.800  89.540  45.770  1.00  0.00
ATOM   3527  N   MET A 346      80.850  88.340  46.030  1.00  0.00
ATOM   3528  H   MET A 346      79.850  88.360  45.980  1.00  0.00
ATOM   3529  CA  MET A 346      81.400  86.990  46.200  1.00  0.00
ATOM   3530  CB  MET A 346      81.540  86.630  47.680  1.00  0.00
ATOM   3531  CG  MET A 346      82.810  87.080  48.410  1.00  0.00
ATOM   3532  SD  MET A 346      82.610  87.000  50.220  1.00  0.00
ATOM   3533  CE  MET A 346      82.400  85.250  50.450  1.00  0.00
ATOM   3534  C   MET A 346      80.520  85.970  45.490  1.00  0.00
ATOM   3535  O   MET A 346      79.310  86.120  45.660  1.00  0.00
ATOM   3536  N   LEU A 347      81.130  85.040  44.760  1.00  0.00
ATOM   3537  H   LEU A 347      82.130  85.080  44.770  1.00  0.00
ATOM   3538  CA  LEU A 347      80.430  84.030  43.940  1.00  0.00
ATOM   3539  CB  LEU A 347      81.200  83.590  42.700  1.00  0.00
ATOM   3540  CG  LEU A 347      80.310  82.810  41.730  1.00  0.00
ATOM   3541  CD1 LEU A 347      79.330  83.710  40.980  1.00  0.00
ATOM   3542  CD2 LEU A 347      81.200  82.000  40.780  1.00  0.00
ATOM   3543  C   LEU A 347      80.200  82.820  44.850  1.00  0.00
ATOM   3544  O   LEU A 347      81.130  82.040  45.040  1.00  0.00
ATOM   3545  N   GLN A 348      79.130  82.980  45.630  1.00  0.00
ATOM   3546  H   GLN A 348      78.450  83.700  45.540  1.00  0.00
ATOM   3547  CA  GLN A 348      78.790  81.850  46.500  1.00  0.00
ATOM   3548  CB  GLN A 348      78.670  82.100  48.010  1.00  0.00
ATOM   3549  CG  GLN A 348      79.710  83.050  48.590  1.00  0.00
ATOM   3550  CD  GLN A 348      81.160  82.590  48.350  1.00  0.00
ATOM   3551  OE1 GLN A 348      81.870  82.760  47.360  1.00  0.00
ATOM   3552  NE2 GLN A 348      81.730  81.920  49.350  1.00  0.00
ATOM   3553 1HE2 GLN A 348      81.290  81.910  50.240  1.00  0.00
ATOM   3554 2HE2 GLN A 348      82.390  81.220  49.070  1.00  0.00
ATOM   3555  C   GLN A 348      77.510  81.160  46.010  1.00  0.00
ATOM   3556  O   GLN A 348      76.410  81.540  46.390  1.00  0.00
ATOM   3557  N   GLN A 349      77.640  80.450  44.890  1.00  0.00
ATOM   3558  H   GLN A 349      78.480  80.500  44.340  1.00  0.00
ATOM   3559  CA  GLN A 349      76.580  79.580  44.360  1.00  0.00
ATOM   3560  CB  GLN A 349      75.890  80.250  43.170  1.00  0.00
ATOM   3561  CG  GLN A 349      74.390  79.950  43.220  1.00  0.00
ATOM   3562  CD  GLN A 349      74.020  78.710  42.400  1.00  0.00
ATOM   3563  OE1 GLN A 349      74.680  77.680  42.480  1.00  0.00
ATOM   3564  NE2 GLN A 349      72.840  78.750  41.780  1.00  0.00
ATOM   3565 1HE2 GLN A 349      72.270  79.570  41.860  1.00  0.00
ATOM   3566 2HE2 GLN A 349      72.650  78.190  40.970  1.00  0.00
ATOM   3567  C   GLN A 349      77.140  78.180  44.090  1.00  0.00
ATOM   3568  O   GLN A 349      77.740  77.840  43.080  1.00  0.00
ATOM   3569  N   ASN A 350      76.920  77.240  45.010  1.00  0.00
ATOM   3570  H   ASN A 350      76.450  77.590  45.820  1.00  0.00
ATOM   3571  CA  ASN A 350      77.520  75.900  44.980  1.00  0.00
ATOM   3572  CB  ASN A 350      77.090  75.120  46.230  1.00  0.00
ATOM   3573  CG  ASN A 350      77.710  73.730  46.400  1.00  0.00
ATOM   3574  OD1 ASN A 350      77.340  72.750  45.740  1.00  0.00
ATOM   3575  ND2 ASN A 350      78.890  73.630  47.010  1.00  0.00
ATOM   3576 1HD2 ASN A 350      79.390  74.480  47.180  1.00  0.00
ATOM   3577 2HD2 ASN A 350      79.230  72.810  47.480  1.00  0.00
ATOM   3578  C   ASN A 350      77.240  75.170  43.660  1.00  0.00
ATOM   3579  O   ASN A 350      78.140  74.690  42.980  1.00  0.00
ATOM   3580  N   LYS A 351      75.970  74.960  43.310  1.00  0.00
ATOM   3581  H   LYS A 351      75.220  75.370  43.830  1.00  0.00
ATOM   3582  CA  LYS A 351      75.520  74.360  42.050  1.00  0.00
ATOM   3583  CB  LYS A 351      74.030  74.650  41.910  1.00  0.00
ATOM   3584  CG  LYS A 351      73.240  73.710  40.980  1.00  0.00
ATOM   3585  CD  LYS A 351      71.720  73.630  41.100  1.00  0.00
ATOM   3586  CE  LYS A 351      71.070  72.870  39.950  1.00  0.00
ATOM   3587  NZ  LYS A 351      69.610  73.090  39.980  1.00  0.00
ATOM   3588  HZ1 LYS A 351      69.280  73.710  39.280  1.00  0.00
ATOM   3589  HZ2 LYS A 351      69.180  72.250  39.660  1.00  0.00
ATOM   3590  HZ3 LYS A 351      69.270  73.410  40.860  1.00  0.00
ATOM   3591  C   LYS A 351      76.230  74.860  40.790  1.00  0.00
ATOM   3592  O   LYS A 351      76.430  74.070  39.860  1.00  0.00
ATOM   3593  N   ILE A 352      76.110  76.160  40.520  1.00  0.00
ATOM   3594  H   ILE A 352      75.630  76.830  41.080  1.00  0.00
ATOM   3595  CA  ILE A 352      76.710  76.760  39.330  1.00  0.00
ATOM   3596  CB  ILE A 352      76.370  78.190  38.910  1.00  0.00
ATOM   3597  CG1 ILE A 352      76.790  79.290  39.900  1.00  0.00
ATOM   3598  CG2 ILE A 352      74.920  78.410  38.460  1.00  0.00
ATOM   3599  CD  ILE A 352      78.180  79.760  39.470  1.00  0.00
ATOM   3600  C   ILE A 352      78.220  76.480  39.360  1.00  0.00
ATOM   3601  O   ILE A 352      78.820  76.170  38.330  1.00  0.00
ATOM   3602  N   MET A 353      78.790  76.750  40.530  1.00  0.00
ATOM   3603  H   MET A 353      78.200  77.130  41.250  1.00  0.00
ATOM   3604  CA  MET A 353      80.200  76.400  40.720  1.00  0.00
ATOM   3605  CB  MET A 353      80.800  76.810  42.060  1.00  0.00
ATOM   3606  CG  MET A 353      80.820  78.330  42.200  1.00  0.00
ATOM   3607  SD  MET A 353      81.550  79.140  43.670  1.00  0.00
ATOM   3608  CE  MET A 353      80.700  78.110  44.840  1.00  0.00
ATOM   3609  C   MET A 353      80.460  74.930  40.340  1.00  0.00
ATOM   3610  O   MET A 353      81.190  74.710  39.380  1.00  0.00
ATOM   3611  N   LYS A 354      79.610  74.020  40.790  1.00  0.00
ATOM   3612  H   LYS A 354      79.020  74.220  41.580  1.00  0.00
ATOM   3613  CA  LYS A 354      79.720  72.610  40.390  1.00  0.00
ATOM   3614  CB  LYS A 354      78.670  71.740  41.070  1.00  0.00
ATOM   3615  CG  LYS A 354      78.850  71.820  42.590  1.00  0.00
ATOM   3616  CD  LYS A 354      80.320  71.720  43.000  1.00  0.00
ATOM   3617  CE  LYS A 354      80.290  72.130  44.480  1.00  0.00
ATOM   3618  NZ  LYS A 354      81.610  72.320  45.090  1.00  0.00
ATOM   3619  HZ1 LYS A 354      81.810  71.850  45.950  1.00  0.00
ATOM   3620  HZ2 LYS A 354      82.340  72.180  44.420  1.00  0.00
ATOM   3621  HZ3 LYS A 354      81.670  73.310  45.200  1.00  0.00
ATOM   3622  C   LYS A 354      79.610  72.360  38.880  1.00  0.00
ATOM   3623  O   LYS A 354      80.190  71.450  38.300  1.00  0.00
ATOM   3624  N   VAL A 355      78.890  73.210  38.150  1.00  0.00
ATOM   3625  H   VAL A 355      78.420  73.980  38.580  1.00  0.00
ATOM   3626  CA  VAL A 355      78.600  73.320  36.710  1.00  0.00
ATOM   3627  CB  VAL A 355      77.610  74.410  36.300  1.00  0.00
ATOM   3628  CG1 VAL A 355      77.520  74.730  34.810  1.00  0.00
ATOM   3629  CG2 VAL A 355      76.200  73.890  36.590  1.00  0.00
ATOM   3630  C   VAL A 355      79.990  73.540  36.100  1.00  0.00
ATOM   3631  O   VAL A 355      80.360  72.800  35.190  1.00  0.00
ATOM   3632  N   ILE A 356      80.720  74.550  36.550  1.00  0.00
ATOM   3633  H   ILE A 356      80.270  75.150  37.220  1.00  0.00
ATOM   3634  CA  ILE A 356      82.030  74.940  36.020  1.00  0.00
ATOM   3635  CB  ILE A 356      82.530  76.180  36.760  1.00  0.00
ATOM   3636  CG1 ILE A 356      81.470  77.280  36.840  1.00  0.00
ATOM   3637  CG2 ILE A 356      83.900  76.670  36.280  1.00  0.00
ATOM   3638  CD  ILE A 356      81.740  78.340  37.910  1.00  0.00
ATOM   3639  C   ILE A 356      82.990  73.780  36.270  1.00  0.00
ATOM   3640  O   ILE A 356      83.540  73.210  35.330  1.00  0.00
ATOM   3641  N   ARG A 357      83.000  73.190  37.460  1.00  0.00
ATOM   3642  H   ARG A 357      82.430  73.680  38.110  1.00  0.00
ATOM   3643  CA  ARG A 357      83.800  72.060  37.970  1.00  0.00
ATOM   3644  CB  ARG A 357      83.350  71.730  39.390  1.00  0.00
ATOM   3645  CG  ARG A 357      84.220  70.740  40.160  1.00  0.00
ATOM   3646  CD  ARG A 357      85.720  71.020  40.320  1.00  0.00
ATOM   3647  NE  ARG A 357      86.130  69.810  41.050  1.00  0.00
ATOM   3648  HE  ARG A 357      85.500  69.570  41.790  1.00  0.00
ATOM   3649  CZ  ARG A 357      87.310  69.160  40.990  1.00  0.00
ATOM   3650  NH1 ARG A 357      88.290  69.710  40.260  1.00  0.00
ATOM   3651 1HH1 ARG A 357      88.310  70.630  39.880  1.00  0.00
ATOM   3652 2HH1 ARG A 357      89.120  69.180  40.060  1.00  0.00
ATOM   3653  NH2 ARG A 357      87.620  68.060  41.690  1.00  0.00
ATOM   3654 1HH2 ARG A 357      87.040  67.750  42.440  1.00  0.00
ATOM   3655 2HH2 ARG A 357      88.430  67.520  41.440  1.00  0.00
ATOM   3656  C   ARG A 357      83.690  70.910  36.960  1.00  0.00
ATOM   3657  O   ARG A 357      84.720  70.490  36.440  1.00  0.00
ATOM   3658  N   LYS A 358      82.480  70.520  36.600  1.00  0.00
ATOM   3659  H   LYS A 358      81.700  70.940  37.080  1.00  0.00
ATOM   3660  CA  LYS A 358      82.250  69.350  35.740  1.00  0.00
ATOM   3661  CB  LYS A 358      80.780  68.940  35.620  1.00  0.00
ATOM   3662  CG  LYS A 358      80.250  68.310  36.910  1.00  0.00
ATOM   3663  CD  LYS A 358      78.740  68.130  36.710  1.00  0.00
ATOM   3664  CE  LYS A 358      78.230  67.380  37.940  1.00  0.00
ATOM   3665  NZ  LYS A 358      77.100  66.570  37.450  1.00  0.00
ATOM   3666  HZ1 LYS A 358      77.070  65.800  38.100  1.00  0.00
ATOM   3667  HZ2 LYS A 358      76.260  67.070  37.640  1.00  0.00
ATOM   3668  HZ3 LYS A 358      77.130  66.290  36.490  1.00  0.00
ATOM   3669  C   LYS A 358      82.660  69.650  34.300  1.00  0.00
ATOM   3670  O   LYS A 358      83.450  68.840  33.810  1.00  0.00
ATOM   3671  N   ASN A 359      82.450  70.900  33.920  1.00  0.00
ATOM   3672  H   ASN A 359      82.010  71.580  34.510  1.00  0.00
ATOM   3673  CA  ASN A 359      82.950  71.330  32.600  1.00  0.00
ATOM   3674  CB  ASN A 359      82.350  72.740  32.510  1.00  0.00
ATOM   3675  CG  ASN A 359      80.950  72.820  31.910  1.00  0.00
ATOM   3676  OD1 ASN A 359      79.960  73.190  32.530  1.00  0.00
ATOM   3677  ND2 ASN A 359      80.860  72.290  30.690  1.00  0.00
ATOM   3678 1HD2 ASN A 359      81.650  71.950  30.190  1.00  0.00
ATOM   3679 2HD2 ASN A 359      80.010  71.930  30.310  1.00  0.00
ATOM   3680  C   ASN A 359      84.450  71.440  32.360  1.00  0.00
ATOM   3681  O   ASN A 359      84.900  70.630  31.550  1.00  0.00
ATOM   3682  N   ILE A 360      85.190  72.060  33.270  1.00  0.00
ATOM   3683  H   ILE A 360      84.790  72.360  34.130  1.00  0.00
ATOM   3684  CA  ILE A 360      86.660  72.190  33.210  1.00  0.00
ATOM   3685  CB  ILE A 360      87.220  73.140  34.280  1.00  0.00
ATOM   3686  CG1 ILE A 360      86.660  72.930  35.690  1.00  0.00
ATOM   3687  CG2 ILE A 360      87.050  74.600  33.850  1.00  0.00
ATOM   3688  CD  ILE A 360      87.680  73.380  36.740  1.00  0.00
ATOM   3689  C   ILE A 360      87.380  70.860  33.430  1.00  0.00
ATOM   3690  O   ILE A 360      88.380  70.590  32.770  1.00  0.00
ATOM   3691  N   VAL A 361      86.880  70.070  34.370  1.00  0.00
ATOM   3692  H   VAL A 361      85.960  70.270  34.710  1.00  0.00
ATOM   3693  CA  VAL A 361      87.460  68.740  34.590  1.00  0.00
ATOM   3694  CB  VAL A 361      87.060  68.170  35.960  1.00  0.00
ATOM   3695  CG1 VAL A 361      87.310  69.070  37.170  1.00  0.00
ATOM   3696  CG2 VAL A 361      85.680  67.520  36.010  1.00  0.00
ATOM   3697  C   VAL A 361      87.460  67.690  33.480  1.00  0.00
ATOM   3698  O   VAL A 361      88.280  66.800  33.320  1.00  0.00
ATOM   3699  N   LYS A 362      86.450  67.750  32.610  1.00  0.00
ATOM   3700  H   LYS A 362      85.570  68.150  32.870  1.00  0.00
ATOM   3701  CA  LYS A 362      86.300  67.030  31.330  1.00  0.00
ATOM   3702  CB  LYS A 362      84.860  66.920  30.820  1.00  0.00
ATOM   3703  CG  LYS A 362      83.620  66.450  31.590  1.00  0.00
ATOM   3704  CD  LYS A 362      82.340  66.530  30.750  1.00  0.00
ATOM   3705  CE  LYS A 362      81.180  65.970  31.570  1.00  0.00
ATOM   3706  NZ  LYS A 362      79.990  65.970  30.720  1.00  0.00
ATOM   3707  HZ1 LYS A 362      79.870  66.950  30.590  1.00  0.00
ATOM   3708  HZ2 LYS A 362      80.180  65.490  29.860  1.00  0.00
ATOM   3709  HZ3 LYS A 362      79.170  65.620  31.170  1.00  0.00
ATOM   3710  C   LYS A 362      87.140  67.650  30.210  1.00  0.00
ATOM   3711  O   LYS A 362      87.720  66.920  29.410  1.00  0.00
ATOM   3712  N   LYS A 363      87.020  68.960  30.000  1.00  0.00
ATOM   3713  H   LYS A 363      86.190  69.470  30.200  1.00  0.00
ATOM   3714  CA  LYS A 363      87.960  69.700  29.140  1.00  0.00
ATOM   3715  CB  LYS A 363      87.650  71.200  29.180  1.00  0.00
ATOM   3716  CG  LYS A 363      86.370  71.320  28.360  1.00  0.00
ATOM   3717  CD  LYS A 363      86.450  71.320  26.830  1.00  0.00
ATOM   3718  CE  LYS A 363      85.070  71.520  26.210  1.00  0.00
ATOM   3719  NZ  LYS A 363      84.900  70.650  25.040  1.00  0.00
ATOM   3720  HZ1 LYS A 363      83.930  70.430  24.980  1.00  0.00
ATOM   3721  HZ2 LYS A 363      85.290  71.130  24.250  1.00  0.00
ATOM   3722  HZ3 LYS A 363      85.440  69.810  25.110  1.00  0.00
ATOM   3723  C   LYS A 363      89.440  69.420  29.380  1.00  0.00
ATOM   3724  O   LYS A 363      90.160  69.050  28.450  1.00  0.00
ATOM   3725  N   LEU A 364      89.750  69.260  30.660  1.00  0.00
ATOM   3726  H   LEU A 364      89.280  69.850  31.320  1.00  0.00
ATOM   3727  CA  LEU A 364      91.130  68.890  31.030  1.00  0.00
ATOM   3728  CB  LEU A 364      91.250  68.890  32.560  1.00  0.00
ATOM   3729  CG  LEU A 364      91.590  70.320  32.960  1.00  0.00
ATOM   3730  CD1 LEU A 364      91.110  70.580  34.390  1.00  0.00
ATOM   3731  CD2 LEU A 364      93.110  70.430  32.860  1.00  0.00
ATOM   3732  C   LEU A 364      91.680  67.560  30.540  1.00  0.00
ATOM   3733  O   LEU A 364      92.890  67.410  30.380  1.00  0.00
ATOM   3734  N   ILE A 365      90.850  66.560  30.830  1.00  0.00
ATOM   3735  H   ILE A 365      90.030  66.720  31.380  1.00  0.00
ATOM   3736  CA  ILE A 365      91.120  65.170  30.440  1.00  0.00
ATOM   3737  CB  ILE A 365      90.300  64.170  31.260  1.00  0.00
ATOM   3738  CG1 ILE A 365      88.790  64.390  31.170  1.00  0.00
ATOM   3739  CG2 ILE A 365      90.940  64.140  32.650  1.00  0.00
ATOM   3740  CD  ILE A 365      87.930  63.130  31.060  1.00  0.00
ATOM   3741  C   ILE A 365      91.160  64.950  28.920  1.00  0.00
ATOM   3742  O   ILE A 365      92.150  64.450  28.390  1.00  0.00
ATOM   3743  N   GLU A 366      90.170  65.500  28.240  1.00  0.00
ATOM   3744  H   GLU A 366      89.500  66.030  28.760  1.00  0.00
ATOM   3745  CA  GLU A 366      90.060  65.640  26.780  1.00  0.00
ATOM   3746  CB  GLU A 366      88.780  66.470  26.600  1.00  0.00
ATOM   3747  CG  GLU A 366      88.360  66.720  25.150  1.00  0.00
ATOM   3748  CD  GLU A 366      87.340  67.820  24.860  1.00  0.00
ATOM   3749  OE1 GLU A 366      86.140  67.770  25.220  1.00  0.00
ATOM   3750  OE2 GLU A 366      87.890  68.890  24.500  1.00  0.00
ATOM   3751  C   GLU A 366      91.240  66.360  26.120  1.00  0.00
ATOM   3752  O   GLU A 366      91.990  65.650  25.460  1.00  0.00
ATOM   3753  N   ALA A 367      91.710  67.400  26.810  1.00  0.00
ATOM   3754  H   ALA A 367      91.390  67.570  27.740  1.00  0.00
ATOM   3755  CA  ALA A 367      93.000  68.030  26.490  1.00  0.00
ATOM   3756  CB  ALA A 367      93.010  69.450  27.060  1.00  0.00
ATOM   3757  C   ALA A 367      94.310  67.300  26.780  1.00  0.00
ATOM   3758  O   ALA A 367      95.220  67.270  25.960  1.00  0.00
ATOM   3759  N   PHE A 368      94.420  66.720  27.970  1.00  0.00
ATOM   3760  H   PHE A 368      93.860  67.060  28.730  1.00  0.00
ATOM   3761  CA  PHE A 368      95.590  66.030  28.530  1.00  0.00
ATOM   3762  CB  PHE A 368      95.290  65.700  29.990  1.00  0.00
ATOM   3763  CG  PHE A 368      96.060  66.540  31.010  1.00  0.00
ATOM   3764  CD1 PHE A 368      95.680  67.870  31.090  1.00  0.00
ATOM   3765  HD1 PHE A 368      95.160  68.250  30.200  1.00  0.00
ATOM   3766  CD2 PHE A 368      97.160  66.030  31.700  1.00  0.00
ATOM   3767  HD2 PHE A 368      97.450  64.990  31.520  1.00  0.00
ATOM   3768  CE1 PHE A 368      96.430  68.620  31.980  1.00  0.00
ATOM   3769  HE1 PHE A 368      96.130  69.660  32.120  1.00  0.00
ATOM   3770  CE2 PHE A 368      97.890  66.830  32.570  1.00  0.00
ATOM   3771  HE2 PHE A 368      98.700  66.360  33.130  1.00  0.00
ATOM   3772  CZ  PHE A 368      97.560  68.170  32.670  1.00  0.00
ATOM   3773  HZ  PHE A 368      98.190  68.880  33.200  1.00  0.00
ATOM   3774  C   PHE A 368      95.900  64.720  27.790  1.00  0.00
ATOM   3775  O   PHE A 368      96.970  64.490  27.220  1.00  0.00
ATOM   3776  N   ASN A 369      94.800  64.040  27.500  1.00  0.00
ATOM   3777  H   ASN A 369      93.900  64.180  27.930  1.00  0.00
ATOM   3778  CA  ASN A 369      94.700  62.880  26.600  1.00  0.00
ATOM   3779  CB  ASN A 369      93.370  62.130  26.640  1.00  0.00
ATOM   3780  CG  ASN A 369      93.370  60.960  27.630  1.00  0.00
ATOM   3781  OD1 ASN A 369      92.700  60.900  28.660  1.00  0.00
ATOM   3782  ND2 ASN A 369      93.850  59.820  27.170  1.00  0.00
ATOM   3783 1HD2 ASN A 369      94.420  59.860  26.340  1.00  0.00
ATOM   3784 2HD2 ASN A 369      93.670  58.960  27.640  1.00  0.00
ATOM   3785  C   ASN A 369      95.150  63.210  25.170  1.00  0.00
ATOM   3786  O   ASN A 369      95.940  62.510  24.550  1.00  0.00
ATOM   3787  N   GLU A 370      94.580  64.280  24.620  1.00  0.00
ATOM   3788  H   GLU A 370      93.820  64.790  25.010  1.00  0.00
ATOM   3789  CA  GLU A 370      95.030  64.750  23.300  1.00  0.00
ATOM   3790  CB  GLU A 370      94.350  66.050  22.860  1.00  0.00
ATOM   3791  CG  GLU A 370      94.230  66.090  21.330  1.00  0.00
ATOM   3792  CD  GLU A 370      93.510  67.290  20.720  1.00  0.00
ATOM   3793  OE1 GLU A 370      94.270  68.230  20.400  1.00  0.00
ATOM   3794  OE2 GLU A 370      92.280  67.350  20.490  1.00  0.00
ATOM   3795  C   GLU A 370      96.550  64.920  23.250  1.00  0.00
ATOM   3796  O   GLU A 370      97.190  64.220  22.460  1.00  0.00
ATOM   3797  N   ILE A 371      97.130  65.550  24.260  1.00  0.00
ATOM   3798  H   ILE A 371      96.610  66.140  24.890  1.00  0.00
ATOM   3799  CA  ILE A 371      98.590  65.690  24.370  1.00  0.00
ATOM   3800  CB  ILE A 371      98.880  66.360  25.710  1.00  0.00
ATOM   3801  CG1 ILE A 371      98.100  67.670  25.880  1.00  0.00
ATOM   3802  CG2 ILE A 371     100.390  66.610  25.770  1.00  0.00
ATOM   3803  CD  ILE A 371      98.140  68.200  27.320  1.00  0.00
ATOM   3804  C   ILE A 371      99.220  64.300  24.310  1.00  0.00
ATOM   3805  O   ILE A 371      99.920  64.100  23.310  1.00  0.00
ATOM   3806  N   ALA A 372      98.890  63.440  25.260  1.00  0.00
ATOM   3807  H   ALA A 372      98.470  63.740  26.120  1.00  0.00
ATOM   3808  CA  ALA A 372      99.470  62.100  25.410  1.00  0.00
ATOM   3809  CB  ALA A 372      98.870  61.450  26.650  1.00  0.00
ATOM   3810  C   ALA A 372      99.140  61.150  24.250  1.00  0.00
ATOM   3811  O   ALA A 372     100.070  60.490  23.800  1.00  0.00
ATOM   3812  N   GLU A 373      98.210  61.610  23.420  1.00  0.00
ATOM   3813  H   GLU A 373      97.800  62.510  23.540  1.00  0.00
ATOM   3814  CA  GLU A 373      97.870  60.840  22.210  1.00  0.00
ATOM   3815  CB  GLU A 373      96.440  61.240  21.850  1.00  0.00
ATOM   3816  CG  GLU A 373      95.740  60.090  21.130  1.00  0.00
ATOM   3817  CD  GLU A 373      95.680  58.780  21.910  1.00  0.00
ATOM   3818  OE1 GLU A 373      94.670  58.480  22.590  1.00  0.00
ATOM   3819  OE2 GLU A 373      96.700  58.060  21.870  1.00  0.00
ATOM   3820  C   GLU A 373      98.810  61.050  21.020  1.00  0.00
ATOM   3821  O   GLU A 373      98.850  60.180  20.150  1.00  0.00
ATOM   3822  N   ASP A 374      99.560  62.140  21.110  1.00  0.00
ATOM   3823  H   ASP A 374      99.600  62.610  21.990  1.00  0.00
ATOM   3824  CA  ASP A 374     100.450  62.710  20.090  1.00  0.00
ATOM   3825  CB  ASP A 374      99.860  63.970  19.460  1.00  0.00
ATOM   3826  CG  ASP A 374     100.870  64.200  18.330  1.00  0.00
ATOM   3827  OD1 ASP A 374     101.800  65.030  18.400  1.00  0.00
ATOM   3828  OD2 ASP A 374     100.510  63.660  17.260  1.00  0.00
ATOM   3829  C   ASP A 374     101.850  62.740  20.700  1.00  0.00
ATOM   3830  O   ASP A 374     102.070  63.470  21.670  1.00  0.00
ATOM   3831  N   SER A 375     102.770  61.930  20.160  1.00  0.00
ATOM   3832  H   SER A 375     102.590  61.620  19.230  1.00  0.00
ATOM   3833  CA  SER A 375     104.170  61.870  20.590  1.00  0.00
ATOM   3834  CB  SER A 375     104.990  61.150  19.520  1.00  0.00
ATOM   3835  OG  SER A 375     106.280  60.880  20.090  1.00  0.00
ATOM   3836  HG  SER A 375     106.860  61.690  19.990  1.00  0.00
ATOM   3837  C   SER A 375     104.800  63.230  20.890  1.00  0.00
ATOM   3838  O   SER A 375     105.360  63.510  21.950  1.00  0.00
ATOM   3839  N   GLU A 376     104.780  64.040  19.840  1.00  0.00
ATOM   3840  H   GLU A 376     104.540  63.800  18.900  1.00  0.00
ATOM   3841  CA  GLU A 376     105.300  65.410  19.890  1.00  0.00
ATOM   3842  CB  GLU A 376     105.510  65.950  18.470  1.00  0.00
ATOM   3843  CG  GLU A 376     106.090  67.360  18.380  1.00  0.00
ATOM   3844  CD  GLU A 376     106.070  67.970  16.980  1.00  0.00
ATOM   3845  OE1 GLU A 376     107.180  67.980  16.400  1.00  0.00
ATOM   3846  OE2 GLU A 376     105.030  68.530  16.570  1.00  0.00
ATOM   3847  C   GLU A 376     104.530  66.350  20.820  1.00  0.00
ATOM   3848  O   GLU A 376     105.080  67.240  21.470  1.00  0.00
ATOM   3849  N   GLN A 377     103.210  66.220  20.850  1.00  0.00
ATOM   3850  H   GLN A 377     102.670  65.790  20.120  1.00  0.00
ATOM   3851  CA  GLN A 377     102.380  67.030  21.750  1.00  0.00
ATOM   3852  CB  GLN A 377     100.880  66.920  21.480  1.00  0.00
ATOM   3853  CG  GLN A 377      99.960  68.080  21.870  1.00  0.00
ATOM   3854  CD  GLN A 377     100.030  69.250  20.890  1.00  0.00
ATOM   3855  OE1 GLN A 377     101.030  69.770  20.370  1.00  0.00
ATOM   3856  NE2 GLN A 377      98.850  69.720  20.520  1.00  0.00
ATOM   3857 1HE2 GLN A 377      98.040  69.220  20.820  1.00  0.00
ATOM   3858 2HE2 GLN A 377      98.790  70.570  20.000  1.00  0.00
ATOM   3859  C   GLN A 377     102.770  66.710  23.190  1.00  0.00
ATOM   3860  O   GLN A 377     103.100  67.630  23.940  1.00  0.00
ATOM   3861  N   PHE A 378     102.870  65.410  23.490  1.00  0.00
ATOM   3862  H   PHE A 378     102.700  64.700  22.810  1.00  0.00
ATOM   3863  CA  PHE A 378     103.250  64.960  24.840  1.00  0.00
ATOM   3864  CB  PHE A 378     103.030  63.500  25.250  1.00  0.00
ATOM   3865  CG  PHE A 378     103.590  62.320  24.460  1.00  0.00
ATOM   3866  CD1 PHE A 378     102.710  61.560  23.700  1.00  0.00
ATOM   3867  HD1 PHE A 378     101.730  61.960  23.420  1.00  0.00
ATOM   3868  CD2 PHE A 378     104.870  61.860  24.750  1.00  0.00
ATOM   3869  HD2 PHE A 378     105.400  62.360  25.550  1.00  0.00
ATOM   3870  CE1 PHE A 378     103.130  60.330  23.210  1.00  0.00
ATOM   3871  HE1 PHE A 378     102.490  59.830  22.490  1.00  0.00
ATOM   3872  CE2 PHE A 378     105.290  60.620  24.260  1.00  0.00
ATOM   3873  HE2 PHE A 378     105.920  59.970  24.870  1.00  0.00
ATOM   3874  CZ  PHE A 378     104.400  59.850  23.520  1.00  0.00
ATOM   3875  HZ  PHE A 378     104.680  58.820  23.290  1.00  0.00
ATOM   3876  C   PHE A 378     104.670  65.390  25.210  1.00  0.00
ATOM   3877  O   PHE A 378     104.950  65.910  26.290  1.00  0.00
ATOM   3878  N   GLU A 379     105.570  65.270  24.240  1.00  0.00
ATOM   3879  H   GLU A 379     105.350  64.780  23.400  1.00  0.00
ATOM   3880  CA  GLU A 379     106.880  65.920  24.400  1.00  0.00
ATOM   3881  CB  GLU A 379     107.740  65.520  23.200  1.00  0.00
ATOM   3882  CG  GLU A 379     109.170  66.010  23.450  1.00  0.00
ATOM   3883  CD  GLU A 379     109.930  65.730  22.150  1.00  0.00
ATOM   3884  OE1 GLU A 379     110.020  64.610  21.600  1.00  0.00
ATOM   3885  OE2 GLU A 379     110.670  66.650  21.730  1.00  0.00
ATOM   3886  C   GLU A 379     106.880  67.420  24.670  1.00  0.00
ATOM   3887  O   GLU A 379     107.720  67.920  25.420  1.00  0.00
ATOM   3888  N   LYS A 380     106.090  68.110  23.860  1.00  0.00
ATOM   3889  H   LYS A 380     105.900  67.750  22.940  1.00  0.00
ATOM   3890  CA  LYS A 380     105.840  69.550  24.020  1.00  0.00
ATOM   3891  CB  LYS A 380     104.940  70.130  22.930  1.00  0.00
ATOM   3892  CG  LYS A 380     105.430  70.090  21.480  1.00  0.00
ATOM   3893  CD  LYS A 380     104.140  70.520  20.760  1.00  0.00
ATOM   3894  CE  LYS A 380     104.060  70.670  19.240  1.00  0.00
ATOM   3895  NZ  LYS A 380     102.970  71.500  18.700  1.00  0.00
ATOM   3896  HZ1 LYS A 380     103.180  71.470  17.720  1.00  0.00
ATOM   3897  HZ2 LYS A 380     102.130  71.050  18.990  1.00  0.00
ATOM   3898  HZ3 LYS A 380     102.990  72.450  19.020  1.00  0.00
ATOM   3899  C   LYS A 380     105.260  69.880  25.390  1.00  0.00
ATOM   3900  O   LYS A 380     105.530  70.980  25.880  1.00  0.00
ATOM   3901  N   PHE A 381     104.440  68.990  25.940  1.00  0.00
ATOM   3902  H   PHE A 381     103.820  68.470  25.360  1.00  0.00
ATOM   3903  CA  PHE A 381     104.140  68.990  27.380  1.00  0.00
ATOM   3904  CB  PHE A 381     103.020  67.980  27.680  1.00  0.00
ATOM   3905  CG  PHE A 381     102.550  67.830  29.130  1.00  0.00
ATOM   3906  CD1 PHE A 381     101.400  68.480  29.580  1.00  0.00
ATOM   3907  HD1 PHE A 381     100.920  69.240  28.960  1.00  0.00
ATOM   3908  CD2 PHE A 381     103.120  66.850  29.940  1.00  0.00
ATOM   3909  HD2 PHE A 381     104.000  66.300  29.600  1.00  0.00
ATOM   3910  CE1 PHE A 381     100.720  68.070  30.720  1.00  0.00
ATOM   3911  HE1 PHE A 381      99.810  68.590  31.000  1.00  0.00
ATOM   3912  CE2 PHE A 381     102.520  66.470  31.130  1.00  0.00
ATOM   3913  HE2 PHE A 381     102.940  65.720  31.790  1.00  0.00
ATOM   3914  CZ  PHE A 381     101.300  67.040  31.470  1.00  0.00
ATOM   3915  HZ  PHE A 381     100.740  66.640  32.310  1.00  0.00
ATOM   3916  C   PHE A 381     105.360  68.730  28.260  1.00  0.00
ATOM   3917  O   PHE A 381     105.740  69.550  29.100  1.00  0.00
ATOM   3918  N   TYR A 382     106.140  67.700  27.940  1.00  0.00
ATOM   3919  H   TYR A 382     106.030  67.180  27.090  1.00  0.00
ATOM   3920  CA  TYR A 382     107.150  67.200  28.870  1.00  0.00
ATOM   3921  CB  TYR A 382     107.670  65.820  28.440  1.00  0.00
ATOM   3922  CG  TYR A 382     108.640  65.160  29.420  1.00  0.00
ATOM   3923  CD1 TYR A 382     108.040  64.600  30.540  1.00  0.00
ATOM   3924  HD1 TYR A 382     106.980  64.750  30.770  1.00  0.00
ATOM   3925  CD2 TYR A 382     110.020  65.280  29.380  1.00  0.00
ATOM   3926  HD2 TYR A 382     110.490  65.600  28.450  1.00  0.00
ATOM   3927  CE1 TYR A 382     108.830  64.170  31.600  1.00  0.00
ATOM   3928  HE1 TYR A 382     108.430  63.800  32.550  1.00  0.00
ATOM   3929  CE2 TYR A 382     110.820  64.800  30.420  1.00  0.00
ATOM   3930  HE2 TYR A 382     111.880  65.000  30.560  1.00  0.00
ATOM   3931  CZ  TYR A 382     110.220  64.260  31.550  1.00  0.00
ATOM   3932  OH  TYR A 382     110.870  64.180  32.740  1.00  0.00
ATOM   3933  HH  TYR A 382     111.810  64.020  32.440  1.00  0.00
ATOM   3934  C   TYR A 382     108.340  68.140  29.110  1.00  0.00
ATOM   3935  O   TYR A 382     108.560  68.430  30.280  1.00  0.00
ATOM   3936  N   SER A 383     108.940  68.720  28.070  1.00  0.00
ATOM   3937  H   SER A 383     108.740  68.470  27.130  1.00  0.00
ATOM   3938  CA  SER A 383     110.040  69.680  28.190  1.00  0.00
ATOM   3939  CB  SER A 383     110.380  70.350  26.860  1.00  0.00
ATOM   3940  OG  SER A 383     110.750  69.340  25.920  1.00  0.00
ATOM   3941  HG  SER A 383     111.600  68.990  26.320  1.00  0.00
ATOM   3942  C   SER A 383     110.040  70.670  29.360  1.00  0.00
ATOM   3943  O   SER A 383     110.960  70.760  30.170  1.00  0.00
ATOM   3944  N   ALA A 384     108.980  71.460  29.480  1.00  0.00
ATOM   3945  H   ALA A 384     108.280  71.480  28.770  1.00  0.00
ATOM   3946  CA  ALA A 384     108.670  72.410  30.550  1.00  0.00
ATOM   3947  CB  ALA A 384     108.740  73.850  30.020  1.00  0.00
ATOM   3948  C   ALA A 384     107.470  72.040  31.430  1.00  0.00
ATOM   3949  O   ALA A 384     107.610  71.820  32.630  1.00  0.00
ATOM   3950  N   PHE A 385     106.310  71.860  30.810  1.00  0.00
ATOM   3951  H   PHE A 385     106.220  71.560  29.860  1.00  0.00
ATOM   3952  CA  PHE A 385     105.080  71.610  31.570  1.00  0.00
ATOM   3953  CB  PHE A 385     103.860  71.560  30.650  1.00  0.00
ATOM   3954  CG  PHE A 385     102.670  72.170  31.390  1.00  0.00
ATOM   3955  CD1 PHE A 385     101.400  71.630  31.190  1.00  0.00
ATOM   3956  HD1 PHE A 385     101.280  70.930  30.370  1.00  0.00
ATOM   3957  CD2 PHE A 385     102.780  73.270  32.230  1.00  0.00
ATOM   3958  HD2 PHE A 385     103.720  73.810  32.270  1.00  0.00
ATOM   3959  CE1 PHE A 385     100.280  72.090  31.870  1.00  0.00
ATOM   3960  HE1 PHE A 385      99.310  71.660  31.610  1.00  0.00
ATOM   3961  CE2 PHE A 385     101.670  73.730  32.940  1.00  0.00
ATOM   3962  HE2 PHE A 385     101.640  74.580  33.620  1.00  0.00
ATOM   3963  CZ  PHE A 385     100.430  73.110  32.800  1.00  0.00
ATOM   3964  HZ  PHE A 385      99.630  73.210  33.530  1.00  0.00
ATOM   3965  C   PHE A 385     105.020  70.450  32.570  1.00  0.00
ATOM   3966  O   PHE A 385     104.650  70.710  33.710  1.00  0.00
ATOM   3967  N   SER A 386     105.720  69.370  32.260  1.00  0.00
ATOM   3968  H   SER A 386     106.240  69.230  31.410  1.00  0.00
ATOM   3969  CA  SER A 386     105.650  68.180  33.130  1.00  0.00
ATOM   3970  CB  SER A 386     106.430  66.990  32.570  1.00  0.00
ATOM   3971  OG  SER A 386     107.840  67.240  32.550  1.00  0.00
ATOM   3972  HG  SER A 386     108.020  67.820  31.750  1.00  0.00
ATOM   3973  C   SER A 386     106.050  68.440  34.580  1.00  0.00
ATOM   3974  O   SER A 386     105.430  67.870  35.470  1.00  0.00
ATOM   3975  N   LYS A 387     106.950  69.380  34.850  1.00  0.00
ATOM   3976  H   LYS A 387     107.320  70.060  34.220  1.00  0.00
ATOM   3977  CA  LYS A 387     107.460  69.470  36.230  1.00  0.00
ATOM   3978  CB  LYS A 387     108.780  70.240  36.240  1.00  0.00
ATOM   3979  CG  LYS A 387     109.860  69.920  37.290  1.00  0.00
ATOM   3980  CD  LYS A 387     111.100  70.650  36.770  1.00  0.00
ATOM   3981  CE  LYS A 387     112.250  70.370  37.750  1.00  0.00
ATOM   3982  NZ  LYS A 387     113.470  70.700  37.000  1.00  0.00
ATOM   3983  HZ1 LYS A 387     113.510  71.690  36.880  1.00  0.00
ATOM   3984  HZ2 LYS A 387     114.240  70.410  37.570  1.00  0.00
ATOM   3985  HZ3 LYS A 387     113.510  70.300  36.080  1.00  0.00
ATOM   3986  C   LYS A 387     106.490  70.070  37.240  1.00  0.00
ATOM   3987  O   LYS A 387     106.240  69.440  38.270  1.00  0.00
ATOM   3988  N   ASN A 388     105.660  70.990  36.760  1.00  0.00
ATOM   3989  H   ASN A 388     105.970  71.610  36.040  1.00  0.00
ATOM   3990  CA  ASN A 388     104.530  71.550  37.530  1.00  0.00
ATOM   3991  CB  ASN A 388     103.800  72.530  36.600  1.00  0.00
ATOM   3992  CG  ASN A 388     104.670  73.570  35.910  1.00  0.00
ATOM   3993  OD1 ASN A 388     105.140  74.470  36.600  1.00  0.00
ATOM   3994  ND2 ASN A 388     105.210  73.290  34.720  1.00  0.00
ATOM   3995 1HD2 ASN A 388     105.010  72.390  34.320  1.00  0.00
ATOM   3996 2HD2 ASN A 388     105.340  74.050  34.100  1.00  0.00
ATOM   3997  C   ASN A 388     103.550  70.440  37.900  1.00  0.00
ATOM   3998  O   ASN A 388     103.150  70.200  39.040  1.00  0.00
ATOM   3999  N   ILE A 389     103.340  69.580  36.900  1.00  0.00
ATOM   4000  H   ILE A 389     103.800  69.690  36.020  1.00  0.00
ATOM   4001  CA  ILE A 389     102.450  68.410  36.920  1.00  0.00
ATOM   4002  CB  ILE A 389     102.260  67.870  35.500  1.00  0.00
ATOM   4003  CG1 ILE A 389     101.070  68.600  34.870  1.00  0.00
ATOM   4004  CG2 ILE A 389     102.240  66.360  35.270  1.00  0.00
ATOM   4005  CD  ILE A 389     101.730  69.630  33.940  1.00  0.00
ATOM   4006  C   ILE A 389     103.020  67.400  37.920  1.00  0.00
ATOM   4007  O   ILE A 389     102.390  67.270  38.960  1.00  0.00
ATOM   4008  N   LYS A 390     104.300  67.050  37.800  1.00  0.00
ATOM   4009  H   LYS A 390     104.810  67.180  36.940  1.00  0.00
ATOM   4010  CA  LYS A 390     105.060  66.280  38.800  1.00  0.00
ATOM   4011  CB  LYS A 390     106.530  66.200  38.390  1.00  0.00
ATOM   4012  CG  LYS A 390     106.860  64.940  37.590  1.00  0.00
ATOM   4013  CD  LYS A 390     108.270  64.780  37.020  1.00  0.00
ATOM   4014  CE  LYS A 390     108.600  65.600  35.770  1.00  0.00
ATOM   4015  NZ  LYS A 390     110.000  65.400  35.360  1.00  0.00
ATOM   4016  HZ1 LYS A 390     110.000  65.800  34.440  1.00  0.00
ATOM   4017  HZ2 LYS A 390     110.630  65.870  35.970  1.00  0.00
ATOM   4018  HZ3 LYS A 390     110.040  64.400  35.400  1.00  0.00
ATOM   4019  C   LYS A 390     105.030  66.830  40.220  1.00  0.00
ATOM   4020  O   LYS A 390     105.080  66.060  41.180  1.00  0.00
ATOM   4021  N   LEU A 391     105.100  68.140  40.440  1.00  0.00
ATOM   4022  H   LEU A 391     105.160  68.770  39.670  1.00  0.00
ATOM   4023  CA  LEU A 391     104.950  68.770  41.760  1.00  0.00
ATOM   4024  CB  LEU A 391     105.180  70.260  41.490  1.00  0.00
ATOM   4025  CG  LEU A 391     105.080  71.340  42.580  1.00  0.00
ATOM   4026  CD1 LEU A 391     106.080  71.170  43.730  1.00  0.00
ATOM   4027  CD2 LEU A 391     105.090  72.730  41.950  1.00  0.00
ATOM   4028  C   LEU A 391     103.590  68.640  42.460  1.00  0.00
ATOM   4029  O   LEU A 391     103.570  68.880  43.670  1.00  0.00
ATOM   4030  N   GLY A 392     102.580  68.540  41.600  1.00  0.00
ATOM   4031  H   GLY A 392     102.720  68.550  40.610  1.00  0.00
ATOM   4032  CA  GLY A 392     101.190  68.570  42.070  1.00  0.00
ATOM   4033  C   GLY A 392     100.370  67.300  41.860  1.00  0.00
ATOM   4034  O   GLY A 392      99.760  66.790  42.810  1.00  0.00
ATOM   4035  N   VAL A 393     100.630  66.630  40.740  1.00  0.00
ATOM   4036  H   VAL A 393     101.380  66.900  40.150  1.00  0.00
ATOM   4037  CA  VAL A 393     100.020  65.330  40.410  1.00  0.00
ATOM   4038  CB  VAL A 393     100.010  64.950  38.930  1.00  0.00
ATOM   4039  CG1 VAL A 393      99.160  63.700  38.640  1.00  0.00
ATOM   4040  CG2 VAL A 393      99.420  66.050  38.050  1.00  0.00
ATOM   4041  C   VAL A 393     100.700  64.200  41.180  1.00  0.00
ATOM   4042  O   VAL A 393     101.730  63.700  40.730  1.00  0.00
ATOM   4043  N   HIS A 394     100.150  63.810  42.320  1.00  0.00
ATOM   4044  H   HIS A 394      99.290  64.260  42.570  1.00  0.00
ATOM   4045  CA  HIS A 394     100.630  62.780  43.250  1.00  0.00
ATOM   4046  CB  HIS A 394     101.150  63.380  44.550  1.00  0.00
ATOM   4047  CG  HIS A 394     102.380  64.280  44.370  1.00  0.00
ATOM   4048  ND1 HIS A 394     102.540  65.430  45.020  1.00  0.00
ATOM   4049  CD2 HIS A 394     103.370  64.170  43.490  1.00  0.00
ATOM   4050  CE1 HIS A 394     103.650  66.000  44.570  1.00  0.00
ATOM   4051  NE2 HIS A 394     104.150  65.240  43.600  1.00  0.00
ATOM   4052  HE2 HIS A 394     104.940  65.460  43.030  1.00  0.00
ATOM   4053  C   HIS A 394      99.630  61.660  43.530  1.00  0.00
ATOM   4054  O   HIS A 394     100.060  60.510  43.530  1.00  0.00
ATOM   4055  N   GLU A 395      98.400  61.960  43.970  1.00  0.00
ATOM   4056  H   GLU A 395      97.950  62.800  43.670  1.00  0.00
ATOM   4057  CA  GLU A 395      97.440  61.010  44.560  1.00  0.00
ATOM   4058  CB  GLU A 395      96.780  61.640  45.790  1.00  0.00
ATOM   4059  CG  GLU A 395      97.860  61.920  46.850  1.00  0.00
ATOM   4060  CD  GLU A 395      97.130  62.420  48.090  1.00  0.00
ATOM   4061  OE1 GLU A 395      96.560  61.540  48.770  1.00  0.00
ATOM   4062  OE2 GLU A 395      96.850  63.630  48.260  1.00  0.00
ATOM   4063  C   GLU A 395      96.350  60.840  43.500  1.00  0.00
ATOM   4064  O   GLU A 395      96.010  59.690  43.210  1.00  0.00
ATOM   4065  N   ASP A 396      95.520  61.840  43.270  1.00  0.00
ATOM   4066  H   ASP A 396      95.320  62.570  43.930  1.00  0.00
ATOM   4067  CA  ASP A 396      94.570  61.820  42.140  1.00  0.00
ATOM   4068  CB  ASP A 396      93.520  62.920  42.320  1.00  0.00
ATOM   4069  CG  ASP A 396      92.740  62.840  43.640  1.00  0.00
ATOM   4070  OD1 ASP A 396      93.030  63.590  44.590  1.00  0.00
ATOM   4071  OD2 ASP A 396      91.860  61.950  43.680  1.00  0.00
ATOM   4072  C   ASP A 396      95.410  62.120  40.900  1.00  0.00
ATOM   4073  O   ASP A 396      96.190  63.070  40.800  1.00  0.00
ATOM   4074  N   THR A 397      94.890  61.500  39.850  1.00  0.00
ATOM   4075  H   THR A 397      93.950  61.160  39.800  1.00  0.00
ATOM   4076  CA  THR A 397      95.520  61.400  38.520  1.00  0.00
ATOM   4077  CB  THR A 397      95.770  59.990  37.990  1.00  0.00
ATOM   4078  OG1 THR A 397      94.760  59.030  38.290  1.00  0.00
ATOM   4079  HG1 THR A 397      95.080  58.620  39.150  1.00  0.00
ATOM   4080  CG2 THR A 397      97.170  59.530  38.420  1.00  0.00
ATOM   4081  C   THR A 397      94.840  62.090  37.340  1.00  0.00
ATOM   4082  O   THR A 397      93.620  62.270  37.350  1.00  0.00
ATOM   4083  N   GLN A 398      95.630  62.540  36.370  1.00  0.00
ATOM   4084  H   GLN A 398      96.610  62.370  36.470  1.00  0.00
ATOM   4085  CA  GLN A 398      95.180  62.850  35.010  1.00  0.00
ATOM   4086  CB  GLN A 398      95.830  64.150  34.520  1.00  0.00
ATOM   4087  CG  GLN A 398      95.340  65.420  35.220  1.00  0.00
ATOM   4088  CD  GLN A 398      93.940  65.790  34.730  1.00  0.00
ATOM   4089  OE1 GLN A 398      92.810  65.450  35.080  1.00  0.00
ATOM   4090  NE2 GLN A 398      94.000  66.870  33.950  1.00  0.00
ATOM   4091 1HE2 GLN A 398      94.840  67.240  33.550  1.00  0.00
ATOM   4092 2HE2 GLN A 398      93.090  67.240  33.760  1.00  0.00
ATOM   4093  C   GLN A 398      95.560  61.750  34.010  1.00  0.00
ATOM   4094  O   GLN A 398      96.530  61.740  33.260  1.00  0.00
ATOM   4095  N   ASN A 399      94.870  60.640  34.260  1.00  0.00
ATOM   4096  H   ASN A 399      94.060  60.650  34.840  1.00  0.00
ATOM   4097  CA  ASN A 399      94.960  59.370  33.530  1.00  0.00
ATOM   4098  CB  ASN A 399      94.420  59.590  32.110  1.00  0.00
ATOM   4099  CG  ASN A 399      94.140  58.350  31.260  1.00  0.00
ATOM   4100  OD1 ASN A 399      95.100  57.740  30.790  1.00  0.00
ATOM   4101  ND2 ASN A 399      92.960  57.970  30.780  1.00  0.00
ATOM   4102 1HD2 ASN A 399      92.160  58.560  30.840  1.00  0.00
ATOM   4103 2HD2 ASN A 399      92.870  56.990  30.610  1.00  0.00
ATOM   4104  C   ASN A 399      96.370  58.780  33.480  1.00  0.00
ATOM   4105  O   ASN A 399      97.320  59.320  32.910  1.00  0.00
ATOM   4106  N   ARG A 400      96.420  57.630  34.150  1.00  0.00
ATOM   4107  H   ARG A 400      95.630  57.210  34.600  1.00  0.00
ATOM   4108  CA  ARG A 400      97.650  56.840  34.280  1.00  0.00
ATOM   4109  CB  ARG A 400      97.440  55.700  35.280  1.00  0.00
ATOM   4110  CG  ARG A 400      97.470  56.330  36.670  1.00  0.00
ATOM   4111  CD  ARG A 400      97.150  55.170  37.610  1.00  0.00
ATOM   4112  NE  ARG A 400      97.150  55.720  38.970  1.00  0.00
ATOM   4113  HE  ARG A 400      97.330  56.700  39.060  1.00  0.00
ATOM   4114  CZ  ARG A 400      97.020  54.980  40.080  1.00  0.00
ATOM   4115  NH1 ARG A 400      96.870  53.650  40.120  1.00  0.00
ATOM   4116 1HH1 ARG A 400      96.920  53.130  39.260  1.00  0.00
ATOM   4117 2HH1 ARG A 400      96.780  53.150  40.980  1.00  0.00
ATOM   4118  NH2 ARG A 400      97.450  55.460  41.250  1.00  0.00
ATOM   4119 1HH2 ARG A 400      98.040  56.260  41.330  1.00  0.00
ATOM   4120 2HH2 ARG A 400      97.000  55.140  42.090  1.00  0.00
ATOM   4121  C   ARG A 400      98.290  56.380  32.960  1.00  0.00
ATOM   4122  O   ARG A 400      99.510  56.480  32.920  1.00  0.00
ATOM   4123  N   ALA A 401      97.590  55.670  32.080  1.00  0.00
ATOM   4124  H   ALA A 401      96.850  55.040  32.300  1.00  0.00
ATOM   4125  CA  ALA A 401      98.140  55.480  30.730  1.00  0.00
ATOM   4126  CB  ALA A 401      97.150  54.670  29.890  1.00  0.00
ATOM   4127  C   ALA A 401      98.660  56.760  30.050  1.00  0.00
ATOM   4128  O   ALA A 401      99.660  56.700  29.340  1.00  0.00
ATOM   4129  N   ALA A 402      97.890  57.840  30.190  1.00  0.00
ATOM   4130  H   ALA A 402      97.080  57.780  30.760  1.00  0.00
ATOM   4131  CA  ALA A 402      98.270  59.110  29.570  1.00  0.00
ATOM   4132  CB  ALA A 402      97.210  60.200  29.730  1.00  0.00
ATOM   4133  C   ALA A 402      99.590  59.650  30.130  1.00  0.00
ATOM   4134  O   ALA A 402     100.540  59.830  29.370  1.00  0.00
ATOM   4135  N   LEU A 403      99.730  59.790  31.450  1.00  0.00
ATOM   4136  H   LEU A 403      98.910  59.590  31.980  1.00  0.00
ATOM   4137  CA  LEU A 403     100.910  60.110  32.260  1.00  0.00
ATOM   4138  CB  LEU A 403     100.620  59.990  33.760  1.00  0.00
ATOM   4139  CG  LEU A 403      99.690  61.030  34.390  1.00  0.00
ATOM   4140  CD1 LEU A 403      99.330  60.590  35.810  1.00  0.00
ATOM   4141  CD2 LEU A 403     100.470  62.330  34.620  1.00  0.00
ATOM   4142  C   LEU A 403     102.100  59.220  31.900  1.00  0.00
ATOM   4143  O   LEU A 403     103.240  59.680  31.830  1.00  0.00
ATOM   4144  N   ALA A 404     102.000  57.890  31.890  1.00  0.00
ATOM   4145  H   ALA A 404     101.370  57.330  32.440  1.00  0.00
ATOM   4146  CA  ALA A 404     103.040  57.120  31.200  1.00  0.00
ATOM   4147  CB  ALA A 404     102.500  55.720  30.940  1.00  0.00
ATOM   4148  C   ALA A 404     103.590  57.720  29.900  1.00  0.00
ATOM   4149  O   ALA A 404     104.810  57.750  29.710  1.00  0.00
ATOM   4150  N   LYS A 405     102.780  58.150  28.940  1.00  0.00
ATOM   4151  H   LYS A 405     101.780  58.100  29.000  1.00  0.00
ATOM   4152  CA  LYS A 405     103.320  58.870  27.780  1.00  0.00
ATOM   4153  CB  LYS A 405     102.140  59.090  26.830  1.00  0.00
ATOM   4154  CG  LYS A 405     101.430  57.780  26.520  1.00  0.00
ATOM   4155  CD  LYS A 405     100.060  57.960  25.860  1.00  0.00
ATOM   4156  CE  LYS A 405      99.250  56.690  25.570  1.00  0.00
ATOM   4157  NZ  LYS A 405      99.700  55.960  24.380  1.00  0.00
ATOM   4158  HZ1 LYS A 405     100.620  55.580  24.470  1.00  0.00
ATOM   4159  HZ2 LYS A 405      99.070  55.200  24.230  1.00  0.00
ATOM   4160  HZ3 LYS A 405      99.640  56.640  23.650  1.00  0.00
ATOM   4161  C   LYS A 405     103.940  60.220  28.130  1.00  0.00
ATOM   4162  O   LYS A 405     105.030  60.480  27.630  1.00  0.00
ATOM   4163  N   LEU A 406     103.200  61.130  28.750  1.00  0.00
ATOM   4164  H   LEU A 406     102.270  60.900  29.040  1.00  0.00
ATOM   4165  CA  LEU A 406     103.580  62.510  29.110  1.00  0.00
ATOM   4166  CB  LEU A 406     102.570  62.980  30.160  1.00  0.00
ATOM   4167  CG  LEU A 406     101.160  63.210  29.610  1.00  0.00
ATOM   4168  CD1 LEU A 406     100.210  63.430  30.790  1.00  0.00
ATOM   4169  CD2 LEU A 406     101.220  64.310  28.550  1.00  0.00
ATOM   4170  C   LEU A 406     105.040  62.570  29.560  1.00  0.00
ATOM   4171  O   LEU A 406     105.800  63.430  29.130  1.00  0.00
ATOM   4172  N   LEU A 407     105.230  61.760  30.590  1.00  0.00
ATOM   4173  H   LEU A 407     104.550  61.100  30.920  1.00  0.00
ATOM   4174  CA  LEU A 407     106.550  61.650  31.250  1.00  0.00
ATOM   4175  CB  LEU A 407     106.230  60.870  32.530  1.00  0.00
ATOM   4176  CG  LEU A 407     105.260  61.490  33.530  1.00  0.00
ATOM   4177  CD1 LEU A 407     105.180  60.520  34.710  1.00  0.00
ATOM   4178  CD2 LEU A 407     105.630  62.860  34.090  1.00  0.00
ATOM   4179  C   LEU A 407     107.600  60.910  30.420  1.00  0.00
ATOM   4180  O   LEU A 407     107.480  59.690  30.390  1.00  0.00
ATOM   4181  N   ARG A 408     108.690  61.590  30.070  1.00  0.00
ATOM   4182  H   ARG A 408     108.900  62.450  30.530  1.00  0.00
ATOM   4183  CA  ARG A 408     109.670  61.050  29.120  1.00  0.00
ATOM   4184  CB  ARG A 408     109.690  62.040  27.960  1.00  0.00
ATOM   4185  CG  ARG A 408     108.710  61.750  26.820  1.00  0.00
ATOM   4186  CD  ARG A 408     108.740  62.740  25.650  1.00  0.00
ATOM   4187  NE  ARG A 408     109.510  62.410  24.450  1.00  0.00
ATOM   4188  HE  ARG A 408     110.430  62.800  24.500  1.00  0.00
ATOM   4189  CZ  ARG A 408     109.090  61.930  23.270  1.00  0.00
ATOM   4190  NH1 ARG A 408     107.810  61.830  22.900  1.00  0.00
ATOM   4191 1HH1 ARG A 408     107.110  62.090  23.570  1.00  0.00
ATOM   4192 2HH1 ARG A 408     107.570  61.740  21.940  1.00  0.00
ATOM   4193  NH2 ARG A 408     109.990  61.200  22.590  1.00  0.00
ATOM   4194 1HH2 ARG A 408     110.920  61.170  22.960  1.00  0.00
ATOM   4195 2HH2 ARG A 408     109.810  60.660  21.770  1.00  0.00
ATOM   4196  C   ARG A 408     111.060  60.900  29.740  1.00  0.00
ATOM   4197  O   ARG A 408     111.840  61.840  29.910  1.00  0.00
ATOM   4198  N   TYR A 409     111.430  59.620  29.880  1.00  0.00
ATOM   4199  H   TYR A 409     111.050  58.880  29.330  1.00  0.00
ATOM   4200  CA  TYR A 409     112.750  59.330  30.450  1.00  0.00
ATOM   4201  CB  TYR A 409     112.630  58.890  31.910  1.00  0.00
ATOM   4202  CG  TYR A 409     111.950  59.940  32.790  1.00  0.00
ATOM   4203  CD1 TYR A 409     112.720  60.660  33.690  1.00  0.00
ATOM   4204  HD1 TYR A 409     113.790  60.480  33.780  1.00  0.00
ATOM   4205  CD2 TYR A 409     110.560  59.970  32.840  1.00  0.00
ATOM   4206  HD2 TYR A 409     109.980  59.430  32.090  1.00  0.00
ATOM   4207  CE1 TYR A 409     112.060  61.430  34.640  1.00  0.00
ATOM   4208  HE1 TYR A 409     112.650  61.890  35.430  1.00  0.00
ATOM   4209  CE2 TYR A 409     109.910  60.820  33.730  1.00  0.00
ATOM   4210  HE2 TYR A 409     108.820  60.800  33.760  1.00  0.00
ATOM   4211  CZ  TYR A 409     110.670  61.540  34.650  1.00  0.00
ATOM   4212  OH  TYR A 409     110.110  62.570  35.320  1.00  0.00
ATOM   4213  HH  TYR A 409     110.650  62.750  36.140  1.00  0.00
ATOM   4214  C   TYR A 409     113.610  58.240  29.810  1.00  0.00
ATOM   4215  O   TYR A 409     113.190  57.630  28.820  1.00  0.00
ATOM   4216  N   ASN A 410     114.920  58.360  30.030  1.00  0.00
ATOM   4217  H   ASN A 410     115.260  59.140  30.560  1.00  0.00
ATOM   4218  CA  ASN A 410     116.000  57.460  29.610  1.00  0.00
ATOM   4219  CB  ASN A 410     117.180  58.280  29.070  1.00  0.00
ATOM   4220  CG  ASN A 410     116.990  58.560  27.580  1.00  0.00
ATOM   4221  OD1 ASN A 410     116.510  57.770  26.770  1.00  0.00
ATOM   4222  ND2 ASN A 410     117.570  59.660  27.110  1.00  0.00
ATOM   4223 1HD2 ASN A 410     118.020  60.290  27.750  1.00  0.00
ATOM   4224 2HD2 ASN A 410     117.520  59.830  26.130  1.00  0.00
ATOM   4225  C   ASN A 410     116.500  56.550  30.740  1.00  0.00
ATOM   4226  O   ASN A 410     116.560  56.900  31.920  1.00  0.00
ATOM   4227  N   SER A 411     116.790  55.300  30.390  1.00  0.00
ATOM   4228  H   SER A 411     117.030  55.090  29.440  1.00  0.00
ATOM   4229  CA  SER A 411     117.180  54.260  31.350  1.00  0.00
ATOM   4230  CB  SER A 411     116.140  53.160  31.540  1.00  0.00
ATOM   4231  OG  SER A 411     115.700  52.760  30.240  1.00  0.00
ATOM   4232  HG  SER A 411     116.260  51.990  29.950  1.00  0.00
ATOM   4233  C   SER A 411     118.550  53.690  30.990  1.00  0.00
ATOM   4234  O   SER A 411     119.060  53.830  29.880  1.00  0.00
ATOM   4235  N   THR A 412     119.080  53.080  32.060  1.00  0.00
ATOM   4236  H   THR A 412     118.580  52.940  32.910  1.00  0.00
ATOM   4237  CA  THR A 412     120.270  52.230  31.960  1.00  0.00
ATOM   4238  CB  THR A 412     120.010  50.940  32.730  1.00  0.00
ATOM   4239  OG1 THR A 412     118.690  50.420  32.540  1.00  0.00
ATOM   4240  HG1 THR A 412     118.730  49.960  31.660  1.00  0.00
ATOM   4241  CG2 THR A 412     120.360  51.070  34.220  1.00  0.00
ATOM   4242  C   THR A 412     121.030  52.030  30.640  1.00  0.00
ATOM   4243  O   THR A 412     122.240  52.180  30.570  1.00  0.00
ATOM   4244  N   LYS A 413     120.400  51.290  29.730  1.00  0.00
ATOM   4245  H   LYS A 413     119.480  50.910  29.810  1.00  0.00
ATOM   4246  CA  LYS A 413     120.910  51.070  28.370  1.00  0.00
ATOM   4247  CB  LYS A 413     120.880  49.620  27.870  1.00  0.00
ATOM   4248  CG  LYS A 413     121.900  48.730  28.580  1.00  0.00
ATOM   4249  CD  LYS A 413     121.880  47.320  28.000  1.00  0.00
ATOM   4250  CE  LYS A 413     122.920  46.340  28.550  1.00  0.00
ATOM   4251  NZ  LYS A 413     124.010  46.310  27.560  1.00  0.00
ATOM   4252  HZ1 LYS A 413     124.710  45.800  28.060  1.00  0.00
ATOM   4253  HZ2 LYS A 413     123.740  45.870  26.700  1.00  0.00
ATOM   4254  HZ3 LYS A 413     124.380  47.210  27.330  1.00  0.00
ATOM   4255  C   LYS A 413     120.250  51.950  27.310  1.00  0.00
ATOM   4256  O   LYS A 413     120.950  52.490  26.460  1.00  0.00
ATOM   4257  N   SER A 414     118.920  51.990  27.400  1.00  0.00
ATOM   4258  H   SER A 414     118.420  51.360  28.000  1.00  0.00
ATOM   4259  CA  SER A 414     118.070  52.880  26.600  1.00  0.00
ATOM   4260  CB  SER A 414     116.640  52.390  26.850  1.00  0.00
ATOM   4261  OG  SER A 414     116.440  51.060  26.350  1.00  0.00
ATOM   4262  HG  SER A 414     116.210  50.530  27.170  1.00  0.00
ATOM   4263  C   SER A 414     118.330  54.330  27.010  1.00  0.00
ATOM   4264  O   SER A 414     117.490  54.960  27.650  1.00  0.00
ATOM   4265  N   VAL A 415     119.410  54.920  26.510  1.00  0.00
ATOM   4266  H   VAL A 415     120.090  54.490  25.920  1.00  0.00
ATOM   4267  CA  VAL A 415     119.780  56.290  26.910  1.00  0.00
ATOM   4268  CB  VAL A 415     120.840  56.100  27.990  1.00  0.00
ATOM   4269  CG1 VAL A 415     122.210  55.670  27.480  1.00  0.00
ATOM   4270  CG2 VAL A 415     120.920  57.200  29.060  1.00  0.00
ATOM   4271  C   VAL A 415     119.960  57.330  25.800  1.00  0.00
ATOM   4272  O   VAL A 415     120.380  58.430  26.150  1.00  0.00
ATOM   4273  N   ASP A 416     119.360  57.140  24.630  1.00  0.00
ATOM   4274  H   ASP A 416     118.930  56.290  24.350  1.00  0.00
ATOM   4275  CA  ASP A 416     119.570  58.120  23.550  1.00  0.00
ATOM   4276  CB  ASP A 416     119.590  57.480  22.160  1.00  0.00
ATOM   4277  CG  ASP A 416     120.570  56.340  21.930  1.00  0.00
ATOM   4278  OD1 ASP A 416     121.800  56.560  22.030  1.00  0.00
ATOM   4279  OD2 ASP A 416     120.200  55.270  21.400  1.00  0.00
ATOM   4280  C   ASP A 416     118.550  59.250  23.460  1.00  0.00
ATOM   4281  O   ASP A 416     118.850  60.400  23.780  1.00  0.00
ATOM   4282  N   GLU A 417     117.280  58.870  23.300  1.00  0.00
ATOM   4283  H   GLU A 417     117.030  57.990  23.710  1.00  0.00
ATOM   4284  CA  GLU A 417     116.210  59.870  23.200  1.00  0.00
ATOM   4285  CB  GLU A 417     115.270  59.540  22.030  1.00  0.00
ATOM   4286  CG  GLU A 417     114.060  60.420  21.710  1.00  0.00
ATOM   4287  CD  GLU A 417     114.380  61.830  21.220  1.00  0.00
ATOM   4288  OE1 GLU A 417     114.830  62.010  20.070  1.00  0.00
ATOM   4289  OE2 GLU A 417     114.060  62.810  21.920  1.00  0.00
ATOM   4290  C   GLU A 417     115.330  59.620  24.430  1.00  0.00
ATOM   4291  O   GLU A 417     115.000  58.490  24.790  1.00  0.00
ATOM   4292  N   LEU A 418     114.880  60.730  25.000  1.00  0.00
ATOM   4293  H   LEU A 418     115.150  61.650  24.710  1.00  0.00
ATOM   4294  CA  LEU A 418     113.790  60.630  25.980  1.00  0.00
ATOM   4295  CB  LEU A 418     113.570  61.910  26.770  1.00  0.00
ATOM   4296  CG  LEU A 418     114.850  62.420  27.450  1.00  0.00
ATOM   4297  CD1 LEU A 418     114.560  63.840  27.930  1.00  0.00
ATOM   4298  CD2 LEU A 418     115.240  61.520  28.620  1.00  0.00
ATOM   4299  C   LEU A 418     112.520  60.170  25.260  1.00  0.00
ATOM   4300  O   LEU A 418     111.970  60.750  24.320  1.00  0.00
ATOM   4301  N   THR A 419     112.200  58.910  25.550  1.00  0.00
ATOM   4302  H   THR A 419     112.920  58.370  25.990  1.00  0.00
ATOM   4303  CA  THR A 419     110.910  58.290  25.220  1.00  0.00
ATOM   4304  CB  THR A 419     110.990  57.140  24.220  1.00  0.00
ATOM   4305  OG1 THR A 419     111.770  56.010  24.630  1.00  0.00
ATOM   4306  HG1 THR A 419     111.650  55.360  23.880  1.00  0.00
ATOM   4307  CG2 THR A 419     111.590  57.720  22.940  1.00  0.00
ATOM   4308  C   THR A 419     110.020  58.070  26.450  1.00  0.00
ATOM   4309  O   THR A 419     110.490  58.180  27.590  1.00  0.00
ATOM   4310  N   SER A 420     108.730  57.890  26.210  1.00  0.00
ATOM   4311  H   SER A 420     108.330  57.850  25.300  1.00  0.00
ATOM   4312  CA  SER A 420     107.710  57.840  27.270  1.00  0.00
ATOM   4313  CB  SER A 420     106.360  57.520  26.630  1.00  0.00
ATOM   4314  OG  SER A 420     106.300  56.310  25.880  1.00  0.00
ATOM   4315  HG  SER A 420     105.760  56.430  25.040  1.00  0.00
ATOM   4316  C   SER A 420     108.080  56.710  28.230  1.00  0.00
ATOM   4317  O   SER A 420     108.820  55.750  27.980  1.00  0.00
ATOM   4318  N   LEU A 421     107.390  56.810  29.360  1.00  0.00
ATOM   4319  H   LEU A 421     106.990  57.660  29.710  1.00  0.00
ATOM   4320  CA  LEU A 421     107.280  55.730  30.350  1.00  0.00
ATOM   4321  CB  LEU A 421     106.710  56.190  31.690  1.00  0.00
ATOM   4322  CG  LEU A 421     107.690  57.030  32.510  1.00  0.00
ATOM   4323  CD1 LEU A 421     106.860  57.550  33.690  1.00  0.00
ATOM   4324  CD2 LEU A 421     109.030  56.420  32.940  1.00  0.00
ATOM   4325  C   LEU A 421     106.460  54.570  29.770  1.00  0.00
ATOM   4326  O   LEU A 421     106.730  53.430  30.150  1.00  0.00
ATOM   4327  N   THR A 422     105.580  54.810  28.810  1.00  0.00
ATOM   4328  H   THR A 422     105.280  55.760  28.690  1.00  0.00
ATOM   4329  CA  THR A 422     104.850  53.850  27.970  1.00  0.00
ATOM   4330  CB  THR A 422     103.770  54.530  27.120  1.00  0.00
ATOM   4331  OG1 THR A 422     102.760  55.050  27.990  1.00  0.00
ATOM   4332  HG1 THR A 422     101.910  54.550  28.130  1.00  0.00
ATOM   4333  CG2 THR A 422     103.140  53.410  26.300  1.00  0.00
ATOM   4334  C   THR A 422     105.830  53.080  27.070  1.00  0.00
ATOM   4335  O   THR A 422     105.910  51.880  27.290  1.00  0.00
ATOM   4336  N   ASP A 423     106.790  53.670  26.360  1.00  0.00
ATOM   4337  H   ASP A 423     106.820  54.660  26.240  1.00  0.00
ATOM   4338  CA  ASP A 423     107.960  52.930  25.850  1.00  0.00
ATOM   4339  CB  ASP A 423     108.750  53.790  24.870  1.00  0.00
ATOM   4340  CG  ASP A 423     108.210  54.170  23.490  1.00  0.00
ATOM   4341  OD1 ASP A 423     108.340  55.380  23.200  1.00  0.00
ATOM   4342  OD2 ASP A 423     107.860  53.280  22.680  1.00  0.00
ATOM   4343  C   ASP A 423     108.860  52.180  26.840  1.00  0.00
ATOM   4344  O   ASP A 423     109.160  51.010  26.640  1.00  0.00
ATOM   4345  N   TYR A 424     109.150  52.730  28.010  1.00  0.00
ATOM   4346  H   TYR A 424     108.590  53.500  28.330  1.00  0.00
ATOM   4347  CA  TYR A 424     109.940  52.090  29.070  1.00  0.00
ATOM   4348  CB  TYR A 424     110.290  53.080  30.180  1.00  0.00
ATOM   4349  CG  TYR A 424     110.690  52.460  31.520  1.00  0.00
ATOM   4350  CD1 TYR A 424     112.000  52.150  31.840  1.00  0.00
ATOM   4351  HD1 TYR A 424     112.780  52.540  31.170  1.00  0.00
ATOM   4352  CD2 TYR A 424     109.700  52.280  32.480  1.00  0.00
ATOM   4353  HD2 TYR A 424     108.720  52.740  32.300  1.00  0.00
ATOM   4354  CE1 TYR A 424     112.390  51.610  33.060  1.00  0.00
ATOM   4355  HE1 TYR A 424     113.460  51.380  33.090  1.00  0.00
ATOM   4356  CE2 TYR A 424     110.030  51.660  33.670  1.00  0.00
ATOM   4357  HE2 TYR A 424     109.250  51.380  34.380  1.00  0.00
ATOM   4358  CZ  TYR A 424     111.360  51.330  33.940  1.00  0.00
ATOM   4359  OH  TYR A 424     111.770  50.660  35.050  1.00  0.00
ATOM   4360  HH  TYR A 424     112.670  50.230  35.030  1.00  0.00
ATOM   4361  C   TYR A 424     109.240  50.810  29.540  1.00  0.00
ATOM   4362  O   TYR A 424     109.900  49.770  29.510  1.00  0.00
ATOM   4363  N   VAL A 425     107.950  50.830  29.880  1.00  0.00
ATOM   4364  H   VAL A 425     107.410  51.670  29.880  1.00  0.00
ATOM   4365  CA  VAL A 425     107.140  49.640  30.200  1.00  0.00
ATOM   4366  CB  VAL A 425     105.830  49.920  30.930  1.00  0.00
ATOM   4367  CG1 VAL A 425     105.960  50.530  32.330  1.00  0.00
ATOM   4368  CG2 VAL A 425     104.830  50.850  30.220  1.00  0.00
ATOM   4369  C   VAL A 425     107.000  48.690  29.020  1.00  0.00
ATOM   4370  O   VAL A 425     107.150  47.510  29.350  1.00  0.00
ATOM   4371  N   THR A 426     106.780  49.120  27.780  1.00  0.00
ATOM   4372  H   THR A 426     106.580  50.080  27.570  1.00  0.00
ATOM   4373  CA  THR A 426     106.670  48.380  26.520  1.00  0.00
ATOM   4374  CB  THR A 426     105.980  49.000  25.300  1.00  0.00
ATOM   4375  OG1 THR A 426     106.560  50.250  24.910  1.00  0.00
ATOM   4376  HG1 THR A 426     105.840  50.770  24.460  1.00  0.00
ATOM   4377  CG2 THR A 426     104.480  49.140  25.560  1.00  0.00
ATOM   4378  C   THR A 426     107.890  47.610  26.010  1.00  0.00
ATOM   4379  O   THR A 426     107.760  46.460  25.600  1.00  0.00
ATOM   4380  N   ARG A 427     109.080  48.150  26.240  1.00  0.00
ATOM   4381  H   ARG A 427     109.200  49.130  26.410  1.00  0.00
ATOM   4382  CA  ARG A 427     110.320  47.370  26.210  1.00  0.00
ATOM   4383  CB  ARG A 427     111.550  48.170  26.630  1.00  0.00
ATOM   4384  CG  ARG A 427     111.980  49.210  25.580  1.00  0.00
ATOM   4385  CD  ARG A 427     113.330  49.870  25.820  1.00  0.00
ATOM   4386  NE  ARG A 427     113.400  50.860  26.910  1.00  0.00
ATOM   4387  HE  ARG A 427     113.850  50.480  27.710  1.00  0.00
ATOM   4388  CZ  ARG A 427     112.770  52.030  27.060  1.00  0.00
ATOM   4389  NH1 ARG A 427     112.090  52.560  26.040  1.00  0.00
ATOM   4390 1HH1 ARG A 427     112.020  52.120  25.140  1.00  0.00
ATOM   4391 2HH1 ARG A 427     111.620  53.450  26.120  1.00  0.00
ATOM   4392  NH2 ARG A 427     113.240  52.860  28.010  1.00  0.00
ATOM   4393 1HH2 ARG A 427     114.020  52.700  28.620  1.00  0.00
ATOM   4394 2HH2 ARG A 427     112.910  53.800  28.130  1.00  0.00
ATOM   4395  C   ARG A 427     110.230  46.160  27.140  1.00  0.00
ATOM   4396  O   ARG A 427     110.310  45.020  26.670  1.00  0.00
ATOM   4397  N   MET A 428     109.920  46.410  28.410  1.00  0.00
ATOM   4398  H   MET A 428     109.540  47.290  28.700  1.00  0.00
ATOM   4399  CA  MET A 428     109.900  45.430  29.510  1.00  0.00
ATOM   4400  CB  MET A 428     109.760  46.100  30.880  1.00  0.00
ATOM   4401  CG  MET A 428     110.840  47.020  31.430  1.00  0.00
ATOM   4402  SD  MET A 428     110.950  47.540  33.190  1.00  0.00
ATOM   4403  CE  MET A 428     109.230  47.880  33.510  1.00  0.00
ATOM   4404  C   MET A 428     108.820  44.380  29.270  1.00  0.00
ATOM   4405  O   MET A 428     107.660  44.770  29.240  1.00  0.00
ATOM   4406  N   PRO A 429     109.090  43.080  29.300  1.00  0.00
ATOM   4407  CA  PRO A 429     108.080  42.040  29.040  1.00  0.00
ATOM   4408  CB  PRO A 429     108.670  40.750  29.610  1.00  0.00
ATOM   4409  CG  PRO A 429     110.150  40.930  29.250  1.00  0.00
ATOM   4410  CD  PRO A 429     110.400  42.420  29.480  1.00  0.00
ATOM   4411  C   PRO A 429     106.770  42.230  29.800  1.00  0.00
ATOM   4412  O   PRO A 429     106.620  42.950  30.790  1.00  0.00
ATOM   4413  N   GLU A 430     105.770  41.480  29.340  1.00  0.00
ATOM   4414  H   GLU A 430     105.890  41.030  28.460  1.00  0.00
ATOM   4415  CA  GLU A 430     104.370  41.550  29.770  1.00  0.00
ATOM   4416  CB  GLU A 430     103.550  40.500  29.030  1.00  0.00
ATOM   4417  CG  GLU A 430     102.030  40.680  29.150  1.00  0.00
ATOM   4418  CD  GLU A 430     101.210  39.540  28.550  1.00  0.00
ATOM   4419  OE1 GLU A 430     100.390  39.900  27.680  1.00  0.00
ATOM   4420  OE2 GLU A 430     101.350  38.330  28.800  1.00  0.00
ATOM   4421  C   GLU A 430     104.180  41.490  31.290  1.00  0.00
ATOM   4422  O   GLU A 430     104.090  42.500  31.990  1.00  0.00
ATOM   4423  N   HIS A 431     104.810  40.400  31.700  1.00  0.00
ATOM   4424  H   HIS A 431     104.950  39.630  31.060  1.00  0.00
ATOM   4425  CA  HIS A 431     104.820  40.060  33.130  1.00  0.00
ATOM   4426  CB  HIS A 431     105.100  38.570  33.340  1.00  0.00
ATOM   4427  CG  HIS A 431     106.610  38.320  33.340  1.00  0.00
ATOM   4428  ND1 HIS A 431     107.490  38.760  32.440  1.00  0.00
ATOM   4429  CD2 HIS A 431     107.260  37.980  34.440  1.00  0.00
ATOM   4430  CE1 HIS A 431     108.680  38.730  33.030  1.00  0.00
ATOM   4431  NE2 HIS A 431     108.530  38.360  34.300  1.00  0.00
ATOM   4432  HE2 HIS A 431     109.230  38.370  35.010  1.00  0.00
ATOM   4433  C   HIS A 431     105.650  40.910  34.090  1.00  0.00
ATOM   4434  O   HIS A 431     105.290  40.980  35.270  1.00  0.00
ATOM   4435  N   GLN A 432     106.720  41.550  33.630  1.00  0.00
ATOM   4436  H   GLN A 432     106.980  41.390  32.670  1.00  0.00
ATOM   4437  CA  GLN A 432     107.700  42.330  34.400  1.00  0.00
ATOM   4438  CB  GLN A 432     108.970  42.580  33.580  1.00  0.00
ATOM   4439  CG  GLN A 432     110.250  42.850  34.370  1.00  0.00
ATOM   4440  CD  GLN A 432     110.110  43.880  35.490  1.00  0.00
ATOM   4441  OE1 GLN A 432     109.430  43.650  36.480  1.00  0.00
ATOM   4442  NE2 GLN A 432     110.830  44.980  35.250  1.00  0.00
ATOM   4443 1HE2 GLN A 432     111.400  44.990  34.430  1.00  0.00
ATOM   4444 2HE2 GLN A 432     110.890  45.740  35.890  1.00  0.00
ATOM   4445  C   GLN A 432     107.070  43.660  34.830  1.00  0.00
ATOM   4446  O   GLN A 432     106.940  44.660  34.120  1.00  0.00
ATOM   4447  N   LYS A 433     106.650  43.600  36.080  1.00  0.00
ATOM   4448  H   LYS A 433     106.790  42.790  36.660  1.00  0.00
ATOM   4449  CA  LYS A 433     105.850  44.710  36.610  1.00  0.00
ATOM   4450  CB  LYS A 433     104.520  44.280  37.230  1.00  0.00
ATOM   4451  CG  LYS A 433     103.460  43.940  36.180  1.00  0.00
ATOM   4452  CD  LYS A 433     102.250  43.160  36.700  1.00  0.00
ATOM   4453  CE  LYS A 433     101.180  42.840  35.660  1.00  0.00
ATOM   4454  NZ  LYS A 433     100.340  41.670  35.960  1.00  0.00
ATOM   4455  HZ1 LYS A 433     100.250  41.000  35.230  1.00  0.00
ATOM   4456  HZ2 LYS A 433     100.770  41.250  36.760  1.00  0.00
ATOM   4457  HZ3 LYS A 433      99.440  42.010  36.230  1.00  0.00
ATOM   4458  C   LYS A 433     106.550  45.750  37.480  1.00  0.00
ATOM   4459  O   LYS A 433     105.980  46.730  37.950  1.00  0.00
ATOM   4460  N   ASN A 434     107.880  45.650  37.450  1.00  0.00
ATOM   4461  H   ASN A 434     108.290  44.880  36.970  1.00  0.00
ATOM   4462  CA  ASN A 434     108.760  46.530  38.230  1.00  0.00
ATOM   4463  CB  ASN A 434     109.930  45.680  38.740  1.00  0.00
ATOM   4464  CG  ASN A 434     109.590  44.570  39.740  1.00  0.00
ATOM   4465  OD1 ASN A 434     109.180  44.620  40.900  1.00  0.00
ATOM   4466  ND2 ASN A 434     109.540  43.410  39.090  1.00  0.00
ATOM   4467 1HD2 ASN A 434     109.680  43.390  38.100  1.00  0.00
ATOM   4468 2HD2 ASN A 434     109.300  42.580  39.590  1.00  0.00
ATOM   4469  C   ASN A 434     109.250  47.800  37.530  1.00  0.00
ATOM   4470  O   ASN A 434     110.210  47.660  36.770  1.00  0.00
ATOM   4471  N   ILE A 435     108.840  48.960  38.030  1.00  0.00
ATOM   4472  H   ILE A 435     107.980  49.060  38.540  1.00  0.00
ATOM   4473  CA  ILE A 435     109.360  50.230  37.490  1.00  0.00
ATOM   4474  CB  ILE A 435     108.260  51.280  37.300  1.00  0.00
ATOM   4475  CG1 ILE A 435     107.150  50.740  36.390  1.00  0.00
ATOM   4476  CG2 ILE A 435     108.500  52.750  36.980  1.00  0.00
ATOM   4477  CD  ILE A 435     105.820  51.490  36.350  1.00  0.00
ATOM   4478  C   ILE A 435     110.430  50.670  38.490  1.00  0.00
ATOM   4479  O   ILE A 435     110.250  51.010  39.660  1.00  0.00
ATOM   4480  N   TYR A 436     111.570  50.890  37.840  1.00  0.00
ATOM   4481  H   TYR A 436     111.500  50.760  36.850  1.00  0.00
ATOM   4482  CA  TYR A 436     112.840  51.090  38.550  1.00  0.00
ATOM   4483  CB  TYR A 436     113.870  49.960  38.470  1.00  0.00
ATOM   4484  CG  TYR A 436     113.310  48.720  39.180  1.00  0.00
ATOM   4485  CD1 TYR A 436     113.770  47.470  38.760  1.00  0.00
ATOM   4486  HD1 TYR A 436     114.060  47.270  37.730  1.00  0.00
ATOM   4487  CD2 TYR A 436     112.630  48.740  40.390  1.00  0.00
ATOM   4488  HD2 TYR A 436     112.510  49.670  40.930  1.00  0.00
ATOM   4489  CE1 TYR A 436     113.410  46.290  39.400  1.00  0.00
ATOM   4490  HE1 TYR A 436     113.770  45.370  38.940  1.00  0.00
ATOM   4491  CE2 TYR A 436     112.230  47.590  41.060  1.00  0.00
ATOM   4492  HE2 TYR A 436     111.510  47.750  41.860  1.00  0.00
ATOM   4493  CZ  TYR A 436     112.650  46.360  40.570  1.00  0.00
ATOM   4494  OH  TYR A 436     112.210  45.260  41.240  1.00  0.00
ATOM   4495  HH  TYR A 436     112.280  44.410  40.720  1.00  0.00
ATOM   4496  C   TYR A 436     113.550  52.390  38.180  1.00  0.00
ATOM   4497  O   TYR A 436     113.990  52.590  37.050  1.00  0.00
ATOM   4498  N   TYR A 437     113.880  53.290  39.100  1.00  0.00
ATOM   4499  H   TYR A 437     113.800  53.110  40.080  1.00  0.00
ATOM   4500  CA  TYR A 437     114.470  54.610  38.830  1.00  0.00
ATOM   4501  CB  TYR A 437     113.290  55.590  38.750  1.00  0.00
ATOM   4502  CG  TYR A 437     112.590  55.590  40.110  1.00  0.00
ATOM   4503  CD1 TYR A 437     111.580  54.710  40.440  1.00  0.00
ATOM   4504  HD1 TYR A 437     111.510  53.760  39.900  1.00  0.00
ATOM   4505  CD2 TYR A 437     112.880  56.780  40.780  1.00  0.00
ATOM   4506  HD2 TYR A 437     113.730  57.400  40.480  1.00  0.00
ATOM   4507  CE1 TYR A 437     110.930  55.010  41.630  1.00  0.00
ATOM   4508  HE1 TYR A 437     110.340  54.240  42.130  1.00  0.00
ATOM   4509  CE2 TYR A 437     112.180  56.990  41.960  1.00  0.00
ATOM   4510  HE2 TYR A 437     112.480  57.870  42.530  1.00  0.00
ATOM   4511  CZ  TYR A 437     111.160  56.150  42.390  1.00  0.00
ATOM   4512  OH  TYR A 437     110.970  56.070  43.730  1.00  0.00
ATOM   4513  HH  TYR A 437     111.430  56.800  44.230  1.00  0.00
ATOM   4514  C   TYR A 437     115.550  54.980  39.850  1.00  0.00
ATOM   4515  O   TYR A 437     115.370  54.930  41.070  1.00  0.00
ATOM   4516  N   ILE A 438     116.650  55.540  39.360  1.00  0.00
ATOM   4517  H   ILE A 438     116.810  55.680  38.380  1.00  0.00
ATOM   4518  CA  ILE A 438     117.700  56.140  40.200  1.00  0.00
ATOM   4519  CB  ILE A 438     119.080  55.500  40.160  1.00  0.00
ATOM   4520  CG1 ILE A 438     119.470  55.270  38.700  1.00  0.00
ATOM   4521  CG2 ILE A 438     119.020  54.240  41.040  1.00  0.00
ATOM   4522  CD  ILE A 438     120.840  54.600  38.600  1.00  0.00
ATOM   4523  C   ILE A 438     117.880  57.640  39.980  1.00  0.00
ATOM   4524  O   ILE A 438     117.610  58.120  38.880  1.00  0.00
ATOM   4525  N   THR A 439     117.670  58.410  41.050  1.00  0.00
ATOM   4526  H   THR A 439     117.100  58.110  41.820  1.00  0.00
ATOM   4527  CA  THR A 439     117.590  59.870  41.160  1.00  0.00
ATOM   4528  CB  THR A 439     116.420  60.280  42.060  1.00  0.00
ATOM   4529  OG1 THR A 439     115.250  59.530  41.760  1.00  0.00
ATOM   4530  HG1 THR A 439     114.910  59.190  42.640  1.00  0.00
ATOM   4531  CG2 THR A 439     116.100  61.770  41.890  1.00  0.00
ATOM   4532  C   THR A 439     118.880  60.470  41.740  1.00  0.00
ATOM   4533  O   THR A 439     119.220  60.410  42.920  1.00  0.00
ATOM   4534  N   GLY A 440     119.750  60.830  40.800  1.00  0.00
ATOM   4535  H   GLY A 440     119.410  61.010  39.880  1.00  0.00
ATOM   4536  CA  GLY A 440     120.930  61.660  41.090  1.00  0.00
ATOM   4537  C   GLY A 440     120.560  63.140  41.120  1.00  0.00
ATOM   4538  O   GLY A 440     119.490  63.570  41.540  1.00  0.00
ATOM   4539  N   GLU A 441     121.550  64.020  40.970  1.00  0.00
ATOM   4540  H   GLU A 441     122.510  63.740  40.910  1.00  0.00
ATOM   4541  CA  GLU A 441     121.380  65.480  40.960  1.00  0.00
ATOM   4542  CB  GLU A 441     122.370  66.120  41.930  1.00  0.00
ATOM   4543  CG  GLU A 441     122.300  65.560  43.350  1.00  0.00
ATOM   4544  CD  GLU A 441     123.510  65.840  44.240  1.00  0.00
ATOM   4545  OE1 GLU A 441     124.420  64.980  44.170  1.00  0.00
ATOM   4546  OE2 GLU A 441     123.580  66.860  44.970  1.00  0.00
ATOM   4547  C   GLU A 441     121.690  66.080  39.590  1.00  0.00
ATOM   4548  O   GLU A 441     121.030  67.020  39.150  1.00  0.00
ATOM   4549  N   SER A 442     122.750  65.590  38.950  1.00  0.00
ATOM   4550  H   SER A 442     123.310  64.960  39.490  1.00  0.00
ATOM   4551  CA  SER A 442     123.210  65.870  37.580  1.00  0.00
ATOM   4552  CB  SER A 442     124.550  66.610  37.590  1.00  0.00
ATOM   4553  OG  SER A 442     125.520  65.870  36.850  1.00  0.00
ATOM   4554  HG  SER A 442     126.370  66.380  36.960  1.00  0.00
ATOM   4555  C   SER A 442     123.050  64.680  36.630  1.00  0.00
ATOM   4556  O   SER A 442     123.360  63.530  36.940  1.00  0.00
ATOM   4557  N   LEU A 443     122.610  64.950  35.410  1.00  0.00
ATOM   4558  H   LEU A 443     122.710  65.820  34.930  1.00  0.00
ATOM   4559  CA  LEU A 443     122.170  63.850  34.530  1.00  0.00
ATOM   4560  CB  LEU A 443     121.350  64.550  33.440  1.00  0.00
ATOM   4561  CG  LEU A 443     120.300  63.770  32.650  1.00  0.00
ATOM   4562  CD1 LEU A 443     119.440  62.880  33.550  1.00  0.00
ATOM   4563  CD2 LEU A 443     119.410  64.720  31.860  1.00  0.00
ATOM   4564  C   LEU A 443     123.300  62.930  34.070  1.00  0.00
ATOM   4565  O   LEU A 443     123.150  61.720  34.220  1.00  0.00
ATOM   4566  N   LYS A 444     124.440  63.530  33.750  1.00  0.00
ATOM   4567  H   LYS A 444     124.510  64.530  33.670  1.00  0.00
ATOM   4568  CA  LYS A 444     125.600  62.730  33.320  1.00  0.00
ATOM   4569  CB  LYS A 444     126.670  63.640  32.700  1.00  0.00
ATOM   4570  CG  LYS A 444     126.260  63.880  31.250  1.00  0.00
ATOM   4571  CD  LYS A 444     126.330  62.590  30.420  1.00  0.00
ATOM   4572  CE  LYS A 444     125.560  62.780  29.120  1.00  0.00
ATOM   4573  NZ  LYS A 444     125.600  61.510  28.380  1.00  0.00
ATOM   4574  HZ1 LYS A 444     125.630  60.690  28.950  1.00  0.00
ATOM   4575  HZ2 LYS A 444     124.890  61.400  27.690  1.00  0.00
ATOM   4576  HZ3 LYS A 444     126.470  61.500  27.890  1.00  0.00
ATOM   4577  C   LYS A 444     126.160  61.880  34.450  1.00  0.00
ATOM   4578  O   LYS A 444     126.440  60.680  34.410  1.00  0.00
ATOM   4579  N   ALA A 445     126.040  62.480  35.630  1.00  0.00
ATOM   4580  H   ALA A 445     125.630  63.400  35.570  1.00  0.00
ATOM   4581  CA  ALA A 445     126.340  61.900  36.950  1.00  0.00
ATOM   4582  CB  ALA A 445     126.070  62.920  38.060  1.00  0.00
ATOM   4583  C   ALA A 445     125.540  60.630  37.250  1.00  0.00
ATOM   4584  O   ALA A 445     126.150  59.570  37.240  1.00  0.00
ATOM   4585  N   VAL A 446     124.220  60.750  37.300  1.00  0.00
ATOM   4586  H   VAL A 446     123.860  61.680  37.230  1.00  0.00
ATOM   4587  CA  VAL A 446     123.270  59.650  37.500  1.00  0.00
ATOM   4588  CB  VAL A 446     121.810  60.080  37.670  1.00  0.00
ATOM   4589  CG1 VAL A 446     121.030  60.880  36.620  1.00  0.00
ATOM   4590  CG2 VAL A 446     120.980  59.000  38.370  1.00  0.00
ATOM   4591  C   VAL A 446     123.470  58.640  36.370  1.00  0.00
ATOM   4592  O   VAL A 446     123.690  57.470  36.670  1.00  0.00
ATOM   4593  N   GLU A 447     123.470  59.100  35.120  1.00  0.00
ATOM   4594  H   GLU A 447     123.480  60.070  34.900  1.00  0.00
ATOM   4595  CA  GLU A 447     123.790  58.230  33.970  1.00  0.00
ATOM   4596  CB  GLU A 447     124.040  59.060  32.710  1.00  0.00
ATOM   4597  CG  GLU A 447     123.920  58.180  31.460  1.00  0.00
ATOM   4598  CD  GLU A 447     124.230  58.820  30.110  1.00  0.00
ATOM   4599  OE1 GLU A 447     123.250  59.400  29.580  1.00  0.00
ATOM   4600  OE2 GLU A 447     125.410  58.830  29.700  1.00  0.00
ATOM   4601  C   GLU A 447     124.920  57.240  34.210  1.00  0.00
ATOM   4602  O   GLU A 447     124.750  56.040  33.990  1.00  0.00
ATOM   4603  N   LYS A 448     126.050  57.730  34.710  1.00  0.00
ATOM   4604  H   LYS A 448     126.160  58.710  34.880  1.00  0.00
ATOM   4605  CA  LYS A 448     127.250  56.900  34.920  1.00  0.00
ATOM   4606  CB  LYS A 448     128.380  57.470  34.060  1.00  0.00
ATOM   4607  CG  LYS A 448     128.680  58.960  34.210  1.00  0.00
ATOM   4608  CD  LYS A 448     129.960  59.380  33.490  1.00  0.00
ATOM   4609  CE  LYS A 448     130.230  60.850  33.790  1.00  0.00
ATOM   4610  NZ  LYS A 448     131.410  61.470  33.150  1.00  0.00
ATOM   4611  HZ1 LYS A 448     131.340  62.470  33.170  1.00  0.00
ATOM   4612  HZ2 LYS A 448     132.190  61.050  33.610  1.00  0.00
ATOM   4613  HZ3 LYS A 448     131.290  61.220  32.190  1.00  0.00
ATOM   4614  C   LYS A 448     127.630  56.690  36.390  1.00  0.00
ATOM   4615  O   LYS A 448     128.760  56.690  36.850  1.00  0.00
ATOM   4616  N   SER A 449     126.550  56.510  37.150  1.00  0.00
ATOM   4617  H   SER A 449     125.630  56.710  36.820  1.00  0.00
ATOM   4618  CA  SER A 449     126.700  56.150  38.560  1.00  0.00
ATOM   4619  CB  SER A 449     125.510  56.680  39.360  1.00  0.00
ATOM   4620  OG  SER A 449     125.840  58.020  39.750  1.00  0.00
ATOM   4621  HG  SER A 449     126.280  58.510  38.990  1.00  0.00
ATOM   4622  C   SER A 449     126.790  54.670  38.950  1.00  0.00
ATOM   4623  O   SER A 449     126.040  53.840  38.440  1.00  0.00
ATOM   4624  N   PRO A 450     127.630  54.380  39.940  1.00  0.00
ATOM   4625  CA  PRO A 450     127.570  53.050  40.570  1.00  0.00
ATOM   4626  CB  PRO A 450     128.550  53.230  41.730  1.00  0.00
ATOM   4627  CG  PRO A 450     129.620  54.160  41.180  1.00  0.00
ATOM   4628  CD  PRO A 450     128.780  55.170  40.380  1.00  0.00
ATOM   4629  C   PRO A 450     126.160  52.640  41.000  1.00  0.00
ATOM   4630  O   PRO A 450     125.390  53.340  41.650  1.00  0.00
ATOM   4631  N   PHE A 451     125.950  51.340  40.780  1.00  0.00
ATOM   4632  H   PHE A 451     126.740  50.760  40.610  1.00  0.00
ATOM   4633  CA  PHE A 451     124.600  50.750  40.700  1.00  0.00
ATOM   4634  CB  PHE A 451     124.000  51.350  39.420  1.00  0.00
ATOM   4635  CG  PHE A 451     122.540  50.970  39.170  1.00  0.00
ATOM   4636  CD1 PHE A 451     122.180  50.100  38.150  1.00  0.00
ATOM   4637  HD1 PHE A 451     122.690  50.100  37.190  1.00  0.00
ATOM   4638  CD2 PHE A 451     121.590  51.120  40.170  1.00  0.00
ATOM   4639  HD2 PHE A 451     121.710  52.000  40.800  1.00  0.00
ATOM   4640  CE1 PHE A 451     121.040  49.300  38.120  1.00  0.00
ATOM   4641  HE1 PHE A 451     120.770  48.660  37.280  1.00  0.00
ATOM   4642  CE2 PHE A 451     120.450  50.320  40.260  1.00  0.00
ATOM   4643  HE2 PHE A 451     119.940  50.230  41.220  1.00  0.00
ATOM   4644  CZ  PHE A 451     120.240  49.400  39.250  1.00  0.00
ATOM   4645  HZ  PHE A 451     119.490  48.630  39.460  1.00  0.00
ATOM   4646  C   PHE A 451     124.670  49.220  40.720  1.00  0.00
ATOM   4647  O   PHE A 451     125.610  48.660  41.290  1.00  0.00
ATOM   4648  N   LEU A 452     123.540  48.610  40.380  1.00  0.00
ATOM   4649  H   LEU A 452     122.690  49.080  40.140  1.00  0.00
ATOM   4650  CA  LEU A 452     123.400  47.150  40.380  1.00  0.00
ATOM   4651  CB  LEU A 452     122.210  46.550  41.130  1.00  0.00
ATOM   4652  CG  LEU A 452     122.180  46.610  42.660  1.00  0.00
ATOM   4653  CD1 LEU A 452     120.780  46.170  43.090  1.00  0.00
ATOM   4654  CD2 LEU A 452     123.330  45.830  43.310  1.00  0.00
ATOM   4655  C   LEU A 452     123.250  46.840  38.890  1.00  0.00
ATOM   4656  O   LEU A 452     122.180  46.550  38.360  1.00  0.00
ATOM   4657  N   ASP A 453     124.440  46.660  38.330  1.00  0.00
ATOM   4658  H   ASP A 453     125.240  46.680  38.940  1.00  0.00
ATOM   4659  CA  ASP A 453     124.650  46.120  36.980  1.00  0.00
ATOM   4660  CB  ASP A 453     126.090  45.660  36.720  1.00  0.00
ATOM   4661  CG  ASP A 453     127.280  46.620  36.860  1.00  0.00
ATOM   4662  OD1 ASP A 453     127.740  47.130  35.820  1.00  0.00
ATOM   4663  OD2 ASP A 453     127.690  46.870  38.010  1.00  0.00
ATOM   4664  C   ASP A 453     123.650  45.130  36.380  1.00  0.00
ATOM   4665  O   ASP A 453     123.340  45.280  35.200  1.00  0.00
ATOM   4666  N   ALA A 454     123.230  44.120  37.140  1.00  0.00
ATOM   4667  H   ALA A 454     123.560  44.000  38.080  1.00  0.00
ATOM   4668  CA  ALA A 454     122.260  43.100  36.720  1.00  0.00
ATOM   4669  CB  ALA A 454     121.900  42.330  38.000  1.00  0.00
ATOM   4670  C   ALA A 454     120.980  43.710  36.130  1.00  0.00
ATOM   4671  O   ALA A 454     120.310  43.000  35.380  1.00  0.00
ATOM   4672  N   LEU A 455     120.550  44.920  36.450  1.00  0.00
ATOM   4673  H   LEU A 455     121.140  45.540  36.970  1.00  0.00
ATOM   4674  CA  LEU A 455     119.350  45.530  35.860  1.00  0.00
ATOM   4675  CB  LEU A 455     118.500  46.090  37.010  1.00  0.00
ATOM   4676  CG  LEU A 455     118.060  45.130  38.110  1.00  0.00
ATOM   4677  CD1 LEU A 455     119.030  44.900  39.270  1.00  0.00
ATOM   4678  CD2 LEU A 455     116.780  45.720  38.710  1.00  0.00
ATOM   4679  C   LEU A 455     119.750  46.730  35.010  1.00  0.00
ATOM   4680  O   LEU A 455     119.960  47.860  35.430  1.00  0.00
ATOM   4681  N   LYS A 456     120.010  46.470  33.730  1.00  0.00
ATOM   4682  H   LYS A 456     119.670  45.610  33.360  1.00  0.00
ATOM   4683  CA  LYS A 456     120.460  47.440  32.710  1.00  0.00
ATOM   4684  CB  LYS A 456     121.890  47.150  32.260  1.00  0.00
ATOM   4685  CG  LYS A 456     122.930  47.460  33.330  1.00  0.00
ATOM   4686  CD  LYS A 456     123.450  48.900  33.300  1.00  0.00
ATOM   4687  CE  LYS A 456     124.080  49.380  34.610  1.00  0.00
ATOM   4688  NZ  LYS A 456     124.800  50.650  34.460  1.00  0.00
ATOM   4689  HZ1 LYS A 456     125.750  50.450  34.720  1.00  0.00
ATOM   4690  HZ2 LYS A 456     124.760  51.060  33.550  1.00  0.00
ATOM   4691  HZ3 LYS A 456     124.350  51.340  35.030  1.00  0.00
ATOM   4692  C   LYS A 456     119.590  47.510  31.460  1.00  0.00
ATOM   4693  O   LYS A 456     119.410  48.540  30.810  1.00  0.00
ATOM   4694  N   ALA A 457     119.010  46.370  31.100  1.00  0.00
ATOM   4695  H   ALA A 457     118.770  45.630  31.740  1.00  0.00
ATOM   4696  CA  ALA A 457     118.450  46.190  29.760  1.00  0.00
ATOM   4697  CB  ALA A 457     119.240  45.030  29.160  1.00  0.00
ATOM   4698  C   ALA A 457     116.960  45.850  29.760  1.00  0.00
ATOM   4699  O   ALA A 457     116.500  45.380  30.800  1.00  0.00
ATOM   4700  N   LYS A 458     116.230  46.230  28.710  1.00  0.00
ATOM   4701  H   LYS A 458     116.580  46.930  28.090  1.00  0.00
ATOM   4702  CA  LYS A 458     114.770  46.090  28.570  1.00  0.00
ATOM   4703  CB  LYS A 458     114.430  45.270  27.320  1.00  0.00
ATOM   4704  CG  LYS A 458     115.100  45.700  26.020  1.00  0.00
ATOM   4705  CD  LYS A 458     114.820  44.910  24.740  1.00  0.00
ATOM   4706  CE  LYS A 458     115.350  45.690  23.530  1.00  0.00
ATOM   4707  NZ  LYS A 458     114.940  45.090  22.260  1.00  0.00
ATOM   4708  HZ1 LYS A 458     115.080  44.100  22.150  1.00  0.00
ATOM   4709  HZ2 LYS A 458     113.990  45.270  22.000  1.00  0.00
ATOM   4710  HZ3 LYS A 458     115.490  45.460  21.510  1.00  0.00
ATOM   4711  C   LYS A 458     114.090  45.640  29.860  1.00  0.00
ATOM   4712  O   LYS A 458     113.830  46.450  30.750  1.00  0.00
ATOM   4713  N   ASN A 459     114.090  44.310  29.970  1.00  0.00
ATOM   4714  H   ASN A 459     114.510  43.730  29.270  1.00  0.00
ATOM   4715  CA  ASN A 459     113.460  43.560  31.060  1.00  0.00
ATOM   4716  CB  ASN A 459     114.130  42.180  31.100  1.00  0.00
ATOM   4717  CG  ASN A 459     113.370  41.230  32.030  1.00  0.00
ATOM   4718  OD1 ASN A 459     112.220  41.490  32.360  1.00  0.00
ATOM   4719  ND2 ASN A 459     113.880  40.110  32.540  1.00  0.00
ATOM   4720 1HD2 ASN A 459     114.850  39.920  32.380  1.00  0.00
ATOM   4721 2HD2 ASN A 459     113.390  39.560  33.220  1.00  0.00
ATOM   4722  C   ASN A 459     113.520  44.340  32.370  1.00  0.00
ATOM   4723  O   ASN A 459     112.460  44.720  32.860  1.00  0.00
ATOM   4724  N   PHE A 460     114.680  44.640  32.940  1.00  0.00
ATOM   4725  H   PHE A 460     115.500  44.100  32.760  1.00  0.00
ATOM   4726  CA  PHE A 460     114.770  45.480  34.140  1.00  0.00
ATOM   4727  CB  PHE A 460     115.180  44.660  35.360  1.00  0.00
ATOM   4728  CG  PHE A 460     114.150  43.620  35.810  1.00  0.00
ATOM   4729  CD1 PHE A 460     114.260  42.260  35.570  1.00  0.00
ATOM   4730  HD1 PHE A 460     114.850  42.100  34.670  1.00  0.00
ATOM   4731  CD2 PHE A 460     113.140  44.040  36.670  1.00  0.00
ATOM   4732  HD2 PHE A 460     112.970  45.080  36.950  1.00  0.00
ATOM   4733  CE1 PHE A 460     113.500  41.310  36.250  1.00  0.00
ATOM   4734  HE1 PHE A 460     113.710  40.250  36.070  1.00  0.00
ATOM   4735  CE2 PHE A 460     112.340  43.100  37.310  1.00  0.00
ATOM   4736  HE2 PHE A 460     111.550  43.430  37.980  1.00  0.00
ATOM   4737  CZ  PHE A 460     112.530  41.730  37.150  1.00  0.00
ATOM   4738  HZ  PHE A 460     111.900  41.050  37.730  1.00  0.00
ATOM   4739  C   PHE A 460     115.660  46.720  34.060  1.00  0.00
ATOM   4740  O   PHE A 460     116.820  46.760  34.450  1.00  0.00
ATOM   4741  N   GLU A 461     115.300  47.550  33.080  1.00  0.00
ATOM   4742  H   GLU A 461     114.750  47.210  32.320  1.00  0.00
ATOM   4743  CA  GLU A 461     115.870  48.890  32.930  1.00  0.00
ATOM   4744  CB  GLU A 461     115.340  49.490  31.620  1.00  0.00
ATOM   4745  CG  GLU A 461     116.220  48.870  30.530  1.00  0.00
ATOM   4746  CD  GLU A 461     116.480  49.780  29.330  1.00  0.00
ATOM   4747  OE1 GLU A 461     117.500  50.510  29.420  1.00  0.00
ATOM   4748  OE2 GLU A 461     115.790  49.630  28.300  1.00  0.00
ATOM   4749  C   GLU A 461     115.510  49.930  34.000  1.00  0.00
ATOM   4750  O   GLU A 461     114.420  49.820  34.570  1.00  0.00
ATOM   4751  N   VAL A 462     116.530  50.740  34.280  1.00  0.00
ATOM   4752  H   VAL A 462     117.330  50.850  33.690  1.00  0.00
ATOM   4753  CA  VAL A 462     116.360  51.630  35.430  1.00  0.00
ATOM   4754  CB  VAL A 462     117.400  51.060  36.400  1.00  0.00
ATOM   4755  CG1 VAL A 462     117.650  51.940  37.620  1.00  0.00
ATOM   4756  CG2 VAL A 462     117.020  49.710  37.010  1.00  0.00
ATOM   4757  C   VAL A 462     116.620  53.080  35.000  1.00  0.00
ATOM   4758  O   VAL A 462     117.600  53.360  34.320  1.00  0.00
ATOM   4759  N   LEU A 463     115.690  53.960  35.350  1.00  0.00
ATOM   4760  H   LEU A 463     115.040  53.630  36.040  1.00  0.00
ATOM   4761  CA  LEU A 463     115.520  55.330  34.840  1.00  0.00
ATOM   4762  CB  LEU A 463     114.050  55.720  34.980  1.00  0.00
ATOM   4763  CG  LEU A 463     113.050  54.760  34.330  1.00  0.00
ATOM   4764  CD1 LEU A 463     111.780  54.770  35.170  1.00  0.00
ATOM   4765  CD2 LEU A 463     112.870  55.220  32.880  1.00  0.00
ATOM   4766  C   LEU A 463     116.470  56.360  35.450  1.00  0.00
ATOM   4767  O   LEU A 463     116.450  56.560  36.670  1.00  0.00
ATOM   4768  N   PHE A 464     116.920  57.230  34.550  1.00  0.00
ATOM   4769  H   PHE A 464     116.880  57.000  33.580  1.00  0.00
ATOM   4770  CA  PHE A 464     117.760  58.340  35.020  1.00  0.00
ATOM   4771  CB  PHE A 464     118.780  58.700  33.930  1.00  0.00
ATOM   4772  CG  PHE A 464     119.770  57.590  33.570  1.00  0.00
ATOM   4773  CD1 PHE A 464     119.760  57.080  32.280  1.00  0.00
ATOM   4774  HD1 PHE A 464     119.240  57.570  31.450  1.00  0.00
ATOM   4775  CD2 PHE A 464     120.600  57.040  34.540  1.00  0.00
ATOM   4776  HD2 PHE A 464     120.450  57.400  35.550  1.00  0.00
ATOM   4777  CE1 PHE A 464     120.540  55.950  32.060  1.00  0.00
ATOM   4778  HE1 PHE A 464     120.490  55.480  31.070  1.00  0.00
ATOM   4779  CE2 PHE A 464     121.410  55.940  34.270  1.00  0.00
ATOM   4780  HE2 PHE A 464     122.210  55.620  34.940  1.00  0.00
ATOM   4781  CZ  PHE A 464     121.380  55.370  33.000  1.00  0.00
ATOM   4782  HZ  PHE A 464     122.010  54.540  32.690  1.00  0.00
ATOM   4783  C   PHE A 464     117.100  59.640  35.470  1.00  0.00
ATOM   4784  O   PHE A 464     116.730  60.490  34.670  1.00  0.00
ATOM   4785  N   LEU A 465     116.890  59.790  36.780  1.00  0.00
ATOM   4786  H   LEU A 465     117.010  58.980  37.350  1.00  0.00
ATOM   4787  CA  LEU A 465     116.280  60.960  37.430  1.00  0.00
ATOM   4788  CB  LEU A 465     115.050  60.600  38.260  1.00  0.00
ATOM   4789  CG  LEU A 465     113.810  60.100  37.520  1.00  0.00
ATOM   4790  CD1 LEU A 465     113.810  58.920  36.540  1.00  0.00
ATOM   4791  CD2 LEU A 465     112.840  59.630  38.620  1.00  0.00
ATOM   4792  C   LEU A 465     117.150  61.910  38.250  1.00  0.00
ATOM   4793  O   LEU A 465     118.240  61.480  38.630  1.00  0.00
ATOM   4794  N   THR A 466     116.940  63.210  38.110  1.00  0.00
ATOM   4795  H   THR A 466     116.330  63.610  37.430  1.00  0.00
ATOM   4796  CA  THR A 466     117.790  64.140  38.870  1.00  0.00
ATOM   4797  CB  THR A 466     118.660  64.970  37.930  1.00  0.00
ATOM   4798  OG1 THR A 466     117.940  65.800  37.010  1.00  0.00
ATOM   4799  HG1 THR A 466     118.570  66.060  36.280  1.00  0.00
ATOM   4800  CG2 THR A 466     119.670  64.160  37.120  1.00  0.00
ATOM   4801  C   THR A 466     117.030  65.020  39.870  1.00  0.00
ATOM   4802  O   THR A 466     117.520  65.330  40.960  1.00  0.00
ATOM   4803  N   ASP A 467     115.750  65.270  39.600  1.00  0.00
ATOM   4804  H   ASP A 467     115.260  64.790  38.880  1.00  0.00
ATOM   4805  CA  ASP A 467     114.970  66.200  40.430  1.00  0.00
ATOM   4806  CB  ASP A 467     113.900  66.940  39.620  1.00  0.00
ATOM   4807  CG  ASP A 467     114.720  67.920  38.780  1.00  0.00
ATOM   4808  OD1 ASP A 467     114.960  67.550  37.610  1.00  0.00
ATOM   4809  OD2 ASP A 467     114.900  69.100  39.170  1.00  0.00
ATOM   4810  C   ASP A 467     114.410  65.370  41.580  1.00  0.00
ATOM   4811  O   ASP A 467     113.740  64.380  41.320  1.00  0.00
ATOM   4812  N   PRO A 468     114.490  65.870  42.810  1.00  0.00
ATOM   4813  CA  PRO A 468     113.870  65.280  44.010  1.00  0.00
ATOM   4814  CB  PRO A 468     114.390  66.050  45.230  1.00  0.00
ATOM   4815  CG  PRO A 468     115.690  66.640  44.690  1.00  0.00
ATOM   4816  CD  PRO A 468     115.380  66.960  43.230  1.00  0.00
ATOM   4817  C   PRO A 468     112.340  65.290  44.100  1.00  0.00
ATOM   4818  O   PRO A 468     111.790  64.290  44.530  1.00  0.00
ATOM   4819  N   ILE A 469     111.740  66.230  43.370  1.00  0.00
ATOM   4820  H   ILE A 469     112.130  67.140  43.220  1.00  0.00
ATOM   4821  CA  ILE A 469     110.290  66.180  43.110  1.00  0.00
ATOM   4822  CB  ILE A 469     109.650  67.500  42.660  1.00  0.00
ATOM   4823  CG1 ILE A 469     108.120  67.620  42.590  1.00  0.00
ATOM   4824  CG2 ILE A 469     110.310  67.940  41.350  1.00  0.00
ATOM   4825  CD  ILE A 469     107.580  67.650  44.020  1.00  0.00
ATOM   4826  C   ILE A 469     109.770  65.000  42.300  1.00  0.00
ATOM   4827  O   ILE A 469     108.950  64.270  42.850  1.00  0.00
ATOM   4828  N   ASP A 470     110.450  64.670  41.200  1.00  0.00
ATOM   4829  H   ASP A 470     110.980  65.250  40.580  1.00  0.00
ATOM   4830  CA  ASP A 470     110.300  63.390  40.510  1.00  0.00
ATOM   4831  CB  ASP A 470     111.380  63.090  39.460  1.00  0.00
ATOM   4832  CG  ASP A 470     111.540  64.120  38.340  1.00  0.00
ATOM   4833  OD1 ASP A 470     111.330  65.350  38.490  1.00  0.00
ATOM   4834  OD2 ASP A 470     111.820  63.600  37.240  1.00  0.00
ATOM   4835  C   ASP A 470     110.360  62.080  41.300  1.00  0.00
ATOM   4836  O   ASP A 470     109.760  61.090  40.870  1.00  0.00
ATOM   4837  N   GLU A 471     111.270  62.000  42.270  1.00  0.00
ATOM   4838  H   GLU A 471     112.050  62.610  42.340  1.00  0.00
ATOM   4839  CA  GLU A 471     111.410  60.780  43.070  1.00  0.00
ATOM   4840  CB  GLU A 471     112.690  60.910  43.910  1.00  0.00
ATOM   4841  CG  GLU A 471     112.870  60.000  45.130  1.00  0.00
ATOM   4842  CD  GLU A 471     113.210  58.570  44.690  1.00  0.00
ATOM   4843  OE1 GLU A 471     112.500  57.620  45.090  1.00  0.00
ATOM   4844  OE2 GLU A 471     114.280  58.370  44.080  1.00  0.00
ATOM   4845  C   GLU A 471     110.240  60.440  44.000  1.00  0.00
ATOM   4846  O   GLU A 471     109.560  59.440  43.800  1.00  0.00
ATOM   4847  N   TYR A 472     109.760  61.570  44.520  1.00  0.00
ATOM   4848  H   TYR A 472     110.380  62.330  44.690  1.00  0.00
ATOM   4849  CA  TYR A 472     108.540  61.710  45.320  1.00  0.00
ATOM   4850  CB  TYR A 472     108.410  63.130  45.890  1.00  0.00
ATOM   4851  CG  TYR A 472     107.120  63.260  46.700  1.00  0.00
ATOM   4852  CD1 TYR A 472     105.890  63.740  46.260  1.00  0.00
ATOM   4853  HD1 TYR A 472     105.760  63.870  45.190  1.00  0.00
ATOM   4854  CD2 TYR A 472     107.280  62.900  48.040  1.00  0.00
ATOM   4855  HD2 TYR A 472     108.210  62.510  48.440  1.00  0.00
ATOM   4856  CE1 TYR A 472     104.830  63.990  47.130  1.00  0.00
ATOM   4857  HE1 TYR A 472     103.900  64.440  46.790  1.00  0.00
ATOM   4858  CE2 TYR A 472     106.170  63.010  48.870  1.00  0.00
ATOM   4859  HE2 TYR A 472     106.280  62.730  49.910  1.00  0.00
ATOM   4860  CZ  TYR A 472     104.960  63.550  48.440  1.00  0.00
ATOM   4861  OH  TYR A 472     103.970  63.840  49.330  1.00  0.00
ATOM   4862  HH  TYR A 472     103.190  64.110  48.770  1.00  0.00
ATOM   4863  C   TYR A 472     107.360  61.360  44.420  1.00  0.00
ATOM   4864  O   TYR A 472     106.520  60.520  44.760  1.00  0.00
ATOM   4865  N   ALA A 473     107.290  62.090  43.310  1.00  0.00
ATOM   4866  H   ALA A 473     108.090  62.620  43.010  1.00  0.00
ATOM   4867  CA  ALA A 473     106.210  61.970  42.330  1.00  0.00
ATOM   4868  CB  ALA A 473     106.500  62.780  41.060  1.00  0.00
ATOM   4869  C   ALA A 473     105.990  60.520  41.900  1.00  0.00
ATOM   4870  O   ALA A 473     104.860  60.040  41.910  1.00  0.00
ATOM   4871  N   PHE A 474     107.020  59.810  41.450  1.00  0.00
ATOM   4872  H   PHE A 474     107.850  60.330  41.220  1.00  0.00
ATOM   4873  CA  PHE A 474     107.020  58.360  41.180  1.00  0.00
ATOM   4874  CB  PHE A 474     108.320  57.830  40.570  1.00  0.00
ATOM   4875  CG  PHE A 474     108.660  58.210  39.130  1.00  0.00
ATOM   4876  CD1 PHE A 474     109.080  57.170  38.320  1.00  0.00
ATOM   4877  HD1 PHE A 474     109.010  56.120  38.610  1.00  0.00
ATOM   4878  CD2 PHE A 474     108.720  59.500  38.610  1.00  0.00
ATOM   4879  HD2 PHE A 474     108.430  60.400  39.150  1.00  0.00
ATOM   4880  CE1 PHE A 474     109.610  57.340  37.040  1.00  0.00
ATOM   4881  HE1 PHE A 474     110.160  56.540  36.550  1.00  0.00
ATOM   4882  CE2 PHE A 474     109.190  59.720  37.330  1.00  0.00
ATOM   4883  HE2 PHE A 474     108.730  60.500  36.720  1.00  0.00
ATOM   4884  CZ  PHE A 474     109.630  58.650  36.560  1.00  0.00
ATOM   4885  HZ  PHE A 474     110.040  58.830  35.570  1.00  0.00
ATOM   4886  C   PHE A 474     106.510  57.390  42.240  1.00  0.00
ATOM   4887  O   PHE A 474     105.560  56.660  41.980  1.00  0.00
ATOM   4888  N   THR A 475     106.900  57.590  43.500  1.00  0.00
ATOM   4889  H   THR A 475     107.640  58.210  43.760  1.00  0.00
ATOM   4890  CA  THR A 475     106.280  56.940  44.670  1.00  0.00
ATOM   4891  CB  THR A 475     107.180  57.000  45.910  1.00  0.00
ATOM   4892  OG1 THR A 475     107.700  58.290  46.230  1.00  0.00
ATOM   4893  HG1 THR A 475     108.680  58.270  46.030  1.00  0.00
ATOM   4894  CG2 THR A 475     108.270  55.940  45.770  1.00  0.00
ATOM   4895  C   THR A 475     104.830  57.290  45.010  1.00  0.00
ATOM   4896  O   THR A 475     104.020  56.520  45.520  1.00  0.00
ATOM   4897  N   GLN A 476     104.530  58.540  44.650  1.00  0.00
ATOM   4898  H   GLN A 476     105.190  59.270  44.480  1.00  0.00
ATOM   4899  CA  GLN A 476     103.120  58.960  44.680  1.00  0.00
ATOM   4900  CB  GLN A 476     103.000  60.480  44.580  1.00  0.00
ATOM   4901  CG  GLN A 476     103.540  61.260  45.780  1.00  0.00
ATOM   4902  CD  GLN A 476     102.770  60.970  47.070  1.00  0.00
ATOM   4903  OE1 GLN A 476     101.550  61.090  47.120  1.00  0.00
ATOM   4904  NE2 GLN A 476     103.540  60.590  48.090  1.00  0.00
ATOM   4905 1HE2 GLN A 476     104.520  60.370  48.030  1.00  0.00
ATOM   4906 2HE2 GLN A 476     103.150  60.490  49.000  1.00  0.00
ATOM   4907  C   GLN A 476     102.170  58.340  43.660  1.00  0.00
ATOM   4908  O   GLN A 476     101.050  58.020  44.040  1.00  0.00
ATOM   4909  N   LEU A 477     102.510  58.430  42.370  1.00  0.00
ATOM   4910  H   LEU A 477     103.100  59.180  42.090  1.00  0.00
ATOM   4911  CA  LEU A 477     101.720  57.840  41.280  1.00  0.00
ATOM   4912  CB  LEU A 477     102.350  58.140  39.920  1.00  0.00
ATOM   4913  CG  LEU A 477     102.620  59.620  39.680  1.00  0.00
ATOM   4914  CD1 LEU A 477     103.430  59.820  38.390  1.00  0.00
ATOM   4915  CD2 LEU A 477     101.270  60.340  39.650  1.00  0.00
ATOM   4916  C   LEU A 477     101.390  56.350  41.360  1.00  0.00
ATOM   4917  O   LEU A 477     100.500  55.870  40.660  1.00  0.00
ATOM   4918  N   LYS A 478     102.360  55.690  41.990  1.00  0.00
ATOM   4919  H   LYS A 478     103.130  56.170  42.420  1.00  0.00
ATOM   4920  CA  LYS A 478     102.160  54.300  42.410  1.00  0.00
ATOM   4921  CB  LYS A 478     101.010  54.190  43.420  1.00  0.00
ATOM   4922  CG  LYS A 478     101.420  54.980  44.660  1.00  0.00
ATOM   4923  CD  LYS A 478     100.450  54.890  45.840  1.00  0.00
ATOM   4924  CE  LYS A 478     100.880  55.840  46.960  1.00  0.00
ATOM   4925  NZ  LYS A 478     102.200  55.530  47.510  1.00  0.00
ATOM   4926  HZ1 LYS A 478     102.480  56.380  47.950  1.00  0.00
ATOM   4927  HZ2 LYS A 478     102.180  54.760  48.150  1.00  0.00
ATOM   4928  HZ3 LYS A 478     102.840  55.290  46.780  1.00  0.00
ATOM   4929  C   LYS A 478     102.200  53.140  41.410  1.00  0.00
ATOM   4930  O   LYS A 478     103.000  52.210  41.560  1.00  0.00
ATOM   4931  N   GLU A 479     101.300  53.300  40.440  1.00  0.00
ATOM   4932  H   GLU A 479     100.830  54.170  40.300  1.00  0.00
ATOM   4933  CA  GLU A 479     101.110  52.310  39.370  1.00  0.00
ATOM   4934  CB  GLU A 479      99.900  51.470  39.780  1.00  0.00
ATOM   4935  CG  GLU A 479      99.760  50.150  39.020  1.00  0.00
ATOM   4936  CD  GLU A 479      98.350  49.560  39.080  1.00  0.00
ATOM   4937  OE1 GLU A 479      97.650  49.720  38.050  1.00  0.00
ATOM   4938  OE2 GLU A 479      97.770  49.020  40.040  1.00  0.00
ATOM   4939  C   GLU A 479     100.790  52.980  38.030  1.00  0.00
ATOM   4940  O   GLU A 479     100.060  53.970  38.020  1.00  0.00
ATOM   4941  N   PHE A 480     101.160  52.250  36.980  1.00  0.00
ATOM   4942  H   PHE A 480     101.880  51.560  37.030  1.00  0.00
ATOM   4943  CA  PHE A 480     100.670  52.480  35.610  1.00  0.00
ATOM   4944  CB  PHE A 480     101.640  53.300  34.770  1.00  0.00
ATOM   4945  CG  PHE A 480     101.950  54.740  35.180  1.00  0.00
ATOM   4946  CD1 PHE A 480     103.220  55.230  34.910  1.00  0.00
ATOM   4947  HD1 PHE A 480     103.830  54.520  34.360  1.00  0.00
ATOM   4948  CD2 PHE A 480     100.960  55.630  35.600  1.00  0.00
ATOM   4949  HD2 PHE A 480     100.080  55.210  36.090  1.00  0.00
ATOM   4950  CE1 PHE A 480     103.550  56.560  35.180  1.00  0.00
ATOM   4951  HE1 PHE A 480     104.560  56.980  35.130  1.00  0.00
ATOM   4952  CE2 PHE A 480     101.270  56.980  35.750  1.00  0.00
ATOM   4953  HE2 PHE A 480     100.480  57.630  36.120  1.00  0.00
ATOM   4954  CZ  PHE A 480     102.570  57.440  35.620  1.00  0.00
ATOM   4955  HZ  PHE A 480     102.890  58.430  35.930  1.00  0.00
ATOM   4956  C   PHE A 480     100.180  51.210  34.910  1.00  0.00
ATOM   4957  O   PHE A 480     100.970  50.570  34.220  1.00  0.00
ATOM   4958  N   GLU A 481      98.860  51.000  34.930  1.00  0.00
ATOM   4959  H   GLU A 481      98.220  51.720  35.170  1.00  0.00
ATOM   4960  CA  GLU A 481      98.190  49.750  34.530  1.00  0.00
ATOM   4961  CB  GLU A 481      97.510  49.710  33.160  1.00  0.00
ATOM   4962  CG  GLU A 481      96.350  50.710  33.150  1.00  0.00
ATOM   4963  CD  GLU A 481      95.610  50.790  31.810  1.00  0.00
ATOM   4964  OE1 GLU A 481      94.500  51.360  31.770  1.00  0.00
ATOM   4965  OE2 GLU A 481      95.830  49.940  30.920  1.00  0.00
ATOM   4966  C   GLU A 481      98.990  48.510  34.910  1.00  0.00
ATOM   4967  O   GLU A 481      99.970  48.180  34.240  1.00  0.00
ATOM   4968  N   GLY A 482      98.890  48.000  36.130  1.00  0.00
ATOM   4969  H   GLY A 482      98.580  48.630  36.850  1.00  0.00
ATOM   4970  CA  GLY A 482      99.570  46.820  36.680  1.00  0.00
ATOM   4971  C   GLY A 482     101.030  47.090  37.050  1.00  0.00
ATOM   4972  O   GLY A 482     101.300  46.880  38.230  1.00  0.00
ATOM   4973  N   LYS A 483     101.840  47.630  36.150  1.00  0.00
ATOM   4974  H   LYS A 483     101.450  47.830  35.250  1.00  0.00
ATOM   4975  CA  LYS A 483     103.280  47.930  36.270  1.00  0.00
ATOM   4976  CB  LYS A 483     103.920  48.260  34.920  1.00  0.00
ATOM   4977  CG  LYS A 483     103.850  47.000  34.060  1.00  0.00
ATOM   4978  CD  LYS A 483     104.430  46.980  32.640  1.00  0.00
ATOM   4979  CE  LYS A 483     104.630  45.550  32.140  1.00  0.00
ATOM   4980  NZ  LYS A 483     105.080  45.570  30.740  1.00  0.00
ATOM   4981  HZ1 LYS A 483     104.420  45.870  30.060  1.00  0.00
ATOM   4982  HZ2 LYS A 483     105.870  46.180  30.800  1.00  0.00
ATOM   4983  HZ3 LYS A 483     105.390  44.630  30.570  1.00  0.00
ATOM   4984  C   LYS A 483     103.530  49.020  37.320  1.00  0.00
ATOM   4985  O   LYS A 483     103.140  50.170  37.140  1.00  0.00
ATOM   4986  N   THR A 484     104.060  48.560  38.450  1.00  0.00
ATOM   4987  H   THR A 484     104.410  47.620  38.500  1.00  0.00
ATOM   4988  CA  THR A 484     104.110  49.320  39.710  1.00  0.00
ATOM   4989  CB  THR A 484     104.090  48.330  40.870  1.00  0.00
ATOM   4990  OG1 THR A 484     105.100  47.330  40.660  1.00  0.00
ATOM   4991  HG1 THR A 484     105.830  47.920  40.320  1.00  0.00
ATOM   4992  CG2 THR A 484     102.660  47.850  41.070  1.00  0.00
ATOM   4993  C   THR A 484     105.430  50.080  39.840  1.00  0.00
ATOM   4994  O   THR A 484     106.490  49.470  39.720  1.00  0.00
ATOM   4995  N   LEU A 485     105.360  51.380  40.120  1.00  0.00
ATOM   4996  H   LEU A 485     104.560  51.730  40.590  1.00  0.00
ATOM   4997  CA  LEU A 485     106.510  52.250  40.430  1.00  0.00
ATOM   4998  CB  LEU A 485     105.810  53.600  40.530  1.00  0.00
ATOM   4999  CG  LEU A 485     105.340  54.100  39.160  1.00  0.00
ATOM   5000  CD1 LEU A 485     103.920  54.670  39.190  1.00  0.00
ATOM   5001  CD2 LEU A 485     106.210  55.300  38.790  1.00  0.00
ATOM   5002  C   LEU A 485     107.170  51.790  41.730  1.00  0.00
ATOM   5003  O   LEU A 485     106.670  52.020  42.830  1.00  0.00
ATOM   5004  N   VAL A 486     108.320  51.130  41.600  1.00  0.00
ATOM   5005  H   VAL A 486     108.720  50.920  40.700  1.00  0.00
ATOM   5006  CA  VAL A 486     109.030  50.410  42.670  1.00  0.00
ATOM   5007  CB  VAL A 486     108.780  48.900  42.660  1.00  0.00
ATOM   5008  CG1 VAL A 486     107.500  48.550  43.430  1.00  0.00
ATOM   5009  CG2 VAL A 486     108.650  48.330  41.250  1.00  0.00
ATOM   5010  C   VAL A 486     110.520  50.730  42.780  1.00  0.00
ATOM   5011  O   VAL A 486     111.160  51.550  42.130  1.00  0.00
ATOM   5012  N   ASP A 487     110.960  50.430  44.000  1.00  0.00
ATOM   5013  H   ASP A 487     110.330  50.390  44.780  1.00  0.00
ATOM   5014  CA  ASP A 487     112.370  50.560  44.390  1.00  0.00
ATOM   5015  CB  ASP A 487     112.500  50.960  45.860  1.00  0.00
ATOM   5016  CG  ASP A 487     111.830  49.890  46.720  1.00  0.00
ATOM   5017  OD1 ASP A 487     112.430  48.860  47.120  1.00  0.00
ATOM   5018  OD2 ASP A 487     110.690  50.120  47.190  1.00  0.00
ATOM   5019  C   ASP A 487     113.240  49.350  44.070  1.00  0.00
ATOM   5020  O   ASP A 487     112.760  48.230  44.220  1.00  0.00
ATOM   5021  N   ILE A 488     114.520  49.660  43.860  1.00  0.00
ATOM   5022  H   ILE A 488     114.900  50.570  43.990  1.00  0.00
ATOM   5023  CA  ILE A 488     115.480  48.700  43.300  1.00  0.00
ATOM   5024  CB  ILE A 488     116.510  49.410  42.440  1.00  0.00
ATOM   5025  CG1 ILE A 488     116.040  50.410  41.380  1.00  0.00
ATOM   5026  CG2 ILE A 488     117.320  48.390  41.630  1.00  0.00
ATOM   5027  CD  ILE A 488     115.810  51.770  42.040  1.00  0.00
ATOM   5028  C   ILE A 488     116.140  47.880  44.410  1.00  0.00
ATOM   5029  O   ILE A 488     117.060  48.440  45.020  1.00  0.00
ATOM   5030  N   THR A 489     115.830  46.600  44.590  1.00  0.00
ATOM   5031  H   THR A 489     116.450  46.060  45.160  1.00  0.00
ATOM   5032  CA  THR A 489     114.900  45.790  43.800  1.00  0.00
ATOM   5033  CB  THR A 489     115.550  44.510  43.260  1.00  0.00
ATOM   5034  OG1 THR A 489     116.310  43.870  44.280  1.00  0.00
ATOM   5035  HG1 THR A 489     115.780  43.060  44.540  1.00  0.00
ATOM   5036  CG2 THR A 489     116.570  44.980  42.220  1.00  0.00
ATOM   5037  C   THR A 489     113.660  45.390  44.610  1.00  0.00
ATOM   5038  O   THR A 489     113.760  44.990  45.770  1.00  0.00
ATOM   5039  N   LYS A 490     112.560  45.320  43.870  1.00  0.00
ATOM   5040  H   LYS A 490     112.520  45.740  42.970  1.00  0.00
ATOM   5041  CA  LYS A 490     111.400  44.540  44.320  1.00  0.00
ATOM   5042  CB  LYS A 490     110.090  45.230  43.930  1.00  0.00
ATOM   5043  CG  LYS A 490     108.930  44.640  44.730  1.00  0.00
ATOM   5044  CD  LYS A 490     107.550  45.220  44.410  1.00  0.00
ATOM   5045  CE  LYS A 490     106.610  44.290  45.180  1.00  0.00
ATOM   5046  NZ  LYS A 490     105.150  44.410  45.060  1.00  0.00
ATOM   5047  HZ1 LYS A 490     104.840  43.560  45.470  1.00  0.00
ATOM   5048  HZ2 LYS A 490     104.780  45.210  45.540  1.00  0.00
ATOM   5049  HZ3 LYS A 490     105.040  44.370  44.070  1.00  0.00
ATOM   5050  C   LYS A 490     111.430  43.080  43.860  1.00  0.00
ATOM   5051  O   LYS A 490     111.650  42.120  44.600  1.00  0.00
ATOM   5052  N   ASP A 491     111.480  42.840  42.560  1.00  0.00
ATOM   5053  H   ASP A 491     111.460  43.620  41.930  1.00  0.00
ATOM   5054  CA  ASP A 491     111.580  41.590  41.790  1.00  0.00
ATOM   5055  CB  ASP A 491     110.240  40.990  41.380  1.00  0.00
ATOM   5056  CG  ASP A 491     110.270  39.820  40.390  1.00  0.00
ATOM   5057  OD1 ASP A 491     110.560  38.650  40.740  1.00  0.00
ATOM   5058  OD2 ASP A 491     110.000  40.010  39.190  1.00  0.00
ATOM   5059  C   ASP A 491     112.540  41.780  40.610  1.00  0.00
ATOM   5060  O   ASP A 491     112.700  42.870  40.060  1.00  0.00
ATOM   5061  N   PHE A 492     113.480  40.840  40.620  1.00  0.00
ATOM   5062  H   PHE A 492     113.510  40.090  41.290  1.00  0.00
ATOM   5063  CA  PHE A 492     114.560  40.820  39.630  1.00  0.00
ATOM   5064  CB  PHE A 492     115.660  41.570  40.390  1.00  0.00
ATOM   5065  CG  PHE A 492     116.930  41.640  39.540  1.00  0.00
ATOM   5066  CD1 PHE A 492     117.950  40.830  40.020  1.00  0.00
ATOM   5067  HD1 PHE A 492     118.240  40.910  41.060  1.00  0.00
ATOM   5068  CD2 PHE A 492     116.870  41.980  38.200  1.00  0.00
ATOM   5069  HD2 PHE A 492     116.050  42.620  37.870  1.00  0.00
ATOM   5070  CE1 PHE A 492     118.790  40.130  39.150  1.00  0.00
ATOM   5071  HE1 PHE A 492     119.370  39.270  39.470  1.00  0.00
ATOM   5072  CE2 PHE A 492     117.850  41.470  37.350  1.00  0.00
ATOM   5073  HE2 PHE A 492     118.070  42.010  36.430  1.00  0.00
ATOM   5074  CZ  PHE A 492     118.720  40.490  37.810  1.00  0.00
ATOM   5075  HZ  PHE A 492     119.140  39.840  37.040  1.00  0.00
ATOM   5076  C   PHE A 492     114.900  39.370  39.260  1.00  0.00
ATOM   5077  O   PHE A 492     114.440  38.390  39.850  1.00  0.00
ATOM   5078  N   GLU A 493     115.290  39.310  38.000  1.00  0.00
ATOM   5079  H   GLU A 493     115.460  40.130  37.450  1.00  0.00
ATOM   5080  CA  GLU A 493     115.730  38.040  37.390  1.00  0.00
ATOM   5081  CB  GLU A 493     114.680  37.510  36.420  1.00  0.00
ATOM   5082  CG  GLU A 493     114.730  36.100  35.840  1.00  0.00
ATOM   5083  CD  GLU A 493     113.690  35.750  34.790  1.00  0.00
ATOM   5084  OE1 GLU A 493     112.600  35.230  35.140  1.00  0.00
ATOM   5085  OE2 GLU A 493     114.150  35.820  33.630  1.00  0.00
ATOM   5086  C   GLU A 493     117.030  38.260  36.620  1.00  0.00
ATOM   5087  O   GLU A 493     116.900  39.080  35.720  1.00  0.00
ATOM   5088  N   LEU A 494     117.780  37.190  36.350  1.00  0.00
ATOM   5089  H   LEU A 494     117.360  36.320  36.600  1.00  0.00
ATOM   5090  CA  LEU A 494     119.140  37.120  35.780  1.00  0.00
ATOM   5091  CB  LEU A 494     119.970  36.190  36.670  1.00  0.00
ATOM   5092  CG  LEU A 494     121.480  36.350  36.500  1.00  0.00
ATOM   5093  CD1 LEU A 494     122.030  37.660  37.050  1.00  0.00
ATOM   5094  CD2 LEU A 494     122.220  35.190  37.180  1.00  0.00
ATOM   5095  C   LEU A 494     118.990  36.470  34.410  1.00  0.00
ATOM   5096  O   LEU A 494     118.170  35.560  34.280  1.00  0.00
ATOM   5097  N   GLU A 495     119.570  37.160  33.420  1.00  0.00
ATOM   5098  H   GLU A 495     119.730  38.140  33.480  1.00  0.00
ATOM   5099  CA  GLU A 495     119.690  36.680  32.040  1.00  0.00
ATOM   5100  CB  GLU A 495     120.170  37.860  31.200  1.00  0.00
ATOM   5101  CG  GLU A 495     120.160  37.540  29.700  1.00  0.00
ATOM   5102  CD  GLU A 495     120.130  38.720  28.720  1.00  0.00
ATOM   5103  OE1 GLU A 495     119.330  39.660  28.940  1.00  0.00
ATOM   5104  OE2 GLU A 495     120.660  38.640  27.590  1.00  0.00
ATOM   5105  C   GLU A 495     120.680  35.530  31.820  1.00  0.00
ATOM   5106  O   GLU A 495     120.530  34.760  30.870  1.00  0.00
ATOM   5107  N   GLU A 496     121.570  35.330  32.790  1.00  0.00
ATOM   5108  H   GLU A 496     121.720  35.950  33.560  1.00  0.00
ATOM   5109  CA  GLU A 496     122.610  34.290  32.760  1.00  0.00
ATOM   5110  CB  GLU A 496     123.600  34.630  33.890  1.00  0.00
ATOM   5111  CG  GLU A 496     124.620  35.630  33.360  1.00  0.00
ATOM   5112  CD  GLU A 496     124.140  36.980  32.820  1.00  0.00
ATOM   5113  OE1 GLU A 496     124.220  37.270  31.610  1.00  0.00
ATOM   5114  OE2 GLU A 496     123.850  37.880  33.630  1.00  0.00
ATOM   5115  C   GLU A 496     122.130  32.840  32.690  1.00  0.00
ATOM   5116  O   GLU A 496     121.240  32.400  33.410  1.00  0.00
ATOM   5117  N   THR A 497     122.890  32.020  31.980  1.00  0.00
ATOM   5118  H   THR A 497     123.770  32.370  31.630  1.00  0.00
ATOM   5119  CA  THR A 497     122.730  30.570  31.850  1.00  0.00
ATOM   5120  CB  THR A 497     123.560  29.890  30.760  1.00  0.00
ATOM   5121  OG1 THR A 497     124.970  29.960  30.950  1.00  0.00
ATOM   5122  HG1 THR A 497     125.200  30.910  30.710  1.00  0.00
ATOM   5123  CG2 THR A 497     123.250  30.500  29.390  1.00  0.00
ATOM   5124  C   THR A 497     122.910  29.820  33.170  1.00  0.00
ATOM   5125  O   THR A 497     123.590  30.290  34.080  1.00  0.00
ATOM   5126  N   ASP A 498     122.490  28.560  33.160  1.00  0.00
ATOM   5127  H   ASP A 498     122.030  28.150  32.370  1.00  0.00
ATOM   5128  CA  ASP A 498     122.500  27.660  34.320  1.00  0.00
ATOM   5129  CB  ASP A 498     122.000  26.240  34.030  1.00  0.00
ATOM   5130  CG  ASP A 498     122.640  25.570  32.820  1.00  0.00
ATOM   5131  OD1 ASP A 498     122.070  25.820  31.730  1.00  0.00
ATOM   5132  OD2 ASP A 498     123.700  24.910  32.920  1.00  0.00
ATOM   5133  C   ASP A 498     123.830  27.610  35.070  1.00  0.00
ATOM   5134  O   ASP A 498     123.820  27.920  36.260  1.00  0.00
ATOM   5135  N   GLU A 499     124.900  27.210  34.390  1.00  0.00
ATOM   5136  H   GLU A 499     124.750  26.910  33.450  1.00  0.00
ATOM   5137  CA  GLU A 499     126.320  27.260  34.760  1.00  0.00
ATOM   5138  CB  GLU A 499     127.180  26.770  33.590  1.00  0.00
ATOM   5139  CG  GLU A 499     127.200  25.250  33.480  1.00  0.00
ATOM   5140  CD  GLU A 499     127.970  24.690  32.270  1.00  0.00
ATOM   5141  OE1 GLU A 499     129.120  24.310  32.550  1.00  0.00
ATOM   5142  OE2 GLU A 499     127.410  24.580  31.160  1.00  0.00
ATOM   5143  C   GLU A 499     126.780  28.650  35.190  1.00  0.00
ATOM   5144  O   GLU A 499     127.390  28.660  36.260  1.00  0.00
ATOM   5145  N   GLU A 500     126.400  29.790  34.600  1.00  0.00
ATOM   5146  H   GLU A 500     125.900  29.790  33.740  1.00  0.00
ATOM   5147  CA  GLU A 500     126.780  31.160  34.970  1.00  0.00
ATOM   5148  CB  GLU A 500     126.350  32.050  33.800  1.00  0.00
ATOM   5149  CG  GLU A 500     127.060  31.770  32.480  1.00  0.00
ATOM   5150  CD  GLU A 500     126.600  32.810  31.450  1.00  0.00
ATOM   5151  OE1 GLU A 500     127.320  33.820  31.290  1.00  0.00
ATOM   5152  OE2 GLU A 500     125.540  32.710  30.800  1.00  0.00
ATOM   5153  C   GLU A 500     126.080  31.610  36.250  1.00  0.00
ATOM   5154  O   GLU A 500     126.770  31.850  37.240  1.00  0.00
ATOM   5155  N   LYS A 501     124.840  31.170  36.450  1.00  0.00
ATOM   5156  H   LYS A 501     124.200  31.120  35.680  1.00  0.00
ATOM   5157  CA  LYS A 501     124.240  31.260  37.790  1.00  0.00
ATOM   5158  CB  LYS A 501     122.890  30.550  37.780  1.00  0.00
ATOM   5159  CG  LYS A 501     121.900  31.430  37.010  1.00  0.00
ATOM   5160  CD  LYS A 501     120.530  30.760  37.060  1.00  0.00
ATOM   5161  CE  LYS A 501     119.610  31.340  35.990  1.00  0.00
ATOM   5162  NZ  LYS A 501     118.310  30.650  36.030  1.00  0.00
ATOM   5163  HZ1 LYS A 501     117.770  31.070  35.300  1.00  0.00
ATOM   5164  HZ2 LYS A 501     118.480  29.660  35.950  1.00  0.00
ATOM   5165  HZ3 LYS A 501     117.750  30.670  36.860  1.00  0.00
ATOM   5166  C   LYS A 501     125.000  30.520  38.890  1.00  0.00
ATOM   5167  O   LYS A 501     125.040  31.050  40.000  1.00  0.00
ATOM   5168  N   ALA A 502     125.640  29.400  38.570  1.00  0.00
ATOM   5169  H   ALA A 502     125.440  28.880  37.740  1.00  0.00
ATOM   5170  CA  ALA A 502     126.560  28.670  39.450  1.00  0.00
ATOM   5171  CB  ALA A 502     126.720  27.190  39.100  1.00  0.00
ATOM   5172  C   ALA A 502     127.930  29.340  39.590  1.00  0.00
ATOM   5173  O   ALA A 502     128.600  29.400  40.620  1.00  0.00
ATOM   5174  N   GLU A 503     128.460  29.800  38.460  1.00  0.00
ATOM   5175  H   GLU A 503     128.090  29.460  37.600  1.00  0.00
ATOM   5176  CA  GLU A 503     129.720  30.550  38.340  1.00  0.00
ATOM   5177  CB  GLU A 503     129.920  30.730  36.830  1.00  0.00
ATOM   5178  CG  GLU A 503     130.610  29.530  36.190  1.00  0.00
ATOM   5179  CD  GLU A 503     131.150  29.750  34.780  1.00  0.00
ATOM   5180  OE1 GLU A 503     130.350  29.890  33.830  1.00  0.00
ATOM   5181  OE2 GLU A 503     132.390  29.900  34.660  1.00  0.00
ATOM   5182  C   GLU A 503     129.700  31.780  39.250  1.00  0.00
ATOM   5183  O   GLU A 503     130.480  31.920  40.190  1.00  0.00
ATOM   5184  N   ARG A 504     128.670  32.570  39.010  1.00  0.00
ATOM   5185  H   ARG A 504     127.940  32.440  38.330  1.00  0.00
ATOM   5186  CA  ARG A 504     128.400  33.840  39.710  1.00  0.00
ATOM   5187  CB  ARG A 504     127.170  34.630  39.260  1.00  0.00
ATOM   5188  CG  ARG A 504     127.200  35.200  37.840  1.00  0.00
ATOM   5189  CD  ARG A 504     128.150  36.360  37.550  1.00  0.00
ATOM   5190  NE  ARG A 504     127.890  36.830  36.180  1.00  0.00
ATOM   5191  HE  ARG A 504     128.360  36.300  35.480  1.00  0.00
ATOM   5192  CZ  ARG A 504     127.070  37.830  35.800  1.00  0.00
ATOM   5193  NH1 ARG A 504     126.220  38.360  36.700  1.00  0.00
ATOM   5194 1HH1 ARG A 504     126.140  37.980  37.620  1.00  0.00
ATOM   5195 2HH1 ARG A 504     125.540  39.050  36.450  1.00  0.00
ATOM   5196  NH2 ARG A 504     127.350  38.490  34.670  1.00  0.00
ATOM   5197 1HH2 ARG A 504     128.140  38.200  34.130  1.00  0.00
ATOM   5198 2HH2 ARG A 504     126.770  39.270  34.440  1.00  0.00
ATOM   5199  C   ARG A 504     128.350  33.650  41.230  1.00  0.00
ATOM   5200  O   ARG A 504     129.200  34.200  41.940  1.00  0.00
ATOM   5201  N   GLU A 505     127.590  32.630  41.610  1.00  0.00
ATOM   5202  H   GLU A 505     127.050  32.050  41.000  1.00  0.00
ATOM   5203  CA  GLU A 505     127.460  32.190  43.000  1.00  0.00
ATOM   5204  CB  GLU A 505     126.260  31.270  43.270  1.00  0.00
ATOM   5205  CG  GLU A 505     125.260  32.100  44.070  1.00  0.00
ATOM   5206  CD  GLU A 505     124.120  31.120  44.340  1.00  0.00
ATOM   5207  OE1 GLU A 505     124.000  30.680  45.500  1.00  0.00
ATOM   5208  OE2 GLU A 505     123.250  30.900  43.470  1.00  0.00
ATOM   5209  C   GLU A 505     128.770  31.690  43.620  1.00  0.00
ATOM   5210  O   GLU A 505     129.230  32.050  44.700  1.00  0.00
ATOM   5211  N   LYS A 506     129.390  30.740  42.940  1.00  0.00
ATOM   5212  H   LYS A 506     129.080  30.390  42.050  1.00  0.00
ATOM   5213  CA  LYS A 506     130.670  30.180  43.380  1.00  0.00
ATOM   5214  CB  LYS A 506     131.080  29.120  42.360  1.00  0.00
ATOM   5215  CG  LYS A 506     130.380  27.760  42.480  1.00  0.00
ATOM   5216  CD  LYS A 506     130.890  26.660  41.550  1.00  0.00
ATOM   5217  CE  LYS A 506     130.610  26.840  40.050  1.00  0.00
ATOM   5218  NZ  LYS A 506     131.190  25.720  39.300  1.00  0.00
ATOM   5219  HZ1 LYS A 506     132.110  25.550  39.650  1.00  0.00
ATOM   5220  HZ2 LYS A 506     130.640  24.880  39.370  1.00  0.00
ATOM   5221  HZ3 LYS A 506     131.260  25.970  38.330  1.00  0.00
ATOM   5222  C   LYS A 506     131.740  31.270  43.480  1.00  0.00
ATOM   5223  O   LYS A 506     132.630  31.120  44.310  1.00  0.00
ATOM   5224  N   GLU A 507     131.730  32.240  42.570  1.00  0.00
ATOM   5225  H   GLU A 507     131.190  32.310  41.730  1.00  0.00
ATOM   5226  CA  GLU A 507     132.540  33.460  42.740  1.00  0.00
ATOM   5227  CB  GLU A 507     132.400  34.370  41.520  1.00  0.00
ATOM   5228  CG  GLU A 507     133.290  34.090  40.310  1.00  0.00
ATOM   5229  CD  GLU A 507     133.290  35.290  39.360  1.00  0.00
ATOM   5230  OE1 GLU A 507     132.490  35.310  38.410  1.00  0.00
ATOM   5231  OE2 GLU A 507     133.920  36.320  39.700  1.00  0.00
ATOM   5232  C   GLU A 507     132.110  34.250  43.980  1.00  0.00
ATOM   5233  O   GLU A 507     133.040  34.440  44.750  1.00  0.00
ATOM   5234  N   ILE A 508     130.840  34.490  44.310  1.00  0.00
ATOM   5235  H   ILE A 508     130.100  34.240  43.680  1.00  0.00
ATOM   5236  CA  ILE A 508     130.370  35.240  45.490  1.00  0.00
ATOM   5237  CB  ILE A 508     128.850  35.280  45.350  1.00  0.00
ATOM   5238  CG1 ILE A 508     128.440  36.310  44.290  1.00  0.00
ATOM   5239  CG2 ILE A 508     128.130  35.350  46.700  1.00  0.00
ATOM   5240  CD  ILE A 508     126.950  36.300  43.960  1.00  0.00
ATOM   5241  C   ILE A 508     130.840  34.690  46.830  1.00  0.00
ATOM   5242  O   ILE A 508     131.390  35.390  47.690  1.00  0.00
ATOM   5243  N   LYS A 509     130.920  33.370  46.800  1.00  0.00
ATOM   5244  H   LYS A 509     130.360  32.910  46.110  1.00  0.00
ATOM   5245  CA  LYS A 509     131.380  32.580  47.950  1.00  0.00
ATOM   5246  CB  LYS A 509     131.390  31.060  47.800  1.00  0.00
ATOM   5247  CG  LYS A 509     129.970  30.560  47.560  1.00  0.00
ATOM   5248  CD  LYS A 509     129.080  30.990  48.720  1.00  0.00
ATOM   5249  CE  LYS A 509     127.730  30.280  48.560  1.00  0.00
ATOM   5250  NZ  LYS A 509     126.840  30.780  49.620  1.00  0.00
ATOM   5251  HZ1 LYS A 509     126.660  31.750  49.480  1.00  0.00
ATOM   5252  HZ2 LYS A 509     125.930  30.350  49.620  1.00  0.00
ATOM   5253  HZ3 LYS A 509     127.150  30.480  50.520  1.00  0.00
ATOM   5254  C   LYS A 509     132.770  33.000  48.440  1.00  0.00
ATOM   5255  O   LYS A 509     133.090  33.230  49.600  1.00  0.00
ATOM   5256  N   GLU A 510     133.640  33.190  47.450  1.00  0.00
ATOM   5257  H   GLU A 510     133.320  33.120  46.510  1.00  0.00
ATOM   5258  CA  GLU A 510     135.060  33.500  47.690  1.00  0.00
ATOM   5259  CB  GLU A 510     135.680  33.550  46.290  1.00  0.00
ATOM   5260  CG  GLU A 510     135.460  32.330  45.390  1.00  0.00
ATOM   5261  CD  GLU A 510     136.460  31.270  45.840  1.00  0.00
ATOM   5262  OE1 GLU A 510     137.350  31.010  44.990  1.00  0.00
ATOM   5263  OE2 GLU A 510     136.240  30.550  46.850  1.00  0.00
ATOM   5264  C   GLU A 510     135.270  34.850  48.380  1.00  0.00
ATOM   5265  O   GLU A 510     136.230  35.020  49.120  1.00  0.00
ATOM   5266  N   TYR A 511     134.240  35.690  48.340  1.00  0.00
ATOM   5267  H   TYR A 511     133.340  35.490  47.940  1.00  0.00
ATOM   5268  CA  TYR A 511     134.380  37.030  48.910  1.00  0.00
ATOM   5269  CB  TYR A 511     133.880  38.110  47.950  1.00  0.00
ATOM   5270  CG  TYR A 511     134.690  38.060  46.650  1.00  0.00
ATOM   5271  CD1 TYR A 511     135.910  38.710  46.520  1.00  0.00
ATOM   5272  HD1 TYR A 511     136.280  39.310  47.360  1.00  0.00
ATOM   5273  CD2 TYR A 511     134.370  37.080  45.720  1.00  0.00
ATOM   5274  HD2 TYR A 511     133.370  36.720  45.490  1.00  0.00
ATOM   5275  CE1 TYR A 511     136.860  38.460  45.530  1.00  0.00
ATOM   5276  HE1 TYR A 511     137.870  38.840  45.420  1.00  0.00
ATOM   5277  CE2 TYR A 511     135.330  36.770  44.770  1.00  0.00
ATOM   5278  HE2 TYR A 511     135.040  36.130  43.940  1.00  0.00
ATOM   5279  CZ  TYR A 511     136.530  37.460  44.620  1.00  0.00
ATOM   5280  OH  TYR A 511     137.360  37.260  43.560  1.00  0.00
ATOM   5281  HH  TYR A 511     136.800  36.950  42.790  1.00  0.00
ATOM   5282  C   TYR A 511     133.710  37.170  50.280  1.00  0.00
ATOM   5283  O   TYR A 511     134.200  38.020  51.030  1.00  0.00
ATOM   5284  N   GLU A 512     132.820  36.230  50.590  1.00  0.00
ATOM   5285  H   GLU A 512     132.750  35.360  50.110  1.00  0.00
ATOM   5286  CA  GLU A 512     131.970  36.330  51.790  1.00  0.00
ATOM   5287  CB  GLU A 512     131.020  35.160  52.070  1.00  0.00
ATOM   5288  CG  GLU A 512     130.120  34.910  50.860  1.00  0.00
ATOM   5289  CD  GLU A 512     128.910  34.070  51.260  1.00  0.00
ATOM   5290  OE1 GLU A 512     128.990  32.820  51.160  1.00  0.00
ATOM   5291  OE2 GLU A 512     127.930  34.610  51.820  1.00  0.00
ATOM   5292  C   GLU A 512     132.510  36.770  53.150  1.00  0.00
ATOM   5293  O   GLU A 512     131.680  37.500  53.690  1.00  0.00
ATOM   5294  N   PRO A 513     133.780  36.550  53.500  1.00  0.00
ATOM   5295  CA  PRO A 513     134.450  37.200  54.630  1.00  0.00
ATOM   5296  CB  PRO A 513     135.920  36.760  54.570  1.00  0.00
ATOM   5297  CG  PRO A 513     135.680  35.320  54.110  1.00  0.00
ATOM   5298  CD  PRO A 513     134.590  35.410  53.040  1.00  0.00
ATOM   5299  C   PRO A 513     134.200  38.700  54.630  1.00  0.00
ATOM   5300  O   PRO A 513     133.880  39.150  55.730  1.00  0.00
ATOM   5301  N   LEU A 514     134.200  39.330  53.460  1.00  0.00
ATOM   5302  H   LEU A 514     134.490  38.950  52.580  1.00  0.00
ATOM   5303  CA  LEU A 514     133.940  40.780  53.370  1.00  0.00
ATOM   5304  CB  LEU A 514     134.180  41.230  51.930  1.00  0.00
ATOM   5305  CG  LEU A 514     135.610  41.630  51.590  1.00  0.00
ATOM   5306  CD1 LEU A 514     136.120  40.690  50.490  1.00  0.00
ATOM   5307  CD2 LEU A 514     135.880  43.030  51.060  1.00  0.00
ATOM   5308  C   LEU A 514     132.560  41.290  53.810  1.00  0.00
ATOM   5309  O   LEU A 514     132.600  42.250  54.570  1.00  0.00
ATOM   5310  N   THR A 515     131.510  40.490  53.670  1.00  0.00
ATOM   5311  H   THR A 515     131.370  39.690  53.090  1.00  0.00
ATOM   5312  CA  THR A 515     130.250  40.830  54.360  1.00  0.00
ATOM   5313  CB  THR A 515     128.980  40.400  53.630  1.00  0.00
ATOM   5314  OG1 THR A 515     129.010  39.050  53.140  1.00  0.00
ATOM   5315  HG1 THR A 515     128.690  38.430  53.860  1.00  0.00
ATOM   5316  CG2 THR A 515     128.810  41.380  52.470  1.00  0.00
ATOM   5317  C   THR A 515     130.160  40.380  55.820  1.00  0.00
ATOM   5318  O   THR A 515     129.400  41.070  56.500  1.00  0.00
ATOM   5319  N   LYS A 516     130.940  39.410  56.290  1.00  0.00
ATOM   5320  H   LYS A 516     131.320  38.660  55.740  1.00  0.00
ATOM   5321  CA  LYS A 516     131.160  39.250  57.740  1.00  0.00
ATOM   5322  CB  LYS A 516     131.990  38.000  58.020  1.00  0.00
ATOM   5323  CG  LYS A 516     131.240  36.750  57.540  1.00  0.00
ATOM   5324  CD  LYS A 516     131.870  35.460  58.060  1.00  0.00
ATOM   5325  CE  LYS A 516     133.120  35.100  57.260  1.00  0.00
ATOM   5326  NZ  LYS A 516     133.650  33.780  57.650  1.00  0.00
ATOM   5327  HZ1 LYS A 516     134.020  33.880  58.580  1.00  0.00
ATOM   5328  HZ2 LYS A 516     132.880  33.140  57.650  1.00  0.00
ATOM   5329  HZ3 LYS A 516     134.380  33.550  57.010  1.00  0.00
ATOM   5330  C   LYS A 516     131.760  40.530  58.310  1.00  0.00
ATOM   5331  O   LYS A 516     131.260  41.040  59.310  1.00  0.00
ATOM   5332  N   ALA A 517     132.920  40.890  57.770  1.00  0.00
ATOM   5333  H   ALA A 517     133.320  40.230  57.130  1.00  0.00
ATOM   5334  CA  ALA A 517     133.650  42.120  58.100  1.00  0.00
ATOM   5335  CB  ALA A 517     134.910  42.280  57.250  1.00  0.00
ATOM   5336  C   ALA A 517     132.780  43.380  58.060  1.00  0.00
ATOM   5337  O   ALA A 517     132.840  44.170  59.010  1.00  0.00
ATOM   5338  N   LEU A 518     131.970  43.510  57.020  1.00  0.00
ATOM   5339  H   LEU A 518     132.200  42.980  56.200  1.00  0.00
ATOM   5340  CA  LEU A 518     130.960  44.560  56.860  1.00  0.00
ATOM   5341  CB  LEU A 518     130.240  44.610  55.510  1.00  0.00
ATOM   5342  CG  LEU A 518     131.060  45.110  54.310  1.00  0.00
ATOM   5343  CD1 LEU A 518     130.490  44.560  53.010  1.00  0.00
ATOM   5344  CD2 LEU A 518     131.000  46.640  54.240  1.00  0.00
ATOM   5345  C   LEU A 518     129.920  44.510  57.980  1.00  0.00
ATOM   5346  O   LEU A 518     129.720  45.520  58.650  1.00  0.00
ATOM   5347  N   LYS A 519     129.320  43.340  58.150  1.00  0.00
ATOM   5348  H   LYS A 519     129.290  42.650  57.430  1.00  0.00
ATOM   5349  CA  LYS A 519     128.350  43.210  59.250  1.00  0.00
ATOM   5350  CB  LYS A 519     127.620  41.870  59.420  1.00  0.00
ATOM   5351  CG  LYS A 519     126.330  42.120  60.210  1.00  0.00
ATOM   5352  CD  LYS A 519     125.280  43.010  59.530  1.00  0.00
ATOM   5353  CE  LYS A 519     124.220  43.630  60.440  1.00  0.00
ATOM   5354  NZ  LYS A 519     123.180  44.330  59.680  1.00  0.00
ATOM   5355  HZ1 LYS A 519     123.450  45.290  59.600  1.00  0.00
ATOM   5356  HZ2 LYS A 519     123.060  43.900  58.780  1.00  0.00
ATOM   5357  HZ3 LYS A 519     122.280  44.250  60.090  1.00  0.00
ATOM   5358  C   LYS A 519     128.940  43.610  60.600  1.00  0.00
ATOM   5359  O   LYS A 519     128.310  44.380  61.330  1.00  0.00
ATOM   5360  N   GLU A 520     130.130  43.070  60.850  1.00  0.00
ATOM   5361  H   GLU A 520     130.500  42.420  60.190  1.00  0.00
ATOM   5362  CA  GLU A 520     130.940  43.390  62.030  1.00  0.00
ATOM   5363  CB  GLU A 520     132.220  42.550  62.110  1.00  0.00
ATOM   5364  CG  GLU A 520     131.960  41.060  62.320  1.00  0.00
ATOM   5365  CD  GLU A 520     133.310  40.340  62.410  1.00  0.00
ATOM   5366  OE1 GLU A 520     133.700  39.820  63.480  1.00  0.00
ATOM   5367  OE2 GLU A 520     133.900  40.070  61.340  1.00  0.00
ATOM   5368  C   GLU A 520     131.240  44.870  62.260  1.00  0.00
ATOM   5369  O   GLU A 520     130.830  45.260  63.360  1.00  0.00
ATOM   5370  N   ILE A 521     131.490  45.660  61.220  1.00  0.00
ATOM   5371  H   ILE A 521     131.640  45.140  60.370  1.00  0.00
ATOM   5372  CA  ILE A 521     131.620  47.110  61.370  1.00  0.00
ATOM   5373  CB  ILE A 521     132.570  47.830  60.400  1.00  0.00
ATOM   5374  CG1 ILE A 521     132.450  47.390  58.940  1.00  0.00
ATOM   5375  CG2 ILE A 521     133.980  47.810  60.990  1.00  0.00
ATOM   5376  CD  ILE A 521     131.400  48.190  58.160  1.00  0.00
ATOM   5377  C   ILE A 521     130.320  47.910  61.430  1.00  0.00
ATOM   5378  O   ILE A 521     130.250  48.960  62.070  1.00  0.00
ATOM   5379  N   LEU A 522     129.320  47.440  60.690  1.00  0.00
ATOM   5380  H   LEU A 522     129.370  46.490  60.390  1.00  0.00
ATOM   5381  CA  LEU A 522     128.010  48.100  60.640  1.00  0.00
ATOM   5382  CB  LEU A 522     127.180  47.490  59.510  1.00  0.00
ATOM   5383  CG  LEU A 522     127.770  47.930  58.170  1.00  0.00
ATOM   5384  CD1 LEU A 522     127.120  47.040  57.100  1.00  0.00
ATOM   5385  CD2 LEU A 522     127.430  49.410  57.960  1.00  0.00
ATOM   5386  C   LEU A 522     127.200  47.970  61.930  1.00  0.00
ATOM   5387  O   LEU A 522     126.410  48.840  62.280  1.00  0.00
ATOM   5388  N   GLY A 523     127.340  46.780  62.520  1.00  0.00
ATOM   5389  H   GLY A 523     127.900  46.060  62.110  1.00  0.00
ATOM   5390  CA  GLY A 523     126.560  46.320  63.680  1.00  0.00
ATOM   5391  C   GLY A 523     125.040  46.450  63.500  1.00  0.00
ATOM   5392  O   GLY A 523     124.450  45.660  62.770  1.00  0.00
ATOM   5393  N   ASP A 524     124.470  47.510  64.050  1.00  0.00
ATOM   5394  H   ASP A 524     124.890  47.800  64.910  1.00  0.00
ATOM   5395  CA  ASP A 524     123.060  47.910  63.930  1.00  0.00
ATOM   5396  CB  ASP A 524     122.660  49.200  64.650  1.00  0.00
ATOM   5397  CG  ASP A 524     121.410  49.060  65.530  1.00  0.00
ATOM   5398  OD1 ASP A 524     121.540  49.380  66.730  1.00  0.00
ATOM   5399  OD2 ASP A 524     120.340  48.570  65.100  1.00  0.00
ATOM   5400  C   ASP A 524     122.630  48.130  62.470  1.00  0.00
ATOM   5401  O   ASP A 524     121.550  47.730  62.040  1.00  0.00
ATOM   5402  N   GLN A 525     123.590  48.620  61.700  1.00  0.00
ATOM   5403  H   GLN A 525     124.510  48.660  62.100  1.00  0.00
ATOM   5404  CA  GLN A 525     123.470  49.330  60.420  1.00  0.00
ATOM   5405  CB  GLN A 525     124.730  50.180  60.280  1.00  0.00
ATOM   5406  CG  GLN A 525     124.770  51.250  61.370  1.00  0.00
ATOM   5407  CD  GLN A 525     125.880  52.250  61.050  1.00  0.00
ATOM   5408  OE1 GLN A 525     127.080  52.220  61.330  1.00  0.00
ATOM   5409  NE2 GLN A 525     125.500  53.150  60.160  1.00  0.00
ATOM   5410 1HE2 GLN A 525     124.580  53.090  59.770  1.00  0.00
ATOM   5411 2HE2 GLN A 525     126.150  53.840  59.850  1.00  0.00
ATOM   5412  C   GLN A 525     123.380  48.420  59.190  1.00  0.00
ATOM   5413  O   GLN A 525     123.890  47.310  59.110  1.00  0.00
ATOM   5414  N   VAL A 526     122.600  48.930  58.240  1.00  0.00
ATOM   5415  H   VAL A 526     122.480  49.920  58.160  1.00  0.00
ATOM   5416  CA  VAL A 526     122.170  48.280  56.980  1.00  0.00
ATOM   5417  CB  VAL A 526     123.270  48.350  55.920  1.00  0.00
ATOM   5418  CG1 VAL A 526     123.200  47.420  54.710  1.00  0.00
ATOM   5419  CG2 VAL A 526     123.050  49.750  55.320  1.00  0.00
ATOM   5420  C   VAL A 526     121.450  46.940  57.050  1.00  0.00
ATOM   5421  O   VAL A 526     121.950  46.030  57.730  1.00  0.00
ATOM   5422  N   GLU A 527     120.210  46.860  56.590  1.00  0.00
ATOM   5423  H   GLU A 527     119.680  47.710  56.540  1.00  0.00
ATOM   5424  CA  GLU A 527     119.310  45.690  56.530  1.00  0.00
ATOM   5425  CB  GLU A 527     118.010  46.030  55.800  1.00  0.00
ATOM   5426  CG  GLU A 527     117.130  46.710  56.850  1.00  0.00
ATOM   5427  CD  GLU A 527     117.380  48.200  57.140  1.00  0.00
ATOM   5428  OE1 GLU A 527     116.560  48.700  57.940  1.00  0.00
ATOM   5429  OE2 GLU A 527     118.190  48.820  56.420  1.00  0.00
ATOM   5430  C   GLU A 527     119.900  44.420  55.910  1.00  0.00
ATOM   5431  O   GLU A 527     119.690  43.370  56.520  1.00  0.00
ATOM   5432  N   LYS A 528     120.420  44.560  54.690  1.00  0.00
ATOM   5433  H   LYS A 528     120.410  45.360  54.090  1.00  0.00
ATOM   5434  CA  LYS A 528     121.020  43.400  54.010  1.00  0.00
ATOM   5435  CB  LYS A 528     120.020  42.890  52.970  1.00  0.00
ATOM   5436  CG  LYS A 528     120.200  41.440  52.520  1.00  0.00
ATOM   5437  CD  LYS A 528     119.300  41.030  51.360  1.00  0.00
ATOM   5438  CE  LYS A 528     119.760  39.820  50.540  1.00  0.00
ATOM   5439  NZ  LYS A 528     118.970  39.640  49.310  1.00  0.00
ATOM   5440  HZ1 LYS A 528     119.110  38.730  48.930  1.00  0.00
ATOM   5441  HZ2 LYS A 528     117.990  39.730  49.470  1.00  0.00
ATOM   5442  HZ3 LYS A 528     119.230  40.400  48.720  1.00  0.00
ATOM   5443  C   LYS A 528     122.450  43.490  53.460  1.00  0.00
ATOM   5444  O   LYS A 528     122.720  44.230  52.520  1.00  0.00
ATOM   5445  N   VAL A 529     123.400  42.940  54.210  1.00  0.00
ATOM   5446  H   VAL A 529     123.260  42.220  54.890  1.00  0.00
ATOM   5447  CA  VAL A 529     124.810  43.110  53.840  1.00  0.00
ATOM   5448  CB  VAL A 529     125.610  43.570  55.060  1.00  0.00
ATOM   5449  CG1 VAL A 529     126.880  44.230  54.530  1.00  0.00
ATOM   5450  CG2 VAL A 529     124.910  44.600  55.960  1.00  0.00
ATOM   5451  C   VAL A 529     125.370  41.850  53.160  1.00  0.00
ATOM   5452  O   VAL A 529     125.630  40.850  53.820  1.00  0.00
ATOM   5453  N   VAL A 530     125.280  41.910  51.830  1.00  0.00
ATOM   5454  H   VAL A 530     125.040  42.820  51.500  1.00  0.00
ATOM   5455  CA  VAL A 530     125.570  40.760  50.970  1.00  0.00
ATOM   5456  CB  VAL A 530     124.300  40.290  50.270  1.00  0.00
ATOM   5457  CG1 VAL A 530     123.330  39.610  51.240  1.00  0.00
ATOM   5458  CG2 VAL A 530     123.520  41.310  49.430  1.00  0.00
ATOM   5459  C   VAL A 530     126.730  40.880  49.970  1.00  0.00
ATOM   5460  O   VAL A 530     127.220  41.970  49.690  1.00  0.00
ATOM   5461  N   VAL A 531     127.260  39.750  49.530  1.00  0.00
ATOM   5462  H   VAL A 531     126.890  38.870  49.840  1.00  0.00
ATOM   5463  CA  VAL A 531     128.230  39.650  48.430  1.00  0.00
ATOM   5464  CB  VAL A 531     129.270  38.560  48.730  1.00  0.00
ATOM   5465  CG1 VAL A 531     130.320  38.490  47.610  1.00  0.00
ATOM   5466  CG2 VAL A 531     130.100  38.720  50.010  1.00  0.00
ATOM   5467  C   VAL A 531     127.360  39.250  47.240  1.00  0.00
ATOM   5468  O   VAL A 531     126.740  38.190  47.300  1.00  0.00
ATOM   5469  N   SER A 532     127.400  40.160  46.270  1.00  0.00
ATOM   5470  H   SER A 532     128.240  40.640  46.030  1.00  0.00
ATOM   5471  CA  SER A 532     126.390  40.130  45.200  1.00  0.00
ATOM   5472  CB  SER A 532     125.430  41.280  45.500  1.00  0.00
ATOM   5473  OG  SER A 532     124.460  41.360  44.450  1.00  0.00
ATOM   5474  HG  SER A 532     123.640  41.780  44.840  1.00  0.00
ATOM   5475  C   SER A 532     127.040  40.370  43.830  1.00  0.00
ATOM   5476  O   SER A 532     127.830  41.290  43.630  1.00  0.00
ATOM   5477  N   TYR A 533     126.530  39.610  42.870  1.00  0.00
ATOM   5478  H   TYR A 533     126.060  38.780  43.170  1.00  0.00
ATOM   5479  CA  TYR A 533     126.790  39.790  41.430  1.00  0.00
ATOM   5480  CB  TYR A 533     127.240  38.540  40.660  1.00  0.00
ATOM   5481  CG  TYR A 533     128.710  38.660  40.260  1.00  0.00
ATOM   5482  CD1 TYR A 533     129.130  39.660  39.390  1.00  0.00
ATOM   5483  HD1 TYR A 533     128.500  40.520  39.150  1.00  0.00
ATOM   5484  CD2 TYR A 533     129.500  37.570  40.610  1.00  0.00
ATOM   5485  HD2 TYR A 533     129.160  36.850  41.350  1.00  0.00
ATOM   5486  CE1 TYR A 533     130.300  39.490  38.670  1.00  0.00
ATOM   5487  HE1 TYR A 533     130.590  40.310  38.020  1.00  0.00
ATOM   5488  CE2 TYR A 533     130.730  37.460  39.980  1.00  0.00
ATOM   5489  HE2 TYR A 533     131.380  36.650  40.310  1.00  0.00
ATOM   5490  CZ  TYR A 533     131.090  38.390  39.010  1.00  0.00
ATOM   5491  OH  TYR A 533     132.350  38.190  38.540  1.00  0.00
ATOM   5492  HH  TYR A 533     132.800  37.470  39.070  1.00  0.00
ATOM   5493  C   TYR A 533     125.510  40.340  40.800  1.00  0.00
ATOM   5494  O   TYR A 533     125.200  40.100  39.630  1.00  0.00
ATOM   5495  N   LYS A 534     124.760  41.060  41.630  1.00  0.00
ATOM   5496  H   LYS A 534     124.800  40.970  42.620  1.00  0.00
ATOM   5497  CA  LYS A 534     123.850  42.080  41.110  1.00  0.00
ATOM   5498  CB  LYS A 534     122.790  42.390  42.170  1.00  0.00
ATOM   5499  CG  LYS A 534     121.860  41.180  42.250  1.00  0.00
ATOM   5500  CD  LYS A 534     120.740  41.180  43.290  1.00  0.00
ATOM   5501  CE  LYS A 534     119.780  42.360  43.150  1.00  0.00
ATOM   5502  NZ  LYS A 534     119.470  42.810  44.520  1.00  0.00
ATOM   5503  HZ1 LYS A 534     120.270  43.030  45.080  1.00  0.00
ATOM   5504  HZ2 LYS A 534     118.970  43.680  44.460  1.00  0.00
ATOM   5505  HZ3 LYS A 534     119.010  42.120  45.070  1.00  0.00
ATOM   5506  C   LYS A 534     124.650  43.330  40.700  1.00  0.00
ATOM   5507  O   LYS A 534     124.200  44.050  39.810  1.00  0.00
ATOM   5508  N   LEU A 535     125.910  43.380  41.120  1.00  0.00
ATOM   5509  H   LEU A 535     126.250  42.790  41.860  1.00  0.00
ATOM   5510  CA  LEU A 535     126.890  44.360  40.650  1.00  0.00
ATOM   5511  CB  LEU A 535     127.210  45.530  41.570  1.00  0.00
ATOM   5512  CG  LEU A 535     127.820  45.090  42.900  1.00  0.00
ATOM   5513  CD1 LEU A 535     128.700  46.200  43.480  1.00  0.00
ATOM   5514  CD2 LEU A 535     126.730  44.820  43.940  1.00  0.00
ATOM   5515  C   LEU A 535     128.110  43.730  39.970  1.00  0.00
ATOM   5516  O   LEU A 535     128.730  42.790  40.470  1.00  0.00
ATOM   5517  N   LEU A 536     128.500  44.370  38.870  1.00  0.00
ATOM   5518  H   LEU A 536     128.040  45.220  38.620  1.00  0.00
ATOM   5519  CA  LEU A 536     129.640  43.970  38.030  1.00  0.00
ATOM   5520  CB  LEU A 536     129.150  43.530  36.650  1.00  0.00
ATOM   5521  CG  LEU A 536     128.590  42.110  36.560  1.00  0.00
ATOM   5522  CD1 LEU A 536     127.130  42.040  37.010  1.00  0.00
ATOM   5523  CD2 LEU A 536     128.530  41.660  35.100  1.00  0.00
ATOM   5524  C   LEU A 536     130.740  45.000  37.780  1.00  0.00
ATOM   5525  O   LEU A 536     131.920  44.660  37.920  1.00  0.00
ATOM   5526  N   ASP A 537     130.430  46.250  37.440  1.00  0.00
ATOM   5527  H   ASP A 537     129.530  46.560  37.760  1.00  0.00
ATOM   5528  CA  ASP A 537     131.450  47.300  37.250  1.00  0.00
ATOM   5529  CB  ASP A 537     130.810  48.300  36.290  1.00  0.00
ATOM   5530  CG  ASP A 537     131.830  48.560  35.180  1.00  0.00
ATOM   5531  OD1 ASP A 537     131.580  48.100  34.040  1.00  0.00
ATOM   5532  OD2 ASP A 537     132.830  49.300  35.340  1.00  0.00
ATOM   5533  C   ASP A 537     131.840  48.050  38.520  1.00  0.00
ATOM   5534  O   ASP A 537     132.980  47.920  38.960  1.00  0.00
ATOM   5535  N   ALA A 538     130.830  48.060  39.390  1.00  0.00
ATOM   5536  H   ALA A 538     129.930  47.790  39.060  1.00  0.00
ATOM   5537  CA  ALA A 538     130.760  48.740  40.690  1.00  0.00
ATOM   5538  CB  ALA A 538     129.320  48.980  41.120  1.00  0.00
ATOM   5539  C   ALA A 538     131.360  47.820  41.760  1.00  0.00
ATOM   5540  O   ALA A 538     131.120  46.620  41.710  1.00  0.00
ATOM   5541  N   PRO A 539     132.480  48.220  42.350  1.00  0.00
ATOM   5542  CA  PRO A 539     133.140  47.490  43.440  1.00  0.00
ATOM   5543  CB  PRO A 539     134.220  48.430  43.970  1.00  0.00
ATOM   5544  CG  PRO A 539     134.540  49.280  42.730  1.00  0.00
ATOM   5545  CD  PRO A 539     133.160  49.510  42.110  1.00  0.00
ATOM   5546  C   PRO A 539     132.050  47.130  44.440  1.00  0.00
ATOM   5547  O   PRO A 539     131.780  45.950  44.630  1.00  0.00
ATOM   5548  N   ALA A 540     131.410  48.140  45.020  1.00  0.00
ATOM   5549  H   ALA A 540     131.670  49.030  44.650  1.00  0.00
ATOM   5550  CA  ALA A 540     130.300  48.140  45.990  1.00  0.00
ATOM   5551  CB  ALA A 540     130.750  48.450  47.420  1.00  0.00
ATOM   5552  C   ALA A 540     129.220  49.190  45.690  1.00  0.00
ATOM   5553  O   ALA A 540     129.550  50.240  45.140  1.00  0.00
ATOM   5554  N   ALA A 541     127.990  48.740  45.940  1.00  0.00
ATOM   5555  H   ALA A 541     127.810  47.920  46.490  1.00  0.00
ATOM   5556  CA  ALA A 541     126.790  49.530  45.650  1.00  0.00
ATOM   5557  CB  ALA A 541     126.310  49.240  44.230  1.00  0.00
ATOM   5558  C   ALA A 541     125.640  49.260  46.620  1.00  0.00
ATOM   5559  O   ALA A 541     125.260  48.120  46.870  1.00  0.00
ATOM   5560  N   ILE A 542     124.930  50.330  46.990  1.00  0.00
ATOM   5561  H   ILE A 542     125.170  51.160  46.480  1.00  0.00
ATOM   5562  CA  ILE A 542     123.900  50.310  48.030  1.00  0.00
ATOM   5563  CB  ILE A 542     124.280  51.040  49.310  1.00  0.00
ATOM   5564  CG1 ILE A 542     123.120  51.190  50.290  1.00  0.00
ATOM   5565  CG2 ILE A 542     125.040  52.350  49.060  1.00  0.00
ATOM   5566  CD  ILE A 542     123.650  51.340  51.710  1.00  0.00
ATOM   5567  C   ILE A 542     122.550  50.650  47.390  1.00  0.00
ATOM   5568  O   ILE A 542     122.270  51.680  46.780  1.00  0.00
ATOM   5569  N   ARG A 543     121.640  49.690  47.530  1.00  0.00
ATOM   5570  H   ARG A 543     121.880  48.790  47.900  1.00  0.00
ATOM   5571  CA  ARG A 543     120.270  49.850  47.020  1.00  0.00
ATOM   5572  CB  ARG A 543     120.190  49.120  45.680  1.00  0.00
ATOM   5573  CG  ARG A 543     120.810  49.950  44.550  1.00  0.00
ATOM   5574  CD  ARG A 543     119.870  51.140  44.280  1.00  0.00
ATOM   5575  NE  ARG A 543     120.450  52.470  44.510  1.00  0.00
ATOM   5576  HE  ARG A 543     121.420  52.440  44.750  1.00  0.00
ATOM   5577  CZ  ARG A 543     119.690  53.560  44.680  1.00  0.00
ATOM   5578  NH1 ARG A 543     118.350  53.510  44.740  1.00  0.00
ATOM   5579 1HH1 ARG A 543     117.860  52.650  44.790  1.00  0.00
ATOM   5580 2HH1 ARG A 543     117.760  54.300  44.590  1.00  0.00
ATOM   5581  NH2 ARG A 543     120.280  54.750  44.840  1.00  0.00
ATOM   5582 1HH2 ARG A 543     121.270  54.880  44.870  1.00  0.00
ATOM   5583 2HH2 ARG A 543     119.770  55.600  44.790  1.00  0.00
ATOM   5584  C   ARG A 543     119.240  49.450  48.080  1.00  0.00
ATOM   5585  O   ARG A 543     119.590  49.470  49.260  1.00  0.00
ATOM   5586  N   THR A 544     118.060  48.960  47.710  1.00  0.00
ATOM   5587  H   THR A 544     117.740  48.790  46.770  1.00  0.00
ATOM   5588  CA  THR A 544     117.060  48.550  48.700  1.00  0.00
ATOM   5589  CB  THR A 544     115.900  49.520  48.500  1.00  0.00
ATOM   5590  OG1 THR A 544     115.240  49.550  47.230  1.00  0.00
ATOM   5591  HG1 THR A 544     114.350  49.100  47.220  1.00  0.00
ATOM   5592  CG2 THR A 544     116.150  50.980  48.900  1.00  0.00
ATOM   5593  C   THR A 544     116.490  47.130  48.720  1.00  0.00
ATOM   5594  O   THR A 544     116.530  46.500  47.670  1.00  0.00
ATOM   5595  N   GLY A 545     116.190  46.670  49.930  1.00  0.00
ATOM   5596  H   GLY A 545     116.360  47.300  50.690  1.00  0.00
ATOM   5597  CA  GLY A 545     115.560  45.380  50.260  1.00  0.00
ATOM   5598  C   GLY A 545     114.190  45.600  50.920  1.00  0.00
ATOM   5599  O   GLY A 545     113.990  46.220  51.960  1.00  0.00
ATOM   5600  N   GLN A 546     113.210  45.170  50.140  1.00  0.00
ATOM   5601  H   GLN A 546     113.460  45.080  49.180  1.00  0.00
ATOM   5602  CA  GLN A 546     111.840  44.780  50.510  1.00  0.00
ATOM   5603  CB  GLN A 546     111.870  43.680  51.570  1.00  0.00
ATOM   5604  CG  GLN A 546     112.190  42.300  51.000  1.00  0.00
ATOM   5605  CD  GLN A 546     111.970  41.280  52.120  1.00  0.00
ATOM   5606  OE1 GLN A 546     110.840  40.860  52.370  1.00  0.00
ATOM   5607  NE2 GLN A 546     112.980  41.130  52.970  1.00  0.00
ATOM   5608 1HE2 GLN A 546     113.710  41.810  52.920  1.00  0.00
ATOM   5609 2HE2 GLN A 546     113.080  40.250  53.440  1.00  0.00
ATOM   5610  C   GLN A 546     111.010  45.990  50.930  1.00  0.00
ATOM   5611  O   GLN A 546     110.270  46.000  51.920  1.00  0.00
ATOM   5612  N   PHE A 547     110.930  46.990  50.060  1.00  0.00
ATOM   5613  H   PHE A 547     111.320  46.740  49.170  1.00  0.00
ATOM   5614  CA  PHE A 547     110.140  48.230  50.050  1.00  0.00
ATOM   5615  CB  PHE A 547     108.640  47.980  50.240  1.00  0.00
ATOM   5616  CG  PHE A 547     107.720  49.170  50.520  1.00  0.00
ATOM   5617  CD1 PHE A 547     107.990  50.280  49.740  1.00  0.00
ATOM   5618  HD1 PHE A 547     108.520  49.960  48.830  1.00  0.00
ATOM   5619  CD2 PHE A 547     106.840  49.360  51.580  1.00  0.00
ATOM   5620  HD2 PHE A 547     106.480  48.480  52.110  1.00  0.00
ATOM   5621  CE1 PHE A 547     107.300  51.480  49.860  1.00  0.00
ATOM   5622  HE1 PHE A 547     107.320  52.220  49.060  1.00  0.00
ATOM   5623  CE2 PHE A 547     106.220  50.580  51.810  1.00  0.00
ATOM   5624  HE2 PHE A 547     105.390  50.620  52.510  1.00  0.00
ATOM   5625  CZ  PHE A 547     106.400  51.630  50.910  1.00  0.00
ATOM   5626  HZ  PHE A 547     105.680  52.420  50.710  1.00  0.00
ATOM   5627  C   PHE A 547     110.770  49.280  50.970  1.00  0.00
ATOM   5628  O   PHE A 547     110.640  49.250  52.190  1.00  0.00
ATOM   5629  N   GLY A 548     111.530  50.160  50.320  1.00  0.00
ATOM   5630  H   GLY A 548     111.610  50.130  49.320  1.00  0.00
ATOM   5631  CA  GLY A 548     112.250  51.140  51.140  1.00  0.00
ATOM   5632  C   GLY A 548     111.590  52.510  50.950  1.00  0.00
ATOM   5633  O   GLY A 548     112.290  53.510  51.060  1.00  0.00
ATOM   5634  N   TRP A 549     110.270  52.580  50.850  1.00  0.00
ATOM   5635  H   TRP A 549     109.790  51.700  50.930  1.00  0.00
ATOM   5636  CA  TRP A 549     109.320  53.680  50.640  1.00  0.00
ATOM   5637  CB  TRP A 549     109.250  54.520  51.920  1.00  0.00
ATOM   5638  CG  TRP A 549     108.040  54.000  52.700  1.00  0.00
ATOM   5639  CD1 TRP A 549     107.980  53.020  53.600  1.00  0.00
ATOM   5640  HD1 TRP A 549     108.720  52.280  53.890  1.00  0.00
ATOM   5641  CD2 TRP A 549     106.770  54.550  52.580  1.00  0.00
ATOM   5642  NE1 TRP A 549     106.750  53.050  54.120  1.00  0.00
ATOM   5643  HE1 TRP A 549     106.390  52.370  54.760  1.00  0.00
ATOM   5644  CE2 TRP A 549     106.000  54.020  53.600  1.00  0.00
ATOM   5645  CE3 TRP A 549     106.110  55.390  51.680  1.00  0.00
ATOM   5646  HE3 TRP A 549     106.500  55.630  50.690  1.00  0.00
ATOM   5647  CZ2 TRP A 549     104.660  54.300  53.830  1.00  0.00
ATOM   5648  HZ2 TRP A 549     104.020  53.870  54.600  1.00  0.00
ATOM   5649  CZ3 TRP A 549     104.780  55.710  51.870  1.00  0.00
ATOM   5650  HZ3 TRP A 549     104.410  56.500  51.210  1.00  0.00
ATOM   5651  CH2 TRP A 549     104.080  55.230  52.970  1.00  0.00
ATOM   5652  HH2 TRP A 549     102.990  55.130  52.940  1.00  0.00
ATOM   5653  C   TRP A 549     109.450  54.540  49.380  1.00  0.00
ATOM   5654  O   TRP A 549     108.420  54.820  48.770  1.00  0.00
ATOM   5655  N   SER A 550     110.730  54.830  49.150  1.00  0.00
ATOM   5656  H   SER A 550     111.470  54.510  49.740  1.00  0.00
ATOM   5657  CA  SER A 550     111.140  55.510  47.910  1.00  0.00
ATOM   5658  CB  SER A 550     111.090  57.030  48.070  1.00  0.00
ATOM   5659  OG  SER A 550     110.560  57.770  46.960  1.00  0.00
ATOM   5660  HG  SER A 550     111.270  57.740  46.250  1.00  0.00
ATOM   5661  C   SER A 550     112.620  55.210  47.650  1.00  0.00
ATOM   5662  O   SER A 550     113.430  54.970  48.540  1.00  0.00
ATOM   5663  N   ALA A 551     112.740  54.680  46.430  1.00  0.00
ATOM   5664  H   ALA A 551     111.980  54.350  45.870  1.00  0.00
ATOM   5665  CA  ALA A 551     114.030  54.290  45.840  1.00  0.00
ATOM   5666  CB  ALA A 551     113.920  54.170  44.320  1.00  0.00
ATOM   5667  C   ALA A 551     115.250  55.160  46.180  1.00  0.00
ATOM   5668  O   ALA A 551     116.240  54.620  46.650  1.00  0.00
ATOM   5669  N   ASN A 552     115.090  56.470  46.300  1.00  0.00
ATOM   5670  H   ASN A 552     114.460  56.940  45.680  1.00  0.00
ATOM   5671  CA  ASN A 552     115.990  57.350  47.060  1.00  0.00
ATOM   5672  CB  ASN A 552     116.840  58.200  46.120  1.00  0.00
ATOM   5673  CG  ASN A 552     118.100  58.800  46.750  1.00  0.00
ATOM   5674  OD1 ASN A 552     118.150  59.510  47.750  1.00  0.00
ATOM   5675  ND2 ASN A 552     119.260  58.550  46.140  1.00  0.00
ATOM   5676 1HD2 ASN A 552     119.210  57.990  45.320  1.00  0.00
ATOM   5677 2HD2 ASN A 552     120.190  58.700  46.470  1.00  0.00
ATOM   5678  C   ASN A 552     115.120  58.140  48.040  1.00  0.00
ATOM   5679  O   ASN A 552     115.170  59.360  48.010  1.00  0.00
ATOM   5680  N   MET A 553     114.960  57.520  49.210  1.00  0.00
ATOM   5681  H   MET A 553     115.330  56.620  49.430  1.00  0.00
ATOM   5682  CA  MET A 553     114.290  58.200  50.330  1.00  0.00
ATOM   5683  CB  MET A 553     114.010  57.030  51.280  1.00  0.00
ATOM   5684  CG  MET A 553     112.640  57.250  51.930  1.00  0.00
ATOM   5685  SD  MET A 553     112.120  56.070  53.230  1.00  0.00
ATOM   5686  CE  MET A 553     112.490  56.980  54.710  1.00  0.00
ATOM   5687  C   MET A 553     114.970  59.450  50.910  1.00  0.00
ATOM   5688  O   MET A 553     114.260  60.370  51.300  1.00  0.00
ATOM   5689  N   GLU A 554     116.290  59.410  50.760  1.00  0.00
ATOM   5690  H   GLU A 554     116.790  58.550  50.630  1.00  0.00
ATOM   5691  CA  GLU A 554     117.140  60.540  51.150  1.00  0.00
ATOM   5692  CB  GLU A 554     118.650  60.300  50.990  1.00  0.00
ATOM   5693  CG  GLU A 554     119.470  60.840  52.170  1.00  0.00
ATOM   5694  CD  GLU A 554     120.980  60.630  52.230  1.00  0.00
ATOM   5695  OE1 GLU A 554     121.660  61.430  51.560  1.00  0.00
ATOM   5696  OE2 GLU A 554     121.460  59.640  52.830  1.00  0.00
ATOM   5697  C   GLU A 554     116.810  61.870  50.470  1.00  0.00
ATOM   5698  O   GLU A 554     116.910  62.900  51.130  1.00  0.00
ATOM   5699  N   ARG A 555     116.530  61.790  49.170  1.00  0.00
ATOM   5700  H   ARG A 555     116.600  60.910  48.710  1.00  0.00
ATOM   5701  CA  ARG A 555     116.100  62.930  48.350  1.00  0.00
ATOM   5702  CB  ARG A 555     115.690  62.570  46.920  1.00  0.00
ATOM   5703  CG  ARG A 555     116.790  62.160  45.940  1.00  0.00
ATOM   5704  CD  ARG A 555     118.030  63.060  46.010  1.00  0.00
ATOM   5705  NE  ARG A 555     119.190  62.470  45.330  1.00  0.00
ATOM   5706  HE  ARG A 555     119.070  61.690  44.720  1.00  0.00
ATOM   5707  CZ  ARG A 555     120.430  62.990  45.320  1.00  0.00
ATOM   5708  NH1 ARG A 555     120.780  64.170  45.860  1.00  0.00
ATOM   5709 1HH1 ARG A 555     120.160  64.580  46.520  1.00  0.00
ATOM   5710 2HH1 ARG A 555     121.570  64.620  45.440  1.00  0.00
ATOM   5711  NH2 ARG A 555     121.360  62.250  44.700  1.00  0.00
ATOM   5712 1HH2 ARG A 555     121.150  61.410  44.210  1.00  0.00
ATOM   5713 2HH2 ARG A 555     122.330  62.490  44.720  1.00  0.00
ATOM   5714  C   ARG A 555     114.980  63.680  49.080  1.00  0.00
ATOM   5715  O   ARG A 555     115.130  64.890  49.180  1.00  0.00
ATOM   5716  N   ILE A 556     114.080  62.910  49.680  1.00  0.00
ATOM   5717  H   ILE A 556     114.130  61.910  49.740  1.00  0.00
ATOM   5718  CA  ILE A 556     112.830  63.430  50.250  1.00  0.00
ATOM   5719  CB  ILE A 556     111.550  62.770  49.730  1.00  0.00
ATOM   5720  CG1 ILE A 556     111.640  61.240  49.670  1.00  0.00
ATOM   5721  CG2 ILE A 556     111.140  63.430  48.410  1.00  0.00
ATOM   5722  CD  ILE A 556     111.200  60.310  50.810  1.00  0.00
ATOM   5723  C   ILE A 556     112.810  63.610  51.770  1.00  0.00
ATOM   5724  O   ILE A 556     112.000  64.310  52.360  1.00  0.00
ATOM   5725  N   MET A 557     113.620  62.810  52.460  1.00  0.00
ATOM   5726  H   MET A 557     113.910  61.940  52.060  1.00  0.00
ATOM   5727  CA  MET A 557     113.950  63.090  53.870  1.00  0.00
ATOM   5728  CB  MET A 557     114.500  61.850  54.580  1.00  0.00
ATOM   5729  CG  MET A 557     113.500  60.700  54.430  1.00  0.00
ATOM   5730  SD  MET A 557     112.010  60.500  55.470  1.00  0.00
ATOM   5731  CE  MET A 557     110.700  61.320  54.590  1.00  0.00
ATOM   5732  C   MET A 557     114.830  64.310  54.110  1.00  0.00
ATOM   5733  O   MET A 557     114.830  64.890  55.200  1.00  0.00
ATOM   5734  N   LYS A 558     115.780  64.550  53.210  1.00  0.00
ATOM   5735  H   LYS A 558     115.900  64.150  52.300  1.00  0.00
ATOM   5736  CA  LYS A 558     116.800  65.580  53.470  1.00  0.00
ATOM   5737  CB  LYS A 558     118.190  64.960  53.580  1.00  0.00
ATOM   5738  CG  LYS A 558     118.550  64.310  54.920  1.00  0.00
ATOM   5739  CD  LYS A 558     119.940  63.670  54.920  1.00  0.00
ATOM   5740  CE  LYS A 558     120.340  63.230  56.330  1.00  0.00
ATOM   5741  NZ  LYS A 558     121.640  62.550  56.420  1.00  0.00
ATOM   5742  HZ1 LYS A 558     121.730  62.130  57.320  1.00  0.00
ATOM   5743  HZ2 LYS A 558     121.770  61.830  55.730  1.00  0.00
ATOM   5744  HZ3 LYS A 558     122.360  63.190  56.150  1.00  0.00
ATOM   5745  C   LYS A 558     116.740  66.770  52.510  1.00  0.00
ATOM   5746  O   LYS A 558     116.340  67.860  52.940  1.00  0.00
ATOM   5747  N   ALA A 559     117.140  66.620  51.250  1.00  0.00
ATOM   5748  H   ALA A 559     117.410  65.720  50.910  1.00  0.00
ATOM   5749  CA  ALA A 559     117.210  67.670  50.230  1.00  0.00
ATOM   5750  CB  ALA A 559     117.920  67.280  48.930  1.00  0.00
ATOM   5751  C   ALA A 559     115.950  68.500  49.990  1.00  0.00
ATOM   5752  O   ALA A 559     115.950  69.700  50.220  1.00  0.00
ATOM   5753  N   GLN A 560     114.930  67.760  49.550  1.00  0.00
ATOM   5754  H   GLN A 560     114.870  66.810  49.230  1.00  0.00
ATOM   5755  CA  GLN A 560     113.610  68.370  49.330  1.00  0.00
ATOM   5756  CB  GLN A 560     113.160  68.330  47.860  1.00  0.00
ATOM   5757  CG  GLN A 560     113.210  69.620  47.040  1.00  0.00
ATOM   5758  CD  GLN A 560     112.890  69.370  45.570  1.00  0.00
ATOM   5759  OE1 GLN A 560     112.010  68.570  45.240  1.00  0.00
ATOM   5760  NE2 GLN A 560     113.620  69.990  44.650  1.00  0.00
ATOM   5761 1HE2 GLN A 560     114.420  70.490  44.990  1.00  0.00
ATOM   5762 2HE2 GLN A 560     113.370  70.050  43.690  1.00  0.00
ATOM   5763  C   GLN A 560     112.550  67.810  50.280  1.00  0.00
ATOM   5764  O   GLN A 560     112.180  66.650  50.100  1.00  0.00
ATOM   5765  N   ALA A 561     112.410  68.410  51.460  1.00  0.00
ATOM   5766  H   ALA A 561     113.020  69.170  51.680  1.00  0.00
ATOM   5767  CA  ALA A 561     111.630  67.830  52.570  1.00  0.00
ATOM   5768  CB  ALA A 561     111.910  68.800  53.730  1.00  0.00
ATOM   5769  C   ALA A 561     110.130  67.550  52.450  1.00  0.00
ATOM   5770  O   ALA A 561     109.310  68.460  52.450  1.00  0.00
ATOM   5771  N   LEU A 562     109.840  66.300  52.100  1.00  0.00
ATOM   5772  H   LEU A 562     110.570  65.760  51.680  1.00  0.00
ATOM   5773  CA  LEU A 562     108.500  65.900  51.650  1.00  0.00
ATOM   5774  CB  LEU A 562     108.710  65.540  50.180  1.00  0.00
ATOM   5775  CG  LEU A 562     108.680  66.770  49.270  1.00  0.00
ATOM   5776  CD1 LEU A 562     109.130  66.390  47.860  1.00  0.00
ATOM   5777  CD2 LEU A 562     107.530  67.770  49.300  1.00  0.00
ATOM   5778  C   LEU A 562     107.780  64.870  52.510  1.00  0.00
ATOM   5779  O   LEU A 562     107.430  63.780  52.060  1.00  0.00
ATOM   5780  N   ARG A 563     107.650  65.260  53.780  1.00  0.00
ATOM   5781  H   ARG A 563     108.080  66.110  54.070  1.00  0.00
ATOM   5782  CA  ARG A 563     106.890  64.470  54.750  1.00  0.00
ATOM   5783  CB  ARG A 563     107.750  63.980  55.930  1.00  0.00
ATOM   5784  CG  ARG A 563     107.160  62.800  56.700  1.00  0.00
ATOM   5785  CD  ARG A 563     108.100  62.120  57.700  1.00  0.00
ATOM   5786  NE  ARG A 563     107.810  60.710  57.960  1.00  0.00
ATOM   5787  HE  ARG A 563     107.610  60.070  57.210  1.00  0.00
ATOM   5788  CZ  ARG A 563     107.900  60.210  59.200  1.00  0.00
ATOM   5789  NH1 ARG A 563     108.360  60.860  60.280  1.00  0.00
ATOM   5790 1HH1 ARG A 563     108.650  61.810  60.340  1.00  0.00
ATOM   5791 2HH1 ARG A 563     108.450  60.260  61.070  1.00  0.00
ATOM   5792  NH2 ARG A 563     107.950  58.870  59.270  1.00  0.00
ATOM   5793 1HH2 ARG A 563     107.800  58.260  58.490  1.00  0.00
ATOM   5794 2HH2 ARG A 563     108.090  58.450  60.170  1.00  0.00
ATOM   5795  C   ARG A 563     105.650  65.190  55.270  1.00  0.00
ATOM   5796  O   ARG A 563     105.730  66.410  55.410  1.00  0.00
ATOM   5797  N   ASP A 564     104.490  64.550  55.240  1.00  0.00
ATOM   5798  H   ASP A 564     104.450  63.730  54.680  1.00  0.00
ATOM   5799  CA  ASP A 564     103.320  65.060  55.970  1.00  0.00
ATOM   5800  CB  ASP A 564     102.040  64.430  55.420  1.00  0.00
ATOM   5801  CG  ASP A 564     101.640  63.000  55.810  1.00  0.00
ATOM   5802  OD1 ASP A 564     100.750  62.870  56.690  1.00  0.00
ATOM   5803  OD2 ASP A 564     102.240  62.070  55.240  1.00  0.00
ATOM   5804  C   ASP A 564     103.380  64.870  57.490  1.00  0.00
ATOM   5805  O   ASP A 564     104.130  64.030  57.990  1.00  0.00
ATOM   5806  N   SER A 565     102.620  65.660  58.240  1.00  0.00
ATOM   5807  H   SER A 565     101.900  66.190  57.780  1.00  0.00
ATOM   5808  CA  SER A 565     102.460  65.580  59.700  1.00  0.00
ATOM   5809  CB  SER A 565     101.830  66.880  60.190  1.00  0.00
ATOM   5810  OG  SER A 565     102.250  67.130  61.540  1.00  0.00
ATOM   5811  HG  SER A 565     101.930  68.040  61.790  1.00  0.00
ATOM   5812  C   SER A 565     101.750  64.310  60.160  1.00  0.00
ATOM   5813  O   SER A 565     102.300  63.440  60.830  1.00  0.00
ATOM   5814  N   SER A 566     100.460  64.240  59.870  1.00  0.00
ATOM   5815  H   SER A 566     100.080  64.710  59.070  1.00  0.00
ATOM   5816  CA  SER A 566      99.500  63.300  60.470  1.00  0.00
ATOM   5817  CB  SER A 566      98.030  63.580  60.120  1.00  0.00
ATOM   5818  OG  SER A 566      97.640  63.510  58.750  1.00  0.00
ATOM   5819  HG  SER A 566      96.910  62.830  58.720  1.00  0.00
ATOM   5820  C   SER A 566      99.760  61.810  60.250  1.00  0.00
ATOM   5821  O   SER A 566      99.960  61.170  61.280  1.00  0.00
ATOM   5822  N   MET A 567      99.840  61.360  59.000  1.00  0.00
ATOM   5823  H   MET A 567     100.020  61.990  58.250  1.00  0.00
ATOM   5824  CA  MET A 567     100.220  59.980  58.650  1.00  0.00
ATOM   5825  CB  MET A 567      99.650  59.820  57.240  1.00  0.00
ATOM   5826  CG  MET A 567      99.860  58.450  56.590  1.00  0.00
ATOM   5827  SD  MET A 567      99.030  58.430  54.950  1.00  0.00
ATOM   5828  CE  MET A 567     100.360  57.620  54.090  1.00  0.00
ATOM   5829  C   MET A 567     101.730  59.770  58.540  1.00  0.00
ATOM   5830  O   MET A 567     102.230  58.700  58.880  1.00  0.00
ATOM   5831  N   SER A 568     102.400  60.860  58.180  1.00  0.00
ATOM   5832  H   SER A 568     101.910  61.630  57.760  1.00  0.00
ATOM   5833  CA  SER A 568     103.860  61.060  58.110  1.00  0.00
ATOM   5834  CB  SER A 568     104.430  61.090  59.530  1.00  0.00
ATOM   5835  OG  SER A 568     105.360  62.170  59.660  1.00  0.00
ATOM   5836  HG  SER A 568     105.130  62.800  58.920  1.00  0.00
ATOM   5837  C   SER A 568     104.440  59.940  57.250  1.00  0.00
ATOM   5838  O   SER A 568     104.870  58.880  57.700  1.00  0.00
ATOM   5839  N   SER A 569     104.250  60.150  55.950  1.00  0.00
ATOM   5840  H   SER A 569     103.610  60.820  55.600  1.00  0.00
ATOM   5841  CA  SER A 569     104.660  59.210  54.900  1.00  0.00
ATOM   5842  CB  SER A 569     104.070  59.870  53.660  1.00  0.00
ATOM   5843  OG  SER A 569     104.110  59.030  52.500  1.00  0.00
ATOM   5844  HG  SER A 569     103.300  59.260  51.960  1.00  0.00
ATOM   5845  C   SER A 569     106.180  59.010  54.800  1.00  0.00
ATOM   5846  O   SER A 569     106.910  59.630  55.560  1.00  0.00
ATOM   5847  N   TYR A 570     106.480  57.940  54.060  1.00  0.00
ATOM   5848  H   TYR A 570     105.710  57.400  53.730  1.00  0.00
ATOM   5849  CA  TYR A 570     107.840  57.490  53.760  1.00  0.00
ATOM   5850  CB  TYR A 570     108.590  58.490  52.880  1.00  0.00
ATOM   5851  CG  TYR A 570     107.990  58.690  51.480  1.00  0.00
ATOM   5852  CD1 TYR A 570     108.380  57.920  50.390  1.00  0.00
ATOM   5853  HD1 TYR A 570     109.260  57.280  50.370  1.00  0.00
ATOM   5854  CD2 TYR A 570     107.000  59.650  51.320  1.00  0.00
ATOM   5855  HD2 TYR A 570     106.870  60.450  52.040  1.00  0.00
ATOM   5856  CE1 TYR A 570     107.650  58.050  49.220  1.00  0.00
ATOM   5857  HE1 TYR A 570     108.040  57.540  48.330  1.00  0.00
ATOM   5858  CE2 TYR A 570     106.240  59.730  50.160  1.00  0.00
ATOM   5859  HE2 TYR A 570     105.430  60.460  50.110  1.00  0.00
ATOM   5860  CZ  TYR A 570     106.560  58.900  49.080  1.00  0.00
ATOM   5861  OH  TYR A 570     105.880  59.100  47.920  1.00  0.00
ATOM   5862  HH  TYR A 570     106.490  59.000  47.140  1.00  0.00
ATOM   5863  C   TYR A 570     108.780  57.170  54.930  1.00  0.00
ATOM   5864  O   TYR A 570     109.420  57.980  55.600  1.00  0.00
ATOM   5865  N   MET A 571     108.820  55.870  55.200  1.00  0.00
ATOM   5866  H   MET A 571     108.750  55.240  54.420  1.00  0.00
ATOM   5867  CA  MET A 571     109.450  55.370  56.430  1.00  0.00
ATOM   5868  CB  MET A 571     108.340  54.850  57.340  1.00  0.00
ATOM   5869  CG  MET A 571     107.360  55.950  57.750  1.00  0.00
ATOM   5870  SD  MET A 571     105.950  55.320  58.740  1.00  0.00
ATOM   5871  CE  MET A 571     104.790  55.780  57.480  1.00  0.00
ATOM   5872  C   MET A 571     110.430  54.240  56.090  1.00  0.00
ATOM   5873  O   MET A 571     110.370  53.700  54.980  1.00  0.00
ATOM   5874  N   SER A 572     111.390  53.940  56.950  1.00  0.00
ATOM   5875  H   SER A 572     111.650  54.590  57.670  1.00  0.00
ATOM   5876  CA  SER A 572     112.380  52.850  56.920  1.00  0.00
ATOM   5877  CB  SER A 572     111.790  51.680  57.700  1.00  0.00
ATOM   5878  OG  SER A 572     112.050  52.050  59.060  1.00  0.00
ATOM   5879  HG  SER A 572     112.820  51.530  59.440  1.00  0.00
ATOM   5880  C   SER A 572     112.790  52.390  55.520  1.00  0.00
ATOM   5881  O   SER A 572     112.060  51.640  54.870  1.00  0.00
ATOM   5882  N   SER A 573     113.860  52.960  54.980  1.00  0.00
ATOM   5883  H   SER A 573     114.460  53.530  55.550  1.00  0.00
ATOM   5884  CA  SER A 573     114.410  52.800  53.630  1.00  0.00
ATOM   5885  CB  SER A 573     115.110  54.060  53.130  1.00  0.00
ATOM   5886  OG  SER A 573     116.130  54.590  53.980  1.00  0.00
ATOM   5887  HG  SER A 573     115.900  54.870  54.920  1.00  0.00
ATOM   5888  C   SER A 573     115.420  51.660  53.810  1.00  0.00
ATOM   5889  O   SER A 573     116.630  51.820  54.000  1.00  0.00
ATOM   5890  N   LYS A 574     114.890  50.460  53.630  1.00  0.00
ATOM   5891  H   LYS A 574     114.010  50.400  53.170  1.00  0.00
ATOM   5892  CA  LYS A 574     115.480  49.170  54.020  1.00  0.00
ATOM   5893  CB  LYS A 574     114.410  48.130  54.350  1.00  0.00
ATOM   5894  CG  LYS A 574     113.590  48.410  55.610  1.00  0.00
ATOM   5895  CD  LYS A 574     112.510  47.330  55.620  1.00  0.00
ATOM   5896  CE  LYS A 574     111.560  47.360  56.820  1.00  0.00
ATOM   5897  NZ  LYS A 574     110.450  46.420  56.580  1.00  0.00
ATOM   5898  HZ1 LYS A 574     109.890  46.160  57.370  1.00  0.00
ATOM   5899  HZ2 LYS A 574     109.800  46.840  55.960  1.00  0.00
ATOM   5900  HZ3 LYS A 574     110.810  45.520  56.330  1.00  0.00
ATOM   5901  C   LYS A 574     116.560  48.810  52.990  1.00  0.00
ATOM   5902  O   LYS A 574     116.220  48.740  51.810  1.00  0.00
ATOM   5903  N   LYS A 575     117.830  48.800  53.370  1.00  0.00
ATOM   5904  H   LYS A 575     118.090  48.950  54.330  1.00  0.00
ATOM   5905  CA  LYS A 575     118.940  48.730  52.410  1.00  0.00
ATOM   5906  CB  LYS A 575     119.930  49.880  52.590  1.00  0.00
ATOM   5907  CG  LYS A 575     119.200  51.190  52.310  1.00  0.00
ATOM   5908  CD  LYS A 575     120.150  52.390  52.450  1.00  0.00
ATOM   5909  CE  LYS A 575     119.330  53.590  52.940  1.00  0.00
ATOM   5910  NZ  LYS A 575     119.100  53.480  54.390  1.00  0.00
ATOM   5911  HZ1 LYS A 575     119.970  53.500  54.890  1.00  0.00
ATOM   5912  HZ2 LYS A 575     118.450  54.180  54.680  1.00  0.00
ATOM   5913  HZ3 LYS A 575     118.570  52.650  54.500  1.00  0.00
ATOM   5914  C   LYS A 575     119.720  47.430  52.250  1.00  0.00
ATOM   5915  O   LYS A 575     119.980  46.650  53.160  1.00  0.00
ATOM   5916  N   THR A 576     120.030  47.330  50.960  1.00  0.00
ATOM   5917  H   THR A 576     119.870  48.090  50.320  1.00  0.00
ATOM   5918  CA  THR A 576     120.980  46.310  50.500  1.00  0.00
ATOM   5919  CB  THR A 576     120.530  45.550  49.250  1.00  0.00
ATOM   5920  OG1 THR A 576     120.400  46.340  48.060  1.00  0.00
ATOM   5921  HG1 THR A 576     121.230  46.420  47.510  1.00  0.00
ATOM   5922  CG2 THR A 576     119.420  44.610  49.710  1.00  0.00
ATOM   5923  C   THR A 576     122.360  46.910  50.230  1.00  0.00
ATOM   5924  O   THR A 576     122.570  47.670  49.290  1.00  0.00
ATOM   5925  N   PHE A 577     123.370  46.470  50.980  1.00  0.00
ATOM   5926  H   PHE A 577     123.200  45.770  51.670  1.00  0.00
ATOM   5927  CA  PHE A 577     124.800  46.720  50.760  1.00  0.00
ATOM   5928  CB  PHE A 577     125.670  47.210  51.920  1.00  0.00
ATOM   5929  CG  PHE A 577     127.080  47.560  51.430  1.00  0.00
ATOM   5930  CD1 PHE A 577     128.120  46.670  51.210  1.00  0.00
ATOM   5931  HD1 PHE A 577     128.090  45.620  51.510  1.00  0.00
ATOM   5932  CD2 PHE A 577     127.260  48.910  51.160  1.00  0.00
ATOM   5933  HD2 PHE A 577     126.630  49.660  51.640  1.00  0.00
ATOM   5934  CE1 PHE A 577     129.290  47.200  50.670  1.00  0.00
ATOM   5935  HE1 PHE A 577     130.170  46.580  50.800  1.00  0.00
ATOM   5936  CE2 PHE A 577     128.430  49.440  50.630  1.00  0.00
ATOM   5937  HE2 PHE A 577     128.510  50.520  50.540  1.00  0.00
ATOM   5938  CZ  PHE A 577     129.450  48.540  50.350  1.00  0.00
ATOM   5939  HZ  PHE A 577     130.450  48.940  50.160  1.00  0.00
ATOM   5940  C   PHE A 577     125.350  45.460  50.090  1.00  0.00
ATOM   5941  O   PHE A 577     125.760  44.490  50.730  1.00  0.00
ATOM   5942  N   GLU A 578     125.510  45.630  48.780  1.00  0.00
ATOM   5943  H   GLU A 578     125.180  46.420  48.270  1.00  0.00
ATOM   5944  CA  GLU A 578     125.970  44.550  47.890  1.00  0.00
ATOM   5945  CB  GLU A 578     124.840  44.470  46.860  1.00  0.00
ATOM   5946  CG  GLU A 578     123.400  44.160  47.260  1.00  0.00
ATOM   5947  CD  GLU A 578     122.430  43.760  46.150  1.00  0.00
ATOM   5948  OE1 GLU A 578     121.560  44.590  45.820  1.00  0.00
ATOM   5949  OE2 GLU A 578     122.400  42.560  45.810  1.00  0.00
ATOM   5950  C   GLU A 578     127.350  44.850  47.300  1.00  0.00
ATOM   5951  O   GLU A 578     127.740  45.990  47.040  1.00  0.00
ATOM   5952  N   ILE A 579     128.160  43.800  47.230  1.00  0.00
ATOM   5953  H   ILE A 579     127.900  42.910  47.590  1.00  0.00
ATOM   5954  CA  ILE A 579     129.510  43.920  46.650  1.00  0.00
ATOM   5955  CB  ILE A 579     130.670  43.820  47.640  1.00  0.00
ATOM   5956  CG1 ILE A 579     130.650  42.610  48.580  1.00  0.00
ATOM   5957  CG2 ILE A 579     130.870  45.140  48.380  1.00  0.00
ATOM   5958  CD  ILE A 579     132.050  42.050  48.880  1.00  0.00
ATOM   5959  C   ILE A 579     129.750  42.910  45.520  1.00  0.00
ATOM   5960  O   ILE A 579     129.740  41.700  45.720  1.00  0.00
ATOM   5961  N   SER A 580     130.510  43.350  44.510  1.00  0.00
ATOM   5962  H   SER A 580     130.870  44.280  44.460  1.00  0.00
ATOM   5963  CA  SER A 580     130.830  42.570  43.310  1.00  0.00
ATOM   5964  CB  SER A 580     131.330  43.460  42.170  1.00  0.00
ATOM   5965  OG  SER A 580     131.320  42.920  40.840  1.00  0.00
ATOM   5966  HG  SER A 580     130.360  42.730  40.670  1.00  0.00
ATOM   5967  C   SER A 580     131.950  41.600  43.680  1.00  0.00
[truncated: 484,891 more chars]
