# Supplementary material for: Corresponding Functional Dynamics across the Hsp90 Chaperone Family: Insights from a Multiscale Analysis of MD Simulations
Source: PLoS Comput Biol. 2012 Mar 22;8(3):e1002433. doi: 10.1371/journal.pcbi.1002433 (PMC3310708; doi:10.1371/journal.pcbi.1002433)
Supplement: Text S4 — Coordinate file for the final structure of the Hsp90-ATP simulation. (TXT) [file pcbi.1002433.s014.txt]

REMARK    GENERATED BY TRJCONV
TITLE     DUMMY in water t= 100000.00000
REMARK    THIS IS A SIMULATION BOX
CRYST1  140.000  121.530   96.180  90.00  90.00  90.00 P 1           1
MODEL        0
ATOM      1  N   ALA A   1      20.970  43.510  67.860  1.00  0.00
ATOM      2  H1  ALA A   1      20.750  44.230  67.190  1.00  0.00
ATOM      3  H2  ALA A   1      20.990  42.600  67.440  1.00  0.00
ATOM      4  H3  ALA A   1      20.410  43.510  68.680  1.00  0.00
ATOM      5  CA  ALA A   1      22.370  43.810  68.200  1.00  0.00
ATOM      6  CB  ALA A   1      22.490  45.290  68.560  1.00  0.00
ATOM      7  C   ALA A   1      22.910  42.880  69.300  1.00  0.00
ATOM      8  O   ALA A   1      22.640  43.100  70.480  1.00  0.00
ATOM      9  N   SER A   2      23.150  41.630  68.930  1.00  0.00
ATOM     10  H   SER A   2      23.280  41.300  67.990  1.00  0.00
ATOM     11  CA  SER A   2      23.510  40.530  69.830  1.00  0.00
ATOM     12  CB  SER A   2      22.680  39.280  69.500  1.00  0.00
ATOM     13  OG  SER A   2      22.900  38.980  68.120  1.00  0.00
ATOM     14  HG  SER A   2      23.490  38.170  68.130  1.00  0.00
ATOM     15  C   SER A   2      25.020  40.350  69.730  1.00  0.00
ATOM     16  O   SER A   2      25.660  40.370  70.780  1.00  0.00
ATOM     17  N   GLU A   3      25.510  40.210  68.500  1.00  0.00
ATOM     18  H   GLU A   3      24.960  40.040  67.680  1.00  0.00
ATOM     19  CA  GLU A   3      26.940  40.130  68.150  1.00  0.00
ATOM     20  CB  GLU A   3      27.300  38.820  67.460  1.00  0.00
ATOM     21  CG  GLU A   3      27.090  37.510  68.230  1.00  0.00
ATOM     22  CD  GLU A   3      25.600  37.250  68.440  1.00  0.00
ATOM     23  OE1 GLU A   3      25.120  37.090  69.590  1.00  0.00
ATOM     24  OE2 GLU A   3      24.880  37.310  67.420  1.00  0.00
ATOM     25  C   GLU A   3      27.420  41.330  67.330  1.00  0.00
ATOM     26  O   GLU A   3      28.510  41.870  67.540  1.00  0.00
ATOM     27  N   THR A   4      26.560  41.840  66.450  1.00  0.00
ATOM     28  H   THR A   4      25.580  41.650  66.460  1.00  0.00
ATOM     29  CA  THR A   4      26.940  42.900  65.500  1.00  0.00
ATOM     30  CB  THR A   4      26.760  42.670  64.000  1.00  0.00
ATOM     31  OG1 THR A   4      25.440  42.300  63.600  1.00  0.00
ATOM     32  HG1 THR A   4      24.960  43.180  63.520  1.00  0.00
ATOM     33  CG2 THR A   4      27.780  41.640  63.520  1.00  0.00
ATOM     34  C   THR A   4      26.560  44.350  65.780  1.00  0.00
ATOM     35  O   THR A   4      25.500  44.900  65.480  1.00  0.00
ATOM     36  N   PHE A   5      27.490  45.030  66.440  1.00  0.00
ATOM     37  H   PHE A   5      28.290  44.520  66.740  1.00  0.00
ATOM     38  CA  PHE A   5      27.370  46.430  66.880  1.00  0.00
ATOM     39  CB  PHE A   5      27.830  46.450  68.340  1.00  0.00
ATOM     40  CG  PHE A   5      26.730  45.800  69.190  1.00  0.00
ATOM     41  CD1 PHE A   5      25.870  46.560  69.970  1.00  0.00
ATOM     42  HD1 PHE A   5      25.710  47.610  69.730  1.00  0.00
ATOM     43  CD2 PHE A   5      26.760  44.430  69.400  1.00  0.00
ATOM     44  HD2 PHE A   5      27.510  43.800  68.910  1.00  0.00
ATOM     45  CE1 PHE A   5      25.020  45.970  70.900  1.00  0.00
ATOM     46  HE1 PHE A   5      24.370  46.590  71.520  1.00  0.00
ATOM     47  CE2 PHE A   5      25.970  43.840  70.370  1.00  0.00
ATOM     48  HE2 PHE A   5      26.130  42.770  70.530  1.00  0.00
ATOM     49  CZ  PHE A   5      25.090  44.600  71.130  1.00  0.00
ATOM     50  HZ  PHE A   5      24.610  44.200  72.030  1.00  0.00
ATOM     51  C   PHE A   5      28.210  47.450  66.100  1.00  0.00
ATOM     52  O   PHE A   5      29.430  47.330  65.970  1.00  0.00
ATOM     53  N   GLU A   6      27.610  48.530  65.620  1.00  0.00
ATOM     54  H   GLU A   6      26.640  48.690  65.830  1.00  0.00
ATOM     55  CA  GLU A   6      28.240  49.660  64.920  1.00  0.00
ATOM     56  CB  GLU A   6      27.220  50.790  64.800  1.00  0.00
ATOM     57  CG  GLU A   6      27.420  51.660  63.550  1.00  0.00
ATOM     58  CD  GLU A   6      26.180  52.450  63.140  1.00  0.00
ATOM     59  OE1 GLU A   6      25.120  51.800  63.270  1.00  0.00
ATOM     60  OE2 GLU A   6      26.330  53.670  62.900  1.00  0.00
ATOM     61  C   GLU A   6      29.430  50.140  65.750  1.00  0.00
ATOM     62  O   GLU A   6      29.370  50.310  66.970  1.00  0.00
ATOM     63  N   PHE A   7      30.360  50.660  64.950  1.00  0.00
ATOM     64  H   PHE A   7      30.340  50.570  63.960  1.00  0.00
ATOM     65  CA  PHE A   7      31.440  51.560  65.400  1.00  0.00
ATOM     66  CB  PHE A   7      32.110  52.080  64.130  1.00  0.00
ATOM     67  CG  PHE A   7      32.980  51.040  63.410  1.00  0.00
ATOM     68  CD1 PHE A   7      34.170  50.650  64.020  1.00  0.00
ATOM     69  HD1 PHE A   7      34.530  51.230  64.870  1.00  0.00
ATOM     70  CD2 PHE A   7      32.590  50.440  62.220  1.00  0.00
ATOM     71  HD2 PHE A   7      31.730  50.760  61.620  1.00  0.00
ATOM     72  CE1 PHE A   7      34.920  49.580  63.530  1.00  0.00
ATOM     73  HE1 PHE A   7      35.950  49.530  63.870  1.00  0.00
ATOM     74  CE2 PHE A   7      33.410  49.450  61.700  1.00  0.00
ATOM     75  HE2 PHE A   7      33.100  48.870  60.830  1.00  0.00
ATOM     76  CZ  PHE A   7      34.520  48.950  62.360  1.00  0.00
ATOM     77  HZ  PHE A   7      34.980  48.090  61.860  1.00  0.00
ATOM     78  C   PHE A   7      30.860  52.770  66.120  1.00  0.00
ATOM     79  O   PHE A   7      30.100  53.530  65.520  1.00  0.00
ATOM     80  N   GLN A   8      31.520  53.020  67.250  1.00  0.00
ATOM     81  H   GLN A   8      32.360  52.500  67.400  1.00  0.00
ATOM     82  CA  GLN A   8      31.350  54.120  68.220  1.00  0.00
ATOM     83  CB  GLN A   8      31.820  53.520  69.540  1.00  0.00
ATOM     84  CG  GLN A   8      31.200  54.340  70.670  1.00  0.00
ATOM     85  CD  GLN A   8      31.410  53.840  72.100  1.00  0.00
ATOM     86  OE1 GLN A   8      32.370  54.340  72.680  1.00  0.00
ATOM     87  NE2 GLN A   8      30.510  53.060  72.700  1.00  0.00
ATOM     88 1HE2 GLN A   8      29.820  52.660  72.110  1.00  0.00
ATOM     89 2HE2 GLN A   8      30.420  53.000  73.690  1.00  0.00
ATOM     90  C   GLN A   8      32.010  55.410  67.730  1.00  0.00
ATOM     91  O   GLN A   8      32.890  55.850  68.470  1.00  0.00
ATOM     92  N   ALA A   9      31.740  55.630  66.450  1.00  0.00
ATOM     93  H   ALA A   9      31.200  55.010  65.880  1.00  0.00
ATOM     94  CA  ALA A   9      32.250  56.830  65.770  1.00  0.00
ATOM     95  CB  ALA A   9      32.550  56.490  64.310  1.00  0.00
ATOM     96  C   ALA A   9      31.490  58.130  66.060  1.00  0.00
ATOM     97  O   ALA A   9      30.320  58.320  65.740  1.00  0.00
ATOM     98  N   GLU A  10      31.980  58.480  67.240  1.00  0.00
ATOM     99  H   GLU A  10      32.550  57.800  67.710  1.00  0.00
ATOM    100  CA  GLU A  10      31.580  59.720  67.910  1.00  0.00
ATOM    101  CB  GLU A  10      32.230  59.760  69.300  1.00  0.00
ATOM    102  CG  GLU A  10      31.320  60.510  70.270  1.00  0.00
ATOM    103  CD  GLU A  10      31.440  62.020  70.020  1.00  0.00
ATOM    104  OE1 GLU A  10      32.600  62.370  70.340  1.00  0.00
ATOM    105  OE2 GLU A  10      30.490  62.720  69.610  1.00  0.00
ATOM    106  C   GLU A  10      31.750  60.930  66.990  1.00  0.00
ATOM    107  O   GLU A  10      32.840  61.500  66.940  1.00  0.00
ATOM    108  N   ILE A  11      30.640  61.620  66.720  1.00  0.00
ATOM    109  H   ILE A  11      29.750  61.180  66.840  1.00  0.00
ATOM    110  CA  ILE A  11      30.610  62.810  65.860  1.00  0.00
ATOM    111  CB  ILE A  11      29.190  63.260  65.490  1.00  0.00
ATOM    112  CG1 ILE A  11      28.230  63.610  66.630  1.00  0.00
ATOM    113  CG2 ILE A  11      28.710  62.040  64.710  1.00  0.00
ATOM    114  CD  ILE A  11      27.130  64.540  66.110  1.00  0.00
ATOM    115  C   ILE A  11      31.490  63.990  66.280  1.00  0.00
ATOM    116  O   ILE A  11      32.230  64.490  65.430  1.00  0.00
ATOM    117  N   THR A  12      31.650  64.240  67.580  1.00  0.00
ATOM    118  H   THR A  12      31.330  63.590  68.270  1.00  0.00
ATOM    119  CA  THR A  12      32.460  65.360  68.080  1.00  0.00
ATOM    120  CB  THR A  12      31.820  65.890  69.370  1.00  0.00
ATOM    121  OG1 THR A  12      32.320  65.140  70.490  1.00  0.00
ATOM    122  HG1 THR A  12      32.300  64.160  70.270  1.00  0.00
ATOM    123  CG2 THR A  12      30.320  66.140  69.290  1.00  0.00
ATOM    124  C   THR A  12      33.970  65.200  67.930  1.00  0.00
ATOM    125  O   THR A  12      34.730  66.170  67.840  1.00  0.00
ATOM    126  N   GLN A  13      34.370  63.960  68.180  1.00  0.00
ATOM    127  H   GLN A  13      33.760  63.280  68.590  1.00  0.00
ATOM    128  CA  GLN A  13      35.750  63.500  67.940  1.00  0.00
ATOM    129  CB  GLN A  13      36.020  62.160  68.620  1.00  0.00
ATOM    130  CG  GLN A  13      35.610  62.000  70.090  1.00  0.00
ATOM    131  CD  GLN A  13      36.210  60.830  70.860  1.00  0.00
ATOM    132  OE1 GLN A  13      35.770  59.680  70.850  1.00  0.00
ATOM    133  NE2 GLN A  13      37.240  61.140  71.640  1.00  0.00
ATOM    134 1HE2 GLN A  13      37.780  61.980  71.620  1.00  0.00
ATOM    135 2HE2 GLN A  13      37.220  60.540  72.440  1.00  0.00
ATOM    136  C   GLN A  13      35.990  63.430  66.430  1.00  0.00
ATOM    137  O   GLN A  13      36.930  64.120  66.020  1.00  0.00
ATOM    138  N   LEU A  14      34.990  62.970  65.690  1.00  0.00
ATOM    139  H   LEU A  14      34.230  62.380  65.950  1.00  0.00
ATOM    140  CA  LEU A  14      35.000  63.110  64.220  1.00  0.00
ATOM    141  CB  LEU A  14      33.780  62.570  63.470  1.00  0.00
ATOM    142  CG  LEU A  14      33.730  61.040  63.520  1.00  0.00
ATOM    143  CD1 LEU A  14      32.310  60.740  63.040  1.00  0.00
ATOM    144  CD2 LEU A  14      34.780  60.270  62.730  1.00  0.00
ATOM    145  C   LEU A  14      35.220  64.560  63.780  1.00  0.00
ATOM    146  O   LEU A  14      35.730  64.610  62.660  1.00  0.00
ATOM    147  N   MET A  15      34.480  65.510  64.340  1.00  0.00
ATOM    148  H   MET A  15      33.620  65.310  64.810  1.00  0.00
ATOM    149  CA  MET A  15      34.730  66.930  64.080  1.00  0.00
ATOM    150  CB  MET A  15      33.770  67.740  64.950  1.00  0.00
ATOM    151  CG  MET A  15      32.280  67.420  64.760  1.00  0.00
ATOM    152  SD  MET A  15      31.390  68.230  66.140  1.00  0.00
ATOM    153  CE  MET A  15      29.750  67.590  65.910  1.00  0.00
ATOM    154  C   MET A  15      36.120  67.340  64.590  1.00  0.00
ATOM    155  O   MET A  15      36.970  67.760  63.810  1.00  0.00
ATOM    156  N   SER A  16      36.500  67.110  65.840  1.00  0.00
ATOM    157  H   SER A  16      35.960  66.600  66.510  1.00  0.00
ATOM    158  CA  SER A  16      37.820  67.460  66.400  1.00  0.00
ATOM    159  CB  SER A  16      37.730  67.040  67.870  1.00  0.00
ATOM    160  OG  SER A  16      38.960  67.610  68.320  1.00  0.00
ATOM    161  HG  SER A  16      38.960  68.610  68.240  1.00  0.00
ATOM    162  C   SER A  16      38.990  66.950  65.560  1.00  0.00
ATOM    163  O   SER A  16      39.780  67.790  65.140  1.00  0.00
ATOM    164  N   LEU A  17      38.830  65.760  64.970  1.00  0.00
ATOM    165  H   LEU A  17      38.030  65.200  65.170  1.00  0.00
ATOM    166  CA  LEU A  17      39.730  65.140  64.000  1.00  0.00
ATOM    167  CB  LEU A  17      39.350  63.660  63.870  1.00  0.00
ATOM    168  CG  LEU A  17      40.240  62.810  64.780  1.00  0.00
ATOM    169  CD1 LEU A  17      39.460  62.220  65.960  1.00  0.00
ATOM    170  CD2 LEU A  17      40.980  61.700  64.030  1.00  0.00
ATOM    171  C   LEU A  17      39.860  65.870  62.660  1.00  0.00
ATOM    172  O   LEU A  17      40.920  65.880  62.030  1.00  0.00
ATOM    173  N   ILE A  18      38.720  66.190  62.060  1.00  0.00
ATOM    174  H   ILE A  18      37.780  66.050  62.400  1.00  0.00
ATOM    175  CA  ILE A  18      38.730  67.000  60.840  1.00  0.00
ATOM    176  CB  ILE A  18      37.650  66.670  59.810  1.00  0.00
ATOM    177  CG1 ILE A  18      36.210  66.560  60.300  1.00  0.00
ATOM    178  CG2 ILE A  18      38.100  65.360  59.160  1.00  0.00
ATOM    179  CD  ILE A  18      35.620  67.890  60.770  1.00  0.00
ATOM    180  C   ILE A  18      38.920  68.510  61.010  1.00  0.00
ATOM    181  O   ILE A  18      39.480  69.080  60.070  1.00  0.00
ATOM    182  N   ILE A  19      38.390  69.110  62.070  1.00  0.00
ATOM    183  H   ILE A  19      37.800  68.700  62.760  1.00  0.00
ATOM    184  CA  ILE A  19      38.560  70.570  62.180  1.00  0.00
ATOM    185  CB  ILE A  19      37.440  71.270  62.960  1.00  0.00
ATOM    186  CG1 ILE A  19      37.160  70.610  64.310  1.00  0.00
ATOM    187  CG2 ILE A  19      36.210  71.220  62.060  1.00  0.00
ATOM    188  CD  ILE A  19      36.140  71.370  65.160  1.00  0.00
ATOM    189  C   ILE A  19      39.960  70.910  62.690  1.00  0.00
ATOM    190  O   ILE A  19      40.400  71.980  62.290  1.00  0.00
ATOM    191  N   ASN A  20      40.540  70.140  63.610  1.00  0.00
ATOM    192  H   ASN A  20      40.130  69.260  63.850  1.00  0.00
ATOM    193  CA  ASN A  20      41.820  70.450  64.270  1.00  0.00
ATOM    194  CB  ASN A  20      41.530  70.780  65.740  1.00  0.00
ATOM    195  CG  ASN A  20      41.020  72.220  65.900  1.00  0.00
ATOM    196  OD1 ASN A  20      41.470  73.170  65.260  1.00  0.00
ATOM    197  ND2 ASN A  20      40.040  72.470  66.770  1.00  0.00
ATOM    198 1HD2 ASN A  20      39.680  71.760  67.370  1.00  0.00
ATOM    199 2HD2 ASN A  20      39.680  73.400  66.720  1.00  0.00
ATOM    200  C   ASN A  20      42.910  69.400  64.030  1.00  0.00
ATOM    201  O   ASN A  20      43.890  69.240  64.750  1.00  0.00
ATOM    202  N   THR A  21      42.940  68.850  62.820  1.00  0.00
ATOM    203  H   THR A  21      42.120  68.940  62.260  1.00  0.00
ATOM    204  CA  THR A  21      43.870  67.830  62.330  1.00  0.00
ATOM    205  CB  THR A  21      43.460  67.590  60.880  1.00  0.00
ATOM    206  OG1 THR A  21      42.040  67.650  60.710  1.00  0.00
ATOM    207  HG1 THR A  21      41.550  66.890  61.140  1.00  0.00
ATOM    208  CG2 THR A  21      44.170  66.350  60.320  1.00  0.00
ATOM    209  C   THR A  21      45.330  68.310  62.260  1.00  0.00
ATOM    210  O   THR A  21      45.720  69.260  61.590  1.00  0.00
ATOM    211  N   VAL A  22      46.080  67.790  63.220  1.00  0.00
ATOM    212  H   VAL A  22      45.780  67.210  63.980  1.00  0.00
ATOM    213  CA  VAL A  22      47.520  68.090  63.220  1.00  0.00
ATOM    214  CB  VAL A  22      48.110  67.980  64.630  1.00  0.00
ATOM    215  CG1 VAL A  22      47.350  68.930  65.550  1.00  0.00
ATOM    216  CG2 VAL A  22      48.050  66.530  65.120  1.00  0.00
ATOM    217  C   VAL A  22      48.300  67.380  62.110  1.00  0.00
ATOM    218  O   VAL A  22      48.870  66.310  62.290  1.00  0.00
ATOM    219  N   TYR A  23      48.410  68.090  60.990  1.00  0.00
ATOM    220  H   TYR A  23      47.870  68.890  60.750  1.00  0.00
ATOM    221  CA  TYR A  23      49.140  67.590  59.810  1.00  0.00
ATOM    222  CB  TYR A  23      48.120  67.480  58.660  1.00  0.00
ATOM    223  CG  TYR A  23      48.650  66.820  57.390  1.00  0.00
ATOM    224  CD1 TYR A  23      49.480  65.700  57.390  1.00  0.00
ATOM    225  HD1 TYR A  23      49.660  65.010  58.210  1.00  0.00
ATOM    226  CD2 TYR A  23      48.430  67.540  56.220  1.00  0.00
ATOM    227  HD2 TYR A  23      47.510  68.120  56.140  1.00  0.00
ATOM    228  CE1 TYR A  23      50.180  65.440  56.220  1.00  0.00
ATOM    229  HE1 TYR A  23      50.980  64.710  56.310  1.00  0.00
ATOM    230  CE2 TYR A  23      49.000  67.140  55.020  1.00  0.00
ATOM    231  HE2 TYR A  23      48.880  67.610  54.040  1.00  0.00
ATOM    232  CZ  TYR A  23      49.910  66.090  55.020  1.00  0.00
ATOM    233  OH  TYR A  23      50.380  65.470  53.900  1.00  0.00
ATOM    234  HH  TYR A  23      50.110  66.080  53.160  1.00  0.00
ATOM    235  C   TYR A  23      50.180  68.660  59.460  1.00  0.00
ATOM    236  O   TYR A  23      50.100  69.800  59.900  1.00  0.00
ATOM    237  N   SER A  24      51.160  68.250  58.650  1.00  0.00
ATOM    238  H   SER A  24      51.290  67.320  58.310  1.00  0.00
ATOM    239  CA  SER A  24      52.250  69.080  58.130  1.00  0.00
ATOM    240  CB  SER A  24      52.870  68.240  57.000  1.00  0.00
ATOM    241  OG  SER A  24      54.050  68.810  56.440  1.00  0.00
ATOM    242  HG  SER A  24      53.980  68.950  55.450  1.00  0.00
ATOM    243  C   SER A  24      51.800  70.420  57.550  1.00  0.00
ATOM    244  O   SER A  24      52.340  71.410  58.040  1.00  0.00
ATOM    245  N   ASN A  25      50.810  70.430  56.660  1.00  0.00
ATOM    246  H   ASN A  25      50.280  69.600  56.510  1.00  0.00
ATOM    247  CA  ASN A  25      50.330  71.670  56.040  1.00  0.00
ATOM    248  CB  ASN A  25      50.680  71.610  54.560  1.00  0.00
ATOM    249  CG  ASN A  25      49.930  70.480  53.840  1.00  0.00
ATOM    250  OD1 ASN A  25      48.870  70.780  53.300  1.00  0.00
ATOM    251  ND2 ASN A  25      50.660  69.400  53.610  1.00  0.00
ATOM    252 1HD2 ASN A  25      51.620  69.470  53.870  1.00  0.00
ATOM    253 2HD2 ASN A  25      50.270  68.700  53.000  1.00  0.00
ATOM    254  C   ASN A  25      48.850  71.920  56.340  1.00  0.00
ATOM    255  O   ASN A  25      48.060  70.990  56.480  1.00  0.00
ATOM    256  N   LYS A  26      48.330  73.140  56.230  1.00  0.00
ATOM    257  H   LYS A  26      49.000  73.860  56.020  1.00  0.00
ATOM    258  CA  LYS A  26      46.910  73.510  56.220  1.00  0.00
ATOM    259  CB  LYS A  26      46.790  74.950  56.740  1.00  0.00
ATOM    260  CG  LYS A  26      46.610  74.960  58.260  1.00  0.00
ATOM    261  CD  LYS A  26      46.470  76.400  58.760  1.00  0.00
ATOM    262  CE  LYS A  26      46.120  76.440  60.250  1.00  0.00
ATOM    263  NZ  LYS A  26      45.900  77.810  60.750  1.00  0.00
ATOM    264  HZ1 LYS A  26      46.650  78.360  60.410  1.00  0.00
ATOM    265  HZ2 LYS A  26      44.990  78.130  60.490  1.00  0.00
ATOM    266  HZ3 LYS A  26      45.970  77.790  61.750  1.00  0.00
ATOM    267  C   LYS A  26      46.360  73.410  54.790  1.00  0.00
ATOM    268  O   LYS A  26      45.230  72.940  54.660  1.00  0.00
ATOM    269  N   GLU A  27      47.140  73.790  53.790  1.00  0.00
ATOM    270  H   GLU A  27      48.010  74.260  53.910  1.00  0.00
ATOM    271  CA  GLU A  27      46.770  73.840  52.360  1.00  0.00
ATOM    272  CB  GLU A  27      47.940  74.440  51.580  1.00  0.00
ATOM    273  CG  GLU A  27      49.190  73.570  51.480  1.00  0.00
ATOM    274  CD  GLU A  27      50.440  74.110  50.770  1.00  0.00
ATOM    275  OE1 GLU A  27      51.440  74.510  51.400  1.00  0.00
ATOM    276  OE2 GLU A  27      50.520  73.970  49.530  1.00  0.00
ATOM    277  C   GLU A  27      46.020  72.710  51.660  1.00  0.00
ATOM    278  O   GLU A  27      45.370  72.950  50.640  1.00  0.00
ATOM    279  N   ILE A  28      45.940  71.560  52.320  1.00  0.00
ATOM    280  H   ILE A  28      46.260  71.440  53.260  1.00  0.00
ATOM    281  CA  ILE A  28      45.200  70.390  51.850  1.00  0.00
ATOM    282  CB  ILE A  28      45.000  69.390  52.990  1.00  0.00
ATOM    283  CG1 ILE A  28      44.540  69.930  54.350  1.00  0.00
ATOM    284  CG2 ILE A  28      46.350  68.710  53.220  1.00  0.00
ATOM    285  CD  ILE A  28      43.040  70.150  54.530  1.00  0.00
ATOM    286  C   ILE A  28      43.880  70.640  51.110  1.00  0.00
ATOM    287  O   ILE A  28      43.740  70.210  49.970  1.00  0.00
ATOM    288  N   PHE A  29      43.060  71.540  51.640  1.00  0.00
ATOM    289  H   PHE A  29      43.330  72.070  52.450  1.00  0.00
ATOM    290  CA  PHE A  29      41.720  71.870  51.140  1.00  0.00
ATOM    291  CB  PHE A  29      41.060  72.920  52.030  1.00  0.00
ATOM    292  CG  PHE A  29      41.810  74.250  52.190  1.00  0.00
ATOM    293  CD1 PHE A  29      42.870  74.190  53.090  1.00  0.00
ATOM    294  HD1 PHE A  29      42.860  73.380  53.810  1.00  0.00
ATOM    295  CD2 PHE A  29      41.480  75.290  51.330  1.00  0.00
ATOM    296  HD2 PHE A  29      40.470  75.450  50.970  1.00  0.00
ATOM    297  CE1 PHE A  29      43.730  75.290  53.150  1.00  0.00
ATOM    298  HE1 PHE A  29      44.410  75.250  53.990  1.00  0.00
ATOM    299  CE2 PHE A  29      42.480  76.260  51.360  1.00  0.00
ATOM    300  HE2 PHE A  29      42.420  77.160  50.740  1.00  0.00
ATOM    301  CZ  PHE A  29      43.560  76.320  52.240  1.00  0.00
ATOM    302  HZ  PHE A  29      44.160  77.230  52.300  1.00  0.00
ATOM    303  C   PHE A  29      41.490  72.260  49.680  1.00  0.00
ATOM    304  O   PHE A  29      40.430  71.990  49.100  1.00  0.00
ATOM    305  N   LEU A  30      42.510  72.850  49.060  1.00  0.00
ATOM    306  H   LEU A  30      43.260  73.150  49.640  1.00  0.00
ATOM    307  CA  LEU A  30      42.640  73.210  47.640  1.00  0.00
ATOM    308  CB  LEU A  30      44.050  73.750  47.420  1.00  0.00
ATOM    309  CG  LEU A  30      44.160  75.200  47.900  1.00  0.00
ATOM    310  CD1 LEU A  30      45.530  75.650  47.380  1.00  0.00
ATOM    311  CD2 LEU A  30      43.190  76.250  47.370  1.00  0.00
ATOM    312  C   LEU A  30      42.350  71.990  46.770  1.00  0.00
ATOM    313  O   LEU A  30      41.330  71.920  46.080  1.00  0.00
ATOM    314  N   ARG A  31      43.270  71.020  46.730  1.00  0.00
ATOM    315  H   ARG A  31      44.110  71.150  47.240  1.00  0.00
ATOM    316  CA  ARG A  31      43.120  69.650  46.230  1.00  0.00
ATOM    317  CB  ARG A  31      44.260  68.830  46.830  1.00  0.00
ATOM    318  CG  ARG A  31      45.440  68.760  45.870  1.00  0.00
ATOM    319  CD  ARG A  31      46.720  68.160  46.460  1.00  0.00
ATOM    320  NE  ARG A  31      47.800  68.060  45.480  1.00  0.00
ATOM    321  HE  ARG A  31      47.420  67.490  44.750  1.00  0.00
ATOM    322  CZ  ARG A  31      49.060  68.530  45.470  1.00  0.00
ATOM    323  NH1 ARG A  31      49.380  69.520  46.310  1.00  0.00
ATOM    324 1HH1 ARG A  31      48.640  69.970  46.810  1.00  0.00
ATOM    325 2HH1 ARG A  31      50.330  69.740  46.530  1.00  0.00
ATOM    326  NH2 ARG A  31      49.960  67.970  44.660  1.00  0.00
ATOM    327 1HH2 ARG A  31      49.770  67.130  44.140  1.00  0.00
ATOM    328 2HH2 ARG A  31      50.670  68.490  44.180  1.00  0.00
ATOM    329  C   ARG A  31      41.720  69.040  46.290  1.00  0.00
ATOM    330  O   ARG A  31      41.120  68.620  45.300  1.00  0.00
ATOM    331  N   GLU A  32      41.240  68.840  47.520  1.00  0.00
ATOM    332  H   GLU A  32      41.850  68.570  48.260  1.00  0.00
ATOM    333  CA  GLU A  32      39.820  68.690  47.860  1.00  0.00
ATOM    334  CB  GLU A  32      39.590  68.760  49.370  1.00  0.00
ATOM    335  CG  GLU A  32      40.060  67.550  50.180  1.00  0.00
ATOM    336  CD  GLU A  32      41.580  67.440  50.150  1.00  0.00
ATOM    337  OE1 GLU A  32      42.140  67.980  51.120  1.00  0.00
ATOM    338  OE2 GLU A  32      42.270  66.740  49.370  1.00  0.00
ATOM    339  C   GLU A  32      38.750  69.510  47.130  1.00  0.00
ATOM    340  O   GLU A  32      37.770  68.940  46.640  1.00  0.00
ATOM    341  N   LEU A  33      38.690  70.830  47.150  1.00  0.00
ATOM    342  H   LEU A  33      39.340  71.360  47.700  1.00  0.00
ATOM    343  CA  LEU A  33      37.690  71.620  46.410  1.00  0.00
ATOM    344  CB  LEU A  33      37.500  73.060  46.890  1.00  0.00
ATOM    345  CG  LEU A  33      38.660  74.030  46.710  1.00  0.00
ATOM    346  CD1 LEU A  33      38.650  74.830  45.400  1.00  0.00
ATOM    347  CD2 LEU A  33      38.600  74.900  47.970  1.00  0.00
ATOM    348  C   LEU A  33      37.780  71.620  44.880  1.00  0.00
ATOM    349  O   LEU A  33      36.740  71.580  44.220  1.00  0.00
ATOM    350  N   ILE A  34      39.000  71.610  44.330  1.00  0.00
ATOM    351  H   ILE A  34      39.820  71.680  44.900  1.00  0.00
ATOM    352  CA  ILE A  34      39.240  71.360  42.910  1.00  0.00
ATOM    353  CB  ILE A  34      40.740  71.490  42.610  1.00  0.00
ATOM    354  CG1 ILE A  34      41.290  72.860  43.020  1.00  0.00
ATOM    355  CG2 ILE A  34      41.070  71.170  41.150  1.00  0.00
ATOM    356  CD  ILE A  34      42.800  72.830  43.260  1.00  0.00
ATOM    357  C   ILE A  34      38.640  69.990  42.600  1.00  0.00
ATOM    358  O   ILE A  34      37.710  70.020  41.790  1.00  0.00
ATOM    359  N   SER A  35      38.870  69.000  43.460  1.00  0.00
ATOM    360  H   SER A  35      39.520  68.930  44.210  1.00  0.00
ATOM    361  CA  SER A  35      38.070  67.810  43.160  1.00  0.00
ATOM    362  CB  SER A  35      38.440  66.740  44.190  1.00  0.00
ATOM    363  OG  SER A  35      38.170  65.450  43.630  1.00  0.00
ATOM    364  HG  SER A  35      37.260  65.100  43.840  1.00  0.00
ATOM    365  C   SER A  35      36.540  67.890  43.150  1.00  0.00
ATOM    366  O   SER A  35      36.040  67.760  42.040  1.00  0.00
ATOM    367  N   ASN A  36      35.980  68.430  44.230  1.00  0.00
ATOM    368  H   ASN A  36      36.500  68.670  45.050  1.00  0.00
ATOM    369  CA  ASN A  36      34.520  68.530  44.400  1.00  0.00
ATOM    370  CB  ASN A  36      34.090  69.320  45.640  1.00  0.00
ATOM    371  CG  ASN A  36      33.940  68.360  46.820  1.00  0.00
ATOM    372  OD1 ASN A  36      34.800  67.550  47.180  1.00  0.00
ATOM    373  ND2 ASN A  36      32.870  68.510  47.600  1.00  0.00
ATOM    374 1HD2 ASN A  36      32.250  69.220  47.260  1.00  0.00
ATOM    375 2HD2 ASN A  36      32.720  68.220  48.540  1.00  0.00
ATOM    376  C   ASN A  36      33.780  69.240  43.270  1.00  0.00
ATOM    377  O   ASN A  36      32.960  68.640  42.570  1.00  0.00
ATOM    378  N   ALA A  37      34.460  70.220  42.700  1.00  0.00
ATOM    379  H   ALA A  37      35.240  70.540  43.230  1.00  0.00
ATOM    380  CA  ALA A  37      33.980  71.140  41.660  1.00  0.00
ATOM    381  CB  ALA A  37      34.530  72.560  41.770  1.00  0.00
ATOM    382  C   ALA A  37      34.290  70.640  40.240  1.00  0.00
ATOM    383  O   ALA A  37      33.290  70.560  39.530  1.00  0.00
ATOM    384  N   SER A  38      35.470  70.070  40.040  1.00  0.00
ATOM    385  H   SER A  38      36.090  69.880  40.800  1.00  0.00
ATOM    386  CA  SER A  38      35.840  69.360  38.810  1.00  0.00
ATOM    387  CB  SER A  38      37.270  68.790  38.770  1.00  0.00
ATOM    388  OG  SER A  38      37.780  68.050  39.880  1.00  0.00
ATOM    389  HG  SER A  38      38.350  68.620  40.470  1.00  0.00
ATOM    390  C   SER A  38      34.920  68.170  38.540  1.00  0.00
ATOM    391  O   SER A  38      34.270  68.090  37.500  1.00  0.00
ATOM    392  N   ASP A  39      34.670  67.390  39.590  1.00  0.00
ATOM    393  H   ASP A  39      35.060  67.670  40.470  1.00  0.00
ATOM    394  CA  ASP A  39      33.780  66.220  39.690  1.00  0.00
ATOM    395  CB  ASP A  39      34.110  65.560  41.030  1.00  0.00
ATOM    396  CG  ASP A  39      33.530  64.160  41.290  1.00  0.00
ATOM    397  OD1 ASP A  39      34.420  63.290  41.400  1.00  0.00
ATOM    398  OD2 ASP A  39      32.330  64.140  41.620  1.00  0.00
ATOM    399  C   ASP A  39      32.290  66.540  39.580  1.00  0.00
ATOM    400  O   ASP A  39      31.600  65.710  38.990  1.00  0.00
ATOM    401  N   ALA A  40      31.820  67.690  40.060  1.00  0.00
ATOM    402  H   ALA A  40      32.290  68.150  40.820  1.00  0.00
ATOM    403  CA  ALA A  40      30.430  68.060  39.740  1.00  0.00
ATOM    404  CB  ALA A  40      30.140  69.270  40.630  1.00  0.00
ATOM    405  C   ALA A  40      30.130  68.380  38.280  1.00  0.00
ATOM    406  O   ALA A  40      29.230  67.760  37.710  1.00  0.00
ATOM    407  N   LEU A  41      31.010  69.190  37.680  1.00  0.00
ATOM    408  H   LEU A  41      31.680  69.720  38.200  1.00  0.00
ATOM    409  CA  LEU A  41      30.950  69.420  36.240  1.00  0.00
ATOM    410  CB  LEU A  41      32.030  70.460  35.900  1.00  0.00
ATOM    411  CG  LEU A  41      31.910  71.690  36.810  1.00  0.00
ATOM    412  CD1 LEU A  41      33.230  72.450  36.820  1.00  0.00
ATOM    413  CD2 LEU A  41      30.810  72.580  36.230  1.00  0.00
ATOM    414  C   LEU A  41      31.200  68.160  35.420  1.00  0.00
ATOM    415  O   LEU A  41      30.530  67.880  34.430  1.00  0.00
ATOM    416  N   ASP A  42      31.960  67.260  36.050  1.00  0.00
ATOM    417  H   ASP A  42      32.540  67.510  36.820  1.00  0.00
ATOM    418  CA  ASP A  42      32.220  65.940  35.470  1.00  0.00
ATOM    419  CB  ASP A  42      33.340  65.320  36.300  1.00  0.00
ATOM    420  CG  ASP A  42      33.920  64.020  35.730  1.00  0.00
ATOM    421  OD1 ASP A  42      33.280  62.990  36.060  1.00  0.00
ATOM    422  OD2 ASP A  42      35.020  64.010  35.130  1.00  0.00
ATOM    423  C   ASP A  42      30.920  65.140  35.400  1.00  0.00
ATOM    424  O   ASP A  42      30.400  64.980  34.290  1.00  0.00
ATOM    425  N   LYS A  43      30.240  65.080  36.540  1.00  0.00
ATOM    426  H   LYS A  43      30.720  65.310  37.390  1.00  0.00
ATOM    427  CA  LYS A  43      28.900  64.510  36.690  1.00  0.00
ATOM    428  CB  LYS A  43      28.590  64.650  38.180  1.00  0.00
ATOM    429  CG  LYS A  43      29.160  63.460  38.950  1.00  0.00
ATOM    430  CD  LYS A  43      28.990  63.680  40.450  1.00  0.00
ATOM    431  CE  LYS A  43      29.510  62.420  41.160  1.00  0.00
ATOM    432  NZ  LYS A  43      29.560  62.580  42.620  1.00  0.00
ATOM    433  HZ1 LYS A  43      28.870  63.300  42.770  1.00  0.00
ATOM    434  HZ2 LYS A  43      29.200  61.810  43.150  1.00  0.00
ATOM    435  HZ3 LYS A  43      30.430  62.870  43.010  1.00  0.00
ATOM    436  C   LYS A  43      27.860  65.140  35.760  1.00  0.00
ATOM    437  O   LYS A  43      27.270  64.400  34.980  1.00  0.00
ATOM    438  N   ILE A  44      27.970  66.460  35.630  1.00  0.00
ATOM    439  H   ILE A  44      28.550  66.980  36.260  1.00  0.00
ATOM    440  CA  ILE A  44      26.980  67.230  34.860  1.00  0.00
ATOM    441  CB  ILE A  44      27.060  68.730  35.140  1.00  0.00
ATOM    442  CG1 ILE A  44      25.750  69.450  34.850  1.00  0.00
ATOM    443  CG2 ILE A  44      27.960  69.500  34.170  1.00  0.00
ATOM    444  CD  ILE A  44      24.470  69.010  35.570  1.00  0.00
ATOM    445  C   ILE A  44      26.860  66.820  33.380  1.00  0.00
ATOM    446  O   ILE A  44      25.730  66.700  32.920  1.00  0.00
ATOM    447  N   ARG A  45      27.940  66.320  32.780  1.00  0.00
ATOM    448  H   ARG A  45      28.800  66.530  33.240  1.00  0.00
ATOM    449  CA  ARG A  45      28.150  65.750  31.440  1.00  0.00
ATOM    450  CB  ARG A  45      29.660  65.520  31.350  1.00  0.00
ATOM    451  CG  ARG A  45      30.420  66.840  31.250  1.00  0.00
ATOM    452  CD  ARG A  45      31.910  66.660  31.550  1.00  0.00
ATOM    453  NE  ARG A  45      32.470  65.640  30.660  1.00  0.00
ATOM    454  HE  ARG A  45      32.890  66.090  29.870  1.00  0.00
ATOM    455  CZ  ARG A  45      32.820  64.390  31.010  1.00  0.00
ATOM    456  NH1 ARG A  45      32.520  63.850  32.200  1.00  0.00
ATOM    457 1HH1 ARG A  45      32.110  64.490  32.840  1.00  0.00
ATOM    458 2HH1 ARG A  45      32.830  62.960  32.540  1.00  0.00
ATOM    459  NH2 ARG A  45      33.470  63.670  30.090  1.00  0.00
ATOM    460 1HH2 ARG A  45      33.630  64.040  29.180  1.00  0.00
ATOM    461 2HH2 ARG A  45      33.400  62.670  30.130  1.00  0.00
ATOM    462  C   ARG A  45      27.330  64.470  31.280  1.00  0.00
ATOM    463  O   ARG A  45      26.600  64.290  30.310  1.00  0.00
ATOM    464  N   TYR A  46      27.300  63.630  32.310  1.00  0.00
ATOM    465  H   TYR A  46      27.860  63.820  33.120  1.00  0.00
ATOM    466  CA  TYR A  46      26.590  62.340  32.210  1.00  0.00
ATOM    467  CB  TYR A  46      27.180  61.410  33.270  1.00  0.00
ATOM    468  CG  TYR A  46      28.700  61.430  33.450  1.00  0.00
ATOM    469  CD1 TYR A  46      29.200  61.830  34.680  1.00  0.00
ATOM    470  HD1 TYR A  46      28.470  62.220  35.380  1.00  0.00
ATOM    471  CD2 TYR A  46      29.530  60.920  32.470  1.00  0.00
ATOM    472  HD2 TYR A  46      29.100  60.470  31.570  1.00  0.00
ATOM    473  CE1 TYR A  46      30.570  61.820  34.910  1.00  0.00
ATOM    474  HE1 TYR A  46      30.990  62.140  35.870  1.00  0.00
ATOM    475  CE2 TYR A  46      30.910  60.940  32.680  1.00  0.00
ATOM    476  HE2 TYR A  46      31.620  60.890  31.860  1.00  0.00
ATOM    477  CZ  TYR A  46      31.410  61.430  33.880  1.00  0.00
ATOM    478  OH  TYR A  46      32.760  61.610  33.900  1.00  0.00
ATOM    479  HH  TYR A  46      33.030  62.210  34.660  1.00  0.00
ATOM    480  C   TYR A  46      25.090  62.490  32.450  1.00  0.00
ATOM    481  O   TYR A  46      24.280  61.720  31.950  1.00  0.00
ATOM    482  N   LYS A  47      24.790  63.490  33.280  1.00  0.00
ATOM    483  H   LYS A  47      25.510  64.040  33.710  1.00  0.00
ATOM    484  CA  LYS A  47      23.370  63.780  33.530  1.00  0.00
ATOM    485  CB  LYS A  47      23.430  64.640  34.790  1.00  0.00
ATOM    486  CG  LYS A  47      22.100  64.560  35.540  1.00  0.00
ATOM    487  CD  LYS A  47      22.140  65.170  36.940  1.00  0.00
ATOM    488  CE  LYS A  47      20.750  65.090  37.570  1.00  0.00
ATOM    489  NZ  LYS A  47      20.870  65.580  38.950  1.00  0.00
ATOM    490  HZ1 LYS A  47      21.730  65.380  39.430  1.00  0.00
ATOM    491  HZ2 LYS A  47      20.950  66.570  38.840  1.00  0.00
ATOM    492  HZ3 LYS A  47      20.110  65.470  39.590  1.00  0.00
ATOM    493  C   LYS A  47      22.790  64.450  32.280  1.00  0.00
ATOM    494  O   LYS A  47      21.890  63.820  31.720  1.00  0.00
ATOM    495  N   SER A  48      23.610  65.180  31.540  1.00  0.00
ATOM    496  H   SER A  48      24.580  65.280  31.770  1.00  0.00
ATOM    497  CA  SER A  48      23.280  66.040  30.390  1.00  0.00
ATOM    498  CB  SER A  48      24.180  67.270  30.450  1.00  0.00
ATOM    499  OG  SER A  48      25.490  66.790  30.160  1.00  0.00
ATOM    500  HG  SER A  48      26.180  67.490  30.300  1.00  0.00
ATOM    501  C   SER A  48      23.160  65.290  29.070  1.00  0.00
ATOM    502  O   SER A  48      22.240  65.620  28.330  1.00  0.00
ATOM    503  N   LEU A  49      23.920  64.220  28.830  1.00  0.00
ATOM    504  H   LEU A  49      24.780  64.110  29.330  1.00  0.00
ATOM    505  CA  LEU A  49      23.730  63.160  27.830  1.00  0.00
ATOM    506  CB  LEU A  49      24.580  61.910  28.050  1.00  0.00
ATOM    507  CG  LEU A  49      26.060  62.290  27.880  1.00  0.00
ATOM    508  CD1 LEU A  49      26.810  60.970  28.040  1.00  0.00
ATOM    509  CD2 LEU A  49      26.520  63.100  26.670  1.00  0.00
ATOM    510  C   LEU A  49      22.300  62.650  27.630  1.00  0.00
ATOM    511  O   LEU A  49      21.810  62.480  26.510  1.00  0.00
ATOM    512  N   SER A  50      21.690  62.550  28.800  1.00  0.00
ATOM    513  H   SER A  50      22.310  62.460  29.580  1.00  0.00
ATOM    514  CA  SER A  50      20.320  62.010  28.890  1.00  0.00
ATOM    515  CB  SER A  50      20.170  60.850  29.870  1.00  0.00
ATOM    516  OG  SER A  50      20.410  59.570  29.290  1.00  0.00
ATOM    517  HG  SER A  50      19.630  59.290  28.730  1.00  0.00
ATOM    518  C   SER A  50      19.100  62.940  28.900  1.00  0.00
ATOM    519  O   SER A  50      17.980  62.480  28.700  1.00  0.00
ATOM    520  N   ASP A  51      19.420  64.220  29.100  1.00  0.00
ATOM    521  H   ASP A  51      20.350  64.530  28.920  1.00  0.00
ATOM    522  CA  ASP A  51      18.420  65.220  29.520  1.00  0.00
ATOM    523  CB  ASP A  51      18.430  65.230  31.050  1.00  0.00
ATOM    524  CG  ASP A  51      17.190  65.880  31.660  1.00  0.00
ATOM    525  OD1 ASP A  51      16.190  65.160  31.860  1.00  0.00
ATOM    526  OD2 ASP A  51      17.200  67.130  31.700  1.00  0.00
ATOM    527  C   ASP A  51      18.570  66.610  28.910  1.00  0.00
ATOM    528  O   ASP A  51      19.540  67.280  29.290  1.00  0.00
ATOM    529  N   PRO A  52      17.560  67.070  28.180  1.00  0.00
ATOM    530  CA  PRO A  52      17.440  68.480  27.770  1.00  0.00
ATOM    531  CB  PRO A  52      16.270  68.390  26.790  1.00  0.00
ATOM    532  CG  PRO A  52      16.600  67.110  26.020  1.00  0.00
ATOM    533  CD  PRO A  52      16.900  66.190  27.210  1.00  0.00
ATOM    534  C   PRO A  52      17.300  69.570  28.830  1.00  0.00
ATOM    535  O   PRO A  52      18.000  70.580  28.670  1.00  0.00
ATOM    536  N   LYS A  53      16.610  69.370  29.940  1.00  0.00
ATOM    537  H   LYS A  53      16.070  68.550  30.160  1.00  0.00
ATOM    538  CA  LYS A  53      16.570  70.340  31.050  1.00  0.00
ATOM    539  CB  LYS A  53      15.560  69.860  32.080  1.00  0.00
ATOM    540  CG  LYS A  53      14.150  70.010  31.510  1.00  0.00
ATOM    541  CD  LYS A  53      12.940  69.540  32.340  1.00  0.00
ATOM    542  CE  LYS A  53      12.660  70.370  33.590  1.00  0.00
ATOM    543  NZ  LYS A  53      11.740  69.580  34.420  1.00  0.00
ATOM    544  HZ1 LYS A  53      11.000  69.290  33.810  1.00  0.00
ATOM    545  HZ2 LYS A  53      12.300  68.830  34.760  1.00  0.00
ATOM    546  HZ3 LYS A  53      11.350  70.100  35.180  1.00  0.00
ATOM    547  C   LYS A  53      17.930  70.500  31.730  1.00  0.00
ATOM    548  O   LYS A  53      18.270  71.520  32.330  1.00  0.00
ATOM    549  N   GLN A  54      18.680  69.410  31.870  1.00  0.00
ATOM    550  H   GLN A  54      18.310  68.510  31.640  1.00  0.00
ATOM    551  CA  GLN A  54      20.040  69.440  32.420  1.00  0.00
ATOM    552  CB  GLN A  54      20.600  68.030  32.650  1.00  0.00
ATOM    553  CG  GLN A  54      19.850  67.260  33.750  1.00  0.00
ATOM    554  CD  GLN A  54      19.920  67.720  35.210  1.00  0.00
ATOM    555  OE1 GLN A  54      20.950  68.120  35.750  1.00  0.00
ATOM    556  NE2 GLN A  54      18.720  67.820  35.780  1.00  0.00
ATOM    557 1HE2 GLN A  54      17.910  67.580  35.250  1.00  0.00
ATOM    558 2HE2 GLN A  54      18.640  67.870  36.770  1.00  0.00
ATOM    559  C   GLN A  54      20.890  70.300  31.480  1.00  0.00
ATOM    560  O   GLN A  54      21.890  70.720  32.060  1.00  0.00
ATOM    561  N   LEU A  55      20.660  70.290  30.170  1.00  0.00
ATOM    562  H   LEU A  55      19.910  69.820  29.720  1.00  0.00
ATOM    563  CA  LEU A  55      21.440  71.070  29.200  1.00  0.00
ATOM    564  CB  LEU A  55      21.170  70.560  27.780  1.00  0.00
ATOM    565  CG  LEU A  55      21.490  69.100  27.450  1.00  0.00
ATOM    566  CD1 LEU A  55      20.880  68.850  26.070  1.00  0.00
ATOM    567  CD2 LEU A  55      22.980  68.740  27.400  1.00  0.00
ATOM    568  C   LEU A  55      21.370  72.590  29.350  1.00  0.00
ATOM    569  O   LEU A  55      22.390  73.260  29.520  1.00  0.00
ATOM    570  N   GLU A  56      20.180  73.090  29.050  1.00  0.00
ATOM    571  H   GLU A  56      19.320  72.580  29.040  1.00  0.00
ATOM    572  CA  GLU A  56      19.880  74.530  28.920  1.00  0.00
ATOM    573  CB  GLU A  56      18.380  74.760  28.690  1.00  0.00
ATOM    574  CG  GLU A  56      18.090  76.130  28.060  1.00  0.00
ATOM    575  CD  GLU A  56      16.650  76.240  27.570  1.00  0.00
ATOM    576  OE1 GLU A  56      15.790  76.670  28.380  1.00  0.00
ATOM    577  OE2 GLU A  56      16.310  75.550  26.580  1.00  0.00
ATOM    578  C   GLU A  56      20.400  75.460  30.010  1.00  0.00
ATOM    579  O   GLU A  56      20.710  76.620  29.760  1.00  0.00
ATOM    580  N   THR A  57      20.440  74.890  31.220  1.00  0.00
ATOM    581  H   THR A  57      20.380  73.910  31.390  1.00  0.00
ATOM    582  CA  THR A  57      20.980  75.660  32.350  1.00  0.00
ATOM    583  CB  THR A  57      20.340  75.040  33.590  1.00  0.00
ATOM    584  OG1 THR A  57      20.450  73.610  33.570  1.00  0.00
ATOM    585  HG1 THR A  57      19.730  73.250  34.160  1.00  0.00
ATOM    586  CG2 THR A  57      18.890  75.510  33.760  1.00  0.00
ATOM    587  C   THR A  57      22.490  75.870  32.440  1.00  0.00
ATOM    588  O   THR A  57      23.290  74.980  32.180  1.00  0.00
ATOM    589  N   GLU A  58      22.870  77.150  32.440  1.00  0.00
ATOM    590  H   GLU A  58      22.160  77.860  32.390  1.00  0.00
ATOM    591  CA  GLU A  58      24.210  77.700  32.650  1.00  0.00
ATOM    592  CB  GLU A  58      24.770  77.600  34.070  1.00  0.00
ATOM    593  CG  GLU A  58      25.890  78.640  34.210  1.00  0.00
ATOM    594  CD  GLU A  58      25.470  79.970  34.830  1.00  0.00
ATOM    595  OE1 GLU A  58      25.210  80.000  36.050  1.00  0.00
ATOM    596  OE2 GLU A  58      25.460  81.010  34.130  1.00  0.00
ATOM    597  C   GLU A  58      25.250  77.280  31.610  1.00  0.00
ATOM    598  O   GLU A  58      25.630  76.110  31.680  1.00  0.00
ATOM    599  N   PRO A  59      25.390  78.040  30.530  1.00  0.00
ATOM    600  CA  PRO A  59      26.470  77.840  29.550  1.00  0.00
ATOM    601  CB  PRO A  59      26.400  79.020  28.580  1.00  0.00
ATOM    602  CG  PRO A  59      24.880  79.120  28.490  1.00  0.00
ATOM    603  CD  PRO A  59      24.360  78.900  29.910  1.00  0.00
ATOM    604  C   PRO A  59      27.840  77.630  30.180  1.00  0.00
ATOM    605  O   PRO A  59      28.250  78.370  31.070  1.00  0.00
ATOM    606  N   ASP A  60      28.590  76.720  29.560  1.00  0.00
ATOM    607  H   ASP A  60      28.120  76.160  28.880  1.00  0.00
ATOM    608  CA  ASP A  60      29.960  76.270  29.860  1.00  0.00
ATOM    609  CB  ASP A  60      30.860  77.480  29.610  1.00  0.00
ATOM    610  CG  ASP A  60      32.370  77.290  29.520  1.00  0.00
ATOM    611  OD1 ASP A  60      32.840  76.940  28.410  1.00  0.00
ATOM    612  OD2 ASP A  60      33.080  77.650  30.480  1.00  0.00
ATOM    613  C   ASP A  60      30.220  75.600  31.210  1.00  0.00
ATOM    614  O   ASP A  60      29.280  75.380  31.970  1.00  0.00
ATOM    615  N   LEU A  61      31.410  75.010  31.290  1.00  0.00
ATOM    616  H   LEU A  61      32.180  75.200  30.690  1.00  0.00
ATOM    617  CA  LEU A  61      31.800  74.310  32.520  1.00  0.00
ATOM    618  CB  LEU A  61      32.100  72.840  32.200  1.00  0.00
ATOM    619  CG  LEU A  61      30.990  71.810  32.050  1.00  0.00
ATOM    620  CD1 LEU A  61      30.080  72.040  30.850  1.00  0.00
ATOM    621  CD2 LEU A  61      31.560  70.390  32.030  1.00  0.00
ATOM    622  C   LEU A  61      33.030  75.020  33.100  1.00  0.00
ATOM    623  O   LEU A  61      34.040  75.190  32.430  1.00  0.00
ATOM    624  N   PHE A  62      32.850  75.590  34.290  1.00  0.00
ATOM    625  H   PHE A  62      31.900  75.650  34.610  1.00  0.00
ATOM    626  CA  PHE A  62      33.880  76.350  34.990  1.00  0.00
ATOM    627  CB  PHE A  62      33.640  77.860  34.880  1.00  0.00
ATOM    628  CG  PHE A  62      32.170  78.290  34.830  1.00  0.00
ATOM    629  CD1 PHE A  62      31.600  78.480  36.090  1.00  0.00
ATOM    630  HD1 PHE A  62      32.070  78.230  37.040  1.00  0.00
ATOM    631  CD2 PHE A  62      31.570  78.620  33.620  1.00  0.00
ATOM    632  HD2 PHE A  62      32.050  78.340  32.690  1.00  0.00
ATOM    633  CE1 PHE A  62      30.320  79.010  36.110  1.00  0.00
ATOM    634  HE1 PHE A  62      29.750  79.190  37.020  1.00  0.00
ATOM    635  CE2 PHE A  62      30.230  78.990  33.710  1.00  0.00
ATOM    636  HE2 PHE A  62      29.690  79.200  32.790  1.00  0.00
ATOM    637  CZ  PHE A  62      29.610  79.230  34.930  1.00  0.00
ATOM    638  HZ  PHE A  62      28.520  79.260  35.030  1.00  0.00
ATOM    639  C   PHE A  62      33.940  76.030  36.490  1.00  0.00
ATOM    640  O   PHE A  62      32.940  76.010  37.210  1.00  0.00
ATOM    641  N   ILE A  63      35.140  76.200  37.030  1.00  0.00
ATOM    642  H   ILE A  63      35.960  76.130  36.460  1.00  0.00
ATOM    643  CA  ILE A  63      35.440  76.430  38.450  1.00  0.00
ATOM    644  CB  ILE A  63      36.450  75.400  38.970  1.00  0.00
ATOM    645  CG1 ILE A  63      36.060  73.970  38.620  1.00  0.00
ATOM    646  CG2 ILE A  63      36.540  75.500  40.490  1.00  0.00
ATOM    647  CD  ILE A  63      37.270  73.040  38.690  1.00  0.00
ATOM    648  C   ILE A  63      35.960  77.860  38.570  1.00  0.00
ATOM    649  O   ILE A  63      37.150  78.100  38.360  1.00  0.00
ATOM    650  N   ARG A  64      34.980  78.760  38.650  1.00  0.00
ATOM    651  H   ARG A  64      34.060  78.510  38.940  1.00  0.00
ATOM    652  CA  ARG A  64      35.270  80.200  38.720  1.00  0.00
ATOM    653  CB  ARG A  64      34.380  80.920  37.700  1.00  0.00
ATOM    654  CG  ARG A  64      35.030  82.300  37.610  1.00  0.00
ATOM    655  CD  ARG A  64      34.450  83.150  36.470  1.00  0.00
ATOM    656  NE  ARG A  64      35.050  84.490  36.560  1.00  0.00
ATOM    657  HE  ARG A  64      34.610  85.000  37.300  1.00  0.00
ATOM    658  CZ  ARG A  64      35.700  85.150  35.600  1.00  0.00
ATOM    659  NH1 ARG A  64      36.020  84.620  34.410  1.00  0.00
ATOM    660 1HH1 ARG A  64      35.710  83.700  34.200  1.00  0.00
ATOM    661 2HH1 ARG A  64      36.420  85.170  33.670  1.00  0.00
ATOM    662  NH2 ARG A  64      35.710  86.480  35.740  1.00  0.00
ATOM    663 1HH2 ARG A  64      35.290  86.940  36.530  1.00  0.00
ATOM    664 2HH2 ARG A  64      36.150  87.020  35.020  1.00  0.00
ATOM    665  C   ARG A  64      35.300  80.760  40.140  1.00  0.00
ATOM    666  O   ARG A  64      34.310  81.200  40.720  1.00  0.00
ATOM    667  N   ILE A  65      36.480  80.510  40.720  1.00  0.00
ATOM    668  H   ILE A  65      37.270  80.450  40.110  1.00  0.00
ATOM    669  CA  ILE A  65      36.770  80.870  42.110  1.00  0.00
ATOM    670  CB  ILE A  65      37.980  80.110  42.670  1.00  0.00
ATOM    671  CG1 ILE A  65      39.120  79.930  41.670  1.00  0.00
ATOM    672  CG2 ILE A  65      37.420  78.780  43.170  1.00  0.00
ATOM    673  CD  ILE A  65      40.390  79.350  42.300  1.00  0.00
ATOM    674  C   ILE A  65      37.100  82.360  42.240  1.00  0.00
ATOM    675  O   ILE A  65      37.890  82.910  41.480  1.00  0.00
ATOM    676  N   THR A  66      36.420  82.870  43.260  1.00  0.00
ATOM    677  H   THR A  66      35.560  82.470  43.590  1.00  0.00
ATOM    678  CA  THR A  66      36.730  84.230  43.730  1.00  0.00
ATOM    679  CB  THR A  66      35.500  85.120  43.900  1.00  0.00
ATOM    680  OG1 THR A  66      34.440  84.980  42.960  1.00  0.00
ATOM    681  HG1 THR A  66      33.670  84.710  43.540  1.00  0.00
ATOM    682  CG2 THR A  66      35.860  86.610  43.990  1.00  0.00
ATOM    683  C   THR A  66      37.560  84.220  45.020  1.00  0.00
ATOM    684  O   THR A  66      36.960  84.150  46.090  1.00  0.00
ATOM    685  N   PRO A  67      38.880  84.270  44.880  1.00  0.00
ATOM    686  CA  PRO A  67      39.770  84.540  46.030  1.00  0.00
ATOM    687  CB  PRO A  67      41.200  84.590  45.500  1.00  0.00
ATOM    688  CG  PRO A  67      41.220  83.470  44.470  1.00  0.00
ATOM    689  CD  PRO A  67      39.770  83.540  43.970  1.00  0.00
ATOM    690  C   PRO A  67      39.500  85.990  46.440  1.00  0.00
ATOM    691  O   PRO A  67      39.420  86.940  45.660  1.00  0.00
ATOM    692  N   LYS A  68      39.200  86.160  47.730  1.00  0.00
ATOM    693  H   LYS A  68      38.900  85.410  48.320  1.00  0.00
ATOM    694  CA  LYS A  68      38.780  87.440  48.310  1.00  0.00
ATOM    695  CB  LYS A  68      37.350  87.340  48.850  1.00  0.00
ATOM    696  CG  LYS A  68      36.340  87.090  47.720  1.00  0.00
ATOM    697  CD  LYS A  68      34.920  87.260  48.260  1.00  0.00
ATOM    698  CE  LYS A  68      33.960  87.170  47.080  1.00  0.00
ATOM    699  NZ  LYS A  68      32.590  87.180  47.630  1.00  0.00
ATOM    700  HZ1 LYS A  68      32.630  87.450  48.590  1.00  0.00
ATOM    701  HZ2 LYS A  68      32.010  87.820  47.140  1.00  0.00
ATOM    702  HZ3 LYS A  68      32.070  86.330  47.520  1.00  0.00
ATOM    703  C   LYS A  68      39.840  87.730  49.380  1.00  0.00
ATOM    704  O   LYS A  68      39.740  87.100  50.430  1.00  0.00
ATOM    705  N   PRO A  69      40.840  88.490  48.940  1.00  0.00
ATOM    706  CA  PRO A  69      41.940  88.910  49.810  1.00  0.00
ATOM    707  CB  PRO A  69      42.840  89.800  48.940  1.00  0.00
ATOM    708  CG  PRO A  69      42.630  89.290  47.510  1.00  0.00
ATOM    709  CD  PRO A  69      41.160  88.870  47.560  1.00  0.00
ATOM    710  C   PRO A  69      41.510  89.440  51.180  1.00  0.00
ATOM    711  O   PRO A  69      41.410  88.660  52.120  1.00  0.00
ATOM    712  N   GLU A  70      41.040  90.680  51.300  1.00  0.00
ATOM    713  H   GLU A  70      40.780  91.320  50.580  1.00  0.00
ATOM    714  CA  GLU A  70      40.920  91.300  52.630  1.00  0.00
ATOM    715  CB  GLU A  70      40.820  92.820  52.490  1.00  0.00
ATOM    716  CG  GLU A  70      41.010  93.470  53.860  1.00  0.00
ATOM    717  CD  GLU A  70      41.000  95.000  53.950  1.00  0.00
ATOM    718  OE1 GLU A  70      42.100  95.570  54.020  1.00  0.00
ATOM    719  OE2 GLU A  70      39.940  95.630  54.150  1.00  0.00
ATOM    720  C   GLU A  70      39.630  90.780  53.250  1.00  0.00
ATOM    721  O   GLU A  70      39.710  90.220  54.350  1.00  0.00
ATOM    722  N   GLN A  71      38.600  90.650  52.410  1.00  0.00
ATOM    723  H   GLN A  71      38.530  91.320  51.680  1.00  0.00
ATOM    724  CA  GLN A  71      37.410  89.820  52.620  1.00  0.00
ATOM    725  CB  GLN A  71      36.580  89.750  51.330  1.00  0.00
ATOM    726  CG  GLN A  71      35.970  91.090  50.940  1.00  0.00
ATOM    727  CD  GLN A  71      35.070  90.780  49.740  1.00  0.00
ATOM    728  OE1 GLN A  71      33.910  90.390  49.790  1.00  0.00
ATOM    729  NE2 GLN A  71      35.640  90.790  48.540  1.00  0.00
ATOM    730 1HE2 GLN A  71      36.620  90.990  48.510  1.00  0.00
ATOM    731 2HE2 GLN A  71      35.030  90.690  47.750  1.00  0.00
ATOM    732  C   GLN A  71      37.580  88.450  53.290  1.00  0.00
ATOM    733  O   GLN A  71      36.560  88.010  53.810  1.00  0.00
ATOM    734  N   LYS A  72      38.670  87.730  53.040  1.00  0.00
ATOM    735  H   LYS A  72      39.220  87.910  52.230  1.00  0.00
ATOM    736  CA  LYS A  72      39.050  86.480  53.720  1.00  0.00
ATOM    737  CB  LYS A  72      39.240  86.790  55.210  1.00  0.00
ATOM    738  CG  LYS A  72      39.950  85.710  56.030  1.00  0.00
ATOM    739  CD  LYS A  72      40.360  86.360  57.350  1.00  0.00
ATOM    740  CE  LYS A  72      39.280  86.680  58.400  1.00  0.00
ATOM    741  NZ  LYS A  72      39.840  87.100  59.690  1.00  0.00
ATOM    742  HZ1 LYS A  72      39.170  86.790  60.360  1.00  0.00
ATOM    743  HZ2 LYS A  72      40.710  86.600  59.750  1.00  0.00
ATOM    744  HZ3 LYS A  72      40.030  88.070  59.840  1.00  0.00
ATOM    745  C   LYS A  72      38.050  85.350  53.440  1.00  0.00
ATOM    746  O   LYS A  72      37.980  84.400  54.210  1.00  0.00
ATOM    747  N   VAL A  73      37.640  85.280  52.170  1.00  0.00
ATOM    748  H   VAL A  73      38.050  85.810  51.430  1.00  0.00
ATOM    749  CA  VAL A  73      36.540  84.440  51.670  1.00  0.00
ATOM    750  CB  VAL A  73      35.260  85.230  51.400  1.00  0.00
ATOM    751  CG1 VAL A  73      34.080  84.470  50.780  1.00  0.00
ATOM    752  CG2 VAL A  73      34.750  85.830  52.710  1.00  0.00
ATOM    753  C   VAL A  73      37.000  83.780  50.370  1.00  0.00
ATOM    754  O   VAL A  73      37.740  84.380  49.580  1.00  0.00
ATOM    755  N   LEU A  74      36.710  82.490  50.220  1.00  0.00
ATOM    756  H   LEU A  74      36.190  81.980  50.910  1.00  0.00
ATOM    757  CA  LEU A  74      37.010  81.810  48.950  1.00  0.00
ATOM    758  CB  LEU A  74      38.130  80.790  49.120  1.00  0.00
ATOM    759  CG  LEU A  74      38.470  80.080  47.800  1.00  0.00
ATOM    760  CD1 LEU A  74      39.400  80.790  46.820  1.00  0.00
ATOM    761  CD2 LEU A  74      39.040  78.710  48.180  1.00  0.00
ATOM    762  C   LEU A  74      35.730  81.170  48.400  1.00  0.00
ATOM    763  O   LEU A  74      34.930  80.450  48.990  1.00  0.00
ATOM    764  N   GLU A  75      35.410  81.690  47.220  1.00  0.00
ATOM    765  H   GLU A  75      36.070  82.290  46.750  1.00  0.00
ATOM    766  CA  GLU A  75      34.130  81.490  46.540  1.00  0.00
ATOM    767  CB  GLU A  75      33.640  82.920  46.320  1.00  0.00
ATOM    768  CG  GLU A  75      32.150  83.000  46.000  1.00  0.00
ATOM    769  CD  GLU A  75      31.800  84.400  45.480  1.00  0.00
ATOM    770  OE1 GLU A  75      30.890  85.050  46.030  1.00  0.00
ATOM    771  OE2 GLU A  75      32.250  84.840  44.410  1.00  0.00
ATOM    772  C   GLU A  75      34.340  80.610  45.310  1.00  0.00
ATOM    773  O   GLU A  75      34.460  81.040  44.160  1.00  0.00
ATOM    774  N   ILE A  76      33.890  79.390  45.610  1.00  0.00
ATOM    775  H   ILE A  76      33.610  79.100  46.530  1.00  0.00
ATOM    776  CA  ILE A  76      34.090  78.280  44.670  1.00  0.00
ATOM    777  CB  ILE A  76      34.590  77.020  45.390  1.00  0.00
ATOM    778  CG1 ILE A  76      35.830  77.090  46.280  1.00  0.00
ATOM    779  CG2 ILE A  76      35.000  75.930  44.400  1.00  0.00
ATOM    780  CD  ILE A  76      35.640  77.580  47.720  1.00  0.00
ATOM    781  C   ILE A  76      32.750  78.040  43.990  1.00  0.00
ATOM    782  O   ILE A  76      31.870  77.450  44.620  1.00  0.00
ATOM    783  N   ARG A  77      32.630  78.580  42.780  1.00  0.00
ATOM    784  H   ARG A  77      33.300  79.220  42.410  1.00  0.00
ATOM    785  CA  ARG A  77      31.440  78.340  41.950  1.00  0.00
ATOM    786  CB  ARG A  77      30.610  79.630  41.950  1.00  0.00
ATOM    787  CG  ARG A  77      31.180  80.870  41.270  1.00  0.00
ATOM    788  CD  ARG A  77      30.090  81.930  41.130  1.00  0.00
ATOM    789  NE  ARG A  77      29.090  81.510  40.130  1.00  0.00
ATOM    790  HE  ARG A  77      28.860  80.550  40.290  1.00  0.00
ATOM    791  CZ  ARG A  77      28.690  82.040  38.970  1.00  0.00
ATOM    792  NH1 ARG A  77      29.370  83.090  38.470  1.00  0.00
ATOM    793 1HH1 ARG A  77      30.080  83.520  39.020  1.00  0.00
ATOM    794 2HH1 ARG A  77      29.210  83.380  37.530  1.00  0.00
ATOM    795  NH2 ARG A  77      27.660  81.480  38.330  1.00  0.00
ATOM    796 1HH2 ARG A  77      27.200  80.780  38.880  1.00  0.00
ATOM    797 2HH2 ARG A  77      27.540  81.530  37.340  1.00  0.00
ATOM    798  C   ARG A  77      31.600  77.670  40.590  1.00  0.00
ATOM    799  O   ARG A  77      32.450  78.040  39.780  1.00  0.00
ATOM    800  N   ASP A  78      30.770  76.640  40.470  1.00  0.00
ATOM    801  H   ASP A  78      30.440  76.230  41.320  1.00  0.00
ATOM    802  CA  ASP A  78      30.710  75.820  39.250  1.00  0.00
ATOM    803  CB  ASP A  78      31.060  74.410  39.740  1.00  0.00
ATOM    804  CG  ASP A  78      30.050  73.770  40.700  1.00  0.00
ATOM    805  OD1 ASP A  78      29.060  73.140  40.270  1.00  0.00
ATOM    806  OD2 ASP A  78      30.190  74.090  41.900  1.00  0.00
ATOM    807  C   ASP A  78      29.290  75.870  38.670  1.00  0.00
ATOM    808  O   ASP A  78      28.280  76.320  39.200  1.00  0.00
ATOM    809  N   SER A  79      29.200  75.500  37.400  1.00  0.00
ATOM    810  H   SER A  79      30.070  75.450  36.890  1.00  0.00
ATOM    811  CA  SER A  79      27.980  75.180  36.640  1.00  0.00
ATOM    812  CB  SER A  79      28.080  75.610  35.170  1.00  0.00
ATOM    813  OG  SER A  79      29.350  75.290  34.600  1.00  0.00
ATOM    814  HG  SER A  79      29.400  75.410  33.610  1.00  0.00
ATOM    815  C   SER A  79      27.490  73.730  36.690  1.00  0.00
ATOM    816  O   SER A  79      26.780  73.270  35.800  1.00  0.00
ATOM    817  N   GLY A  80      27.850  73.050  37.770  1.00  0.00
ATOM    818  H   GLY A  80      28.310  73.430  38.570  1.00  0.00
ATOM    819  CA  GLY A  80      27.680  71.600  37.940  1.00  0.00
ATOM    820  C   GLY A  80      26.280  71.010  38.120  1.00  0.00
ATOM    821  O   GLY A  80      25.330  71.740  37.850  1.00  0.00
ATOM    822  N   ILE A  81      26.260  70.050  39.040  1.00  0.00
ATOM    823  H   ILE A  81      27.060  69.670  39.500  1.00  0.00
ATOM    824  CA  ILE A  81      25.070  69.350  39.530  1.00  0.00
ATOM    825  CB  ILE A  81      25.290  67.910  40.010  1.00  0.00
ATOM    826  CG1 ILE A  81      26.490  67.780  40.950  1.00  0.00
ATOM    827  CG2 ILE A  81      25.410  66.990  38.800  1.00  0.00
ATOM    828  CD  ILE A  81      26.130  68.210  42.380  1.00  0.00
ATOM    829  C   ILE A  81      24.110  70.100  40.460  1.00  0.00
ATOM    830  O   ILE A  81      22.920  69.850  40.330  1.00  0.00
ATOM    831  N   GLY A  82      24.660  70.770  41.470  1.00  0.00
ATOM    832  H   GLY A  82      25.630  70.780  41.700  1.00  0.00
ATOM    833  CA  GLY A  82      23.770  71.330  42.500  1.00  0.00
ATOM    834  C   GLY A  82      23.200  70.230  43.390  1.00  0.00
ATOM    835  O   GLY A  82      22.620  69.240  42.940  1.00  0.00
ATOM    836  N   MET A  83      23.140  70.590  44.670  1.00  0.00
ATOM    837  H   MET A  83      23.360  71.520  44.970  1.00  0.00
ATOM    838  CA  MET A  83      22.550  69.640  45.630  1.00  0.00
ATOM    839  CB  MET A  83      23.590  69.260  46.680  1.00  0.00
ATOM    840  CG  MET A  83      24.600  68.140  46.400  1.00  0.00
ATOM    841  SD  MET A  83      25.420  67.540  47.920  1.00  0.00
ATOM    842  CE  MET A  83      26.160  66.100  47.190  1.00  0.00
ATOM    843  C   MET A  83      21.320  70.230  46.330  1.00  0.00
ATOM    844  O   MET A  83      21.330  71.280  46.960  1.00  0.00
ATOM    845  N   THR A  84      20.280  69.400  46.280  1.00  0.00
ATOM    846  H   THR A  84      20.220  68.770  45.500  1.00  0.00
ATOM    847  CA  THR A  84      19.100  69.730  47.090  1.00  0.00
ATOM    848  CB  THR A  84      17.920  68.990  46.480  1.00  0.00
ATOM    849  OG1 THR A  84      16.700  69.520  47.000  1.00  0.00
ATOM    850  HG1 THR A  84      16.010  69.490  46.280  1.00  0.00
ATOM    851  CG2 THR A  84      17.760  67.460  46.550  1.00  0.00
ATOM    852  C   THR A  84      19.220  69.600  48.610  1.00  0.00
ATOM    853  O   THR A  84      20.300  69.210  49.060  1.00  0.00
ATOM    854  N   LYS A  85      18.270  70.110  49.380  1.00  0.00
ATOM    855  H   LYS A  85      17.440  70.440  48.930  1.00  0.00
ATOM    856  CA  LYS A  85      18.170  70.010  50.840  1.00  0.00
ATOM    857  CB  LYS A  85      16.820  70.510  51.380  1.00  0.00
ATOM    858  CG  LYS A  85      16.910  72.010  51.660  1.00  0.00
ATOM    859  CD  LYS A  85      15.630  72.660  52.200  1.00  0.00
ATOM    860  CE  LYS A  85      15.460  72.440  53.710  1.00  0.00
ATOM    861  NZ  LYS A  85      14.040  72.420  54.060  1.00  0.00
ATOM    862  HZ1 LYS A  85      13.680  71.660  53.530  1.00  0.00
ATOM    863  HZ2 LYS A  85      13.880  72.380  55.050  1.00  0.00
ATOM    864  HZ3 LYS A  85      13.710  73.290  53.700  1.00  0.00
ATOM    865  C   LYS A  85      18.560  68.650  51.440  1.00  0.00
ATOM    866  O   LYS A  85      19.550  68.500  52.160  1.00  0.00
ATOM    867  N   ALA A  86      17.760  67.660  51.060  1.00  0.00
ATOM    868  H   ALA A  86      16.830  67.870  50.740  1.00  0.00
ATOM    869  CA  ALA A  86      18.010  66.220  51.180  1.00  0.00
ATOM    870  CB  ALA A  86      17.240  65.530  50.050  1.00  0.00
ATOM    871  C   ALA A  86      19.490  65.900  50.970  1.00  0.00
ATOM    872  O   ALA A  86      20.180  65.740  51.980  1.00  0.00
ATOM    873  N   GLU A  87      20.070  66.350  49.860  1.00  0.00
ATOM    874  H   GLU A  87      19.620  67.110  49.400  1.00  0.00
ATOM    875  CA  GLU A  87      21.450  65.950  49.540  1.00  0.00
ATOM    876  CB  GLU A  87      21.660  66.170  48.040  1.00  0.00
ATOM    877  CG  GLU A  87      20.800  65.220  47.210  1.00  0.00
ATOM    878  CD  GLU A  87      20.950  65.480  45.710  1.00  0.00
ATOM    879  OE1 GLU A  87      21.900  64.970  45.080  1.00  0.00
ATOM    880  OE2 GLU A  87      20.340  66.470  45.240  1.00  0.00
ATOM    881  C   GLU A  87      22.490  66.650  50.410  1.00  0.00
ATOM    882  O   GLU A  87      23.240  65.910  51.040  1.00  0.00
ATOM    883  N   LEU A  88      22.400  67.970  50.590  1.00  0.00
ATOM    884  H   LEU A  88      21.720  68.470  50.060  1.00  0.00
ATOM    885  CA  LEU A  88      23.130  68.680  51.650  1.00  0.00
ATOM    886  CB  LEU A  88      22.810  70.180  51.730  1.00  0.00
ATOM    887  CG  LEU A  88      22.710  70.900  50.380  1.00  0.00
ATOM    888  CD1 LEU A  88      21.850  72.160  50.410  1.00  0.00
ATOM    889  CD2 LEU A  88      24.120  71.290  49.950  1.00  0.00
ATOM    890  C   LEU A  88      23.080  68.170  53.090  1.00  0.00
ATOM    891  O   LEU A  88      24.120  68.310  53.730  1.00  0.00
ATOM    892  N   ILE A  89      21.970  67.610  53.580  1.00  0.00
ATOM    893  H   ILE A  89      21.120  67.610  53.060  1.00  0.00
ATOM    894  CA  ILE A  89      21.930  67.020  54.930  1.00  0.00
ATOM    895  CB  ILE A  89      20.560  66.900  55.610  1.00  0.00
ATOM    896  CG1 ILE A  89      19.570  68.000  55.230  1.00  0.00
ATOM    897  CG2 ILE A  89      20.750  67.200  57.100  1.00  0.00
ATOM    898  CD  ILE A  89      18.250  67.290  54.910  1.00  0.00
ATOM    899  C   ILE A  89      22.610  65.660  54.960  1.00  0.00
ATOM    900  O   ILE A  89      23.650  65.470  55.590  1.00  0.00
ATOM    901  N   ASN A  90      22.110  64.850  54.030  1.00  0.00
ATOM    902  H   ASN A  90      21.420  65.270  53.440  1.00  0.00
ATOM    903  CA  ASN A  90      22.540  63.450  53.870  1.00  0.00
ATOM    904  CB  ASN A  90      21.600  62.710  52.910  1.00  0.00
ATOM    905  CG  ASN A  90      21.720  61.190  53.020  1.00  0.00
ATOM    906  OD1 ASN A  90      22.740  60.550  53.250  1.00  0.00
ATOM    907  ND2 ASN A  90      20.600  60.610  52.590  1.00  0.00
ATOM    908 1HD2 ASN A  90      19.780  61.080  52.280  1.00  0.00
ATOM    909 2HD2 ASN A  90      20.500  59.640  52.830  1.00  0.00
ATOM    910  C   ASN A  90      23.990  63.210  53.460  1.00  0.00
ATOM    911  O   ASN A  90      24.700  62.450  54.130  1.00  0.00
ATOM    912  N   ASN A  91      24.540  63.980  52.530  1.00  0.00
ATOM    913  H   ASN A  91      23.950  64.510  51.930  1.00  0.00
ATOM    914  CA  ASN A  91      25.920  63.800  52.060  1.00  0.00
ATOM    915  CB  ASN A  91      26.150  63.920  50.550  1.00  0.00
ATOM    916  CG  ASN A  91      25.270  63.020  49.670  1.00  0.00
ATOM    917  OD1 ASN A  91      25.560  61.860  49.400  1.00  0.00
ATOM    918  ND2 ASN A  91      24.060  63.510  49.440  1.00  0.00
ATOM    919 1HD2 ASN A  91      23.750  64.410  49.750  1.00  0.00
ATOM    920 2HD2 ASN A  91      23.390  62.980  48.920  1.00  0.00
ATOM    921  C   ASN A  91      27.100  64.540  52.690  1.00  0.00
ATOM    922  O   ASN A  91      28.250  64.190  52.420  1.00  0.00
ATOM    923  N   LEU A  92      26.830  65.470  53.590  1.00  0.00
ATOM    924  H   LEU A  92      25.890  65.730  53.820  1.00  0.00
ATOM    925  CA  LEU A  92      27.840  66.290  54.280  1.00  0.00
ATOM    926  CB  LEU A  92      27.780  67.660  53.610  1.00  0.00
ATOM    927  CG  LEU A  92      27.850  67.580  52.080  1.00  0.00
ATOM    928  CD1 LEU A  92      27.500  68.950  51.490  1.00  0.00
ATOM    929  CD2 LEU A  92      29.270  67.170  51.700  1.00  0.00
ATOM    930  C   LEU A  92      27.570  66.360  55.790  1.00  0.00
ATOM    931  O   LEU A  92      26.440  66.650  56.180  1.00  0.00
ATOM    932  N   GLY A  93      28.630  66.050  56.540  1.00  0.00
ATOM    933  H   GLY A  93      29.420  65.590  56.140  1.00  0.00
ATOM    934  CA  GLY A  93      28.630  66.130  58.000  1.00  0.00
ATOM    935  C   GLY A  93      30.020  65.840  58.580  1.00  0.00
ATOM    936  O   GLY A  93      30.710  66.850  58.730  1.00  0.00
ATOM    937  N   THR A  94      30.320  64.620  59.010  1.00  0.00
ATOM    938  H   THR A  94      29.660  63.880  58.940  1.00  0.00
ATOM    939  CA  THR A  94      31.670  64.320  59.530  1.00  0.00
ATOM    940  CB  THR A  94      31.800  64.240  61.050  1.00  0.00
ATOM    941  OG1 THR A  94      30.770  63.470  61.690  1.00  0.00
ATOM    942  HG1 THR A  94      30.910  62.550  61.310  1.00  0.00
ATOM    943  CG2 THR A  94      32.090  65.680  61.450  1.00  0.00
ATOM    944  C   THR A  94      32.220  63.010  58.970  1.00  0.00
ATOM    945  O   THR A  94      31.780  61.930  59.370  1.00  0.00
ATOM    946  N   ILE A  95      32.690  63.190  57.750  1.00  0.00
ATOM    947  H   ILE A  95      32.660  64.090  57.310  1.00  0.00
ATOM    948  CA  ILE A  95      32.960  62.040  56.880  1.00  0.00
ATOM    949  CB  ILE A  95      34.100  61.150  57.380  1.00  0.00
ATOM    950  CG1 ILE A  95      35.330  61.960  57.800  1.00  0.00
ATOM    951  CG2 ILE A  95      34.450  60.150  56.280  1.00  0.00
ATOM    952  CD  ILE A  95      35.440  62.090  59.320  1.00  0.00
ATOM    953  C   ILE A  95      31.660  61.350  56.460  1.00  0.00
ATOM    954  O   ILE A  95      31.210  60.330  56.990  1.00  0.00
ATOM    955  N   ALA A  96      31.020  61.830  55.390  1.00  0.00
ATOM    956  H   ALA A  96      31.510  62.170  54.590  1.00  0.00
ATOM    957  CA  ALA A  96      29.640  61.450  55.050  1.00  0.00
ATOM    958  CB  ALA A  96      28.600  62.420  55.610  1.00  0.00
ATOM    959  C   ALA A  96      29.490  61.180  53.550  1.00  0.00
ATOM    960  O   ALA A  96      30.200  61.760  52.730  1.00  0.00
ATOM    961  N   LYS A  97      28.570  60.260  53.270  1.00  0.00
ATOM    962  H   LYS A  97      28.070  59.790  53.990  1.00  0.00
ATOM    963  CA  LYS A  97      28.090  59.820  51.950  1.00  0.00
ATOM    964  CB  LYS A  97      26.590  60.100  51.780  1.00  0.00
ATOM    965  CG  LYS A  97      25.740  58.920  51.320  1.00  0.00
ATOM    966  CD  LYS A  97      25.010  58.420  52.570  1.00  0.00
ATOM    967  CE  LYS A  97      24.080  57.300  52.120  1.00  0.00
ATOM    968  NZ  LYS A  97      23.060  57.000  53.130  1.00  0.00
ATOM    969  HZ1 LYS A  97      22.230  56.850  52.590  1.00  0.00
ATOM    970  HZ2 LYS A  97      23.150  56.140  53.630  1.00  0.00
ATOM    971  HZ3 LYS A  97      22.910  57.750  53.780  1.00  0.00
ATOM    972  C   LYS A  97      28.750  60.340  50.680  1.00  0.00
ATOM    973  O   LYS A  97      28.650  61.530  50.370  1.00  0.00
ATOM    974  N   SER A  98      28.810  59.320  49.820  1.00  0.00
ATOM    975  H   SER A  98      28.800  58.410  50.230  1.00  0.00
ATOM    976  CA  SER A  98      29.200  59.410  48.400  1.00  0.00
ATOM    977  CB  SER A  98      30.280  58.460  47.900  1.00  0.00
ATOM    978  OG  SER A  98      30.920  59.040  46.770  1.00  0.00
ATOM    979  HG  SER A  98      31.140  60.010  46.890  1.00  0.00
ATOM    980  C   SER A  98      28.070  59.530  47.370  1.00  0.00
ATOM    981  O   SER A  98      27.680  58.570  46.700  1.00  0.00
ATOM    982  N   GLY A  99      27.570  60.750  47.210  1.00  0.00
ATOM    983  H   GLY A  99      27.900  61.450  47.840  1.00  0.00
ATOM    984  CA  GLY A  99      26.530  61.110  46.230  1.00  0.00
ATOM    985  C   GLY A  99      25.330  60.170  46.290  1.00  0.00
ATOM    986  O   GLY A  99      25.320  59.070  45.740  1.00  0.00
ATOM    987  N   THR A 100      24.230  60.670  46.860  1.00  0.00
ATOM    988  H   THR A 100      24.280  61.570  47.290  1.00  0.00
ATOM    989  CA  THR A 100      22.940  59.970  46.990  1.00  0.00
ATOM    990  CB  THR A 100      22.070  60.330  48.200  1.00  0.00
ATOM    991  OG1 THR A 100      22.000  61.750  48.360  1.00  0.00
ATOM    992  HG1 THR A 100      21.070  61.870  48.710  1.00  0.00
ATOM    993  CG2 THR A 100      22.460  59.580  49.480  1.00  0.00
ATOM    994  C   THR A 100      22.080  60.000  45.730  1.00  0.00
ATOM    995  O   THR A 100      21.230  59.130  45.590  1.00  0.00
ATOM    996  N   LYS A 101      22.300  60.950  44.820  1.00  0.00
ATOM    997  H   LYS A 101      22.960  61.680  44.990  1.00  0.00
ATOM    998  CA  LYS A 101      21.720  60.930  43.470  1.00  0.00
ATOM    999  CB  LYS A 101      20.630  62.000  43.330  1.00  0.00
ATOM   1000  CG  LYS A 101      19.290  61.280  43.420  1.00  0.00
ATOM   1001  CD  LYS A 101      18.060  62.050  42.940  1.00  0.00
ATOM   1002  CE  LYS A 101      17.450  63.050  43.930  1.00  0.00
ATOM   1003  NZ  LYS A 101      17.020  62.450  45.200  1.00  0.00
ATOM   1004  HZ1 LYS A 101      16.510  63.070  45.800  1.00  0.00
ATOM   1005  HZ2 LYS A 101      16.490  61.640  44.940  1.00  0.00
ATOM   1006  HZ3 LYS A 101      17.760  62.050  45.740  1.00  0.00
ATOM   1007  C   LYS A 101      22.940  61.230  42.590  1.00  0.00
ATOM   1008  O   LYS A 101      23.140  62.390  42.240  1.00  0.00
ATOM   1009  N   ALA A 102      23.720  60.160  42.520  1.00  0.00
ATOM   1010  H   ALA A 102      23.290  59.280  42.720  1.00  0.00
ATOM   1011  CA  ALA A 102      25.070  60.090  41.940  1.00  0.00
ATOM   1012  CB  ALA A 102      26.060  61.050  42.610  1.00  0.00
ATOM   1013  C   ALA A 102      25.480  58.620  41.920  1.00  0.00
ATOM   1014  O   ALA A 102      26.030  58.250  40.880  1.00  0.00
ATOM   1015  N   PHE A 103      25.450  57.950  43.070  1.00  0.00
ATOM   1016  H   PHE A 103      25.150  58.380  43.920  1.00  0.00
ATOM   1017  CA  PHE A 103      25.720  56.510  43.220  1.00  0.00
ATOM   1018  CB  PHE A 103      27.060  56.300  43.940  1.00  0.00
ATOM   1019  CG  PHE A 103      27.490  54.840  43.830  1.00  0.00
ATOM   1020  CD1 PHE A 103      27.990  54.280  42.660  1.00  0.00
ATOM   1021  HD1 PHE A 103      27.920  54.890  41.760  1.00  0.00
ATOM   1022  CD2 PHE A 103      27.470  53.970  44.920  1.00  0.00
ATOM   1023  HD2 PHE A 103      27.030  54.380  45.830  1.00  0.00
ATOM   1024  CE1 PHE A 103      28.500  53.000  42.540  1.00  0.00
ATOM   1025  HE1 PHE A 103      29.030  52.720  41.620  1.00  0.00
ATOM   1026  CE2 PHE A 103      27.880  52.650  44.800  1.00  0.00
ATOM   1027  HE2 PHE A 103      27.850  52.020  45.690  1.00  0.00
ATOM   1028  CZ  PHE A 103      28.490  52.170  43.650  1.00  0.00
ATOM   1029  HZ  PHE A 103      28.910  51.160  43.620  1.00  0.00
ATOM   1030  C   PHE A 103      24.650  55.670  43.910  1.00  0.00
ATOM   1031  O   PHE A 103      24.370  54.620  43.350  1.00  0.00
ATOM   1032  N   MET A 104      24.240  56.060  45.120  1.00  0.00
ATOM   1033  H   MET A 104      24.690  56.740  45.690  1.00  0.00
ATOM   1034  CA  MET A 104      23.160  55.420  45.890  1.00  0.00
ATOM   1035  CB  MET A 104      22.850  56.090  47.230  1.00  0.00
ATOM   1036  CG  MET A 104      23.880  55.990  48.360  1.00  0.00
ATOM   1037  SD  MET A 104      25.430  56.770  47.780  1.00  0.00
ATOM   1038  CE  MET A 104      26.560  56.150  49.020  1.00  0.00
ATOM   1039  C   MET A 104      21.870  55.290  45.080  1.00  0.00
ATOM   1040  O   MET A 104      21.350  54.170  45.120  1.00  0.00
ATOM   1041  N   GLU A 105      21.320  56.420  44.660  1.00  0.00
ATOM   1042  H   GLU A 105      21.250  57.250  45.210  1.00  0.00
ATOM   1043  CA  GLU A 105      20.330  56.530  43.570  1.00  0.00
ATOM   1044  CB  GLU A 105      19.140  57.360  44.050  1.00  0.00
ATOM   1045  CG  GLU A 105      17.920  57.640  43.180  1.00  0.00
ATOM   1046  CD  GLU A 105      17.530  56.420  42.340  1.00  0.00
ATOM   1047  OE1 GLU A 105      17.730  56.380  41.110  1.00  0.00
ATOM   1048  OE2 GLU A 105      16.930  55.530  42.980  1.00  0.00
ATOM   1049  C   GLU A 105      20.910  57.180  42.310  1.00  0.00
ATOM   1050  O   GLU A 105      22.060  57.630  42.350  1.00  0.00
ATOM   1051  N   ALA A 106      20.390  56.880  41.130  1.00  0.00
ATOM   1052  H   ALA A 106      19.410  56.660  41.110  1.00  0.00
ATOM   1053  CA  ALA A 106      20.980  57.300  39.850  1.00  0.00
ATOM   1054  CB  ALA A 106      20.370  56.600  38.640  1.00  0.00
ATOM   1055  C   ALA A 106      21.010  58.820  39.650  1.00  0.00
ATOM   1056  O   ALA A 106      20.470  59.630  40.400  1.00  0.00
ATOM   1057  N   LEU A 107      22.060  59.190  38.930  1.00  0.00
ATOM   1058  H   LEU A 107      22.730  58.560  38.530  1.00  0.00
ATOM   1059  CA  LEU A 107      22.350  60.560  38.470  1.00  0.00
ATOM   1060  CB  LEU A 107      23.790  60.700  37.990  1.00  0.00
ATOM   1061  CG  LEU A 107      24.300  62.120  37.690  1.00  0.00
ATOM   1062  CD1 LEU A 107      24.530  62.900  38.980  1.00  0.00
ATOM   1063  CD2 LEU A 107      25.550  62.070  36.810  1.00  0.00
ATOM   1064  C   LEU A 107      21.250  61.210  37.630  1.00  0.00
ATOM   1065  O   LEU A 107      20.610  62.100  38.180  1.00  0.00
ATOM   1066  N   SER A 108      21.010  60.470  36.540  1.00  0.00
ATOM   1067  H   SER A 108      21.210  59.500  36.410  1.00  0.00
ATOM   1068  CA  SER A 108      20.190  61.020  35.460  1.00  0.00
ATOM   1069  CB  SER A 108      21.000  61.320  34.200  1.00  0.00
ATOM   1070  OG  SER A 108      20.150  62.130  33.380  1.00  0.00
ATOM   1071  HG  SER A 108      20.650  62.590  32.650  1.00  0.00
ATOM   1072  C   SER A 108      19.150  59.950  35.090  1.00  0.00
ATOM   1073  O   SER A 108      19.310  58.780  35.460  1.00  0.00
ATOM   1074  N   ALA A 109      17.990  60.500  34.740  1.00  0.00
ATOM   1075  H   ALA A 109      17.830  61.430  34.440  1.00  0.00
ATOM   1076  CA  ALA A 109      16.860  59.590  34.530  1.00  0.00
ATOM   1077  CB  ALA A 109      15.640  60.480  34.270  1.00  0.00
ATOM   1078  C   ALA A 109      17.130  58.620  33.390  1.00  0.00
ATOM   1079  O   ALA A 109      17.620  59.050  32.340  1.00  0.00
ATOM   1080  N   GLY A 110      16.640  57.380  33.500  1.00  0.00
ATOM   1081  H   GLY A 110      16.030  57.170  34.260  1.00  0.00
ATOM   1082  CA  GLY A 110      16.800  56.310  32.500  1.00  0.00
ATOM   1083  C   GLY A 110      18.190  55.690  32.660  1.00  0.00
ATOM   1084  O   GLY A 110      18.290  54.660  33.320  1.00  0.00
ATOM   1085  N   ALA A 111      19.210  56.320  32.100  1.00  0.00
ATOM   1086  H   ALA A 111      19.050  57.280  31.850  1.00  0.00
ATOM   1087  CA  ALA A 111      20.590  55.830  31.990  1.00  0.00
ATOM   1088  CB  ALA A 111      21.520  56.930  31.480  1.00  0.00
ATOM   1089  C   ALA A 111      21.150  55.300  33.320  1.00  0.00
ATOM   1090  O   ALA A 111      20.840  55.800  34.390  1.00  0.00
ATOM   1091  N   ASP A 112      21.860  54.190  33.090  1.00  0.00
ATOM   1092  H   ASP A 112      21.940  53.740  32.200  1.00  0.00
ATOM   1093  CA  ASP A 112      22.600  53.430  34.110  1.00  0.00
ATOM   1094  CB  ASP A 112      22.790  52.000  33.620  1.00  0.00
ATOM   1095  CG  ASP A 112      23.410  51.730  32.250  1.00  0.00
ATOM   1096  OD1 ASP A 112      22.760  51.960  31.200  1.00  0.00
ATOM   1097  OD2 ASP A 112      24.610  51.380  32.280  1.00  0.00
ATOM   1098  C   ASP A 112      23.860  54.140  34.640  1.00  0.00
ATOM   1099  O   ASP A 112      24.940  53.600  34.880  1.00  0.00
ATOM   1100  N   VAL A 113      23.580  55.250  35.310  1.00  0.00
ATOM   1101  H   VAL A 113      22.640  55.480  35.560  1.00  0.00
ATOM   1102  CA  VAL A 113      24.630  56.200  35.700  1.00  0.00
ATOM   1103  CB  VAL A 113      24.460  57.600  35.110  1.00  0.00
ATOM   1104  CG1 VAL A 113      24.830  57.680  33.620  1.00  0.00
ATOM   1105  CG2 VAL A 113      23.050  58.140  35.340  1.00  0.00
ATOM   1106  C   VAL A 113      24.900  56.280  37.210  1.00  0.00
ATOM   1107  O   VAL A 113      24.230  57.000  37.950  1.00  0.00
ATOM   1108  N   SER A 114      25.900  55.480  37.560  1.00  0.00
ATOM   1109  H   SER A 114      26.120  54.780  36.880  1.00  0.00
ATOM   1110  CA  SER A 114      26.470  55.430  38.910  1.00  0.00
ATOM   1111  CB  SER A 114      26.290  54.070  39.600  1.00  0.00
ATOM   1112  OG  SER A 114      26.770  52.980  38.810  1.00  0.00
ATOM   1113  HG  SER A 114      26.690  52.130  39.320  1.00  0.00
ATOM   1114  C   SER A 114      27.940  55.870  38.970  1.00  0.00
ATOM   1115  O   SER A 114      28.740  55.430  38.150  1.00  0.00
ATOM   1116  N   MET A 115      28.120  56.940  39.730  1.00  0.00
ATOM   1117  H   MET A 115      27.320  57.400  40.100  1.00  0.00
ATOM   1118  CA  MET A 115      29.430  57.570  39.960  1.00  0.00
ATOM   1119  CB  MET A 115      29.620  58.970  39.380  1.00  0.00
ATOM   1120  CG  MET A 115      29.770  58.920  37.860  1.00  0.00
ATOM   1121  SD  MET A 115      28.180  59.230  37.010  1.00  0.00
ATOM   1122  CE  MET A 115      28.360  58.280  35.510  1.00  0.00
ATOM   1123  C   MET A 115      29.620  57.670  41.480  1.00  0.00
ATOM   1124  O   MET A 115      28.990  58.490  42.150  1.00  0.00
ATOM   1125  N   ILE A 116      30.680  56.990  41.920  1.00  0.00
ATOM   1126  H   ILE A 116      31.030  56.370  41.220  1.00  0.00
ATOM   1127  CA  ILE A 116      31.120  56.760  43.300  1.00  0.00
ATOM   1128  CB  ILE A 116      31.110  55.300  43.750  1.00  0.00
ATOM   1129  CG1 ILE A 116      31.200  54.980  45.240  1.00  0.00
ATOM   1130  CG2 ILE A 116      32.180  54.420  43.120  1.00  0.00
ATOM   1131  CD  ILE A 116      30.060  55.360  46.180  1.00  0.00
ATOM   1132  C   ILE A 116      32.470  57.430  43.560  1.00  0.00
ATOM   1133  O   ILE A 116      33.330  57.410  42.680  1.00  0.00
ATOM   1134  N   GLY A 117      32.600  58.100  44.700  1.00  0.00
ATOM   1135  H   GLY A 117      31.860  58.370  45.310  1.00  0.00
ATOM   1136  CA  GLY A 117      33.800  58.810  45.170  1.00  0.00
ATOM   1137  C   GLY A 117      34.960  57.960  45.690  1.00  0.00
ATOM   1138  O   GLY A 117      34.960  56.730  45.620  1.00  0.00
ATOM   1139  N   GLN A 118      36.030  58.730  45.860  1.00  0.00
ATOM   1140  H   GLN A 118      36.050  59.730  45.930  1.00  0.00
ATOM   1141  CA  GLN A 118      37.340  58.130  46.110  1.00  0.00
ATOM   1142  CB  GLN A 118      38.200  58.660  44.960  1.00  0.00
ATOM   1143  CG  GLN A 118      38.060  57.870  43.660  1.00  0.00
ATOM   1144  CD  GLN A 118      38.780  58.220  42.360  1.00  0.00
ATOM   1145  OE1 GLN A 118      39.130  59.360  42.060  1.00  0.00
ATOM   1146  NE2 GLN A 118      38.940  57.190  41.530  1.00  0.00
ATOM   1147 1HE2 GLN A 118      38.680  56.290  41.860  1.00  0.00
ATOM   1148 2HE2 GLN A 118      39.580  57.280  40.760  1.00  0.00
ATOM   1149  C   GLN A 118      37.930  58.430  47.490  1.00  0.00
ATOM   1150  O   GLN A 118      38.330  57.420  48.070  1.00  0.00
ATOM   1151  N   PHE A 119      37.850  59.670  47.960  1.00  0.00
ATOM   1152  H   PHE A 119      37.680  60.470  47.390  1.00  0.00
ATOM   1153  CA  PHE A 119      38.370  59.940  49.310  1.00  0.00
ATOM   1154  CB  PHE A 119      39.350  61.110  49.330  1.00  0.00
ATOM   1155  CG  PHE A 119      40.600  60.740  48.530  1.00  0.00
ATOM   1156  CD1 PHE A 119      41.650  60.100  49.190  1.00  0.00
ATOM   1157  HD1 PHE A 119      41.500  59.450  50.050  1.00  0.00
ATOM   1158  CD2 PHE A 119      40.720  61.180  47.220  1.00  0.00
ATOM   1159  HD2 PHE A 119      39.880  61.450  46.590  1.00  0.00
ATOM   1160  CE1 PHE A 119      42.890  60.150  48.560  1.00  0.00
ATOM   1161  HE1 PHE A 119      43.780  59.740  49.040  1.00  0.00
ATOM   1162  CE2 PHE A 119      41.990  61.210  46.640  1.00  0.00
ATOM   1163  HE2 PHE A 119      42.130  61.420  45.590  1.00  0.00
ATOM   1164  CZ  PHE A 119      43.100  60.720  47.320  1.00  0.00
ATOM   1165  HZ  PHE A 119      44.110  60.990  46.980  1.00  0.00
ATOM   1166  C   PHE A 119      37.190  60.120  50.280  1.00  0.00
ATOM   1167  O   PHE A 119      36.890  59.190  51.020  1.00  0.00
ATOM   1168  N   GLY A 120      36.590  61.310  50.330  1.00  0.00
ATOM   1169  H   GLY A 120      36.980  62.070  49.810  1.00  0.00
ATOM   1170  CA  GLY A 120      35.550  61.710  51.290  1.00  0.00
ATOM   1171  C   GLY A 120      36.020  62.840  52.200  1.00  0.00
ATOM   1172  O   GLY A 120      35.500  62.970  53.310  1.00  0.00
ATOM   1173  N   VAL A 121      36.680  63.810  51.590  1.00  0.00
ATOM   1174  H   VAL A 121      36.770  63.890  50.590  1.00  0.00
ATOM   1175  CA  VAL A 121      37.380  64.850  52.360  1.00  0.00
ATOM   1176  CB  VAL A 121      38.900  64.670  52.330  1.00  0.00
ATOM   1177  CG1 VAL A 121      39.420  63.690  53.380  1.00  0.00
ATOM   1178  CG2 VAL A 121      39.550  64.250  51.010  1.00  0.00
ATOM   1179  C   VAL A 121      37.090  66.320  52.060  1.00  0.00
ATOM   1180  O   VAL A 121      37.500  67.130  52.900  1.00  0.00
ATOM   1181  N   GLY A 122      36.660  66.680  50.860  1.00  0.00
ATOM   1182  H   GLY A 122      36.670  66.020  50.110  1.00  0.00
ATOM   1183  CA  GLY A 122      36.130  68.000  50.480  1.00  0.00
ATOM   1184  C   GLY A 122      35.960  68.980  51.640  1.00  0.00
ATOM   1185  O   GLY A 122      36.870  69.650  52.120  1.00  0.00
ATOM   1186  N   PHE A 123      34.750  68.790  52.170  1.00  0.00
ATOM   1187  H   PHE A 123      34.140  68.090  51.800  1.00  0.00
ATOM   1188  CA  PHE A 123      34.090  69.580  53.210  1.00  0.00
ATOM   1189  CB  PHE A 123      32.630  69.210  53.490  1.00  0.00
ATOM   1190  CG  PHE A 123      31.740  69.930  52.480  1.00  0.00
ATOM   1191  CD1 PHE A 123      31.620  69.360  51.220  1.00  0.00
ATOM   1192  HD1 PHE A 123      31.790  68.290  51.090  1.00  0.00
ATOM   1193  CD2 PHE A 123      31.490  71.290  52.630  1.00  0.00
ATOM   1194  HD2 PHE A 123      31.500  71.660  53.650  1.00  0.00
ATOM   1195  CE1 PHE A 123      31.240  70.090  50.100  1.00  0.00
ATOM   1196  HE1 PHE A 123      31.380  69.640  49.120  1.00  0.00
ATOM   1197  CE2 PHE A 123      31.060  72.020  51.520  1.00  0.00
ATOM   1198  HE2 PHE A 123      30.740  73.050  51.650  1.00  0.00
ATOM   1199  CZ  PHE A 123      30.920  71.430  50.270  1.00  0.00
ATOM   1200  HZ  PHE A 123      30.780  72.150  49.460  1.00  0.00
ATOM   1201  C   PHE A 123      34.810  69.600  54.560  1.00  0.00
ATOM   1202  O   PHE A 123      35.020  70.620  55.220  1.00  0.00
ATOM   1203  N   TYR A 124      35.290  68.410  54.890  1.00  0.00
ATOM   1204  H   TYR A 124      35.050  67.500  54.540  1.00  0.00
ATOM   1205  CA  TYR A 124      35.890  68.150  56.210  1.00  0.00
ATOM   1206  CB  TYR A 124      35.940  66.670  56.590  1.00  0.00
ATOM   1207  CG  TYR A 124      34.570  66.030  56.330  1.00  0.00
ATOM   1208  CD1 TYR A 124      33.480  66.700  56.860  1.00  0.00
ATOM   1209  HD1 TYR A 124      33.450  67.140  57.860  1.00  0.00
ATOM   1210  CD2 TYR A 124      34.420  65.100  55.320  1.00  0.00
ATOM   1211  HD2 TYR A 124      35.270  64.630  54.830  1.00  0.00
ATOM   1212  CE1 TYR A 124      32.250  66.540  56.230  1.00  0.00
ATOM   1213  HE1 TYR A 124      31.420  67.220  56.430  1.00  0.00
ATOM   1214  CE2 TYR A 124      33.140  64.770  54.870  1.00  0.00
ATOM   1215  HE2 TYR A 124      33.080  64.010  54.090  1.00  0.00
ATOM   1216  CZ  TYR A 124      32.060  65.530  55.290  1.00  0.00
ATOM   1217  OH  TYR A 124      30.810  65.160  54.910  1.00  0.00
ATOM   1218  HH  TYR A 124      30.890  64.710  54.020  1.00  0.00
ATOM   1219  C   TYR A 124      37.260  68.820  56.230  1.00  0.00
ATOM   1220  O   TYR A 124      37.590  69.400  57.270  1.00  0.00
ATOM   1221  N   SER A 125      37.900  68.970  55.070  1.00  0.00
ATOM   1222  H   SER A 125      37.730  68.360  54.300  1.00  0.00
ATOM   1223  CA  SER A 125      39.180  69.680  54.910  1.00  0.00
ATOM   1224  CB  SER A 125      39.910  69.370  53.610  1.00  0.00
ATOM   1225  OG  SER A 125      40.440  68.050  53.480  1.00  0.00
ATOM   1226  HG  SER A 125      41.010  68.010  52.660  1.00  0.00
ATOM   1227  C   SER A 125      39.010  71.200  55.020  1.00  0.00
ATOM   1228  O   SER A 125      39.760  71.920  55.670  1.00  0.00
ATOM   1229  N   LEU A 126      37.870  71.670  54.530  1.00  0.00
ATOM   1230  H   LEU A 126      37.040  71.130  54.400  1.00  0.00
ATOM   1231  CA  LEU A 126      37.470  73.090  54.490  1.00  0.00
ATOM   1232  CB  LEU A 126      36.200  73.250  53.650  1.00  0.00
ATOM   1233  CG  LEU A 126      36.060  72.620  52.260  1.00  0.00
ATOM   1234  CD1 LEU A 126      34.640  72.640  51.710  1.00  0.00
ATOM   1235  CD2 LEU A 126      37.040  73.220  51.250  1.00  0.00
ATOM   1236  C   LEU A 126      37.110  73.570  55.890  1.00  0.00
ATOM   1237  O   LEU A 126      37.550  74.640  56.310  1.00  0.00
ATOM   1238  N   PHE A 127      36.410  72.720  56.640  1.00  0.00
ATOM   1239  H   PHE A 127      35.890  72.000  56.180  1.00  0.00
ATOM   1240  CA  PHE A 127      36.140  72.920  58.070  1.00  0.00
ATOM   1241  CB  PHE A 127      35.360  71.680  58.510  1.00  0.00
ATOM   1242  CG  PHE A 127      33.980  71.570  57.880  1.00  0.00
ATOM   1243  CD1 PHE A 127      33.350  70.330  57.860  1.00  0.00
ATOM   1244  HD1 PHE A 127      34.000  69.460  57.990  1.00  0.00
ATOM   1245  CD2 PHE A 127      33.290  72.700  57.440  1.00  0.00
ATOM   1246  HD2 PHE A 127      33.660  73.690  57.700  1.00  0.00
ATOM   1247  CE1 PHE A 127      32.000  70.160  57.600  1.00  0.00
ATOM   1248  HE1 PHE A 127      31.580  69.190  57.350  1.00  0.00
ATOM   1249  CE2 PHE A 127      31.930  72.540  57.200  1.00  0.00
ATOM   1250  HE2 PHE A 127      31.400  73.270  56.580  1.00  0.00
ATOM   1251  CZ  PHE A 127      31.280  71.320  57.330  1.00  0.00
ATOM   1252  HZ  PHE A 127      30.190  71.230  57.300  1.00  0.00
ATOM   1253  C   PHE A 127      37.370  73.260  58.910  1.00  0.00
ATOM   1254  O   PHE A 127      37.350  74.090  59.820  1.00  0.00
ATOM   1255  N   LEU A 128      38.520  72.770  58.480  1.00  0.00
ATOM   1256  H   LEU A 128      38.570  72.080  57.750  1.00  0.00
ATOM   1257  CA  LEU A 128      39.790  73.180  59.100  1.00  0.00
ATOM   1258  CB  LEU A 128      40.840  72.200  58.580  1.00  0.00
ATOM   1259  CG  LEU A 128      42.180  72.610  59.190  1.00  0.00
ATOM   1260  CD1 LEU A 128      42.670  71.490  60.110  1.00  0.00
ATOM   1261  CD2 LEU A 128      43.240  72.850  58.110  1.00  0.00
ATOM   1262  C   LEU A 128      40.140  74.650  58.840  1.00  0.00
ATOM   1263  O   LEU A 128      40.400  75.290  59.860  1.00  0.00
ATOM   1264  N   VAL A 129      40.070  75.080  57.580  1.00  0.00
ATOM   1265  H   VAL A 129      39.840  74.570  56.750  1.00  0.00
ATOM   1266  CA  VAL A 129      40.560  76.450  57.390  1.00  0.00
ATOM   1267  CB  VAL A 129      41.390  76.680  56.130  1.00  0.00
ATOM   1268  CG1 VAL A 129      42.810  76.160  56.390  1.00  0.00
ATOM   1269  CG2 VAL A 129      40.740  76.140  54.860  1.00  0.00
ATOM   1270  C   VAL A 129      39.490  77.540  57.510  1.00  0.00
ATOM   1271  O   VAL A 129      39.880  78.670  57.800  1.00  0.00
ATOM   1272  N   ALA A 130      38.280  77.120  57.150  1.00  0.00
ATOM   1273  H   ALA A 130      38.070  76.150  57.000  1.00  0.00
ATOM   1274  CA  ALA A 130      37.100  78.000  57.230  1.00  0.00
ATOM   1275  CB  ALA A 130      36.400  78.260  55.900  1.00  0.00
ATOM   1276  C   ALA A 130      36.140  77.430  58.270  1.00  0.00
ATOM   1277  O   ALA A 130      36.020  76.220  58.460  1.00  0.00
ATOM   1278  N   ASP A 131      35.690  78.330  59.140  1.00  0.00
ATOM   1279  H   ASP A 131      35.960  79.290  59.100  1.00  0.00
ATOM   1280  CA  ASP A 131      34.650  78.070  60.150  1.00  0.00
ATOM   1281  CB  ASP A 131      34.900  78.970  61.360  1.00  0.00
ATOM   1282  CG  ASP A 131      34.920  80.450  61.000  1.00  0.00
ATOM   1283  OD1 ASP A 131      33.820  81.050  61.020  1.00  0.00
ATOM   1284  OD2 ASP A 131      36.040  80.940  60.760  1.00  0.00
ATOM   1285  C   ASP A 131      33.220  78.100  59.610  1.00  0.00
ATOM   1286  O   ASP A 131      32.430  77.160  59.710  1.00  0.00
ATOM   1287  N   ARG A 132      32.870  79.250  59.030  1.00  0.00
ATOM   1288  H   ARG A 132      33.300  80.090  59.340  1.00  0.00
ATOM   1289  CA  ARG A 132      31.630  79.450  58.270  1.00  0.00
ATOM   1290  CB  ARG A 132      31.170  80.910  58.260  1.00  0.00
ATOM   1291  CG  ARG A 132      29.680  80.830  57.910  1.00  0.00
ATOM   1292  CD  ARG A 132      29.100  82.200  57.550  1.00  0.00
ATOM   1293  NE  ARG A 132      29.150  83.110  58.700  1.00  0.00
ATOM   1294  HE  ARG A 132      28.890  82.710  59.580  1.00  0.00
ATOM   1295  CZ  ARG A 132      29.780  84.290  58.740  1.00  0.00
ATOM   1296  NH1 ARG A 132      30.440  84.720  57.660  1.00  0.00
ATOM   1297 1HH1 ARG A 132      30.720  84.120  56.910  1.00  0.00
ATOM   1298 2HH1 ARG A 132      30.650  85.670  57.460  1.00  0.00
ATOM   1299  NH2 ARG A 132      29.800  85.080  59.830  1.00  0.00
ATOM   1300 1HH2 ARG A 132      29.370  84.870  60.700  1.00  0.00
ATOM   1301 2HH2 ARG A 132      30.290  85.950  59.770  1.00  0.00
ATOM   1302  C   ARG A 132      31.750  78.950  56.830  1.00  0.00
ATOM   1303  O   ARG A 132      32.420  79.530  55.970  1.00  0.00
ATOM   1304  N   VAL A 133      31.270  77.730  56.600  1.00  0.00
ATOM   1305  H   VAL A 133      31.100  77.090  57.350  1.00  0.00
ATOM   1306  CA  VAL A 133      31.130  77.260  55.210  1.00  0.00
ATOM   1307  CB  VAL A 133      31.600  75.810  55.150  1.00  0.00
ATOM   1308  CG1 VAL A 133      31.410  75.160  53.780  1.00  0.00
ATOM   1309  CG2 VAL A 133      33.120  75.760  55.320  1.00  0.00
ATOM   1310  C   VAL A 133      29.680  77.340  54.750  1.00  0.00
ATOM   1311  O   VAL A 133      28.770  76.660  55.230  1.00  0.00
ATOM   1312  N   GLN A 134      29.520  78.290  53.820  1.00  0.00
ATOM   1313  H   GLN A 134      30.200  79.000  53.670  1.00  0.00
ATOM   1314  CA  GLN A 134      28.200  78.510  53.210  1.00  0.00
ATOM   1315  CB  GLN A 134      27.840  79.990  53.310  1.00  0.00
ATOM   1316  CG  GLN A 134      26.360  80.190  52.990  1.00  0.00
ATOM   1317  CD  GLN A 134      26.090  81.690  52.840  1.00  0.00
ATOM   1318  OE1 GLN A 134      26.460  82.320  51.860  1.00  0.00
ATOM   1319  NE2 GLN A 134      25.490  82.310  53.850  1.00  0.00
ATOM   1320 1HE2 GLN A 134      25.070  81.830  54.620  1.00  0.00
ATOM   1321 2HE2 GLN A 134      25.290  83.290  53.760  1.00  0.00
ATOM   1322  C   GLN A 134      28.320  77.960  51.790  1.00  0.00
ATOM   1323  O   GLN A 134      29.020  78.370  50.870  1.00  0.00
ATOM   1324  N   VAL A 135      27.210  77.290  51.510  1.00  0.00
ATOM   1325  H   VAL A 135      26.510  77.310  52.230  1.00  0.00
ATOM   1326  CA  VAL A 135      26.880  76.580  50.260  1.00  0.00
ATOM   1327  CB  VAL A 135      26.670  75.070  50.420  1.00  0.00
ATOM   1328  CG1 VAL A 135      26.050  74.360  49.210  1.00  0.00
ATOM   1329  CG2 VAL A 135      28.060  74.430  50.510  1.00  0.00
ATOM   1330  C   VAL A 135      25.540  77.220  49.860  1.00  0.00
ATOM   1331  O   VAL A 135      24.570  77.240  50.620  1.00  0.00
ATOM   1332  N   ILE A 136      25.540  77.800  48.670  1.00  0.00
ATOM   1333  H   ILE A 136      26.380  78.220  48.340  1.00  0.00
ATOM   1334  CA  ILE A 136      24.260  78.170  48.030  1.00  0.00
ATOM   1335  CB  ILE A 136      24.220  79.670  47.720  1.00  0.00
ATOM   1336  CG1 ILE A 136      24.710  80.600  48.830  1.00  0.00
ATOM   1337  CG2 ILE A 136      22.880  80.200  47.210  1.00  0.00
ATOM   1338  CD  ILE A 136      25.970  81.320  48.330  1.00  0.00
ATOM   1339  C   ILE A 136      24.200  77.180  46.880  1.00  0.00
ATOM   1340  O   ILE A 136      24.920  77.390  45.900  1.00  0.00
ATOM   1341  N   SER A 137      23.530  76.030  47.000  1.00  0.00
ATOM   1342  H   SER A 137      22.820  75.830  47.670  1.00  0.00
ATOM   1343  CA  SER A 137      23.630  75.030  45.930  1.00  0.00
ATOM   1344  CB  SER A 137      24.130  73.700  46.500  1.00  0.00
ATOM   1345  OG  SER A 137      24.620  72.960  45.380  1.00  0.00
ATOM   1346  HG  SER A 137      25.580  73.240  45.300  1.00  0.00
ATOM   1347  C   SER A 137      22.270  74.880  45.250  1.00  0.00
ATOM   1348  O   SER A 137      21.240  75.030  45.920  1.00  0.00
ATOM   1349  N   LYS A 138      22.320  74.690  43.940  1.00  0.00
ATOM   1350  H   LYS A 138      23.130  74.720  43.350  1.00  0.00
ATOM   1351  CA  LYS A 138      21.050  74.550  43.200  1.00  0.00
ATOM   1352  CB  LYS A 138      20.700  75.740  42.300  1.00  0.00
ATOM   1353  CG  LYS A 138      19.370  75.640  41.550  1.00  0.00
ATOM   1354  CD  LYS A 138      19.320  76.590  40.350  1.00  0.00
ATOM   1355  CE  LYS A 138      17.960  76.420  39.650  1.00  0.00
ATOM   1356  NZ  LYS A 138      18.210  76.970  38.310  1.00  0.00
ATOM   1357  HZ1 LYS A 138      18.380  77.950  38.430  1.00  0.00
ATOM   1358  HZ2 LYS A 138      18.950  76.440  37.890  1.00  0.00
ATOM   1359  HZ3 LYS A 138      17.350  76.880  37.810  1.00  0.00
ATOM   1360  C   LYS A 138      21.170  73.440  42.170  1.00  0.00
ATOM   1361  O   LYS A 138      21.900  73.480  41.180  1.00  0.00
ATOM   1362  N   SER A 139      20.100  72.650  42.240  1.00  0.00
ATOM   1363  H   SER A 139      19.290  72.900  42.770  1.00  0.00
ATOM   1364  CA  SER A 139      19.980  71.320  41.630  1.00  0.00
ATOM   1365  CB  SER A 139      19.370  70.370  42.660  1.00  0.00
ATOM   1366  OG  SER A 139      20.010  69.110  42.850  1.00  0.00
ATOM   1367  HG  SER A 139      21.000  69.280  42.800  1.00  0.00
ATOM   1368  C   SER A 139      19.230  71.290  40.290  1.00  0.00
ATOM   1369  O   SER A 139      18.540  70.330  39.950  1.00  0.00
ATOM   1370  N   ASN A 140      19.650  72.250  39.480  1.00  0.00
ATOM   1371  H   ASN A 140      20.590  72.600  39.580  1.00  0.00
ATOM   1372  CA  ASN A 140      19.080  72.550  38.160  1.00  0.00
ATOM   1373  CB  ASN A 140      19.720  71.570  37.180  1.00  0.00
ATOM   1374  CG  ASN A 140      19.070  71.600  35.790  1.00  0.00
ATOM   1375  OD1 ASN A 140      18.740  72.640  35.220  1.00  0.00
ATOM   1376  ND2 ASN A 140      18.790  70.420  35.240  1.00  0.00
ATOM   1377 1HD2 ASN A 140      19.030  69.570  35.700  1.00  0.00
ATOM   1378 2HD2 ASN A 140      18.090  70.380  34.520  1.00  0.00
ATOM   1379  C   ASN A 140      17.560  72.710  38.140  1.00  0.00
ATOM   1380  O   ASN A 140      17.110  73.850  38.300  1.00  0.00
ATOM   1381  N   ASP A 141      16.770  71.690  37.840  1.00  0.00
ATOM   1382  H   ASP A 141      17.030  70.940  37.230  1.00  0.00
ATOM   1383  CA  ASP A 141      15.300  71.690  37.910  1.00  0.00
ATOM   1384  CB  ASP A 141      14.750  70.280  37.650  1.00  0.00
ATOM   1385  CG  ASP A 141      14.980  69.630  36.280  1.00  0.00
ATOM   1386  OD1 ASP A 141      15.750  70.160  35.450  1.00  0.00
ATOM   1387  OD2 ASP A 141      14.480  68.490  36.160  1.00  0.00
ATOM   1388  C   ASP A 141      14.840  72.210  39.270  1.00  0.00
ATOM   1389  O   ASP A 141      14.160  73.220  39.400  1.00  0.00
ATOM   1390  N   ASP A 142      15.450  71.530  40.240  1.00  0.00
ATOM   1391  H   ASP A 142      16.100  70.820  39.990  1.00  0.00
ATOM   1392  CA  ASP A 142      15.260  71.810  41.680  1.00  0.00
ATOM   1393  CB  ASP A 142      15.590  70.630  42.590  1.00  0.00
ATOM   1394  CG  ASP A 142      15.020  70.710  44.010  1.00  0.00
ATOM   1395  OD1 ASP A 142      15.220  69.750  44.770  1.00  0.00
ATOM   1396  OD2 ASP A 142      14.240  71.580  44.450  1.00  0.00
ATOM   1397  C   ASP A 142      16.030  73.050  42.130  1.00  0.00
ATOM   1398  O   ASP A 142      17.110  73.320  41.610  1.00  0.00
ATOM   1399  N   GLU A 143      15.550  73.670  43.200  1.00  0.00
ATOM   1400  H   GLU A 143      14.970  73.210  43.880  1.00  0.00
ATOM   1401  CA  GLU A 143      15.900  74.990  43.740  1.00  0.00
ATOM   1402  CB  GLU A 143      14.780  75.400  44.690  1.00  0.00
ATOM   1403  CG  GLU A 143      13.700  76.120  43.860  1.00  0.00
ATOM   1404  CD  GLU A 143      14.320  77.440  43.400  1.00  0.00
ATOM   1405  OE1 GLU A 143      13.690  78.470  43.730  1.00  0.00
ATOM   1406  OE2 GLU A 143      15.150  77.510  42.470  1.00  0.00
ATOM   1407  C   GLU A 143      17.340  75.210  44.240  1.00  0.00
ATOM   1408  O   GLU A 143      18.090  74.250  44.350  1.00  0.00
ATOM   1409  N   GLN A 144      17.730  76.480  44.240  1.00  0.00
ATOM   1410  H   GLN A 144      17.250  77.080  43.600  1.00  0.00
ATOM   1411  CA  GLN A 144      18.830  77.150  44.950  1.00  0.00
ATOM   1412  CB  GLN A 144      19.060  78.580  44.470  1.00  0.00
ATOM   1413  CG  GLN A 144      20.520  79.020  44.610  1.00  0.00
ATOM   1414  CD  GLN A 144      20.950  80.320  43.940  1.00  0.00
ATOM   1415  OE1 GLN A 144      21.440  80.410  42.810  1.00  0.00
ATOM   1416  NE2 GLN A 144      20.890  81.470  44.610  1.00  0.00
ATOM   1417 1HE2 GLN A 144      20.600  81.540  45.560  1.00  0.00
ATOM   1418 2HE2 GLN A 144      21.170  82.230  44.030  1.00  0.00
ATOM   1419  C   GLN A 144      18.590  77.220  46.460  1.00  0.00
ATOM   1420  O   GLN A 144      17.660  77.870  46.950  1.00  0.00
ATOM   1421  N   TYR A 145      19.000  76.120  47.080  1.00  0.00
ATOM   1422  H   TYR A 145      19.480  75.380  46.610  1.00  0.00
ATOM   1423  CA  TYR A 145      19.040  75.960  48.540  1.00  0.00
ATOM   1424  CB  TYR A 145      18.940  74.470  48.870  1.00  0.00
ATOM   1425  CG  TYR A 145      17.680  73.780  48.340  1.00  0.00
ATOM   1426  CD1 TYR A 145      17.710  72.940  47.230  1.00  0.00
ATOM   1427  HD1 TYR A 145      18.600  72.900  46.610  1.00  0.00
ATOM   1428  CD2 TYR A 145      16.520  74.190  48.980  1.00  0.00
ATOM   1429  HD2 TYR A 145      16.600  74.760  49.900  1.00  0.00
ATOM   1430  CE1 TYR A 145      16.510  72.430  46.730  1.00  0.00
ATOM   1431  HE1 TYR A 145      16.610  71.600  46.030  1.00  0.00
ATOM   1432  CE2 TYR A 145      15.320  73.650  48.530  1.00  0.00
ATOM   1433  HE2 TYR A 145      14.400  73.730  49.110  1.00  0.00
ATOM   1434  CZ  TYR A 145      15.370  72.780  47.440  1.00  0.00
ATOM   1435  OH  TYR A 145      14.190  72.290  46.980  1.00  0.00
ATOM   1436  HH  TYR A 145      14.320  71.890  46.070  1.00  0.00
ATOM   1437  C   TYR A 145      20.330  76.520  49.150  1.00  0.00
ATOM   1438  O   TYR A 145      21.370  76.740  48.530  1.00  0.00
ATOM   1439  N   ILE A 146      20.180  76.700  50.460  1.00  0.00
ATOM   1440  H   ILE A 146      19.330  76.630  50.980  1.00  0.00
ATOM   1441  CA  ILE A 146      21.240  77.350  51.230  1.00  0.00
ATOM   1442  CB  ILE A 146      21.080  78.850  51.460  1.00  0.00
ATOM   1443  CG1 ILE A 146      22.270  79.560  52.120  1.00  0.00
ATOM   1444  CG2 ILE A 146      19.770  79.180  52.180  1.00  0.00
ATOM   1445  CD  ILE A 146      22.390  81.080  52.120  1.00  0.00
ATOM   1446  C   ILE A 146      21.620  76.560  52.490  1.00  0.00
ATOM   1447  O   ILE A 146      20.840  76.030  53.280  1.00  0.00
ATOM   1448  N   TRP A 147      22.890  76.170  52.550  1.00  0.00
ATOM   1449  H   TRP A 147      23.460  76.240  51.730  1.00  0.00
ATOM   1450  CA  TRP A 147      23.540  75.450  53.650  1.00  0.00
ATOM   1451  CB  TRP A 147      24.150  74.230  52.940  1.00  0.00
ATOM   1452  CG  TRP A 147      24.560  73.250  54.040  1.00  0.00
ATOM   1453  CD1 TRP A 147      23.830  72.330  54.670  1.00  0.00
ATOM   1454  HD1 TRP A 147      22.750  72.370  54.810  1.00  0.00
ATOM   1455  CD2 TRP A 147      25.870  72.810  54.210  1.00  0.00
ATOM   1456  NE1 TRP A 147      24.530  71.350  55.230  1.00  0.00
ATOM   1457  HE1 TRP A 147      24.190  70.610  55.820  1.00  0.00
ATOM   1458  CE2 TRP A 147      25.790  71.630  54.920  1.00  0.00
ATOM   1459  CE3 TRP A 147      27.050  73.300  53.670  1.00  0.00
ATOM   1460  HE3 TRP A 147      26.990  74.320  53.270  1.00  0.00
ATOM   1461  CZ2 TRP A 147      26.940  70.850  55.030  1.00  0.00
ATOM   1462  HZ2 TRP A 147      26.980  69.950  55.640  1.00  0.00
ATOM   1463  CZ3 TRP A 147      28.210  72.550  53.830  1.00  0.00
ATOM   1464  HZ3 TRP A 147      29.170  72.730  53.340  1.00  0.00
ATOM   1465  CH2 TRP A 147      28.130  71.330  54.500  1.00  0.00
ATOM   1466  HH2 TRP A 147      29.070  70.790  54.610  1.00  0.00
ATOM   1467  C   TRP A 147      24.680  76.300  54.210  1.00  0.00
ATOM   1468  O   TRP A 147      25.220  77.130  53.480  1.00  0.00
ATOM   1469  N   GLU A 148      24.410  76.470  55.510  1.00  0.00
ATOM   1470  H   GLU A 148      23.520  76.270  55.920  1.00  0.00
ATOM   1471  CA  GLU A 148      25.320  77.290  56.310  1.00  0.00
ATOM   1472  CB  GLU A 148      24.510  78.500  56.790  1.00  0.00
ATOM   1473  CG  GLU A 148      25.290  79.690  57.360  1.00  0.00
ATOM   1474  CD  GLU A 148      24.480  80.990  57.450  1.00  0.00
ATOM   1475  OE1 GLU A 148      24.550  81.810  56.510  1.00  0.00
ATOM   1476  OE2 GLU A 148      23.650  81.110  58.370  1.00  0.00
ATOM   1477  C   GLU A 148      25.850  76.580  57.560  1.00  0.00
ATOM   1478  O   GLU A 148      25.130  76.330  58.520  1.00  0.00
ATOM   1479  N   SER A 149      27.090  76.120  57.410  1.00  0.00
ATOM   1480  H   SER A 149      27.780  76.490  56.790  1.00  0.00
ATOM   1481  CA  SER A 149      27.640  75.130  58.350  1.00  0.00
ATOM   1482  CB  SER A 149      28.020  73.770  57.780  1.00  0.00
ATOM   1483  OG  SER A 149      28.980  73.980  56.730  1.00  0.00
ATOM   1484  HG  SER A 149      28.600  74.570  56.020  1.00  0.00
ATOM   1485  C   SER A 149      28.830  75.740  59.090  1.00  0.00
ATOM   1486  O   SER A 149      29.630  76.520  58.580  1.00  0.00
ATOM   1487  N   ASN A 150      28.740  75.580  60.410  1.00  0.00
ATOM   1488  H   ASN A 150      27.870  75.190  60.690  1.00  0.00
ATOM   1489  CA  ASN A 150      29.800  76.030  61.330  1.00  0.00
ATOM   1490  CB  ASN A 150      29.180  76.630  62.600  1.00  0.00
ATOM   1491  CG  ASN A 150      27.980  75.880  63.180  1.00  0.00
ATOM   1492  OD1 ASN A 150      28.040  74.930  63.950  1.00  0.00
ATOM   1493  ND2 ASN A 150      26.820  76.350  62.740  1.00  0.00
ATOM   1494 1HD2 ASN A 150      26.750  77.110  62.090  1.00  0.00
ATOM   1495 2HD2 ASN A 150      26.000  75.880  63.070  1.00  0.00
ATOM   1496  C   ASN A 150      30.720  74.820  61.480  1.00  0.00
ATOM   1497  O   ASN A 150      30.290  73.800  62.020  1.00  0.00
ATOM   1498  N   ALA A 151      32.020  75.090  61.370  1.00  0.00
ATOM   1499  H   ALA A 151      32.200  75.930  60.860  1.00  0.00
ATOM   1500  CA  ALA A 151      33.130  74.150  61.520  1.00  0.00
ATOM   1501  CB  ALA A 151      34.540  74.750  61.480  1.00  0.00
ATOM   1502  C   ALA A 151      33.120  73.260  62.770  1.00  0.00
ATOM   1503  O   ALA A 151      33.460  73.700  63.860  1.00  0.00
ATOM   1504  N   GLY A 152      32.710  72.020  62.530  1.00  0.00
ATOM   1505  H   GLY A 152      32.460  71.680  61.620  1.00  0.00
ATOM   1506  CA  GLY A 152      32.500  71.000  63.570  1.00  0.00
ATOM   1507  C   GLY A 152      31.260  71.390  64.380  1.00  0.00
ATOM   1508  O   GLY A 152      31.450  71.930  65.470  1.00  0.00
ATOM   1509  N   GLY A 153      30.090  71.100  63.830  1.00  0.00
ATOM   1510  H   GLY A 153      29.990  70.610  62.960  1.00  0.00
ATOM   1511  CA  GLY A 153      28.850  71.480  64.520  1.00  0.00
ATOM   1512  C   GLY A 153      27.470  71.350  63.890  1.00  0.00
ATOM   1513  O   GLY A 153      27.040  70.190  63.840  1.00  0.00
ATOM   1514  N   SER A 154      26.740  72.450  63.750  1.00  0.00
ATOM   1515  H   SER A 154      27.130  73.330  64.010  1.00  0.00
ATOM   1516  CA  SER A 154      25.460  72.630  63.040  1.00  0.00
ATOM   1517  CB  SER A 154      24.440  73.310  63.960  1.00  0.00
ATOM   1518  OG  SER A 154      24.890  74.580  64.420  1.00  0.00
ATOM   1519  HG  SER A 154      24.640  74.610  65.380  1.00  0.00
ATOM   1520  C   SER A 154      25.460  73.190  61.620  1.00  0.00
ATOM   1521  O   SER A 154      26.320  73.940  61.150  1.00  0.00
ATOM   1522  N   PHE A 155      24.480  72.810  60.810  1.00  0.00
ATOM   1523  H   PHE A 155      23.850  72.110  61.150  1.00  0.00
ATOM   1524  CA  PHE A 155      24.130  73.400  59.510  1.00  0.00
ATOM   1525  CB  PHE A 155      24.610  72.800  58.190  1.00  0.00
ATOM   1526  CG  PHE A 155      24.680  71.270  58.110  1.00  0.00
ATOM   1527  CD1 PHE A 155      25.920  70.650  58.130  1.00  0.00
ATOM   1528  HD1 PHE A 155      26.810  71.260  57.950  1.00  0.00
ATOM   1529  CD2 PHE A 155      23.550  70.490  58.330  1.00  0.00
ATOM   1530  HD2 PHE A 155      22.590  70.940  58.080  1.00  0.00
ATOM   1531  CE1 PHE A 155      26.060  69.290  58.390  1.00  0.00
ATOM   1532  HE1 PHE A 155      27.050  68.840  58.350  1.00  0.00
ATOM   1533  CE2 PHE A 155      23.650  69.150  58.670  1.00  0.00
ATOM   1534  HE2 PHE A 155      22.730  68.630  58.950  1.00  0.00
ATOM   1535  CZ  PHE A 155      24.910  68.570  58.690  1.00  0.00
ATOM   1536  HZ  PHE A 155      25.070  67.560  59.070  1.00  0.00
ATOM   1537  C   PHE A 155      22.690  73.830  59.210  1.00  0.00
ATOM   1538  O   PHE A 155      21.780  73.140  59.650  1.00  0.00
ATOM   1539  N   THR A 156      22.500  75.090  58.820  1.00  0.00
ATOM   1540  H   THR A 156      23.180  75.820  58.910  1.00  0.00
ATOM   1541  CA  THR A 156      21.180  75.650  58.520  1.00  0.00
ATOM   1542  CB  THR A 156      21.120  77.150  58.770  1.00  0.00
ATOM   1543  OG1 THR A 156      21.740  77.400  60.030  1.00  0.00
ATOM   1544  HG1 THR A 156      22.590  77.920  59.960  1.00  0.00
ATOM   1545  CG2 THR A 156      19.670  77.630  58.880  1.00  0.00
ATOM   1546  C   THR A 156      20.750  75.370  57.080  1.00  0.00
ATOM   1547  O   THR A 156      21.310  76.000  56.180  1.00  0.00
ATOM   1548  N   VAL A 157      19.900  74.350  56.950  1.00  0.00
ATOM   1549  H   VAL A 157      19.570  73.900  57.770  1.00  0.00
ATOM   1550  CA  VAL A 157      19.430  73.810  55.660  1.00  0.00
ATOM   1551  CB  VAL A 157      19.560  72.290  55.640  1.00  0.00
ATOM   1552  CG1 VAL A 157      18.560  71.400  56.390  1.00  0.00
ATOM   1553  CG2 VAL A 157      19.720  71.900  54.170  1.00  0.00
ATOM   1554  C   VAL A 157      18.050  74.390  55.320  1.00  0.00
ATOM   1555  O   VAL A 157      17.020  74.010  55.850  1.00  0.00
ATOM   1556  N   THR A 158      18.080  75.360  54.400  1.00  0.00
ATOM   1557  H   THR A 158      18.930  75.620  53.950  1.00  0.00
ATOM   1558  CA  THR A 158      16.870  76.090  54.030  1.00  0.00
ATOM   1559  CB  THR A 158      16.780  77.480  54.670  1.00  0.00
ATOM   1560  OG1 THR A 158      18.040  78.120  54.460  1.00  0.00
ATOM   1561  HG1 THR A 158      17.990  79.070  54.760  1.00  0.00
ATOM   1562  CG2 THR A 158      16.420  77.290  56.150  1.00  0.00
ATOM   1563  C   THR A 158      16.770  76.330  52.520  1.00  0.00
ATOM   1564  O   THR A 158      17.630  75.850  51.790  1.00  0.00
ATOM   1565  N   LEU A 159      15.710  77.000  52.070  1.00  0.00
ATOM   1566  H   LEU A 159      14.980  77.310  52.680  1.00  0.00
ATOM   1567  CA  LEU A 159      15.660  77.630  50.740  1.00  0.00
ATOM   1568  CB  LEU A 159      14.240  77.570  50.180  1.00  0.00
ATOM   1569  CG  LEU A 159      14.020  78.140  48.780  1.00  0.00
ATOM   1570  CD1 LEU A 159      14.230  77.070  47.710  1.00  0.00
ATOM   1571  CD2 LEU A 159      12.700  78.900  48.630  1.00  0.00
ATOM   1572  C   LEU A 159      16.370  78.980  50.620  1.00  0.00
ATOM   1573  O   LEU A 159      16.270  79.870  51.470  1.00  0.00
ATOM   1574  N   ASP A 160      17.080  79.170  49.520  1.00  0.00
ATOM   1575  H   ASP A 160      17.210  78.500  48.790  1.00  0.00
ATOM   1576  CA  ASP A 160      17.670  80.470  49.160  1.00  0.00
ATOM   1577  CB  ASP A 160      19.110  80.330  48.670  1.00  0.00
ATOM   1578  CG  ASP A 160      19.630  81.740  48.390  1.00  0.00
ATOM   1579  OD1 ASP A 160      19.850  82.050  47.200  1.00  0.00
ATOM   1580  OD2 ASP A 160      19.590  82.590  49.310  1.00  0.00
ATOM   1581  C   ASP A 160      16.770  81.100  48.090  1.00  0.00
ATOM   1582  O   ASP A 160      16.650  80.630  46.960  1.00  0.00
ATOM   1583  N   GLU A 161      16.550  82.350  48.500  1.00  0.00
ATOM   1584  H   GLU A 161      17.090  82.720  49.260  1.00  0.00
ATOM   1585  CA  GLU A 161      15.910  83.350  47.640  1.00  0.00
ATOM   1586  CB  GLU A 161      14.510  83.810  48.070  1.00  0.00
ATOM   1587  CG  GLU A 161      13.720  82.560  48.470  1.00  0.00
ATOM   1588  CD  GLU A 161      12.360  83.030  48.990  1.00  0.00
ATOM   1589  OE1 GLU A 161      12.130  83.230  50.200  1.00  0.00
ATOM   1590  OE2 GLU A 161      11.520  83.200  48.080  1.00  0.00
ATOM   1591  C   GLU A 161      16.810  84.550  47.360  1.00  0.00
ATOM   1592  O   GLU A 161      16.680  85.200  46.320  1.00  0.00
ATOM   1593  N   VAL A 162      17.780  84.670  48.260  1.00  0.00
ATOM   1594  H   VAL A 162      18.130  83.880  48.760  1.00  0.00
ATOM   1595  CA  VAL A 162      18.550  85.910  48.350  1.00  0.00
ATOM   1596  CB  VAL A 162      19.000  86.140  49.800  1.00  0.00
ATOM   1597  CG1 VAL A 162      19.680  87.500  49.910  1.00  0.00
ATOM   1598  CG2 VAL A 162      17.850  86.090  50.810  1.00  0.00
ATOM   1599  C   VAL A 162      19.740  86.050  47.400  1.00  0.00
ATOM   1600  O   VAL A 162      19.840  87.030  46.660  1.00  0.00
ATOM   1601  N   ASN A 163      20.340  84.930  47.030  1.00  0.00
ATOM   1602  H   ASN A 163      19.910  84.040  47.190  1.00  0.00
ATOM   1603  CA  ASN A 163      21.640  84.810  46.350  1.00  0.00
ATOM   1604  CB  ASN A 163      22.450  83.680  46.990  1.00  0.00
ATOM   1605  CG  ASN A 163      23.030  84.100  48.330  1.00  0.00
ATOM   1606  OD1 ASN A 163      24.010  84.840  48.490  1.00  0.00
ATOM   1607  ND2 ASN A 163      22.300  83.750  49.390  1.00  0.00
ATOM   1608 1HD2 ASN A 163      21.370  83.440  49.210  1.00  0.00
ATOM   1609 2HD2 ASN A 163      22.710  83.980  50.270  1.00  0.00
ATOM   1610  C   ASN A 163      21.750  84.820  44.820  1.00  0.00
ATOM   1611  O   ASN A 163      20.760  84.880  44.100  1.00  0.00
ATOM   1612  N   GLU A 164      23.000  84.970  44.390  1.00  0.00
ATOM   1613  H   GLU A 164      23.690  85.410  44.960  1.00  0.00
ATOM   1614  CA  GLU A 164      23.350  84.960  42.960  1.00  0.00
ATOM   1615  CB  GLU A 164      24.870  85.090  42.880  1.00  0.00
ATOM   1616  CG  GLU A 164      25.300  85.260  41.430  1.00  0.00
ATOM   1617  CD  GLU A 164      26.720  85.790  41.210  1.00  0.00
ATOM   1618  OE1 GLU A 164      27.140  86.870  41.680  1.00  0.00
ATOM   1619  OE2 GLU A 164      27.450  85.070  40.490  1.00  0.00
ATOM   1620  C   GLU A 164      22.710  83.820  42.160  1.00  0.00
ATOM   1621  O   GLU A 164      23.170  82.670  42.170  1.00  0.00
ATOM   1622  N   ARG A 165      21.620  84.240  41.540  1.00  0.00
ATOM   1623  H   ARG A 165      21.330  85.190  41.680  1.00  0.00
ATOM   1624  CA  ARG A 165      20.700  83.500  40.670  1.00  0.00
ATOM   1625  CB  ARG A 165      19.580  84.340  40.050  1.00  0.00
ATOM   1626  CG  ARG A 165      18.250  83.810  40.600  1.00  0.00
ATOM   1627  CD  ARG A 165      18.190  84.350  42.040  1.00  0.00
ATOM   1628  NE  ARG A 165      17.060  83.780  42.780  1.00  0.00
ATOM   1629  HE  ARG A 165      16.240  84.350  42.660  1.00  0.00
ATOM   1630  CZ  ARG A 165      17.080  82.860  43.750  1.00  0.00
ATOM   1631  NH1 ARG A 165      18.230  82.320  44.200  1.00  0.00
ATOM   1632 1HH1 ARG A 165      19.090  82.570  43.750  1.00  0.00
ATOM   1633 2HH1 ARG A 165      18.310  81.840  45.070  1.00  0.00
ATOM   1634  NH2 ARG A 165      15.980  82.530  44.440  1.00  0.00
ATOM   1635 1HH2 ARG A 165      15.140  83.040  44.300  1.00  0.00
ATOM   1636 2HH2 ARG A 165      15.980  81.700  45.000  1.00  0.00
ATOM   1637  C   ARG A 165      21.520  82.870  39.540  1.00  0.00
ATOM   1638  O   ARG A 165      22.280  83.640  38.940  1.00  0.00
ATOM   1639  N   ILE A 166      21.650  81.570  39.760  1.00  0.00
ATOM   1640  H   ILE A 166      21.130  81.090  40.460  1.00  0.00
ATOM   1641  CA  ILE A 166      22.440  80.670  38.910  1.00  0.00
ATOM   1642  CB  ILE A 166      23.680  80.080  39.590  1.00  0.00
ATOM   1643  CG1 ILE A 166      23.350  79.160  40.770  1.00  0.00
ATOM   1644  CG2 ILE A 166      24.700  81.170  39.930  1.00  0.00
ATOM   1645  CD  ILE A 166      24.540  78.220  40.990  1.00  0.00
ATOM   1646  C   ILE A 166      21.710  79.530  38.190  1.00  0.00
ATOM   1647  O   ILE A 166      20.820  78.840  38.680  1.00  0.00
ATOM   1648  N   GLY A 167      22.330  79.190  37.060  1.00  0.00
ATOM   1649  H   GLY A 167      23.200  79.530  36.730  1.00  0.00
ATOM   1650  CA  GLY A 167      21.810  78.130  36.180  1.00  0.00
ATOM   1651  C   GLY A 167      21.640  76.770  36.850  1.00  0.00
ATOM   1652  O   GLY A 167      20.590  76.140  36.730  1.00  0.00
ATOM   1653  N   ARG A 168      22.880  76.360  37.130  1.00  0.00
ATOM   1654  H   ARG A 168      23.670  76.920  36.900  1.00  0.00
ATOM   1655  CA  ARG A 168      23.180  75.170  37.930  1.00  0.00
ATOM   1656  CB  ARG A 168      22.820  73.840  37.270  1.00  0.00
ATOM   1657  CG  ARG A 168      23.330  73.740  35.830  1.00  0.00
ATOM   1658  CD  ARG A 168      23.300  72.320  35.260  1.00  0.00
ATOM   1659  NE  ARG A 168      23.500  72.100  33.820  1.00  0.00
ATOM   1660  HE  ARG A 168      22.940  71.440  33.320  1.00  0.00
ATOM   1661  CZ  ARG A 168      24.480  72.490  32.990  1.00  0.00
ATOM   1662  NH1 ARG A 168      25.510  73.280  33.310  1.00  0.00
ATOM   1663 1HH1 ARG A 168      25.600  73.550  34.270  1.00  0.00
ATOM   1664 2HH1 ARG A 168      26.150  73.650  32.640  1.00  0.00
ATOM   1665  NH2 ARG A 168      24.410  72.080  31.720  1.00  0.00
ATOM   1666 1HH2 ARG A 168      23.790  71.350  31.420  1.00  0.00
ATOM   1667 2HH2 ARG A 168      25.050  72.500  31.070  1.00  0.00
ATOM   1668  C   ARG A 168      24.590  75.310  38.500  1.00  0.00
ATOM   1669  O   ARG A 168      25.440  75.860  37.810  1.00  0.00
ATOM   1670  N   GLY A 169      24.800  74.700  39.670  1.00  0.00
ATOM   1671  H   GLY A 169      24.020  74.310  40.180  1.00  0.00
ATOM   1672  CA  GLY A 169      26.090  74.500  40.330  1.00  0.00
ATOM   1673  C   GLY A 169      25.990  75.020  41.760  1.00  0.00
ATOM   1674  O   GLY A 169      24.900  75.250  42.280  1.00  0.00
ATOM   1675  N   THR A 170      27.180  75.090  42.350  1.00  0.00
ATOM   1676  H   THR A 170      27.930  74.600  41.900  1.00  0.00
ATOM   1677  CA  THR A 170      27.380  75.660  43.690  1.00  0.00
ATOM   1678  CB  THR A 170      28.000  74.770  44.770  1.00  0.00
ATOM   1679  OG1 THR A 170      27.280  73.530  44.790  1.00  0.00
ATOM   1680  HG1 THR A 170      27.870  72.820  44.410  1.00  0.00
ATOM   1681  CG2 THR A 170      28.000  75.340  46.190  1.00  0.00
ATOM   1682  C   THR A 170      28.120  76.990  43.720  1.00  0.00
ATOM   1683  O   THR A 170      28.890  77.390  42.850  1.00  0.00
ATOM   1684  N   ILE A 171      27.730  77.820  44.690  1.00  0.00
ATOM   1685  H   ILE A 171      26.770  77.980  44.910  1.00  0.00
ATOM   1686  CA  ILE A 171      28.480  79.040  45.010  1.00  0.00
ATOM   1687  CB  ILE A 171      27.710  80.340  44.810  1.00  0.00
ATOM   1688  CG1 ILE A 171      26.750  80.350  43.610  1.00  0.00
ATOM   1689  CG2 ILE A 171      28.670  81.490  44.510  1.00  0.00
ATOM   1690  CD  ILE A 171      25.400  80.980  43.930  1.00  0.00
ATOM   1691  C   ILE A 171      29.010  78.950  46.440  1.00  0.00
ATOM   1692  O   ILE A 171      28.530  79.540  47.410  1.00  0.00
ATOM   1693  N   LEU A 172      30.080  78.160  46.510  1.00  0.00
ATOM   1694  H   LEU A 172      30.800  78.060  45.820  1.00  0.00
ATOM   1695  CA  LEU A 172      30.620  77.820  47.830  1.00  0.00
ATOM   1696  CB  LEU A 172      31.640  76.690  47.670  1.00  0.00
ATOM   1697  CG  LEU A 172      31.710  75.560  48.700  1.00  0.00
ATOM   1698  CD1 LEU A 172      32.910  74.670  48.380  1.00  0.00
ATOM   1699  CD2 LEU A 172      31.940  76.110  50.100  1.00  0.00
ATOM   1700  C   LEU A 172      31.370  79.010  48.420  1.00  0.00
ATOM   1701  O   LEU A 172      32.340  79.490  47.840  1.00  0.00
ATOM   1702  N   ARG A 173      31.020  79.440  49.630  1.00  0.00
ATOM   1703  H   ARG A 173      30.330  78.990  50.200  1.00  0.00
ATOM   1704  CA  ARG A 173      31.690  80.610  50.220  1.00  0.00
ATOM   1705  CB  ARG A 173      30.690  81.770  50.370  1.00  0.00
ATOM   1706  CG  ARG A 173      30.120  82.460  49.140  1.00  0.00
ATOM   1707  CD  ARG A 173      29.180  83.620  49.450  1.00  0.00
ATOM   1708  NE  ARG A 173      28.870  84.260  48.170  1.00  0.00
ATOM   1709  HE  ARG A 173      29.590  84.430  47.490  1.00  0.00
ATOM   1710  CZ  ARG A 173      27.650  84.690  47.820  1.00  0.00
ATOM   1711  NH1 ARG A 173      26.600  84.850  48.650  1.00  0.00
ATOM   1712 1HH1 ARG A 173      26.770  84.790  49.630  1.00  0.00
ATOM   1713 2HH1 ARG A 173      25.650  84.940  48.370  1.00  0.00
ATOM   1714  NH2 ARG A 173      27.430  85.140  46.580  1.00  0.00
ATOM   1715 1HH2 ARG A 173      28.110  85.110  45.850  1.00  0.00
ATOM   1716 2HH2 ARG A 173      26.540  85.470  46.260  1.00  0.00
ATOM   1717  C   ARG A 173      32.350  80.290  51.560  1.00  0.00
ATOM   1718  O   ARG A 173      31.660  79.980  52.540  1.00  0.00
ATOM   1719  N   LEU A 174      33.600  79.870  51.450  1.00  0.00
ATOM   1720  H   LEU A 174      34.110  80.100  50.620  1.00  0.00
ATOM   1721  CA  LEU A 174      34.480  79.680  52.610  1.00  0.00
ATOM   1722  CB  LEU A 174      35.880  79.180  52.260  1.00  0.00
ATOM   1723  CG  LEU A 174      36.120  77.840  51.550  1.00  0.00
ATOM   1724  CD1 LEU A 174      37.590  77.480  51.740  1.00  0.00
ATOM   1725  CD2 LEU A 174      35.230  76.710  52.080  1.00  0.00
ATOM   1726  C   LEU A 174      34.770  80.980  53.360  1.00  0.00
ATOM   1727  O   LEU A 174      35.200  81.940  52.710  1.00  0.00
ATOM   1728  N   PHE A 175      34.400  81.000  54.640  1.00  0.00
ATOM   1729  H   PHE A 175      33.740  80.300  54.910  1.00  0.00
ATOM   1730  CA  PHE A 175      34.670  82.060  55.620  1.00  0.00
ATOM   1731  CB  PHE A 175      33.300  82.410  56.200  1.00  0.00
ATOM   1732  CG  PHE A 175      32.410  83.120  55.180  1.00  0.00
ATOM   1733  CD1 PHE A 175      31.440  82.310  54.610  1.00  0.00
ATOM   1734  HD1 PHE A 175      31.480  81.220  54.690  1.00  0.00
ATOM   1735  CD2 PHE A 175      32.260  84.500  55.170  1.00  0.00
ATOM   1736  HD2 PHE A 175      33.060  85.090  55.610  1.00  0.00
ATOM   1737  CE1 PHE A 175      30.350  82.950  54.020  1.00  0.00
ATOM   1738  HE1 PHE A 175      29.480  82.310  53.890  1.00  0.00
ATOM   1739  CE2 PHE A 175      31.120  85.060  54.610  1.00  0.00
ATOM   1740  HE2 PHE A 175      31.090  86.140  54.510  1.00  0.00
ATOM   1741  CZ  PHE A 175      30.110  84.320  54.010  1.00  0.00
ATOM   1742  HZ  PHE A 175      29.120  84.790  53.970  1.00  0.00
ATOM   1743  C   PHE A 175      35.780  81.700  56.610  1.00  0.00
ATOM   1744  O   PHE A 175      35.510  81.150  57.670  1.00  0.00
ATOM   1745  N   LEU A 176      36.970  81.770  56.020  1.00  0.00
ATOM   1746  H   LEU A 176      37.000  82.250  55.140  1.00  0.00
ATOM   1747  CA  LEU A 176      38.290  81.430  56.560  1.00  0.00
ATOM   1748  CB  LEU A 176      39.430  81.740  55.590  1.00  0.00
ATOM   1749  CG  LEU A 176      39.210  81.050  54.240  1.00  0.00
ATOM   1750  CD1 LEU A 176      39.730  81.930  53.100  1.00  0.00
ATOM   1751  CD2 LEU A 176      39.900  79.690  54.150  1.00  0.00
ATOM   1752  C   LEU A 176      38.620  82.060  57.920  1.00  0.00
ATOM   1753  O   LEU A 176      38.630  83.290  58.040  1.00  0.00
ATOM   1754  N   LYS A 177      39.280  81.270  58.760  1.00  0.00
ATOM   1755  H   LYS A 177      39.190  80.330  58.440  1.00  0.00
ATOM   1756  CA  LYS A 177      39.570  81.490  60.190  1.00  0.00
ATOM   1757  CB  LYS A 177      40.170  80.250  60.840  1.00  0.00
ATOM   1758  CG  LYS A 177      39.010  79.250  60.930  1.00  0.00
ATOM   1759  CD  LYS A 177      39.470  77.870  61.390  1.00  0.00
ATOM   1760  CE  LYS A 177      38.220  76.990  61.450  1.00  0.00
ATOM   1761  NZ  LYS A 177      38.490  75.670  62.030  1.00  0.00
ATOM   1762  HZ1 LYS A 177      37.630  75.490  62.500  1.00  0.00
ATOM   1763  HZ2 LYS A 177      38.660  75.020  61.290  1.00  0.00
ATOM   1764  HZ3 LYS A 177      39.270  75.620  62.660  1.00  0.00
ATOM   1765  C   LYS A 177      40.380  82.730  60.550  1.00  0.00
ATOM   1766  O   LYS A 177      39.800  83.700  61.040  1.00  0.00
ATOM   1767  N   ASP A 178      41.680  82.770  60.280  1.00  0.00
ATOM   1768  H   ASP A 178      42.140  82.070  59.730  1.00  0.00
ATOM   1769  CA  ASP A 178      42.640  83.770  60.760  1.00  0.00
ATOM   1770  CB  ASP A 178      43.740  82.970  61.450  1.00  0.00
ATOM   1771  CG  ASP A 178      44.570  82.060  60.540  1.00  0.00
ATOM   1772  OD1 ASP A 178      44.370  80.830  60.480  1.00  0.00
ATOM   1773  OD2 ASP A 178      45.650  82.470  60.050  1.00  0.00
ATOM   1774  C   ASP A 178      43.040  84.830  59.740  1.00  0.00
ATOM   1775  O   ASP A 178      42.450  85.910  59.700  1.00  0.00
ATOM   1776  N   ASP A 179      44.040  84.510  58.920  1.00  0.00
ATOM   1777  H   ASP A 179      44.570  83.720  59.240  1.00  0.00
ATOM   1778  CA  ASP A 179      44.600  85.320  57.830  1.00  0.00
ATOM   1779  CB  ASP A 179      46.070  85.580  58.180  1.00  0.00
ATOM   1780  CG  ASP A 179      46.920  86.200  57.070  1.00  0.00
ATOM   1781  OD1 ASP A 179      47.200  87.420  57.160  1.00  0.00
ATOM   1782  OD2 ASP A 179      47.340  85.540  56.100  1.00  0.00
ATOM   1783  C   ASP A 179      44.270  84.690  56.470  1.00  0.00
ATOM   1784  O   ASP A 179      43.390  85.230  55.810  1.00  0.00
ATOM   1785  N   GLN A 180      45.020  83.640  56.130  1.00  0.00
ATOM   1786  H   GLN A 180      45.860  83.400  56.620  1.00  0.00
ATOM   1787  CA  GLN A 180      44.690  82.840  54.940  1.00  0.00
ATOM   1788  CB  GLN A 180      43.240  82.350  54.930  1.00  0.00
ATOM   1789  CG  GLN A 180      43.050  80.980  55.590  1.00  0.00
ATOM   1790  CD  GLN A 180      43.330  80.950  57.100  1.00  0.00
ATOM   1791  OE1 GLN A 180      42.440  81.170  57.920  1.00  0.00
ATOM   1792  NE2 GLN A 180      44.590  80.840  57.500  1.00  0.00
ATOM   1793 1HE2 GLN A 180      45.380  80.720  56.900  1.00  0.00
ATOM   1794 2HE2 GLN A 180      44.750  80.840  58.480  1.00  0.00
ATOM   1795  C   GLN A 180      44.970  83.500  53.600  1.00  0.00
ATOM   1796  O   GLN A 180      44.780  82.820  52.590  1.00  0.00
ATOM   1797  N   LEU A 181      45.780  84.550  53.590  1.00  0.00
ATOM   1798  H   LEU A 181      46.010  84.960  54.470  1.00  0.00
ATOM   1799  CA  LEU A 181      46.270  85.280  52.400  1.00  0.00
ATOM   1800  CB  LEU A 181      47.370  86.260  52.800  1.00  0.00
ATOM   1801  CG  LEU A 181      47.480  87.310  51.690  1.00  0.00
ATOM   1802  CD1 LEU A 181      46.240  88.180  51.460  1.00  0.00
ATOM   1803  CD2 LEU A 181      48.640  88.220  52.090  1.00  0.00
ATOM   1804  C   LEU A 181      46.810  84.470  51.220  1.00  0.00
ATOM   1805  O   LEU A 181      46.470  84.810  50.090  1.00  0.00
ATOM   1806  N   GLU A 182      47.810  83.650  51.530  1.00  0.00
ATOM   1807  H   GLU A 182      48.460  83.890  52.250  1.00  0.00
ATOM   1808  CA  GLU A 182      48.310  82.480  50.800  1.00  0.00
ATOM   1809  CB  GLU A 182      48.680  81.320  51.740  1.00  0.00
ATOM   1810  CG  GLU A 182      50.150  80.970  51.990  1.00  0.00
ATOM   1811  CD  GLU A 182      50.860  81.930  52.940  1.00  0.00
ATOM   1812  OE1 GLU A 182      52.080  81.690  53.110  1.00  0.00
ATOM   1813  OE2 GLU A 182      50.350  82.920  53.510  1.00  0.00
ATOM   1814  C   GLU A 182      47.450  81.950  49.660  1.00  0.00
ATOM   1815  O   GLU A 182      47.920  81.600  48.580  1.00  0.00
ATOM   1816  N   TYR A 183      46.140  81.890  49.930  1.00  0.00
ATOM   1817  H   TYR A 183      45.870  82.050  50.870  1.00  0.00
ATOM   1818  CA  TYR A 183      45.170  81.420  48.930  1.00  0.00
ATOM   1819  CB  TYR A 183      44.260  80.320  49.490  1.00  0.00
ATOM   1820  CG  TYR A 183      44.960  79.380  50.470  1.00  0.00
ATOM   1821  CD1 TYR A 183      45.010  79.670  51.830  1.00  0.00
ATOM   1822  HD1 TYR A 183      44.140  80.120  52.300  1.00  0.00
ATOM   1823  CD2 TYR A 183      45.930  78.510  49.980  1.00  0.00
ATOM   1824  HD2 TYR A 183      46.030  78.440  48.900  1.00  0.00
ATOM   1825  CE1 TYR A 183      45.970  79.130  52.680  1.00  0.00
ATOM   1826  HE1 TYR A 183      46.080  79.640  53.630  1.00  0.00
ATOM   1827  CE2 TYR A 183      46.780  77.770  50.790  1.00  0.00
ATOM   1828  HE2 TYR A 183      47.120  76.790  50.450  1.00  0.00
ATOM   1829  CZ  TYR A 183      46.850  78.210  52.110  1.00  0.00
ATOM   1830  OH  TYR A 183      47.900  77.890  52.900  1.00  0.00
ATOM   1831  HH  TYR A 183      48.590  77.420  52.340  1.00  0.00
ATOM   1832  C   TYR A 183      44.230  82.490  48.380  1.00  0.00
ATOM   1833  O   TYR A 183      43.340  82.150  47.610  1.00  0.00
ATOM   1834  N   LEU A 184      44.410  83.720  48.870  1.00  0.00
ATOM   1835  H   LEU A 184      45.330  83.930  49.200  1.00  0.00
ATOM   1836  CA  LEU A 184      43.520  84.850  48.570  1.00  0.00
ATOM   1837  CB  LEU A 184      43.100  85.460  49.910  1.00  0.00
ATOM   1838  CG  LEU A 184      42.320  84.440  50.730  1.00  0.00
ATOM   1839  CD1 LEU A 184      42.210  84.940  52.170  1.00  0.00
ATOM   1840  CD2 LEU A 184      40.950  84.020  50.170  1.00  0.00
ATOM   1841  C   LEU A 184      44.200  85.890  47.680  1.00  0.00
ATOM   1842  O   LEU A 184      43.640  86.280  46.660  1.00  0.00
ATOM   1843  N   GLU A 185      45.490  86.150  47.880  1.00  0.00
ATOM   1844  H   GLU A 185      45.960  85.850  48.710  1.00  0.00
ATOM   1845  CA  GLU A 185      46.180  87.120  47.020  1.00  0.00
ATOM   1846  CB  GLU A 185      47.380  87.580  47.860  1.00  0.00
ATOM   1847  CG  GLU A 185      48.200  88.670  47.170  1.00  0.00
ATOM   1848  CD  GLU A 185      49.170  88.060  46.160  1.00  0.00
ATOM   1849  OE1 GLU A 185      49.300  88.740  45.120  1.00  0.00
ATOM   1850  OE2 GLU A 185      49.970  87.190  46.560  1.00  0.00
ATOM   1851  C   GLU A 185      46.370  86.560  45.610  1.00  0.00
ATOM   1852  O   GLU A 185      46.850  85.440  45.480  1.00  0.00
ATOM   1853  N   GLU A 186      46.090  87.420  44.640  1.00  0.00
ATOM   1854  H   GLU A 186      45.740  88.350  44.790  1.00  0.00
ATOM   1855  CA  GLU A 186      46.490  87.360  43.230  1.00  0.00
ATOM   1856  CB  GLU A 186      47.010  88.760  42.900  1.00  0.00
ATOM   1857  CG  GLU A 186      46.810  89.140  41.430  1.00  0.00
ATOM   1858  CD  GLU A 186      47.350  90.540  41.140  1.00  0.00
ATOM   1859  OE1 GLU A 186      46.890  91.120  40.130  1.00  0.00
ATOM   1860  OE2 GLU A 186      48.100  91.060  42.000  1.00  0.00
ATOM   1861  C   GLU A 186      47.470  86.260  42.830  1.00  0.00
ATOM   1862  O   GLU A 186      47.090  85.430  42.010  1.00  0.00
ATOM   1863  N   LYS A 187      48.680  86.390  43.370  1.00  0.00
ATOM   1864  H   LYS A 187      48.990  87.060  44.040  1.00  0.00
ATOM   1865  CA  LYS A 187      49.820  85.550  42.940  1.00  0.00
ATOM   1866  CB  LYS A 187      51.090  86.400  42.940  1.00  0.00
ATOM   1867  CG  LYS A 187      52.020  85.960  41.810  1.00  0.00
ATOM   1868  CD  LYS A 187      53.300  86.760  41.580  1.00  0.00
ATOM   1869  CE  LYS A 187      54.190  86.110  40.520  1.00  0.00
ATOM   1870  NZ  LYS A 187      55.480  86.790  40.350  1.00  0.00
ATOM   1871  HZ1 LYS A 187      55.350  87.780  40.270  1.00  0.00
ATOM   1872  HZ2 LYS A 187      56.070  86.590  41.130  1.00  0.00
ATOM   1873  HZ3 LYS A 187      55.840  86.390  39.510  1.00  0.00
ATOM   1874  C   LYS A 187      50.090  84.360  43.850  1.00  0.00
ATOM   1875  O   LYS A 187      50.340  83.280  43.320  1.00  0.00
ATOM   1876  N   ARG A 188      49.880  84.620  45.140  1.00  0.00
ATOM   1877  H   ARG A 188      49.780  85.520  45.550  1.00  0.00
ATOM   1878  CA  ARG A 188      49.840  83.560  46.170  1.00  0.00
ATOM   1879  CB  ARG A 188      49.530  84.110  47.560  1.00  0.00
ATOM   1880  CG  ARG A 188      50.770  84.630  48.290  1.00  0.00
ATOM   1881  CD  ARG A 188      50.270  85.570  49.400  1.00  0.00
ATOM   1882  NE  ARG A 188      51.380  86.180  50.150  1.00  0.00
ATOM   1883  HE  ARG A 188      52.090  85.530  50.420  1.00  0.00
ATOM   1884  CZ  ARG A 188      51.570  87.500  50.280  1.00  0.00
ATOM   1885  NH1 ARG A 188      50.990  88.390  49.470  1.00  0.00
ATOM   1886 1HH1 ARG A 188      50.490  88.020  48.680  1.00  0.00
ATOM   1887 2HH1 ARG A 188      51.080  89.360  49.690  1.00  0.00
ATOM   1888  NH2 ARG A 188      52.540  87.950  51.090  1.00  0.00
ATOM   1889 1HH2 ARG A 188      53.110  87.270  51.560  1.00  0.00
ATOM   1890 2HH2 ARG A 188      52.970  88.850  51.030  1.00  0.00
ATOM   1891  C   ARG A 188      48.970  82.400  45.690  1.00  0.00
ATOM   1892  O   ARG A 188      49.400  81.280  45.450  1.00  0.00
ATOM   1893  N   ILE A 189      47.760  82.720  45.230  1.00  0.00
ATOM   1894  H   ILE A 189      47.460  83.680  45.250  1.00  0.00
ATOM   1895  CA  ILE A 189      46.890  81.680  44.680  1.00  0.00
ATOM   1896  CB  ILE A 189      45.480  82.270  44.570  1.00  0.00
ATOM   1897  CG1 ILE A 189      44.470  81.200  44.150  1.00  0.00
ATOM   1898  CG2 ILE A 189      45.240  83.540  43.760  1.00  0.00
ATOM   1899  CD  ILE A 189      44.290  80.150  45.250  1.00  0.00
ATOM   1900  C   ILE A 189      47.490  80.910  43.500  1.00  0.00
ATOM   1901  O   ILE A 189      47.510  79.680  43.460  1.00  0.00
ATOM   1902  N   LYS A 190      48.200  81.610  42.620  1.00  0.00
ATOM   1903  H   LYS A 190      48.540  82.550  42.700  1.00  0.00
ATOM   1904  CA  LYS A 190      48.830  81.030  41.420  1.00  0.00
ATOM   1905  CB  LYS A 190      49.530  82.070  40.540  1.00  0.00
ATOM   1906  CG  LYS A 190      48.560  83.170  40.120  1.00  0.00
ATOM   1907  CD  LYS A 190      49.470  84.170  39.410  1.00  0.00
ATOM   1908  CE  LYS A 190      48.500  85.210  38.860  1.00  0.00
ATOM   1909  NZ  LYS A 190      49.070  86.380  38.180  1.00  0.00
ATOM   1910  HZ1 LYS A 190      49.530  86.150  37.320  1.00  0.00
ATOM   1911  HZ2 LYS A 190      48.380  87.090  38.040  1.00  0.00
ATOM   1912  HZ3 LYS A 190      49.790  86.830  38.710  1.00  0.00
ATOM   1913  C   LYS A 190      49.770  79.870  41.740  1.00  0.00
ATOM   1914  O   LYS A 190      49.690  78.800  41.140  1.00  0.00
ATOM   1915  N   GLU A 191      50.550  80.110  42.790  1.00  0.00
ATOM   1916  H   GLU A 191      50.290  80.900  43.330  1.00  0.00
ATOM   1917  CA  GLU A 191      51.460  79.160  43.460  1.00  0.00
ATOM   1918  CB  GLU A 191      52.260  79.660  44.660  1.00  0.00
ATOM   1919  CG  GLU A 191      53.160  80.900  44.550  1.00  0.00
ATOM   1920  CD  GLU A 191      53.780  81.300  45.890  1.00  0.00
ATOM   1921  OE1 GLU A 191      54.850  80.780  46.260  1.00  0.00
ATOM   1922  OE2 GLU A 191      53.120  82.210  46.430  1.00  0.00
ATOM   1923  C   GLU A 191      50.730  77.880  43.850  1.00  0.00
ATOM   1924  O   GLU A 191      50.610  76.870  43.150  1.00  0.00
ATOM   1925  N   VAL A 192      49.950  78.030  44.920  1.00  0.00
ATOM   1926  H   VAL A 192      49.820  78.940  45.310  1.00  0.00
ATOM   1927  CA  VAL A 192      49.130  76.990  45.560  1.00  0.00
ATOM   1928  CB  VAL A 192      48.490  77.450  46.870  1.00  0.00
ATOM   1929  CG1 VAL A 192      49.560  77.500  47.960  1.00  0.00
ATOM   1930  CG2 VAL A 192      47.640  78.720  46.800  1.00  0.00
ATOM   1931  C   VAL A 192      48.150  76.220  44.670  1.00  0.00
ATOM   1932  O   VAL A 192      48.120  74.990  44.690  1.00  0.00
ATOM   1933  N   ILE A 193      47.410  76.940  43.830  1.00  0.00
ATOM   1934  H   ILE A 193      47.770  77.860  43.660  1.00  0.00
ATOM   1935  CA  ILE A 193      46.450  76.320  42.900  1.00  0.00
ATOM   1936  CB  ILE A 193      45.640  77.380  42.150  1.00  0.00
ATOM   1937  CG1 ILE A 193      44.260  76.910  41.670  1.00  0.00
ATOM   1938  CG2 ILE A 193      46.500  78.080  41.100  1.00  0.00
ATOM   1939  CD  ILE A 193      43.100  76.750  42.650  1.00  0.00
ATOM   1940  C   ILE A 193      47.260  75.390  41.990  1.00  0.00
ATOM   1941  O   ILE A 193      46.960  74.210  42.110  1.00  0.00
ATOM   1942  N   LYS A 194      48.370  75.830  41.410  1.00  0.00
ATOM   1943  H   LYS A 194      48.660  76.780  41.500  1.00  0.00
ATOM   1944  CA  LYS A 194      49.230  74.980  40.560  1.00  0.00
ATOM   1945  CB  LYS A 194      50.380  75.640  39.810  1.00  0.00
ATOM   1946  CG  LYS A 194      49.960  76.490  38.610  1.00  0.00
ATOM   1947  CD  LYS A 194      51.100  77.120  37.800  1.00  0.00
ATOM   1948  CE  LYS A 194      50.510  77.860  36.600  1.00  0.00
ATOM   1949  NZ  LYS A 194      50.180  77.090  35.400  1.00  0.00
ATOM   1950  HZ1 LYS A 194      51.020  76.960  34.890  1.00  0.00
ATOM   1951  HZ2 LYS A 194      49.650  76.240  35.530  1.00  0.00
ATOM   1952  HZ3 LYS A 194      49.510  77.650  34.910  1.00  0.00
ATOM   1953  C   LYS A 194      49.880  73.790  41.270  1.00  0.00
ATOM   1954  O   LYS A 194      49.800  72.670  40.770  1.00  0.00
ATOM   1955  N   ARG A 195      50.510  74.100  42.400  1.00  0.00
ATOM   1956  H   ARG A 195      50.560  75.060  42.660  1.00  0.00
ATOM   1957  CA  ARG A 195      51.040  73.140  43.380  1.00  0.00
ATOM   1958  CB  ARG A 195      51.440  73.820  44.690  1.00  0.00
ATOM   1959  CG  ARG A 195      52.080  72.840  45.660  1.00  0.00
ATOM   1960  CD  ARG A 195      52.510  73.480  46.990  1.00  0.00
ATOM   1961  NE  ARG A 195      53.500  74.570  46.910  1.00  0.00
ATOM   1962  HE  ARG A 195      54.200  74.430  46.210  1.00  0.00
ATOM   1963  CZ  ARG A 195      53.760  75.480  47.840  1.00  0.00
ATOM   1964  NH1 ARG A 195      52.920  75.760  48.850  1.00  0.00
ATOM   1965 1HH1 ARG A 195      52.090  75.210  48.940  1.00  0.00
ATOM   1966 2HH1 ARG A 195      53.050  76.550  49.450  1.00  0.00
ATOM   1967  NH2 ARG A 195      55.020  75.950  47.880  1.00  0.00
ATOM   1968 1HH2 ARG A 195      55.740  75.690  47.240  1.00  0.00
ATOM   1969 2HH2 ARG A 195      55.220  76.610  48.600  1.00  0.00
ATOM   1970  C   ARG A 195      50.060  71.980  43.550  1.00  0.00
ATOM   1971  O   ARG A 195      50.380  70.790  43.640  1.00  0.00
ATOM   1972  N   HIS A 196      48.830  72.430  43.780  1.00  0.00
ATOM   1973  H   HIS A 196      48.550  73.380  43.940  1.00  0.00
ATOM   1974  CA  HIS A 196      47.770  71.470  44.120  1.00  0.00
ATOM   1975  CB  HIS A 196      46.630  72.000  44.990  1.00  0.00
ATOM   1976  CG  HIS A 196      47.100  72.090  46.440  1.00  0.00
ATOM   1977  ND1 HIS A 196      46.710  71.320  47.460  1.00  0.00
ATOM   1978  CD2 HIS A 196      47.980  72.960  46.930  1.00  0.00
ATOM   1979  CE1 HIS A 196      47.400  71.720  48.520  1.00  0.00
ATOM   1980  NE2 HIS A 196      48.240  72.700  48.210  1.00  0.00
ATOM   1981  HE2 HIS A 196      48.820  73.220  48.840  1.00  0.00
ATOM   1982  C   HIS A 196      47.260  70.620  42.950  1.00  0.00
ATOM   1983  O   HIS A 196      46.770  69.500  43.110  1.00  0.00
ATOM   1984  N   SER A 197      46.960  71.350  41.880  1.00  0.00
ATOM   1985  H   SER A 197      47.020  72.340  41.930  1.00  0.00
ATOM   1986  CA  SER A 197      46.570  70.770  40.590  1.00  0.00
ATOM   1987  CB  SER A 197      45.130  70.260  40.640  1.00  0.00
ATOM   1988  OG  SER A 197      45.100  68.950  41.210  1.00  0.00
ATOM   1989  HG  SER A 197      45.650  68.970  42.050  1.00  0.00
ATOM   1990  C   SER A 197      46.790  71.600  39.320  1.00  0.00
ATOM   1991  O   SER A 197      46.690  72.800  39.570  1.00  0.00
ATOM   1992  N   GLU A 198      47.010  71.020  38.150  1.00  0.00
ATOM   1993  H   GLU A 198      46.990  70.030  38.010  1.00  0.00
ATOM   1994  CA  GLU A 198      47.020  71.840  36.920  1.00  0.00
ATOM   1995  CB  GLU A 198      48.450  71.970  36.400  1.00  0.00
ATOM   1996  CG  GLU A 198      48.730  73.090  35.390  1.00  0.00
ATOM   1997  CD  GLU A 198      50.220  73.420  35.350  1.00  0.00
ATOM   1998  OE1 GLU A 198      50.870  73.760  36.360  1.00  0.00
ATOM   1999  OE2 GLU A 198      50.800  73.210  34.260  1.00  0.00
ATOM   2000  C   GLU A 198      45.950  71.490  35.890  1.00  0.00
ATOM   2001  O   GLU A 198      44.840  72.030  35.900  1.00  0.00
ATOM   2002  N   PHE A 199      46.220  70.360  35.250  1.00  0.00
ATOM   2003  H   PHE A 199      46.840  69.650  35.590  1.00  0.00
ATOM   2004  CA  PHE A 199      45.430  69.730  34.180  1.00  0.00
ATOM   2005  CB  PHE A 199      46.470  69.020  33.320  1.00  0.00
ATOM   2006  CG  PHE A 199      47.280  69.970  32.440  1.00  0.00
ATOM   2007  CD1 PHE A 199      48.460  70.570  32.870  1.00  0.00
ATOM   2008  HD1 PHE A 199      48.680  70.630  33.930  1.00  0.00
ATOM   2009  CD2 PHE A 199      46.760  70.280  31.190  1.00  0.00
ATOM   2010  HD2 PHE A 199      45.880  69.740  30.810  1.00  0.00
ATOM   2011  CE1 PHE A 199      49.080  71.470  32.000  1.00  0.00
ATOM   2012  HE1 PHE A 199      49.910  72.110  32.300  1.00  0.00
ATOM   2013  CE2 PHE A 199      47.380  71.150  30.310  1.00  0.00
ATOM   2014  HE2 PHE A 199      46.960  71.280  29.310  1.00  0.00
ATOM   2015  CZ  PHE A 199      48.550  71.760  30.750  1.00  0.00
ATOM   2016  HZ  PHE A 199      49.220  72.190  30.010  1.00  0.00
ATOM   2017  C   PHE A 199      44.210  68.860  34.470  1.00  0.00
ATOM   2018  O   PHE A 199      44.130  67.710  34.040  1.00  0.00
ATOM   2019  N   VAL A 200      43.250  69.570  35.050  1.00  0.00
ATOM   2020  H   VAL A 200      43.050  70.540  34.910  1.00  0.00
ATOM   2021  CA  VAL A 200      42.140  68.930  35.770  1.00  0.00
ATOM   2022  CB  VAL A 200      41.970  69.450  37.200  1.00  0.00
ATOM   2023  CG1 VAL A 200      43.240  69.130  38.000  1.00  0.00
ATOM   2024  CG2 VAL A 200      41.690  70.950  37.270  1.00  0.00
ATOM   2025  C   VAL A 200      40.770  68.720  35.130  1.00  0.00
ATOM   2026  O   VAL A 200      39.810  68.570  35.880  1.00  0.00
ATOM   2027  N   ALA A 201      40.860  68.600  33.810  1.00  0.00
ATOM   2028  H   ALA A 201      41.770  68.670  33.380  1.00  0.00
ATOM   2029  CA  ALA A 201      39.700  68.360  32.950  1.00  0.00
ATOM   2030  CB  ALA A 201      38.940  67.050  33.150  1.00  0.00
ATOM   2031  C   ALA A 201      38.720  69.540  32.950  1.00  0.00
ATOM   2032  O   ALA A 201      38.400  70.010  31.860  1.00  0.00
ATOM   2033  N   TYR A 202      38.510  70.160  34.100  1.00  0.00
ATOM   2034  H   TYR A 202      38.910  69.820  34.950  1.00  0.00
ATOM   2035  CA  TYR A 202      37.650  71.330  34.330  1.00  0.00
ATOM   2036  CB  TYR A 202      36.640  71.020  35.440  1.00  0.00
ATOM   2037  CG  TYR A 202      35.790  69.800  35.050  1.00  0.00
ATOM   2038  CD1 TYR A 202      36.370  68.590  35.400  1.00  0.00
ATOM   2039  HD1 TYR A 202      37.270  68.640  36.020  1.00  0.00
ATOM   2040  CD2 TYR A 202      34.950  69.930  33.950  1.00  0.00
ATOM   2041  HD2 TYR A 202      34.230  70.750  33.860  1.00  0.00
ATOM   2042  CE1 TYR A 202      36.140  67.500  34.570  1.00  0.00
ATOM   2043  HE1 TYR A 202      36.400  66.520  34.970  1.00  0.00
ATOM   2044  CE2 TYR A 202      34.620  68.810  33.210  1.00  0.00
ATOM   2045  HE2 TYR A 202      34.010  68.860  32.300  1.00  0.00
ATOM   2046  CZ  TYR A 202      35.260  67.610  33.510  1.00  0.00
ATOM   2047  OH  TYR A 202      34.710  66.540  32.870  1.00  0.00
ATOM   2048  HH  TYR A 202      34.830  65.800  33.520  1.00  0.00
ATOM   2049  C   TYR A 202      38.410  72.620  34.630  1.00  0.00
ATOM   2050  O   TYR A 202      39.190  72.710  35.580  1.00  0.00
ATOM   2051  N   PRO A 203      38.100  73.610  33.790  1.00  0.00
ATOM   2052  CA  PRO A 203      38.840  74.880  33.810  1.00  0.00
ATOM   2053  CB  PRO A 203      38.210  75.690  32.680  1.00  0.00
ATOM   2054  CG  PRO A 203      37.510  74.690  31.760  1.00  0.00
ATOM   2055  CD  PRO A 203      37.050  73.630  32.760  1.00  0.00
ATOM   2056  C   PRO A 203      38.660  75.540  35.180  1.00  0.00
ATOM   2057  O   PRO A 203      37.680  75.320  35.890  1.00  0.00
ATOM   2058  N   ILE A 204      39.720  76.260  35.520  1.00  0.00
ATOM   2059  H   ILE A 204      40.520  76.240  34.920  1.00  0.00
ATOM   2060  CA  ILE A 204      39.680  76.970  36.810  1.00  0.00
ATOM   2061  CB  ILE A 204      40.650  76.420  37.850  1.00  0.00
ATOM   2062  CG1 ILE A 204      40.590  74.910  38.080  1.00  0.00
ATOM   2063  CG2 ILE A 204      40.400  77.110  39.200  1.00  0.00
ATOM   2064  CD  ILE A 204      41.860  74.270  38.660  1.00  0.00
ATOM   2065  C   ILE A 204      39.940  78.450  36.490  1.00  0.00
ATOM   2066  O   ILE A 204      41.080  78.780  36.170  1.00  0.00
ATOM   2067  N   GLN A 205      38.880  79.220  36.280  1.00  0.00
ATOM   2068  H   GLN A 205      37.950  78.920  36.100  1.00  0.00
ATOM   2069  CA  GLN A 205      39.100  80.670  36.130  1.00  0.00
ATOM   2070  CB  GLN A 205      38.050  81.390  35.280  1.00  0.00
ATOM   2071  CG  GLN A 205      38.220  81.240  33.760  1.00  0.00
ATOM   2072  CD  GLN A 205      38.060  79.780  33.330  1.00  0.00
ATOM   2073  OE1 GLN A 205      37.120  79.020  33.570  1.00  0.00
ATOM   2074  NE2 GLN A 205      38.900  79.320  32.420  1.00  0.00
ATOM   2075 1HE2 GLN A 205      39.370  80.020  31.880  1.00  0.00
ATOM   2076 2HE2 GLN A 205      39.010  78.330  32.280  1.00  0.00
ATOM   2077  C   GLN A 205      39.150  81.410  37.470  1.00  0.00
ATOM   2078  O   GLN A 205      38.250  81.490  38.300  1.00  0.00
ATOM   2079  N   LEU A 206      40.290  82.080  37.640  1.00  0.00
ATOM   2080  H   LEU A 206      41.010  82.010  36.950  1.00  0.00
ATOM   2081  CA  LEU A 206      40.600  82.670  38.950  1.00  0.00
ATOM   2082  CB  LEU A 206      42.010  82.270  39.410  1.00  0.00
ATOM   2083  CG  LEU A 206      42.190  80.760  39.520  1.00  0.00
ATOM   2084  CD1 LEU A 206      42.870  80.140  38.290  1.00  0.00
ATOM   2085  CD2 LEU A 206      43.250  80.430  40.570  1.00  0.00
ATOM   2086  C   LEU A 206      40.560  84.190  39.040  1.00  0.00
ATOM   2087  O   LEU A 206      41.300  84.870  38.320  1.00  0.00
ATOM   2088  N   VAL A 207      39.660  84.700  39.870  1.00  0.00
ATOM   2089  H   VAL A 207      39.190  84.140  40.550  1.00  0.00
ATOM   2090  CA  VAL A 207      39.470  86.160  39.980  1.00  0.00
ATOM   2091  CB  VAL A 207      38.140  86.710  39.490  1.00  0.00
ATOM   2092  CG1 VAL A 207      38.030  86.450  37.980  1.00  0.00
ATOM   2093  CG2 VAL A 207      36.870  86.100  40.090  1.00  0.00
ATOM   2094  C   VAL A 207      39.690  86.650  41.410  1.00  0.00
ATOM   2095  O   VAL A 207      39.070  86.220  42.380  1.00  0.00
ATOM   2096  N   VAL A 208      40.530  87.660  41.600  1.00  0.00
ATOM   2097  H   VAL A 208      40.930  88.190  40.860  1.00  0.00
ATOM   2098  CA  VAL A 208      40.860  88.240  42.910  1.00  0.00
ATOM   2099  CB  VAL A 208      42.330  88.320  43.330  1.00  0.00
ATOM   2100  CG1 VAL A 208      42.920  86.910  43.320  1.00  0.00
ATOM   2101  CG2 VAL A 208      43.130  89.320  42.500  1.00  0.00
ATOM   2102  C   VAL A 208      40.180  89.590  43.140  1.00  0.00
ATOM   2103  O   VAL A 208      40.310  90.450  42.270  1.00  0.00
ATOM   2104  N   THR A 209      39.310  89.700  44.140  1.00  0.00
ATOM   2105  H   THR A 209      39.140  88.980  44.820  1.00  0.00
ATOM   2106  CA  THR A 209      38.560  90.930  44.400  1.00  0.00
ATOM   2107  CB  THR A 209      37.370  90.700  45.330  1.00  0.00
ATOM   2108  OG1 THR A 209      37.890  89.980  46.460  1.00  0.00
ATOM   2109  HG1 THR A 209      38.260  90.650  47.110  1.00  0.00
ATOM   2110  CG2 THR A 209      36.220  90.080  44.530  1.00  0.00
ATOM   2111  C   THR A 209      39.400  92.010  45.090  1.00  0.00
ATOM   2112  O   THR A 209      39.890  91.850  46.200  1.00  0.00
ATOM   2113  N   LYS A 210      39.580  93.110  44.360  1.00  0.00
ATOM   2114  H   LYS A 210      39.070  93.140  43.510  1.00  0.00
ATOM   2115  CA  LYS A 210      40.330  94.310  44.770  1.00  0.00
ATOM   2116  CB  LYS A 210      41.390  94.530  43.690  1.00  0.00
ATOM   2117  CG  LYS A 210      42.420  93.410  43.580  1.00  0.00
ATOM   2118  CD  LYS A 210      43.700  94.040  43.020  1.00  0.00
ATOM   2119  CE  LYS A 210      44.630  92.930  42.530  1.00  0.00
ATOM   2120  NZ  LYS A 210      45.890  93.640  42.230  1.00  0.00
ATOM   2121  HZ1 LYS A 210      45.680  94.530  41.830  1.00  0.00
ATOM   2122  HZ2 LYS A 210      46.470  93.590  43.040  1.00  0.00
ATOM   2123  HZ3 LYS A 210      46.340  93.130  41.500  1.00  0.00
ATOM   2124  C   LYS A 210      39.450  95.560  44.800  1.00  0.00
ATOM   2125  O   LYS A 210      38.550  95.670  43.970  1.00  0.00
ATOM   2126  N   GLU A 211      39.750  96.430  45.760  1.00  0.00
ATOM   2127  H   GLU A 211      40.560  96.360  46.350  1.00  0.00
ATOM   2128  CA  GLU A 211      38.970  97.660  45.950  1.00  0.00
ATOM   2129  CB  GLU A 211      39.290  98.330  47.290  1.00  0.00
ATOM   2130  CG  GLU A 211      38.800  97.580  48.530  1.00  0.00
ATOM   2131  CD  GLU A 211      38.720  98.470  49.770  1.00  0.00
ATOM   2132  OE1 GLU A 211      37.600  99.020  49.910  1.00  0.00
ATOM   2133  OE2 GLU A 211      39.650  98.630  50.580  1.00  0.00
ATOM   2134  C   GLU A 211      38.860  98.670  44.800  1.00  0.00
ATOM   2135  O   GLU A 211      39.890  99.220  44.400  1.00  0.00
ATOM   2136  N   VAL A 212      37.600  99.000  44.560  1.00  0.00
ATOM   2137  H   VAL A 212      36.850  98.720  45.170  1.00  0.00
ATOM   2138  CA  VAL A 212      37.110  99.970  43.570  1.00  0.00
ATOM   2139  CB  VAL A 212      36.120  99.310  42.610  1.00  0.00
ATOM   2140  CG1 VAL A 212      35.580 100.300  41.570  1.00  0.00
ATOM   2141  CG2 VAL A 212      36.790  98.150  41.870  1.00  0.00
ATOM   2142  C   VAL A 212      36.550 101.210  44.290  1.00  0.00
ATOM   2143  O   VAL A 212      35.560 101.090  45.010  1.00  0.00
ATOM   2144  N   GLU A 213      37.260 102.320  44.110  1.00  0.00
ATOM   2145  H   GLU A 213      38.210 102.250  43.830  1.00  0.00
ATOM   2146  CA  GLU A 213      36.890 103.650  44.630  1.00  0.00
ATOM   2147  CB  GLU A 213      37.960 104.600  44.110  1.00  0.00
ATOM   2148  CG  GLU A 213      37.850 106.000  44.710  1.00  0.00
ATOM   2149  CD  GLU A 213      38.880 106.800  43.910  1.00  0.00
ATOM   2150  OE1 GLU A 213      38.380 107.490  43.000  1.00  0.00
ATOM   2151  OE2 GLU A 213      40.090 106.780  44.240  1.00  0.00
ATOM   2152  C   GLU A 213      35.470 104.150  44.340  1.00  0.00
ATOM   2153  O   GLU A 213      35.190 104.560  43.210  1.00  0.00
ATOM   2154  N   LYS A 214      34.580 104.020  45.320  1.00  0.00
ATOM   2155  H   LYS A 214      34.940 103.560  46.130  1.00  0.00
ATOM   2156  CA  LYS A 214      33.190 104.470  45.180  1.00  0.00
ATOM   2157  CB  LYS A 214      32.290 103.290  44.810  1.00  0.00
ATOM   2158  CG  LYS A 214      32.400 102.890  43.340  1.00  0.00
ATOM   2159  CD  LYS A 214      31.500 103.790  42.480  1.00  0.00
ATOM   2160  CE  LYS A 214      31.600 103.410  41.000  1.00  0.00
ATOM   2161  NZ  LYS A 214      30.570 104.130  40.250  1.00  0.00
ATOM   2162  HZ1 LYS A 214      30.910 105.070  40.140  1.00  0.00
ATOM   2163  HZ2 LYS A 214      30.410 103.620  39.410  1.00  0.00
ATOM   2164  HZ3 LYS A 214      29.710 104.080  40.750  1.00  0.00
ATOM   2165  C   LYS A 214      32.620 105.250  46.360  1.00  0.00
ATOM   2166  O   LYS A 214      32.720 104.920  47.540  1.00  0.00
ATOM   2167  N   GLU A 215      31.840 106.280  46.020  1.00  0.00
ATOM   2168  H   GLU A 215      31.910 106.800  45.170  1.00  0.00
ATOM   2169  CA  GLU A 215      30.970 106.930  47.010  1.00  0.00
ATOM   2170  CB  GLU A 215      30.140 108.050  46.390  1.00  0.00
ATOM   2171  CG  GLU A 215      29.210 108.790  47.350  1.00  0.00
ATOM   2172  CD  GLU A 215      30.110 109.710  48.170  1.00  0.00
ATOM   2173  OE1 GLU A 215      30.370 109.300  49.320  1.00  0.00
ATOM   2174  OE2 GLU A 215      30.340 110.870  47.770  1.00  0.00
ATOM   2175  C   GLU A 215      30.050 105.940  47.720  1.00  0.00
ATOM   2176  O   GLU A 215      29.360 105.150  47.060  1.00  0.00
ATOM   2177  N   GLY A 216      29.980 106.080  49.040  1.00  0.00
ATOM   2178  H   GLY A 216      30.250 106.960  49.430  1.00  0.00
ATOM   2179  CA  GLY A 216      29.390 105.130  50.000  1.00  0.00
ATOM   2180  C   GLY A 216      30.430 104.300  50.750  1.00  0.00
ATOM   2181  O   GLY A 216      30.900 104.760  51.790  1.00  0.00
ATOM   2182  N   GLY A 217      30.620 103.150  50.110  1.00  0.00
ATOM   2183  H   GLY A 217      29.970 102.820  49.430  1.00  0.00
ATOM   2184  CA  GLY A 217      31.780 102.290  50.400  1.00  0.00
ATOM   2185  C   GLY A 217      32.760 102.040  49.250  1.00  0.00
ATOM   2186  O   GLY A 217      33.820 102.680  49.190  1.00  0.00
ATOM   2187  N   GLY A 218      32.470 101.100  48.360  1.00  0.00
ATOM   2188  H   GLY A 218      31.480 100.990  48.250  1.00  0.00
ATOM   2189  CA  GLY A 218      33.320 100.510  47.320  1.00  0.00
ATOM   2190  C   GLY A 218      32.610  99.630  46.290  1.00  0.00
ATOM   2191  O   GLY A 218      31.680  98.900  46.650  1.00  0.00
ATOM   2192  N   GLY A 219      33.050  99.750  45.050  1.00  0.00
ATOM   2193  H   GLY A 219      33.840 100.300  44.780  1.00  0.00
ATOM   2194  CA  GLY A 219      32.520  98.960  43.920  1.00  0.00
ATOM   2195  C   GLY A 219      31.160  99.540  43.550  1.00  0.00
ATOM   2196  O   GLY A 219      31.100 100.080  42.450  1.00  0.00
ATOM   2197  N   GLY A 220      30.100  99.050  44.190  1.00  0.00
ATOM   2198  H   GLY A 220      30.170  98.310  44.870  1.00  0.00
ATOM   2199  CA  GLY A 220      28.770  99.630  44.000  1.00  0.00
ATOM   2200  C   GLY A 220      28.400 101.000  44.580  1.00  0.00
ATOM   2201  O   GLY A 220      28.270 101.990  43.860  1.00  0.00
ATOM   2202  N   GLY A 221      27.930 100.930  45.820  1.00  0.00
ATOM   2203  H   GLY A 221      27.660 100.060  46.230  1.00  0.00
ATOM   2204  CA  GLY A 221      27.940 102.140  46.660  1.00  0.00
ATOM   2205  C   GLY A 221      28.600 101.750  47.980  1.00  0.00
ATOM   2206  O   GLY A 221      29.740 101.290  48.040  1.00  0.00
ATOM   2207  N   GLY A 222      27.640 101.680  48.900  1.00  0.00
ATOM   2208  H   GLY A 222      26.700 101.840  48.610  1.00  0.00
ATOM   2209  CA  GLY A 222      27.900 101.370  50.310  1.00  0.00
ATOM   2210  C   GLY A 222      28.070  99.850  50.410  1.00  0.00
ATOM   2211  O   GLY A 222      27.380  98.980  49.890  1.00  0.00
ATOM   2212  N   GLY A 223      29.060  99.640  51.290  1.00  0.00
ATOM   2213  H   GLY A 223      29.310 100.290  52.000  1.00  0.00
ATOM   2214  CA  GLY A 223      29.730  98.340  51.420  1.00  0.00
ATOM   2215  C   GLY A 223      30.530  97.920  50.190  1.00  0.00
ATOM   2216  O   GLY A 223      31.260  98.720  49.580  1.00  0.00
ATOM   2217  N   GLY A 224      30.470  96.620  49.920  1.00  0.00
ATOM   2218  H   GLY A 224      30.220  95.970  50.630  1.00  0.00
ATOM   2219  CA  GLY A 224      30.990  95.950  48.710  1.00  0.00
ATOM   2220  C   GLY A 224      32.510  95.810  48.740  1.00  0.00
ATOM   2221  O   GLY A 224      33.190  94.790  48.810  1.00  0.00
ATOM   2222  N   GLY A 225      33.130  96.980  48.600  1.00  0.00
ATOM   2223  H   GLY A 225      32.560  97.780  48.740  1.00  0.00
ATOM   2224  CA  GLY A 225      34.550  97.370  48.550  1.00  0.00
ATOM   2225  C   GLY A 225      35.350  96.690  47.440  1.00  0.00
ATOM   2226  O   GLY A 225      35.650  97.320  46.420  1.00  0.00
ATOM   2227  N   GLU A 226      35.870  95.510  47.770  1.00  0.00
ATOM   2228  H   GLU A 226      35.680  95.110  48.670  1.00  0.00
ATOM   2229  CA  GLU A 226      36.590  94.700  46.780  1.00  0.00
ATOM   2230  CB  GLU A 226      36.890  93.370  47.480  1.00  0.00
ATOM   2231  CG  GLU A 226      38.110  93.630  48.360  1.00  0.00
ATOM   2232  CD  GLU A 226      38.650  92.380  49.050  1.00  0.00
ATOM   2233  OE1 GLU A 226      39.060  92.600  50.220  1.00  0.00
ATOM   2234  OE2 GLU A 226      38.780  91.300  48.450  1.00  0.00
ATOM   2235  C   GLU A 226      35.740  94.250  45.590  1.00  0.00
ATOM   2236  O   GLU A 226      34.590  93.880  45.840  1.00  0.00
ATOM   2237  N   GLU A 227      36.240  94.340  44.360  1.00  0.00
ATOM   2238  H   GLU A 227      37.150  94.740  44.260  1.00  0.00
ATOM   2239  CA  GLU A 227      35.590  93.860  43.130  1.00  0.00
ATOM   2240  CB  GLU A 227      35.070  95.080  42.350  1.00  0.00
ATOM   2241  CG  GLU A 227      33.560  95.310  42.480  1.00  0.00
ATOM   2242  CD  GLU A 227      32.750  94.150  41.910  1.00  0.00
ATOM   2243  OE1 GLU A 227      31.680  93.980  42.530  1.00  0.00
ATOM   2244  OE2 GLU A 227      33.240  93.420  41.020  1.00  0.00
ATOM   2245  C   GLU A 227      36.460  92.930  42.280  1.00  0.00
ATOM   2246  O   GLU A 227      37.690  92.950  42.350  1.00  0.00
ATOM   2247  N   VAL A 228      35.870  91.970  41.580  1.00  0.00
ATOM   2248  H   VAL A 228      34.890  91.860  41.440  1.00  0.00
ATOM   2249  CA  VAL A 228      36.530  90.920  40.790  1.00  0.00
ATOM   2250  CB  VAL A 228      35.540  89.970  40.090  1.00  0.00
ATOM   2251  CG1 VAL A 228      35.060  88.840  40.990  1.00  0.00
ATOM   2252  CG2 VAL A 228      34.410  90.720  39.380  1.00  0.00
ATOM   2253  C   VAL A 228      37.490  91.420  39.720  1.00  0.00
ATOM   2254  O   VAL A 228      37.180  92.290  38.910  1.00  0.00
ATOM   2255  N   GLN A 229      38.750  91.070  39.960  1.00  0.00
ATOM   2256  H   GLN A 229      39.050  90.870  40.890  1.00  0.00
ATOM   2257  CA  GLN A 229      39.870  91.080  39.000  1.00  0.00
ATOM   2258  CB  GLN A 229      41.150  91.640  39.620  1.00  0.00
ATOM   2259  CG  GLN A 229      40.950  92.910  40.450  1.00  0.00
ATOM   2260  CD  GLN A 229      40.460  94.100  39.630  1.00  0.00
ATOM   2261  OE1 GLN A 229      41.070  94.480  38.630  1.00  0.00
ATOM   2262  NE2 GLN A 229      39.330  94.690  40.010  1.00  0.00
ATOM   2263 1HE2 GLN A 229      38.770  94.420  40.790  1.00  0.00
ATOM   2264 2HE2 GLN A 229      38.890  95.330  39.380  1.00  0.00
ATOM   2265  C   GLN A 229      40.240  89.710  38.420  1.00  0.00
ATOM   2266  O   GLN A 229      40.750  88.880  39.170  1.00  0.00
ATOM   2267  N   GLU A 230      40.020  89.560  37.110  1.00  0.00
ATOM   2268  H   GLU A 230      39.550  90.270  36.590  1.00  0.00
ATOM   2269  CA  GLU A 230      40.370  88.410  36.260  1.00  0.00
ATOM   2270  CB  GLU A 230      39.680  88.740  34.930  1.00  0.00
ATOM   2271  CG  GLU A 230      39.450  87.440  34.150  1.00  0.00
ATOM   2272  CD  GLU A 230      38.820  87.860  32.820  1.00  0.00
ATOM   2273  OE1 GLU A 230      39.490  88.560  32.030  1.00  0.00
ATOM   2274  OE2 GLU A 230      37.740  87.350  32.450  1.00  0.00
ATOM   2275  C   GLU A 230      41.890  88.240  36.200  1.00  0.00
ATOM   2276  O   GLU A 230      42.580  88.900  35.420  1.00  0.00
ATOM   2277  N   ILE A 231      42.350  87.220  36.920  1.00  0.00
ATOM   2278  H   ILE A 231      41.830  86.500  37.380  1.00  0.00
ATOM   2279  CA  ILE A 231      43.780  87.190  37.220  1.00  0.00
ATOM   2280  CB  ILE A 231      44.300  87.390  38.640  1.00  0.00
ATOM   2281  CG1 ILE A 231      43.400  86.680  39.650  1.00  0.00
ATOM   2282  CG2 ILE A 231      44.590  88.880  38.880  1.00  0.00
ATOM   2283  CD  ILE A 231      43.980  85.320  40.070  1.00  0.00
ATOM   2284  C   ILE A 231      44.570  86.000  36.670  1.00  0.00
ATOM   2285  O   ILE A 231      45.780  86.140  36.460  1.00  0.00
ATOM   2286  N   GLU A 232      43.910  84.860  36.810  1.00  0.00
ATOM   2287  H   GLU A 232      43.050  84.860  37.320  1.00  0.00
ATOM   2288  CA  GLU A 232      44.470  83.620  36.260  1.00  0.00
ATOM   2289  CB  GLU A 232      45.320  82.860  37.280  1.00  0.00
ATOM   2290  CG  GLU A 232      46.270  81.850  36.630  1.00  0.00
ATOM   2291  CD  GLU A 232      47.270  82.560  35.710  1.00  0.00
ATOM   2292  OE1 GLU A 232      47.060  82.740  34.490  1.00  0.00
ATOM   2293  OE2 GLU A 232      48.370  82.930  36.160  1.00  0.00
ATOM   2294  C   GLU A 232      43.350  82.750  35.660  1.00  0.00
ATOM   2295  O   GLU A 232      42.190  82.920  36.010  1.00  0.00
ATOM   2296  N   GLU A 233      43.810  82.210  34.540  1.00  0.00
ATOM   2297  H   GLU A 233      44.780  82.330  34.320  1.00  0.00
ATOM   2298  CA  GLU A 233      43.160  81.060  33.900  1.00  0.00
ATOM   2299  CB  GLU A 233      42.870  81.340  32.420  1.00  0.00
ATOM   2300  CG  GLU A 233      41.920  80.330  31.790  1.00  0.00
ATOM   2301  CD  GLU A 233      41.470  80.360  30.330  1.00  0.00
ATOM   2302  OE1 GLU A 233      41.990  79.490  29.590  1.00  0.00
ATOM   2303  OE2 GLU A 233      40.590  81.140  29.900  1.00  0.00
ATOM   2304  C   GLU A 233      44.100  79.870  34.120  1.00  0.00
ATOM   2305  O   GLU A 233      45.320  79.900  34.040  1.00  0.00
ATOM   2306  N   LEU A 234      43.490  78.800  34.630  1.00  0.00
ATOM   2307  H   LEU A 234      42.600  78.840  35.070  1.00  0.00
ATOM   2308  CA  LEU A 234      44.160  77.490  34.700  1.00  0.00
ATOM   2309  CB  LEU A 234      44.230  77.050  36.160  1.00  0.00
ATOM   2310  CG  LEU A 234      45.440  76.250  36.650  1.00  0.00
ATOM   2311  CD1 LEU A 234      46.690  77.130  36.760  1.00  0.00
ATOM   2312  CD2 LEU A 234      45.060  75.470  37.920  1.00  0.00
ATOM   2313  C   LEU A 234      43.260  76.490  33.960  1.00  0.00
ATOM   2314  O   LEU A 234      42.030  76.440  34.020  1.00  0.00
ATOM   2315  N   ASN A 235      43.900  75.940  32.940  1.00  0.00
ATOM   2316  H   ASN A 235      43.280  75.440  32.330  1.00  0.00
ATOM   2317  CA  ASN A 235      45.310  76.090  32.570  1.00  0.00
ATOM   2318  CB  ASN A 235      46.040  74.930  33.250  1.00  0.00
ATOM   2319  CG  ASN A 235      47.560  75.060  33.110  1.00  0.00
ATOM   2320  OD1 ASN A 235      48.210  75.820  33.820  1.00  0.00
ATOM   2321  ND2 ASN A 235      48.160  74.180  32.310  1.00  0.00
ATOM   2322 1HD2 ASN A 235      47.610  73.520  31.810  1.00  0.00
ATOM   2323 2HD2 ASN A 235      49.150  74.060  32.320  1.00  0.00
ATOM   2324  C   ASN A 235      45.670  76.320  31.100  1.00  0.00
ATOM   2325  O   ASN A 235      46.520  77.190  30.930  1.00  0.00
ATOM   2326  N   LYS A 236      45.050  75.790  30.040  1.00  0.00
ATOM   2327  H   LYS A 236      45.590  75.890  29.210  1.00  0.00
ATOM   2328  CA  LYS A 236      43.960  74.820  29.920  1.00  0.00
ATOM   2329  CB  LYS A 236      43.780  74.940  28.400  1.00  0.00
ATOM   2330  CG  LYS A 236      42.680  75.970  28.150  1.00  0.00
ATOM   2331  CD  LYS A 236      42.710  76.380  26.670  1.00  0.00
ATOM   2332  CE  LYS A 236      41.660  77.410  26.250  1.00  0.00
ATOM   2333  NZ  LYS A 236      41.760  77.910  24.870  1.00  0.00
ATOM   2334  HZ1 LYS A 236      41.910  77.260  24.130  1.00  0.00
ATOM   2335  HZ2 LYS A 236      40.860  78.290  24.680  1.00  0.00
ATOM   2336  HZ3 LYS A 236      42.440  78.630  24.760  1.00  0.00
ATOM   2337  C   LYS A 236      44.230  73.480  30.620  1.00  0.00
ATOM   2338  O   LYS A 236      45.320  73.020  30.940  1.00  0.00
ATOM   2339  N   THR A 237      43.100  72.790  30.790  1.00  0.00
ATOM   2340  H   THR A 237      42.190  72.940  30.410  1.00  0.00
ATOM   2341  CA  THR A 237      43.130  71.670  31.750  1.00  0.00
ATOM   2342  CB  THR A 237      42.000  71.790  32.770  1.00  0.00
ATOM   2343  OG1 THR A 237      40.720  72.040  32.190  1.00  0.00
ATOM   2344  HG1 THR A 237      40.640  73.000  31.930  1.00  0.00
ATOM   2345  CG2 THR A 237      42.380  72.870  33.790  1.00  0.00
ATOM   2346  C   THR A 237      42.980  70.290  31.100  1.00  0.00
ATOM   2347  O   THR A 237      43.220  69.270  31.740  1.00  0.00
ATOM   2348  N   LYS A 238      42.400  70.230  29.910  1.00  0.00
ATOM   2349  H   LYS A 238      41.860  70.990  29.550  1.00  0.00
ATOM   2350  CA  LYS A 238      42.360  68.910  29.270  1.00  0.00
ATOM   2351  CB  LYS A 238      40.930  68.400  29.060  1.00  0.00
ATOM   2352  CG  LYS A 238      40.970  66.870  29.070  1.00  0.00
ATOM   2353  CD  LYS A 238      39.520  66.370  28.980  1.00  0.00
ATOM   2354  CE  LYS A 238      39.280  64.910  28.600  1.00  0.00
ATOM   2355  NZ  LYS A 238      37.850  64.590  28.710  1.00  0.00
ATOM   2356  HZ1 LYS A 238      37.660  63.640  28.440  1.00  0.00
ATOM   2357  HZ2 LYS A 238      37.600  64.670  29.680  1.00  0.00
ATOM   2358  HZ3 LYS A 238      37.360  65.310  28.220  1.00  0.00
ATOM   2359  C   LYS A 238      43.180  68.890  27.970  1.00  0.00
ATOM   2360  O   LYS A 238      42.970  69.700  27.070  1.00  0.00
ATOM   2361  N   PRO A 239      44.170  68.010  27.960  1.00  0.00
ATOM   2362  CA  PRO A 239      45.150  67.970  26.870  1.00  0.00
ATOM   2363  CB  PRO A 239      46.480  67.750  27.600  1.00  0.00
ATOM   2364  CG  PRO A 239      46.160  66.900  28.830  1.00  0.00
ATOM   2365  CD  PRO A 239      44.700  67.250  29.110  1.00  0.00
ATOM   2366  C   PRO A 239      44.790  66.800  25.950  1.00  0.00
ATOM   2367  O   PRO A 239      43.630  66.400  25.810  1.00  0.00
ATOM   2368  N   LEU A 240      45.760  66.460  25.110  1.00  0.00
ATOM   2369  H   LEU A 240      46.400  67.200  24.930  1.00  0.00
ATOM   2370  CA  LEU A 240      45.950  65.280  24.250  1.00  0.00
ATOM   2371  CB  LEU A 240      45.860  65.750  22.800  1.00  0.00
ATOM   2372  CG  LEU A 240      44.480  65.970  22.170  1.00  0.00
ATOM   2373  CD1 LEU A 240      43.650  67.040  22.890  1.00  0.00
ATOM   2374  CD2 LEU A 240      44.450  66.250  20.670  1.00  0.00
ATOM   2375  C   LEU A 240      47.270  64.530  24.480  1.00  0.00
ATOM   2376  O   LEU A 240      47.430  63.430  23.950  1.00  0.00
ATOM   2377  N   TRP A 241      48.200  65.150  25.190  1.00  0.00
ATOM   2378  H   TRP A 241      48.170  66.150  25.300  1.00  0.00
ATOM   2379  CA  TRP A 241      49.410  64.450  25.640  1.00  0.00
ATOM   2380  CB  TRP A 241      50.520  65.360  26.180  1.00  0.00
ATOM   2381  CG  TRP A 241      50.170  66.250  27.370  1.00  0.00
ATOM   2382  CD1 TRP A 241      49.810  67.530  27.260  1.00  0.00
ATOM   2383  HD1 TRP A 241      49.850  68.150  26.370  1.00  0.00
ATOM   2384  CD2 TRP A 241      50.170  65.880  28.710  1.00  0.00
ATOM   2385  NE1 TRP A 241      49.570  68.000  28.480  1.00  0.00
ATOM   2386  HE1 TRP A 241      49.270  68.910  28.770  1.00  0.00
ATOM   2387  CE2 TRP A 241      49.750  67.030  29.370  1.00  0.00
ATOM   2388  CE3 TRP A 241      50.740  64.850  29.440  1.00  0.00
ATOM   2389  HE3 TRP A 241      51.370  64.180  28.850  1.00  0.00
ATOM   2390  CZ2 TRP A 241      49.790  67.050  30.760  1.00  0.00
ATOM   2391  HZ2 TRP A 241      49.480  67.930  31.320  1.00  0.00
ATOM   2392  CZ3 TRP A 241      50.730  64.790  30.830  1.00  0.00
ATOM   2393  HZ3 TRP A 241      50.880  63.890  31.430  1.00  0.00
ATOM   2394  CH2 TRP A 241      50.280  65.950  31.460  1.00  0.00
ATOM   2395  HH2 TRP A 241      50.470  66.110  32.520  1.00  0.00
ATOM   2396  C   TRP A 241      49.130  63.400  26.710  1.00  0.00
ATOM   2397  O   TRP A 241      49.840  62.390  26.770  1.00  0.00
ATOM   2398  N   THR A 242      47.980  63.490  27.360  1.00  0.00
ATOM   2399  H   THR A 242      47.360  64.280  27.350  1.00  0.00
ATOM   2400  CA  THR A 242      47.490  62.580  28.400  1.00  0.00
ATOM   2401  CB  THR A 242      46.330  63.100  29.250  1.00  0.00
ATOM   2402  OG1 THR A 242      45.440  63.910  28.470  1.00  0.00
ATOM   2403  HG1 THR A 242      44.630  63.890  29.060  1.00  0.00
ATOM   2404  CG2 THR A 242      46.840  63.850  30.480  1.00  0.00
ATOM   2405  C   THR A 242      47.130  61.200  27.840  1.00  0.00
ATOM   2406  O   THR A 242      47.150  60.180  28.530  1.00  0.00
ATOM   2407  N   ARG A 243      46.690  61.250  26.580  1.00  0.00
ATOM   2408  H   ARG A 243      46.370  62.100  26.170  1.00  0.00
ATOM   2409  CA  ARG A 243      46.360  60.100  25.730  1.00  0.00
ATOM   2410  CB  ARG A 243      44.840  60.080  25.540  1.00  0.00
ATOM   2411  CG  ARG A 243      44.360  61.420  24.970  1.00  0.00
ATOM   2412  CD  ARG A 243      42.920  61.370  24.440  1.00  0.00
ATOM   2413  NE  ARG A 243      42.520  62.660  23.860  1.00  0.00
ATOM   2414  HE  ARG A 243      42.290  63.420  24.470  1.00  0.00
ATOM   2415  CZ  ARG A 243      42.430  63.100  22.590  1.00  0.00
ATOM   2416  NH1 ARG A 243      42.970  62.440  21.560  1.00  0.00
ATOM   2417 1HH1 ARG A 243      43.480  61.590  21.700  1.00  0.00
ATOM   2418 2HH1 ARG A 243      43.090  62.870  20.660  1.00  0.00
ATOM   2419  NH2 ARG A 243      41.580  64.090  22.300  1.00  0.00
ATOM   2420 1HH2 ARG A 243      40.780  64.340  22.840  1.00  0.00
ATOM   2421 2HH2 ARG A 243      41.570  64.560  21.420  1.00  0.00
ATOM   2422  C   ARG A 243      47.080  59.980  24.380  1.00  0.00
ATOM   2423  O   ARG A 243      46.480  59.960  23.310  1.00  0.00
ATOM   2424  N   ASN A 244      48.380  60.280  24.450  1.00  0.00
ATOM   2425  H   ASN A 244      48.770  60.730  25.250  1.00  0.00
ATOM   2426  CA  ASN A 244      49.220  60.190  23.260  1.00  0.00
ATOM   2427  CB  ASN A 244      50.160  61.400  23.260  1.00  0.00
ATOM   2428  CG  ASN A 244      50.130  62.080  21.880  1.00  0.00
ATOM   2429  OD1 ASN A 244      50.960  61.820  21.020  1.00  0.00
ATOM   2430  ND2 ASN A 244      49.150  62.970  21.760  1.00  0.00
ATOM   2431 1HD2 ASN A 244      48.450  63.110  22.460  1.00  0.00
ATOM   2432 2HD2 ASN A 244      49.150  63.440  20.870  1.00  0.00
ATOM   2433  C   ASN A 244      50.000  58.870  23.330  1.00  0.00
ATOM   2434  O   ASN A 244      51.080  58.930  23.920  1.00  0.00
ATOM   2435  N   PRO A 245      49.690  57.820  22.590  1.00  0.00
ATOM   2436  CA  PRO A 245      50.250  56.470  22.770  1.00  0.00
ATOM   2437  CB  PRO A 245      49.470  55.530  21.850  1.00  0.00
ATOM   2438  CG  PRO A 245      48.320  56.400  21.350  1.00  0.00
ATOM   2439  CD  PRO A 245      48.770  57.860  21.440  1.00  0.00
ATOM   2440  C   PRO A 245      51.710  56.580  22.330  1.00  0.00
ATOM   2441  O   PRO A 245      51.970  57.050  21.230  1.00  0.00
ATOM   2442  N   SER A 246      52.480  55.710  22.980  1.00  0.00
ATOM   2443  H   SER A 246      52.040  55.130  23.670  1.00  0.00
ATOM   2444  CA  SER A 246      53.920  55.510  22.760  1.00  0.00
ATOM   2445  CB  SER A 246      54.150  54.670  21.500  1.00  0.00
ATOM   2446  OG  SER A 246      55.470  54.130  21.480  1.00  0.00
ATOM   2447  HG  SER A 246      55.580  53.750  20.560  1.00  0.00
ATOM   2448  C   SER A 246      54.670  56.840  22.700  1.00  0.00
ATOM   2449  O   SER A 246      55.260  57.220  23.710  1.00  0.00
ATOM   2450  N   ASP A 247      55.030  57.300  21.500  1.00  0.00
ATOM   2451  H   ASP A 247      54.920  56.730  20.690  1.00  0.00
ATOM   2452  CA  ASP A 247      55.730  58.580  21.300  1.00  0.00
ATOM   2453  CB  ASP A 247      56.660  58.470  20.100  1.00  0.00
ATOM   2454  CG  ASP A 247      55.960  57.990  18.820  1.00  0.00
ATOM   2455  OD1 ASP A 247      55.580  58.790  17.930  1.00  0.00
ATOM   2456  OD2 ASP A 247      55.870  56.750  18.690  1.00  0.00
ATOM   2457  C   ASP A 247      54.700  59.690  21.110  1.00  0.00
ATOM   2458  O   ASP A 247      53.740  59.790  20.330  1.00  0.00
ATOM   2459  N   ILE A 248      54.880  60.650  22.010  1.00  0.00
ATOM   2460  H   ILE A 248      55.640  60.480  22.640  1.00  0.00
ATOM   2461  CA  ILE A 248      54.080  61.840  22.320  1.00  0.00
ATOM   2462  CB  ILE A 248      54.270  62.230  23.780  1.00  0.00
ATOM   2463  CG1 ILE A 248      54.020  61.010  24.670  1.00  0.00
ATOM   2464  CG2 ILE A 248      53.390  63.410  24.210  1.00  0.00
ATOM   2465  CD  ILE A 248      54.860  61.070  25.940  1.00  0.00
ATOM   2466  C   ILE A 248      54.550  62.910  21.330  1.00  0.00
ATOM   2467  O   ILE A 248      55.640  62.800  20.780  1.00  0.00
ATOM   2468  N   THR A 249      53.500  63.470  20.730  1.00  0.00
ATOM   2469  H   THR A 249      52.570  63.420  21.100  1.00  0.00
ATOM   2470  CA  THR A 249      53.690  64.540  19.740  1.00  0.00
ATOM   2471  CB  THR A 249      52.390  64.660  18.950  1.00  0.00
ATOM   2472  OG1 THR A 249      51.240  64.650  19.790  1.00  0.00
ATOM   2473  HG1 THR A 249      50.930  65.590  19.960  1.00  0.00
ATOM   2474  CG2 THR A 249      52.390  63.430  18.040  1.00  0.00
ATOM   2475  C   THR A 249      54.270  65.860  20.250  1.00  0.00
ATOM   2476  O   THR A 249      54.130  66.100  21.450  1.00  0.00
ATOM   2477  N   GLN A 250      54.960  66.590  19.380  1.00  0.00
ATOM   2478  H   GLN A 250      55.030  66.220  18.460  1.00  0.00
ATOM   2479  CA  GLN A 250      55.630  67.830  19.800  1.00  0.00
ATOM   2480  CB  GLN A 250      56.370  68.480  18.620  1.00  0.00
ATOM   2481  CG  GLN A 250      57.380  69.570  18.990  1.00  0.00
ATOM   2482  CD  GLN A 250      56.690  70.940  19.020  1.00  0.00
ATOM   2483  OE1 GLN A 250      56.440  71.500  20.080  1.00  0.00
ATOM   2484  NE2 GLN A 250      56.560  71.540  17.840  1.00  0.00
ATOM   2485 1HE2 GLN A 250      56.940  71.080  17.040  1.00  0.00
ATOM   2486 2HE2 GLN A 250      56.120  72.430  17.770  1.00  0.00
ATOM   2487  C   GLN A 250      54.810  68.850  20.580  1.00  0.00
ATOM   2488  O   GLN A 250      55.150  69.020  21.750  1.00  0.00
ATOM   2489  N   GLU A 251      53.650  69.320  20.130  1.00  0.00
ATOM   2490  H   GLU A 251      53.360  68.990  19.230  1.00  0.00
ATOM   2491  CA  GLU A 251      52.900  70.390  20.800  1.00  0.00
ATOM   2492  CB  GLU A 251      51.710  70.800  19.920  1.00  0.00
ATOM   2493  CG  GLU A 251      52.250  71.350  18.600  1.00  0.00
ATOM   2494  CD  GLU A 251      51.170  72.130  17.850  1.00  0.00
ATOM   2495  OE1 GLU A 251      49.970  71.770  17.900  1.00  0.00
ATOM   2496  OE2 GLU A 251      51.620  73.100  17.210  1.00  0.00
ATOM   2497  C   GLU A 251      52.350  69.860  22.130  1.00  0.00
ATOM   2498  O   GLU A 251      52.460  70.460  23.190  1.00  0.00
ATOM   2499  N   GLU A 252      51.930  68.600  22.080  1.00  0.00
ATOM   2500  H   GLU A 252      51.700  68.240  21.180  1.00  0.00
ATOM   2501  CA  GLU A 252      51.630  67.720  23.220  1.00  0.00
ATOM   2502  CB  GLU A 252      51.230  66.320  22.750  1.00  0.00
ATOM   2503  CG  GLU A 252      49.750  66.270  22.380  1.00  0.00
ATOM   2504  CD  GLU A 252      49.450  67.170  21.180  1.00  0.00
ATOM   2505  OE1 GLU A 252      50.220  67.160  20.200  1.00  0.00
ATOM   2506  OE2 GLU A 252      48.390  67.840  21.190  1.00  0.00
ATOM   2507  C   GLU A 252      52.680  67.570  24.330  1.00  0.00
ATOM   2508  O   GLU A 252      52.440  68.020  25.450  1.00  0.00
ATOM   2509  N   TYR A 253      53.890  67.220  23.910  1.00  0.00
ATOM   2510  H   TYR A 253      54.040  66.780  23.030  1.00  0.00
ATOM   2511  CA  TYR A 253      54.980  67.100  24.890  1.00  0.00
ATOM   2512  CB  TYR A 253      56.170  66.180  24.630  1.00  0.00
ATOM   2513  CG  TYR A 253      56.930  66.380  23.310  1.00  0.00
ATOM   2514  CD1 TYR A 253      57.080  65.240  22.530  1.00  0.00
ATOM   2515  HD1 TYR A 253      56.630  64.320  22.910  1.00  0.00
ATOM   2516  CD2 TYR A 253      57.580  67.540  22.900  1.00  0.00
ATOM   2517  HD2 TYR A 253      57.400  68.410  23.530  1.00  0.00
ATOM   2518  CE1 TYR A 253      57.830  65.320  21.360  1.00  0.00
ATOM   2519  HE1 TYR A 253      57.740  64.470  20.680  1.00  0.00
ATOM   2520  CE2 TYR A 253      58.350  67.590  21.750  1.00  0.00
ATOM   2521  HE2 TYR A 253      58.830  68.540  21.480  1.00  0.00
ATOM   2522  CZ  TYR A 253      58.500  66.460  20.950  1.00  0.00
ATOM   2523  OH  TYR A 253      59.290  66.530  19.850  1.00  0.00
ATOM   2524  HH  TYR A 253      59.950  67.280  19.850  1.00  0.00
ATOM   2525  C   TYR A 253      55.510  68.390  25.520  1.00  0.00
ATOM   2526  O   TYR A 253      56.020  68.380  26.640  1.00  0.00
ATOM   2527  N   ASN A 254      55.340  69.480  24.780  1.00  0.00
ATOM   2528  H   ASN A 254      55.140  69.470  23.800  1.00  0.00
ATOM   2529  CA  ASN A 254      55.700  70.830  25.250  1.00  0.00
ATOM   2530  CB  ASN A 254      55.490  71.930  24.210  1.00  0.00
ATOM   2531  CG  ASN A 254      56.460  73.110  24.370  1.00  0.00
ATOM   2532  OD1 ASN A 254      56.180  74.080  25.070  1.00  0.00
ATOM   2533  ND2 ASN A 254      57.530  73.110  23.590  1.00  0.00
ATOM   2534 1HD2 ASN A 254      57.620  72.430  22.860  1.00  0.00
ATOM   2535 2HD2 ASN A 254      58.180  73.880  23.650  1.00  0.00
ATOM   2536  C   ASN A 254      54.960  71.250  26.530  1.00  0.00
ATOM   2537  O   ASN A 254      55.560  71.530  27.570  1.00  0.00
ATOM   2538  N   ALA A 255      53.650  71.090  26.430  1.00  0.00
ATOM   2539  H   ALA A 255      53.310  70.840  25.520  1.00  0.00
ATOM   2540  CA  ALA A 255      52.660  71.470  27.450  1.00  0.00
ATOM   2541  CB  ALA A 255      51.280  71.350  26.810  1.00  0.00
ATOM   2542  C   ALA A 255      52.730  70.540  28.670  1.00  0.00
ATOM   2543  O   ALA A 255      52.890  71.110  29.740  1.00  0.00
ATOM   2544  N   PHE A 256      52.900  69.260  28.360  1.00  0.00
ATOM   2545  H   PHE A 256      52.730  68.960  27.420  1.00  0.00
ATOM   2546  CA  PHE A 256      53.260  68.190  29.310  1.00  0.00
ATOM   2547  CB  PHE A 256      53.420  66.920  28.460  1.00  0.00
ATOM   2548  CG  PHE A 256      54.190  65.800  29.160  1.00  0.00
ATOM   2549  CD1 PHE A 256      54.980  64.940  28.410  1.00  0.00
ATOM   2550  HD1 PHE A 256      55.330  65.270  27.420  1.00  0.00
ATOM   2551  CD2 PHE A 256      54.030  65.590  30.520  1.00  0.00
ATOM   2552  HD2 PHE A 256      53.290  66.120  31.120  1.00  0.00
ATOM   2553  CE1 PHE A 256      55.670  63.890  29.020  1.00  0.00
ATOM   2554  HE1 PHE A 256      56.360  63.280  28.450  1.00  0.00
ATOM   2555  CE2 PHE A 256      54.750  64.590  31.170  1.00  0.00
ATOM   2556  HE2 PHE A 256      54.370  64.220  32.120  1.00  0.00
ATOM   2557  CZ  PHE A 256      55.630  63.830  30.400  1.00  0.00
ATOM   2558  HZ  PHE A 256      56.300  63.130  30.910  1.00  0.00
ATOM   2559  C   PHE A 256      54.510  68.540  30.100  1.00  0.00
ATOM   2560  O   PHE A 256      54.410  68.900  31.270  1.00  0.00
ATOM   2561  N   TYR A 257      55.650  68.800  29.470  1.00  0.00
ATOM   2562  H   TYR A 257      55.650  68.800  28.470  1.00  0.00
ATOM   2563  CA  TYR A 257      56.910  69.000  30.200  1.00  0.00
ATOM   2564  CB  TYR A 257      58.140  68.990  29.300  1.00  0.00
ATOM   2565  CG  TYR A 257      59.500  69.120  29.990  1.00  0.00
ATOM   2566  CD1 TYR A 257      60.070  70.390  29.990  1.00  0.00
ATOM   2567  HD1 TYR A 257      59.680  71.290  29.510  1.00  0.00
ATOM   2568  CD2 TYR A 257      60.140  68.050  30.610  1.00  0.00
ATOM   2569  HD2 TYR A 257      59.810  67.010  30.630  1.00  0.00
ATOM   2570  CE1 TYR A 257      61.290  70.660  30.600  1.00  0.00
ATOM   2571  HE1 TYR A 257      61.600  71.690  30.760  1.00  0.00
ATOM   2572  CE2 TYR A 257      61.380  68.320  31.180  1.00  0.00
ATOM   2573  HE2 TYR A 257      61.980  67.430  31.410  1.00  0.00
ATOM   2574  CZ  TYR A 257      61.950  69.580  31.170  1.00  0.00
ATOM   2575  OH  TYR A 257      63.260  69.630  31.550  1.00  0.00
ATOM   2576  HH  TYR A 257      63.400  68.780  32.070  1.00  0.00
ATOM   2577  C   TYR A 257      56.820  70.300  31.000  1.00  0.00
ATOM   2578  O   TYR A 257      57.140  70.250  32.180  1.00  0.00
ATOM   2579  N   LYS A 258      56.200  71.330  30.420  1.00  0.00
ATOM   2580  H   LYS A 258      55.800  71.300  29.500  1.00  0.00
ATOM   2581  CA  LYS A 258      55.930  72.570  31.150  1.00  0.00
ATOM   2582  CB  LYS A 258      55.430  73.650  30.180  1.00  0.00
ATOM   2583  CG  LYS A 258      56.490  74.340  29.320  1.00  0.00
ATOM   2584  CD  LYS A 258      55.810  75.190  28.230  1.00  0.00
ATOM   2585  CE  LYS A 258      56.720  76.110  27.420  1.00  0.00
ATOM   2586  NZ  LYS A 258      55.890  76.890  26.480  1.00  0.00
ATOM   2587  HZ1 LYS A 258      55.940  76.490  25.570  1.00  0.00
ATOM   2588  HZ2 LYS A 258      54.950  76.980  26.810  1.00  0.00
ATOM   2589  HZ3 LYS A 258      56.310  77.800  26.380  1.00  0.00
ATOM   2590  C   LYS A 258      55.140  72.470  32.460  1.00  0.00
ATOM   2591  O   LYS A 258      55.560  73.010  33.490  1.00  0.00
ATOM   2592  N   SER A 259      54.210  71.530  32.560  1.00  0.00
ATOM   2593  H   SER A 259      53.860  71.040  31.760  1.00  0.00
ATOM   2594  CA  SER A 259      53.430  71.190  33.760  1.00  0.00
ATOM   2595  CB  SER A 259      52.290  70.200  33.520  1.00  0.00
ATOM   2596  OG  SER A 259      51.240  70.410  34.470  1.00  0.00
ATOM   2597  HG  SER A 259      51.080  71.390  34.520  1.00  0.00
ATOM   2598  C   SER A 259      54.310  70.620  34.870  1.00  0.00
ATOM   2599  O   SER A 259      53.900  70.970  35.980  1.00  0.00
ATOM   2600  N   ILE A 260      55.390  69.880  34.670  1.00  0.00
ATOM   2601  H   ILE A 260      55.660  69.690  33.720  1.00  0.00
ATOM   2602  CA  ILE A 260      56.310  69.340  35.690  1.00  0.00
ATOM   2603  CB  ILE A 260      56.870  67.950  35.400  1.00  0.00
ATOM   2604  CG1 ILE A 260      55.860  66.870  35.010  1.00  0.00
ATOM   2605  CG2 ILE A 260      57.750  67.450  36.560  1.00  0.00
ATOM   2606  CD  ILE A 260      55.310  66.910  33.580  1.00  0.00
ATOM   2607  C   ILE A 260      57.360  70.400  36.000  1.00  0.00
ATOM   2608  O   ILE A 260      57.210  71.150  36.970  1.00  0.00
ATOM   2609  N   SER A 261      58.140  70.660  34.960  1.00  0.00
ATOM   2610  H   SER A 261      57.990  70.200  34.080  1.00  0.00
ATOM   2611  CA  SER A 261      59.250  71.620  34.940  1.00  0.00
ATOM   2612  CB  SER A 261      60.600  70.920  35.100  1.00  0.00
ATOM   2613  OG  SER A 261      60.700  70.270  36.370  1.00  0.00
ATOM   2614  HG  SER A 261      60.350  70.940  37.020  1.00  0.00
ATOM   2615  C   SER A 261      59.290  72.550  33.730  1.00  0.00
ATOM   2616  O   SER A 261      59.600  72.130  32.610  1.00  0.00
ATOM   2617  N   ASN A 262      59.080  73.810  34.090  1.00  0.00
ATOM   2618  H   ASN A 262      59.040  73.970  35.080  1.00  0.00
ATOM   2619  CA  ASN A 262      58.440  74.820  33.240  1.00  0.00
ATOM   2620  CB  ASN A 262      57.750  75.810  34.180  1.00  0.00
ATOM   2621  CG  ASN A 262      56.730  76.650  33.410  1.00  0.00
ATOM   2622  OD1 ASN A 262      55.820  76.100  32.790  1.00  0.00
ATOM   2623  ND2 ASN A 262      56.840  77.970  33.570  1.00  0.00
ATOM   2624 1HD2 ASN A 262      57.590  78.320  34.140  1.00  0.00
ATOM   2625 2HD2 ASN A 262      56.210  78.590  33.110  1.00  0.00
ATOM   2626  C   ASN A 262      59.270  75.460  32.120  1.00  0.00
ATOM   2627  O   ASN A 262      58.790  76.080  31.180  1.00  0.00
ATOM   2628  N   ASP A 263      60.570  75.570  32.410  1.00  0.00
ATOM   2629  H   ASP A 263      60.870  75.650  33.360  1.00  0.00
ATOM   2630  CA  ASP A 263      61.610  75.950  31.440  1.00  0.00
ATOM   2631  CB  ASP A 263      62.790  76.640  32.140  1.00  0.00
ATOM   2632  CG  ASP A 263      62.550  78.150  32.190  1.00  0.00
ATOM   2633  OD1 ASP A 263      62.120  78.620  33.270  1.00  0.00
ATOM   2634  OD2 ASP A 263      63.030  78.850  31.270  1.00  0.00
ATOM   2635  C   ASP A 263      62.050  74.740  30.630  1.00  0.00
ATOM   2636  O   ASP A 263      63.140  74.170  30.770  1.00  0.00
ATOM   2637  N   TRP A 264      61.220  74.450  29.630  1.00  0.00
ATOM   2638  H   TRP A 264      60.570  75.170  29.420  1.00  0.00
ATOM   2639  CA  TRP A 264      61.200  73.410  28.590  1.00  0.00
ATOM   2640  CB  TRP A 264      60.090  73.870  27.640  1.00  0.00
ATOM   2641  CG  TRP A 264      59.530  72.710  26.820  1.00  0.00
ATOM   2642  CD1 TRP A 264      58.640  71.830  27.260  1.00  0.00
ATOM   2643  HD1 TRP A 264      57.970  71.940  28.100  1.00  0.00
ATOM   2644  CD2 TRP A 264      59.900  72.320  25.530  1.00  0.00
ATOM   2645  NE1 TRP A 264      58.460  70.880  26.340  1.00  0.00
ATOM   2646  HE1 TRP A 264      58.230  69.990  26.720  1.00  0.00
ATOM   2647  CE2 TRP A 264      59.170  71.170  25.250  1.00  0.00
ATOM   2648  CE3 TRP A 264      60.940  72.730  24.710  1.00  0.00
ATOM   2649  HE3 TRP A 264      61.390  73.710  24.840  1.00  0.00
ATOM   2650  CZ2 TRP A 264      59.450  70.520  24.060  1.00  0.00
ATOM   2651  HZ2 TRP A 264      58.750  69.790  23.650  1.00  0.00
ATOM   2652  CZ3 TRP A 264      61.330  71.970  23.610  1.00  0.00
ATOM   2653  HZ3 TRP A 264      62.270  72.020  23.070  1.00  0.00
ATOM   2654  CH2 TRP A 264      60.510  70.910  23.240  1.00  0.00
ATOM   2655  HH2 TRP A 264      60.820  70.190  22.480  1.00  0.00
ATOM   2656  C   TRP A 264      62.510  73.250  27.820  1.00  0.00
ATOM   2657  O   TRP A 264      63.050  74.280  27.400  1.00  0.00
ATOM   2658  N   GLU A 265      62.820  72.000  27.500  1.00  0.00
ATOM   2659  H   GLU A 265      62.170  71.240  27.410  1.00  0.00
ATOM   2660  CA  GLU A 265      64.040  71.610  26.770  1.00  0.00
ATOM   2661  CB  GLU A 265      65.220  71.390  27.720  1.00  0.00
ATOM   2662  CG  GLU A 265      66.200  72.560  27.700  1.00  0.00
ATOM   2663  CD  GLU A 265      66.970  72.830  26.400  1.00  0.00
ATOM   2664  OE1 GLU A 265      66.630  72.270  25.330  1.00  0.00
ATOM   2665  OE2 GLU A 265      68.050  73.430  26.480  1.00  0.00
ATOM   2666  C   GLU A 265      63.820  70.300  26.020  1.00  0.00
ATOM   2667  O   GLU A 265      63.470  69.300  26.650  1.00  0.00
ATOM   2668  N   ASP A 266      64.330  70.280  24.790  1.00  0.00
ATOM   2669  H   ASP A 266      64.950  71.000  24.500  1.00  0.00
ATOM   2670  CA  ASP A 266      64.100  69.220  23.800  1.00  0.00
ATOM   2671  CB  ASP A 266      65.050  69.470  22.630  1.00  0.00
ATOM   2672  CG  ASP A 266      64.510  68.970  21.290  1.00  0.00
ATOM   2673  OD1 ASP A 266      64.920  67.820  21.010  1.00  0.00
ATOM   2674  OD2 ASP A 266      63.960  69.770  20.510  1.00  0.00
ATOM   2675  C   ASP A 266      64.170  67.760  24.270  1.00  0.00
ATOM   2676  O   ASP A 266      65.010  67.420  25.100  1.00  0.00
ATOM   2677  N   PRO A 267      63.230  66.920  23.830  1.00  0.00
ATOM   2678  CA  PRO A 267      63.300  65.510  24.210  1.00  0.00
ATOM   2679  CB  PRO A 267      61.850  65.010  24.200  1.00  0.00
ATOM   2680  CG  PRO A 267      61.170  65.910  23.160  1.00  0.00
ATOM   2681  CD  PRO A 267      61.910  67.250  23.270  1.00  0.00
ATOM   2682  C   PRO A 267      64.220  64.700  23.300  1.00  0.00
ATOM   2683  O   PRO A 267      64.040  64.500  22.100  1.00  0.00
ATOM   2684  N   LEU A 268      65.000  63.940  24.070  1.00  0.00
ATOM   2685  H   LEU A 268      64.940  64.120  25.050  1.00  0.00
ATOM   2686  CA  LEU A 268      65.670  62.700  23.670  1.00  0.00
ATOM   2687  CB  LEU A 268      66.760  62.370  24.690  1.00  0.00
ATOM   2688  CG  LEU A 268      67.550  61.130  24.270  1.00  0.00
ATOM   2689  CD1 LEU A 268      68.650  61.280  23.220  1.00  0.00
ATOM   2690  CD2 LEU A 268      68.020  60.370  25.510  1.00  0.00
ATOM   2691  C   LEU A 268      64.620  61.610  23.440  1.00  0.00
ATOM   2692  O   LEU A 268      64.370  61.320  22.270  1.00  0.00
ATOM   2693  N   TYR A 269      64.000  61.180  24.540  1.00  0.00
ATOM   2694  H   TYR A 269      64.210  61.690  25.380  1.00  0.00
ATOM   2695  CA  TYR A 269      62.940  60.160  24.460  1.00  0.00
ATOM   2696  CB  TYR A 269      63.400  58.840  25.100  1.00  0.00
ATOM   2697  CG  TYR A 269      62.840  57.530  24.550  1.00  0.00
ATOM   2698  CD1 TYR A 269      63.610  56.680  23.760  1.00  0.00
ATOM   2699  HD1 TYR A 269      64.690  56.820  23.730  1.00  0.00
ATOM   2700  CD2 TYR A 269      61.470  57.310  24.600  1.00  0.00
ATOM   2701  HD2 TYR A 269      60.840  57.920  25.250  1.00  0.00
ATOM   2702  CE1 TYR A 269      62.990  55.640  23.090  1.00  0.00
ATOM   2703  HE1 TYR A 269      63.620  54.950  22.520  1.00  0.00
ATOM   2704  CE2 TYR A 269      60.830  56.290  23.910  1.00  0.00
ATOM   2705  HE2 TYR A 269      59.750  56.240  23.740  1.00  0.00
ATOM   2706  CZ  TYR A 269      61.620  55.430  23.150  1.00  0.00
ATOM   2707  OH  TYR A 269      61.050  54.320  22.610  1.00  0.00
ATOM   2708  HH  TYR A 269      61.660  53.620  22.240  1.00  0.00
ATOM   2709  C   TYR A 269      61.590  60.560  25.050  1.00  0.00
ATOM   2710  O   TYR A 269      61.540  61.250  26.070  1.00  0.00
ATOM   2711  N   VAL A 270      60.550  60.400  24.240  1.00  0.00
ATOM   2712  H   VAL A 270      60.700  60.230  23.270  1.00  0.00
ATOM   2713  CA  VAL A 270      59.160  60.540  24.720  1.00  0.00
ATOM   2714  CB  VAL A 270      58.420  61.640  23.960  1.00  0.00
ATOM   2715  CG1 VAL A 270      58.740  63.040  24.490  1.00  0.00
ATOM   2716  CG2 VAL A 270      58.400  61.400  22.450  1.00  0.00
ATOM   2717  C   VAL A 270      58.350  59.240  24.760  1.00  0.00
ATOM   2718  O   VAL A 270      58.190  58.650  23.690  1.00  0.00
ATOM   2719  N   LYS A 271      58.040  58.790  25.970  1.00  0.00
ATOM   2720  H   LYS A 271      58.100  59.260  26.840  1.00  0.00
ATOM   2721  CA  LYS A 271      57.420  57.470  26.200  1.00  0.00
ATOM   2722  CB  LYS A 271      58.270  56.300  26.700  1.00  0.00
ATOM   2723  CG  LYS A 271      57.640  54.930  26.450  1.00  0.00
ATOM   2724  CD  LYS A 271      57.430  54.560  24.980  1.00  0.00
ATOM   2725  CE  LYS A 271      56.760  53.210  24.720  1.00  0.00
ATOM   2726  NZ  LYS A 271      56.920  52.610  23.380  1.00  0.00
ATOM   2727  HZ1 LYS A 271      56.700  53.250  22.650  1.00  0.00
ATOM   2728  HZ2 LYS A 271      57.890  52.390  23.270  1.00  0.00
ATOM   2729  HZ3 LYS A 271      56.310  51.820  23.380  1.00  0.00
ATOM   2730  C   LYS A 271      56.240  57.570  27.170  1.00  0.00
ATOM   2731  O   LYS A 271      56.310  57.690  28.390  1.00  0.00
ATOM   2732  N   HIS A 272      55.060  57.440  26.560  1.00  0.00
ATOM   2733  H   HIS A 272      54.980  57.460  25.560  1.00  0.00
ATOM   2734  CA  HIS A 272      53.790  57.150  27.240  1.00  0.00
ATOM   2735  CB  HIS A 272      52.690  57.820  26.420  1.00  0.00
ATOM   2736  CG  HIS A 272      51.290  57.490  26.940  1.00  0.00
ATOM   2737  ND1 HIS A 272      50.570  56.390  26.750  1.00  0.00
ATOM   2738  CD2 HIS A 272      50.360  58.360  27.320  1.00  0.00
ATOM   2739  CE1 HIS A 272      49.280  56.550  27.030  1.00  0.00
ATOM   2740  NE2 HIS A 272      49.150  57.820  27.420  1.00  0.00
ATOM   2741  HE2 HIS A 272      48.250  58.250  27.460  1.00  0.00
ATOM   2742  C   HIS A 272      53.680  55.620  27.190  1.00  0.00
ATOM   2743  O   HIS A 272      54.080  54.970  26.230  1.00  0.00
ATOM   2744  N   PHE A 273      53.470  55.150  28.420  1.00  0.00
ATOM   2745  H   PHE A 273      53.410  55.820  29.170  1.00  0.00
ATOM   2746  CA  PHE A 273      53.170  53.770  28.800  1.00  0.00
ATOM   2747  CB  PHE A 273      54.080  53.400  29.970  1.00  0.00
ATOM   2748  CG  PHE A 273      55.580  53.440  29.650  1.00  0.00
ATOM   2749  CD1 PHE A 273      56.200  52.370  29.020  1.00  0.00
ATOM   2750  HD1 PHE A 273      55.620  51.630  28.470  1.00  0.00
ATOM   2751  CD2 PHE A 273      56.370  54.430  30.220  1.00  0.00
ATOM   2752  HD2 PHE A 273      55.850  55.380  30.360  1.00  0.00
ATOM   2753  CE1 PHE A 273      57.590  52.350  28.900  1.00  0.00
ATOM   2754  HE1 PHE A 273      58.050  51.550  28.320  1.00  0.00
ATOM   2755  CE2 PHE A 273      57.760  54.330  30.230  1.00  0.00
ATOM   2756  HE2 PHE A 273      58.250  55.010  30.920  1.00  0.00
ATOM   2757  CZ  PHE A 273      58.380  53.280  29.570  1.00  0.00
ATOM   2758  HZ  PHE A 273      59.420  53.010  29.780  1.00  0.00
ATOM   2759  C   PHE A 273      51.740  53.590  29.320  1.00  0.00
ATOM   2760  O   PHE A 273      51.270  54.410  30.110  1.00  0.00
ATOM   2761  N   SER A 274      50.980  52.630  28.800  1.00  0.00
ATOM   2762  H   SER A 274      51.320  52.130  28.000  1.00  0.00
ATOM   2763  CA  SER A 274      49.640  52.270  29.290  1.00  0.00
ATOM   2764  CB  SER A 274      48.620  52.370  28.150  1.00  0.00
ATOM   2765  OG  SER A 274      47.320  52.430  28.760  1.00  0.00
ATOM   2766  HG  SER A 274      46.980  51.510  28.960  1.00  0.00
ATOM   2767  C   SER A 274      49.740  50.920  29.990  1.00  0.00
ATOM   2768  O   SER A 274      50.070  49.890  29.400  1.00  0.00
ATOM   2769  N   VAL A 275      49.780  51.000  31.320  1.00  0.00
ATOM   2770  H   VAL A 275      49.440  51.820  31.780  1.00  0.00
ATOM   2771  CA  VAL A 275      49.950  49.850  32.210  1.00  0.00
ATOM   2772  CB  VAL A 275      51.120  50.160  33.160  1.00  0.00
ATOM   2773  CG1 VAL A 275      51.490  48.920  33.970  1.00  0.00
ATOM   2774  CG2 VAL A 275      52.430  50.650  32.540  1.00  0.00
ATOM   2775  C   VAL A 275      48.610  49.640  32.920  1.00  0.00
ATOM   2776  O   VAL A 275      48.060  50.440  33.670  1.00  0.00
ATOM   2777  N   GLU A 276      48.050  48.540  32.420  1.00  0.00
ATOM   2778  H   GLU A 276      48.670  47.790  32.190  1.00  0.00
ATOM   2779  CA  GLU A 276      46.750  47.950  32.760  1.00  0.00
ATOM   2780  CB  GLU A 276      46.060  47.420  31.490  1.00  0.00
ATOM   2781  CG  GLU A 276      46.750  46.360  30.640  1.00  0.00
ATOM   2782  CD  GLU A 276      48.140  46.810  30.190  1.00  0.00
ATOM   2783  OE1 GLU A 276      48.240  47.830  29.480  1.00  0.00
ATOM   2784  OE2 GLU A 276      49.040  46.010  30.510  1.00  0.00
ATOM   2785  C   GLU A 276      46.860  46.970  33.930  1.00  0.00
ATOM   2786  O   GLU A 276      47.970  46.550  34.270  1.00  0.00
ATOM   2787  N   GLY A 277      45.710  46.590  34.480  1.00  0.00
ATOM   2788  H   GLY A 277      44.850  47.080  34.360  1.00  0.00
ATOM   2789  CA  GLY A 277      45.530  45.610  35.560  1.00  0.00
ATOM   2790  C   GLY A 277      45.260  46.270  36.920  1.00  0.00
ATOM   2791  O   GLY A 277      44.140  46.650  37.270  1.00  0.00
ATOM   2792  N   GLN A 278      46.360  46.540  37.610  1.00  0.00
ATOM   2793  H   GLN A 278      47.200  46.040  37.400  1.00  0.00
ATOM   2794  CA  GLN A 278      46.400  47.440  38.780  1.00  0.00
ATOM   2795  CB  GLN A 278      47.700  47.190  39.540  1.00  0.00
ATOM   2796  CG  GLN A 278      49.000  47.320  38.750  1.00  0.00
ATOM   2797  CD  GLN A 278      49.350  46.230  37.740  1.00  0.00
ATOM   2798  OE1 GLN A 278      48.980  45.060  37.770  1.00  0.00
ATOM   2799  NE2 GLN A 278      49.790  46.720  36.580  1.00  0.00
ATOM   2800 1HE2 GLN A 278      49.780  47.710  36.440  1.00  0.00
ATOM   2801 2HE2 GLN A 278      50.110  46.090  35.870  1.00  0.00
ATOM   2802  C   GLN A 278      46.290  48.900  38.360  1.00  0.00
ATOM   2803  O   GLN A 278      47.010  49.360  37.480  1.00  0.00
ATOM   2804  N   LEU A 279      45.190  49.500  38.830  1.00  0.00
ATOM   2805  H   LEU A 279      44.630  48.860  39.350  1.00  0.00
ATOM   2806  CA  LEU A 279      44.740  50.900  38.860  1.00  0.00
ATOM   2807  CB  LEU A 279      45.810  51.780  39.520  1.00  0.00
ATOM   2808  CG  LEU A 279      46.060  51.530  41.010  1.00  0.00
ATOM   2809  CD1 LEU A 279      47.310  52.280  41.450  1.00  0.00
ATOM   2810  CD2 LEU A 279      44.930  52.200  41.810  1.00  0.00
ATOM   2811  C   LEU A 279      44.410  51.510  37.500  1.00  0.00
ATOM   2812  O   LEU A 279      43.540  52.370  37.450  1.00  0.00
ATOM   2813  N   GLU A 280      44.930  50.880  36.440  1.00  0.00
ATOM   2814  H   GLU A 280      45.140  49.910  36.560  1.00  0.00
ATOM   2815  CA  GLU A 280      45.060  51.410  35.080  1.00  0.00
ATOM   2816  CB  GLU A 280      43.750  51.390  34.290  1.00  0.00
ATOM   2817  CG  GLU A 280      43.590  50.030  33.610  1.00  0.00
ATOM   2818  CD  GLU A 280      42.700  49.110  34.460  1.00  0.00
ATOM   2819  OE1 GLU A 280      41.560  49.470  34.810  1.00  0.00
ATOM   2820  OE2 GLU A 280      43.080  47.940  34.670  1.00  0.00
ATOM   2821  C   GLU A 280      45.670  52.810  35.020  1.00  0.00
ATOM   2822  O   GLU A 280      44.980  53.830  34.930  1.00  0.00
ATOM   2823  N   PHE A 281      47.000  52.750  35.040  1.00  0.00
ATOM   2824  H   PHE A 281      47.510  51.890  34.990  1.00  0.00
ATOM   2825  CA  PHE A 281      47.770  54.000  35.010  1.00  0.00
ATOM   2826  CB  PHE A 281      48.690  54.270  36.210  1.00  0.00
ATOM   2827  CG  PHE A 281      49.790  53.210  36.240  1.00  0.00
ATOM   2828  CD1 PHE A 281      51.010  53.530  35.660  1.00  0.00
ATOM   2829  HD1 PHE A 281      51.150  54.540  35.250  1.00  0.00
ATOM   2830  CD2 PHE A 281      49.560  52.080  37.020  1.00  0.00
ATOM   2831  HD2 PHE A 281      48.630  51.880  37.550  1.00  0.00
ATOM   2832  CE1 PHE A 281      52.080  52.700  35.970  1.00  0.00
ATOM   2833  HE1 PHE A 281      53.080  52.990  35.660  1.00  0.00
ATOM   2834  CE2 PHE A 281      50.670  51.290  37.310  1.00  0.00
ATOM   2835  HE2 PHE A 281      50.520  50.340  37.830  1.00  0.00
ATOM   2836  CZ  PHE A 281      51.920  51.590  36.790  1.00  0.00
ATOM   2837  HZ  PHE A 281      52.710  50.840  36.870  1.00  0.00
ATOM   2838  C   PHE A 281      48.500  54.080  33.670  1.00  0.00
ATOM   2839  O   PHE A 281      48.820  53.130  32.950  1.00  0.00
ATOM   2840  N   ARG A 282      48.500  55.360  33.290  1.00  0.00
ATOM   2841  H   ARG A 282      47.980  56.100  33.730  1.00  0.00
ATOM   2842  CA  ARG A 282      49.230  55.820  32.100  1.00  0.00
ATOM   2843  CB  ARG A 282      48.290  56.650  31.230  1.00  0.00
ATOM   2844  CG  ARG A 282      47.040  55.860  30.850  1.00  0.00
ATOM   2845  CD  ARG A 282      45.780  56.260  31.620  1.00  0.00
ATOM   2846  NE  ARG A 282      44.870  55.110  31.640  1.00  0.00
ATOM   2847  HE  ARG A 282      45.130  54.290  31.120  1.00  0.00
ATOM   2848  CZ  ARG A 282      43.740  55.060  32.350  1.00  0.00
ATOM   2849  NH1 ARG A 282      43.330  56.080  33.110  1.00  0.00
ATOM   2850 1HH1 ARG A 282      43.890  56.910  33.080  1.00  0.00
ATOM   2851 2HH1 ARG A 282      42.360  56.160  33.320  1.00  0.00
ATOM   2852  NH2 ARG A 282      43.050  53.920  32.440  1.00  0.00
ATOM   2853 1HH2 ARG A 282      43.370  53.080  31.990  1.00  0.00
ATOM   2854 2HH2 ARG A 282      42.110  53.890  32.790  1.00  0.00
ATOM   2855  C   ARG A 282      50.450  56.660  32.500  1.00  0.00
ATOM   2856  O   ARG A 282      50.340  57.790  32.980  1.00  0.00
ATOM   2857  N   ALA A 283      51.600  56.040  32.240  1.00  0.00
ATOM   2858  H   ALA A 283      51.700  55.310  31.560  1.00  0.00
ATOM   2859  CA  ALA A 283      52.890  56.660  32.540  1.00  0.00
ATOM   2860  CB  ALA A 283      53.940  55.580  32.830  1.00  0.00
ATOM   2861  C   ALA A 283      53.360  57.390  31.280  1.00  0.00
ATOM   2862  O   ALA A 283      53.830  56.810  30.300  1.00  0.00
ATOM   2863  N   ILE A 284      53.200  58.710  31.350  1.00  0.00
ATOM   2864  H   ILE A 284      53.100  59.160  32.230  1.00  0.00
ATOM   2865  CA  ILE A 284      53.440  59.710  30.300  1.00  0.00
ATOM   2866  CB  ILE A 284      52.350  60.790  30.270  1.00  0.00
ATOM   2867  CG1 ILE A 284      50.960  60.160  30.250  1.00  0.00
ATOM   2868  CG2 ILE A 284      52.420  61.650  29.020  1.00  0.00
ATOM   2869  CD  ILE A 284      49.920  60.970  31.020  1.00  0.00
ATOM   2870  C   ILE A 284      54.780  60.400  30.600  1.00  0.00
ATOM   2871  O   ILE A 284      54.770  61.140  31.590  1.00  0.00
ATOM   2872  N   LEU A 285      55.880  59.910  30.050  1.00  0.00
ATOM   2873  H   LEU A 285      55.830  59.150  29.400  1.00  0.00
ATOM   2874  CA  LEU A 285      57.250  60.250  30.460  1.00  0.00
ATOM   2875  CB  LEU A 285      57.930  58.970  30.960  1.00  0.00
ATOM   2876  CG  LEU A 285      57.760  58.990  32.480  1.00  0.00
ATOM   2877  CD1 LEU A 285      56.510  58.190  32.850  1.00  0.00
ATOM   2878  CD2 LEU A 285      58.920  58.410  33.280  1.00  0.00
ATOM   2879  C   LEU A 285      58.050  60.910  29.340  1.00  0.00
ATOM   2880  O   LEU A 285      58.070  60.530  28.180  1.00  0.00
ATOM   2881  N   PHE A 286      58.720  61.990  29.750  1.00  0.00
ATOM   2882  H   PHE A 286      58.740  62.100  30.740  1.00  0.00
ATOM   2883  CA  PHE A 286      59.560  62.870  28.930  1.00  0.00
ATOM   2884  CB  PHE A 286      59.210  64.330  29.210  1.00  0.00
ATOM   2885  CG  PHE A 286      59.870  65.260  28.190  1.00  0.00
ATOM   2886  CD1 PHE A 286      61.170  65.730  28.360  1.00  0.00
ATOM   2887  HD1 PHE A 286      61.690  65.460  29.280  1.00  0.00
ATOM   2888  CD2 PHE A 286      59.010  65.950  27.340  1.00  0.00
ATOM   2889  HD2 PHE A 286      57.950  65.820  27.550  1.00  0.00
ATOM   2890  CE1 PHE A 286      61.580  66.820  27.610  1.00  0.00
ATOM   2891  HE1 PHE A 286      62.570  67.260  27.760  1.00  0.00
ATOM   2892  CE2 PHE A 286      59.430  67.010  26.540  1.00  0.00
ATOM   2893  HE2 PHE A 286      58.670  67.610  26.040  1.00  0.00
ATOM   2894  CZ  PHE A 286      60.740  67.440  26.690  1.00  0.00
ATOM   2895  HZ  PHE A 286      61.230  68.200  26.080  1.00  0.00
ATOM   2896  C   PHE A 286      61.010  62.790  29.400  1.00  0.00
ATOM   2897  O   PHE A 286      61.340  62.770  30.580  1.00  0.00
ATOM   2898  N   ILE A 287      61.960  62.590  28.480  1.00  0.00
ATOM   2899  H   ILE A 287      61.790  62.380  27.520  1.00  0.00
ATOM   2900  CA  ILE A 287      63.410  62.630  28.700  1.00  0.00
ATOM   2901  CB  ILE A 287      64.070  61.290  28.390  1.00  0.00
ATOM   2902  CG1 ILE A 287      63.530  60.060  29.130  1.00  0.00
ATOM   2903  CG2 ILE A 287      65.590  61.220  28.610  1.00  0.00
ATOM   2904  CD  ILE A 287      62.360  59.400  28.390  1.00  0.00
ATOM   2905  C   ILE A 287      64.000  63.690  27.780  1.00  0.00
ATOM   2906  O   ILE A 287      63.960  63.560  26.560  1.00  0.00
ATOM   2907  N   PRO A 288      64.310  64.860  28.330  1.00  0.00
ATOM   2908  CA  PRO A 288      65.110  65.830  27.560  1.00  0.00
ATOM   2909  CB  PRO A 288      65.240  67.040  28.490  1.00  0.00
ATOM   2910  CG  PRO A 288      65.220  66.420  29.890  1.00  0.00
ATOM   2911  CD  PRO A 288      64.270  65.220  29.750  1.00  0.00
ATOM   2912  C   PRO A 288      66.500  65.290  27.210  1.00  0.00
ATOM   2913  O   PRO A 288      66.940  64.300  27.790  1.00  0.00
ATOM   2914  N   LYS A 289      67.040  66.040  26.260  1.00  0.00
ATOM   2915  H   LYS A 289      66.490  66.740  25.800  1.00  0.00
ATOM   2916  CA  LYS A 289      68.440  65.920  25.820  1.00  0.00
ATOM   2917  CB  LYS A 289      68.510  66.370  24.360  1.00  0.00
ATOM   2918  CG  LYS A 289      67.730  65.600  23.290  1.00  0.00
ATOM   2919  CD  LYS A 289      67.860  66.200  21.880  1.00  0.00
ATOM   2920  CE  LYS A 289      66.920  65.540  20.870  1.00  0.00
ATOM   2921  NZ  LYS A 289      67.330  66.020  19.540  1.00  0.00
ATOM   2922  HZ1 LYS A 289      67.850  65.310  19.060  1.00  0.00
ATOM   2923  HZ2 LYS A 289      66.560  66.370  19.010  1.00  0.00
ATOM   2924  HZ3 LYS A 289      67.990  66.750  19.690  1.00  0.00
ATOM   2925  C   LYS A 289      69.590  66.580  26.580  1.00  0.00
ATOM   2926  O   LYS A 289      70.580  65.940  26.930  1.00  0.00
ATOM   2927  N   ARG A 290      69.250  67.750  27.110  1.00  0.00
ATOM   2928  H   ARG A 290      68.390  68.120  26.750  1.00  0.00
ATOM   2929  CA  ARG A 290      70.130  68.550  27.970  1.00  0.00
ATOM   2930  CB  ARG A 290      69.370  69.830  28.320  1.00  0.00
ATOM   2931  CG  ARG A 290      70.180  70.910  29.040  1.00  0.00
ATOM   2932  CD  ARG A 290      69.410  72.150  29.470  1.00  0.00
ATOM   2933  NE  ARG A 290      68.670  71.640  30.640  1.00  0.00
ATOM   2934  HE  ARG A 290      68.770  70.650  30.740  1.00  0.00
ATOM   2935  CZ  ARG A 290      67.670  72.210  31.330  1.00  0.00
ATOM   2936  NH1 ARG A 290      67.330  73.480  31.050  1.00  0.00
ATOM   2937 1HH1 ARG A 290      67.880  73.910  30.340  1.00  0.00
ATOM   2938 2HH1 ARG A 290      66.660  73.950  31.630  1.00  0.00
ATOM   2939  NH2 ARG A 290      66.990  71.540  32.270  1.00  0.00
ATOM   2940 1HH2 ARG A 290      67.000  70.540  32.300  1.00  0.00
ATOM   2941 2HH2 ARG A 290      66.300  71.970  32.850  1.00  0.00
ATOM   2942  C   ARG A 290      70.810  67.870  29.160  1.00  0.00
ATOM   2943  O   ARG A 290      70.160  67.310  30.040  1.00  0.00
ATOM   2944  N   ALA A 291      72.050  68.250  29.450  1.00  0.00
ATOM   2945  H   ALA A 291      72.550  68.780  28.760  1.00  0.00
ATOM   2946  CA  ALA A 291      72.830  67.810  30.610  1.00  0.00
ATOM   2947  CB  ALA A 291      74.160  68.530  30.390  1.00  0.00
ATOM   2948  C   ALA A 291      72.140  68.240  31.910  1.00  0.00
ATOM   2949  O   ALA A 291      71.630  69.360  31.980  1.00  0.00
ATOM   2950  N   PRO A 292      72.090  67.400  32.940  1.00  0.00
ATOM   2951  CA  PRO A 292      71.620  67.670  34.300  1.00  0.00
ATOM   2952  CB  PRO A 292      71.340  66.330  34.980  1.00  0.00
ATOM   2953  CG  PRO A 292      72.230  65.400  34.150  1.00  0.00
ATOM   2954  CD  PRO A 292      72.040  65.940  32.740  1.00  0.00
ATOM   2955  C   PRO A 292      72.350  68.670  35.200  1.00  0.00
ATOM   2956  O   PRO A 292      72.880  69.650  34.670  1.00  0.00
ATOM   2957  N   PHE A 293      72.260  68.550  36.520  1.00  0.00
ATOM   2958  H   PHE A 293      71.800  67.770  36.950  1.00  0.00
ATOM   2959  CA  PHE A 293      72.770  69.610  37.400  1.00  0.00
ATOM   2960  CB  PHE A 293      71.650  69.870  38.410  1.00  0.00
ATOM   2961  CG  PHE A 293      70.660  70.860  37.790  1.00  0.00
ATOM   2962  CD1 PHE A 293      70.500  72.060  38.460  1.00  0.00
ATOM   2963  HD1 PHE A 293      71.090  72.320  39.340  1.00  0.00
ATOM   2964  CD2 PHE A 293      69.740  70.350  36.880  1.00  0.00
ATOM   2965  HD2 PHE A 293      69.600  69.290  36.660  1.00  0.00
ATOM   2966  CE1 PHE A 293      69.460  72.910  38.090  1.00  0.00
ATOM   2967  HE1 PHE A 293      69.230  73.820  38.630  1.00  0.00
ATOM   2968  CE2 PHE A 293      68.720  71.220  36.520  1.00  0.00
ATOM   2969  HE2 PHE A 293      68.060  70.960  35.700  1.00  0.00
ATOM   2970  CZ  PHE A 293      68.580  72.480  37.100  1.00  0.00
ATOM   2971  HZ  PHE A 293      67.750  73.110  36.770  1.00  0.00
ATOM   2972  C   PHE A 293      74.080  69.400  38.160  1.00  0.00
ATOM   2973  O   PHE A 293      74.780  70.400  38.320  1.00  0.00
ATOM   2974  N   ASP A 294      74.160  68.220  38.770  1.00  0.00
ATOM   2975  H   ASP A 294      73.350  67.640  38.740  1.00  0.00
ATOM   2976  CA  ASP A 294      75.360  67.670  39.430  1.00  0.00
ATOM   2977  CB  ASP A 294      75.090  67.280  40.890  1.00  0.00
ATOM   2978  CG  ASP A 294      76.210  66.500  41.580  1.00  0.00
ATOM   2979  OD1 ASP A 294      77.250  67.150  41.840  1.00  0.00
ATOM   2980  OD2 ASP A 294      76.120  65.270  41.770  1.00  0.00
ATOM   2981  C   ASP A 294      75.870  66.500  38.580  1.00  0.00
ATOM   2982  O   ASP A 294      75.230  66.000  37.660  1.00  0.00
ATOM   2983  N   LEU A 295      77.180  66.340  38.700  1.00  0.00
ATOM   2984  H   LEU A 295      77.830  66.680  39.380  1.00  0.00
ATOM   2985  CA  LEU A 295      77.840  65.240  37.970  1.00  0.00
ATOM   2986  CB  LEU A 295      79.290  65.090  38.440  1.00  0.00
ATOM   2987  CG  LEU A 295      80.300  66.210  38.190  1.00  0.00
ATOM   2988  CD1 LEU A 295      81.520  66.020  39.100  1.00  0.00
ATOM   2989  CD2 LEU A 295      80.780  66.070  36.740  1.00  0.00
ATOM   2990  C   LEU A 295      77.150  63.900  38.250  1.00  0.00
ATOM   2991  O   LEU A 295      76.850  63.190  37.290  1.00  0.00
ATOM   2992  N   PHE A 296      76.740  63.640  39.480  1.00  0.00
ATOM   2993  H   PHE A 296      76.820  64.280  40.240  1.00  0.00
ATOM   2994  CA  PHE A 296      76.330  62.270  39.850  1.00  0.00
ATOM   2995  CB  PHE A 296      77.060  61.620  41.020  1.00  0.00
ATOM   2996  CG  PHE A 296      78.470  61.220  40.580  1.00  0.00
ATOM   2997  CD1 PHE A 296      79.560  62.070  40.710  1.00  0.00
ATOM   2998  HD1 PHE A 296      79.420  63.090  41.070  1.00  0.00
ATOM   2999  CD2 PHE A 296      78.660  59.930  40.110  1.00  0.00
ATOM   3000  HD2 PHE A 296      77.760  59.370  39.860  1.00  0.00
ATOM   3001  CE1 PHE A 296      80.830  61.690  40.280  1.00  0.00
ATOM   3002  HE1 PHE A 296      81.740  62.260  40.460  1.00  0.00
ATOM   3003  CE2 PHE A 296      79.940  59.510  39.770  1.00  0.00
ATOM   3004  HE2 PHE A 296      80.050  58.440  39.580  1.00  0.00
ATOM   3005  CZ  PHE A 296      81.020  60.370  39.910  1.00  0.00
ATOM   3006  HZ  PHE A 296      82.010  59.960  40.110  1.00  0.00
ATOM   3007  C   PHE A 296      74.810  62.320  40.040  1.00  0.00
ATOM   3008  O   PHE A 296      74.260  61.220  39.960  1.00  0.00
ATOM   3009  N   GLU A 297      74.220  63.450  40.420  1.00  0.00
ATOM   3010  H   GLU A 297      74.800  64.190  40.740  1.00  0.00
ATOM   3011  CA  GLU A 297      72.810  63.720  40.730  1.00  0.00
ATOM   3012  CB  GLU A 297      71.880  63.710  39.510  1.00  0.00
ATOM   3013  CG  GLU A 297      72.290  64.960  38.730  1.00  0.00
ATOM   3014  CD  GLU A 297      71.340  66.160  38.840  1.00  0.00
ATOM   3015  OE1 GLU A 297      70.740  66.340  37.770  1.00  0.00
ATOM   3016  OE2 GLU A 297      71.500  67.030  39.720  1.00  0.00
ATOM   3017  C   GLU A 297      72.150  62.690  41.660  1.00  0.00
ATOM   3018  O   GLU A 297      71.860  61.550  41.290  1.00  0.00
ATOM   3019  N   SER A 298      72.260  63.090  42.920  1.00  0.00
ATOM   3020  H   SER A 298      72.680  63.980  43.120  1.00  0.00
ATOM   3021  CA  SER A 298      71.740  62.360  44.090  1.00  0.00
ATOM   3022  CB  SER A 298      72.930  62.080  45.000  1.00  0.00
ATOM   3023  OG  SER A 298      72.600  61.230  46.100  1.00  0.00
ATOM   3024  HG  SER A 298      73.460  61.060  46.590  1.00  0.00
ATOM   3025  C   SER A 298      70.680  63.100  44.920  1.00  0.00
ATOM   3026  O   SER A 298      70.700  64.300  45.200  1.00  0.00
ATOM   3027  N   LYS A 299      70.000  62.250  45.680  1.00  0.00
ATOM   3028  H   LYS A 299      70.530  61.530  46.120  1.00  0.00
ATOM   3029  CA  LYS A 299      68.700  62.520  46.310  1.00  0.00
ATOM   3030  CB  LYS A 299      68.820  63.200  47.680  1.00  0.00
ATOM   3031  CG  LYS A 299      67.510  63.320  48.450  1.00  0.00
ATOM   3032  CD  LYS A 299      67.770  64.150  49.710  1.00  0.00
ATOM   3033  CE  LYS A 299      66.780  65.320  49.750  1.00  0.00
ATOM   3034  NZ  LYS A 299      66.700  65.910  51.090  1.00  0.00
ATOM   3035  HZ1 LYS A 299      65.900  65.570  51.580  1.00  0.00
ATOM   3036  HZ2 LYS A 299      67.550  65.650  51.560  1.00  0.00
ATOM   3037  HZ3 LYS A 299      66.590  66.910  51.030  1.00  0.00
ATOM   3038  C   LYS A 299      67.720  63.300  45.420  1.00  0.00
ATOM   3039  O   LYS A 299      67.800  64.520  45.330  1.00  0.00
ATOM   3040  N   LYS A 300      66.720  62.560  44.960  1.00  0.00
ATOM   3041  H   LYS A 300      66.810  61.570  45.060  1.00  0.00
ATOM   3042  CA  LYS A 300      65.700  63.180  44.110  1.00  0.00
ATOM   3043  CB  LYS A 300      65.750  62.660  42.670  1.00  0.00
ATOM   3044  CG  LYS A 300      67.060  63.120  42.030  1.00  0.00
ATOM   3045  CD  LYS A 300      67.280  64.620  41.840  1.00  0.00
ATOM   3046  CE  LYS A 300      68.770  64.950  41.870  1.00  0.00
ATOM   3047  NZ  LYS A 300      69.090  66.380  42.050  1.00  0.00
ATOM   3048  HZ1 LYS A 300      68.510  66.840  42.720  1.00  0.00
ATOM   3049  HZ2 LYS A 300      70.040  66.460  42.330  1.00  0.00
ATOM   3050  HZ3 LYS A 300      68.900  66.710  41.120  1.00  0.00
ATOM   3051  C   LYS A 300      64.270  63.080  44.660  1.00  0.00
ATOM   3052  O   LYS A 300      63.650  62.020  44.750  1.00  0.00
ATOM   3053  N   LYS A 301      63.730  64.170  45.200  1.00  0.00
ATOM   3054  H   LYS A 301      64.210  65.040  45.220  1.00  0.00
ATOM   3055  CA  LYS A 301      62.450  64.180  45.920  1.00  0.00
ATOM   3056  CB  LYS A 301      62.890  64.530  47.350  1.00  0.00
ATOM   3057  CG  LYS A 301      63.560  63.300  47.960  1.00  0.00
ATOM   3058  CD  LYS A 301      62.690  62.070  48.190  1.00  0.00
ATOM   3059  CE  LYS A 301      63.600  60.920  48.630  1.00  0.00
ATOM   3060  NZ  LYS A 301      62.980  59.590  48.600  1.00  0.00
ATOM   3061  HZ1 LYS A 301      63.630  58.960  49.020  1.00  0.00
ATOM   3062  HZ2 LYS A 301      62.190  59.550  49.210  1.00  0.00
ATOM   3063  HZ3 LYS A 301      62.580  59.300  47.730  1.00  0.00
ATOM   3064  C   LYS A 301      61.440  65.190  45.370  1.00  0.00
ATOM   3065  O   LYS A 301      61.840  66.290  44.970  1.00  0.00
ATOM   3066  N   LYS A 302      60.200  64.770  45.140  1.00  0.00
ATOM   3067  H   LYS A 302      59.940  63.840  45.400  1.00  0.00
ATOM   3068  CA  LYS A 302      59.030  65.450  44.570  1.00  0.00
ATOM   3069  CB  LYS A 302      58.690  66.670  45.430  1.00  0.00
ATOM   3070  CG  LYS A 302      58.040  66.170  46.730  1.00  0.00
ATOM   3071  CD  LYS A 302      57.100  67.150  47.430  1.00  0.00
ATOM   3072  CE  LYS A 302      55.670  66.970  46.910  1.00  0.00
ATOM   3073  NZ  LYS A 302      55.020  65.780  47.470  1.00  0.00
ATOM   3074  HZ1 LYS A 302      54.100  65.740  47.080  1.00  0.00
ATOM   3075  HZ2 LYS A 302      55.480  64.950  47.160  1.00  0.00
ATOM   3076  HZ3 LYS A 302      54.830  65.820  48.450  1.00  0.00
ATOM   3077  C   LYS A 302      59.140  65.790  43.080  1.00  0.00
ATOM   3078  O   LYS A 302      60.120  65.410  42.430  1.00  0.00
ATOM   3079  N   ASN A 303      58.040  66.400  42.650  1.00  0.00
ATOM   3080  H   ASN A 303      57.320  66.640  43.310  1.00  0.00
ATOM   3081  CA  ASN A 303      57.880  67.090  41.360  1.00  0.00
ATOM   3082  CB  ASN A 303      58.960  68.160  41.180  1.00  0.00
ATOM   3083  CG  ASN A 303      59.000  69.040  39.930  1.00  0.00
ATOM   3084  OD1 ASN A 303      59.940  68.950  39.150  1.00  0.00
ATOM   3085  ND2 ASN A 303      57.860  69.690  39.700  1.00  0.00
ATOM   3086 1HD2 ASN A 303      57.170  69.660  40.420  1.00  0.00
ATOM   3087 2HD2 ASN A 303      57.820  70.290  38.900  1.00  0.00
ATOM   3088  C   ASN A 303      57.860  66.150  40.160  1.00  0.00
ATOM   3089  O   ASN A 303      56.950  66.270  39.330  1.00  0.00
ATOM   3090  N   ASN A 304      59.000  65.510  39.940  1.00  0.00
ATOM   3091  H   ASN A 304      59.620  65.400  40.710  1.00  0.00
ATOM   3092  CA  ASN A 304      59.400  64.730  38.760  1.00  0.00
ATOM   3093  CB  ASN A 304      60.590  63.840  39.130  1.00  0.00
ATOM   3094  CG  ASN A 304      61.860  64.690  39.110  1.00  0.00
ATOM   3095  OD1 ASN A 304      61.980  65.670  39.840  1.00  0.00
ATOM   3096  ND2 ASN A 304      62.700  64.600  38.080  1.00  0.00
ATOM   3097 1HD2 ASN A 304      62.600  64.000  37.290  1.00  0.00
ATOM   3098 2HD2 ASN A 304      63.590  65.010  38.300  1.00  0.00
ATOM   3099  C   ASN A 304      58.300  64.010  37.980  1.00  0.00
ATOM   3100  O   ASN A 304      58.140  64.260  36.780  1.00  0.00
ATOM   3101  N   ILE A 305      57.620  63.100  38.680  1.00  0.00
ATOM   3102  H   ILE A 305      57.920  62.630  39.500  1.00  0.00
ATOM   3103  CA  ILE A 305      56.380  62.470  38.220  1.00  0.00
ATOM   3104  CB  ILE A 305      56.490  60.960  38.000  1.00  0.00
ATOM   3105  CG1 ILE A 305      57.630  60.790  36.990  1.00  0.00
ATOM   3106  CG2 ILE A 305      55.170  60.380  37.510  1.00  0.00
ATOM   3107  CD  ILE A 305      58.490  59.530  37.160  1.00  0.00
ATOM   3108  C   ILE A 305      55.190  62.890  39.100  1.00  0.00
ATOM   3109  O   ILE A 305      55.010  62.520  40.250  1.00  0.00
ATOM   3110  N   LYS A 306      54.320  63.660  38.450  1.00  0.00
ATOM   3111  H   LYS A 306      54.560  64.050  37.560  1.00  0.00
ATOM   3112  CA  LYS A 306      53.080  64.170  39.070  1.00  0.00
ATOM   3113  CB  LYS A 306      52.660  65.490  38.450  1.00  0.00
ATOM   3114  CG  LYS A 306      53.650  66.590  38.840  1.00  0.00
ATOM   3115  CD  LYS A 306      53.220  68.060  38.840  1.00  0.00
ATOM   3116  CE  LYS A 306      54.350  69.090  38.880  1.00  0.00
ATOM   3117  NZ  LYS A 306      53.770  70.390  39.280  1.00  0.00
ATOM   3118  HZ1 LYS A 306      52.960  70.570  38.710  1.00  0.00
ATOM   3119  HZ2 LYS A 306      53.570  70.290  40.250  1.00  0.00
ATOM   3120  HZ3 LYS A 306      54.460  71.090  39.090  1.00  0.00
ATOM   3121  C   LYS A 306      51.970  63.150  38.820  1.00  0.00
ATOM   3122  O   LYS A 306      51.610  62.960  37.660  1.00  0.00
ATOM   3123  N   LEU A 307      51.350  62.610  39.860  1.00  0.00
ATOM   3124  H   LEU A 307      51.430  62.960  40.790  1.00  0.00
ATOM   3125  CA  LEU A 307      50.330  61.570  39.630  1.00  0.00
ATOM   3126  CB  LEU A 307      50.410  60.390  40.600  1.00  0.00
ATOM   3127  CG  LEU A 307      51.710  59.630  40.300  1.00  0.00
ATOM   3128  CD1 LEU A 307      52.670  60.000  41.420  1.00  0.00
ATOM   3129  CD2 LEU A 307      51.460  58.130  40.480  1.00  0.00
ATOM   3130  C   LEU A 307      48.920  62.150  39.720  1.00  0.00
ATOM   3131  O   LEU A 307      48.540  62.600  40.800  1.00  0.00
ATOM   3132  N   TYR A 308      48.180  62.040  38.630  1.00  0.00
ATOM   3133  H   TYR A 308      48.490  61.800  37.710  1.00  0.00
ATOM   3134  CA  TYR A 308      46.750  62.410  38.570  1.00  0.00
ATOM   3135  CB  TYR A 308      46.410  62.970  37.190  1.00  0.00
ATOM   3136  CG  TYR A 308      46.880  64.430  37.140  1.00  0.00
ATOM   3137  CD1 TYR A 308      48.200  64.810  36.950  1.00  0.00
ATOM   3138  HD1 TYR A 308      49.010  64.100  37.130  1.00  0.00
ATOM   3139  CD2 TYR A 308      45.890  65.360  36.870  1.00  0.00
ATOM   3140  HD2 TYR A 308      44.850  65.040  36.740  1.00  0.00
ATOM   3141  CE1 TYR A 308      48.560  66.120  36.630  1.00  0.00
ATOM   3142  HE1 TYR A 308      49.610  66.370  36.700  1.00  0.00
ATOM   3143  CE2 TYR A 308      46.210  66.680  36.560  1.00  0.00
ATOM   3144  HE2 TYR A 308      45.370  67.360  36.540  1.00  0.00
ATOM   3145  CZ  TYR A 308      47.540  67.040  36.390  1.00  0.00
ATOM   3146  OH  TYR A 308      47.870  68.350  36.240  1.00  0.00
ATOM   3147  HH  TYR A 308      48.810  68.390  36.580  1.00  0.00
ATOM   3148  C   TYR A 308      45.860  61.180  38.660  1.00  0.00
ATOM   3149  O   TYR A 308      45.930  60.210  37.900  1.00  0.00
ATOM   3150  N   VAL A 309      44.810  61.330  39.470  1.00  0.00
ATOM   3151  H   VAL A 309      44.650  62.200  39.920  1.00  0.00
ATOM   3152  CA  VAL A 309      43.870  60.220  39.690  1.00  0.00
ATOM   3153  CB  VAL A 309      44.110  59.370  40.940  1.00  0.00
ATOM   3154  CG1 VAL A 309      43.150  58.180  40.930  1.00  0.00
ATOM   3155  CG2 VAL A 309      45.510  58.760  40.980  1.00  0.00
ATOM   3156  C   VAL A 309      42.450  60.800  39.670  1.00  0.00
ATOM   3157  O   VAL A 309      42.140  61.590  40.560  1.00  0.00
ATOM   3158  N   ARG A 310      41.840  60.650  38.500  1.00  0.00
ATOM   3159  H   ARG A 310      42.260  59.970  37.900  1.00  0.00
ATOM   3160  CA  ARG A 310      40.530  61.190  38.120  1.00  0.00
ATOM   3161  CB  ARG A 310      39.420  60.530  38.940  1.00  0.00
ATOM   3162  CG  ARG A 310      39.020  59.170  38.370  1.00  0.00
ATOM   3163  CD  ARG A 310      37.580  58.710  38.650  1.00  0.00
ATOM   3164  NE  ARG A 310      37.390  57.400  38.030  1.00  0.00
ATOM   3165  HE  ARG A 310      37.290  57.380  37.030  1.00  0.00
ATOM   3166  CZ  ARG A 310      37.050  56.280  38.680  1.00  0.00
ATOM   3167  NH1 ARG A 310      36.570  56.230  39.930  1.00  0.00
ATOM   3168 1HH1 ARG A 310      36.360  57.060  40.440  1.00  0.00
ATOM   3169 2HH1 ARG A 310      36.670  55.350  40.400  1.00  0.00
ATOM   3170  NH2 ARG A 310      37.200  55.110  38.040  1.00  0.00
ATOM   3171 1HH2 ARG A 310      37.570  55.030  37.120  1.00  0.00
ATOM   3172 2HH2 ARG A 310      36.760  54.280  38.380  1.00  0.00
ATOM   3173  C   ARG A 310      40.460  62.710  38.260  1.00  0.00
ATOM   3174  O   ARG A 310      40.390  63.210  39.380  1.00  0.00
ATOM   3175  N   ARG A 311      40.640  63.430  37.160  1.00  0.00
ATOM   3176  H   ARG A 311      40.830  63.030  36.260  1.00  0.00
ATOM   3177  CA  ARG A 311      40.590  64.900  37.050  1.00  0.00
ATOM   3178  CB  ARG A 311      39.260  65.420  37.600  1.00  0.00
ATOM   3179  CG  ARG A 311      37.920  64.860  37.100  1.00  0.00
ATOM   3180  CD  ARG A 311      36.690  64.960  38.000  1.00  0.00
ATOM   3181  NE  ARG A 311      36.980  64.050  39.120  1.00  0.00
ATOM   3182  HE  ARG A 311      36.640  63.130  38.910  1.00  0.00
ATOM   3183  CZ  ARG A 311      37.380  64.240  40.390  1.00  0.00
ATOM   3184  NH1 ARG A 311      37.770  65.440  40.850  1.00  0.00
ATOM   3185 1HH1 ARG A 311      37.870  66.230  40.240  1.00  0.00
ATOM   3186 2HH1 ARG A 311      37.770  65.650  41.820  1.00  0.00
ATOM   3187  NH2 ARG A 311      37.440  63.230  41.260  1.00  0.00
ATOM   3188 1HH2 ARG A 311      37.090  62.340  40.980  1.00  0.00
ATOM   3189 2HH2 ARG A 311      37.840  63.300  42.170  1.00  0.00
ATOM   3190  C   ARG A 311      41.770  65.620  37.690  1.00  0.00
ATOM   3191  O   ARG A 311      42.530  66.220  36.930  1.00  0.00
ATOM   3192  N   VAL A 312      42.200  65.140  38.860  1.00  0.00
ATOM   3193  H   VAL A 312      41.780  64.290  39.200  1.00  0.00
ATOM   3194  CA  VAL A 312      42.990  65.850  39.870  1.00  0.00
ATOM   3195  CB  VAL A 312      42.170  65.850  41.150  1.00  0.00
ATOM   3196  CG1 VAL A 312      42.860  66.440  42.380  1.00  0.00
ATOM   3197  CG2 VAL A 312      40.830  66.580  40.960  1.00  0.00
ATOM   3198  C   VAL A 312      44.410  65.300  40.040  1.00  0.00
ATOM   3199  O   VAL A 312      44.620  64.090  39.980  1.00  0.00
ATOM   3200  N   PHE A 313      45.300  66.260  40.250  1.00  0.00
ATOM   3201  H   PHE A 313      45.050  67.220  40.310  1.00  0.00
ATOM   3202  CA  PHE A 313      46.660  65.960  40.730  1.00  0.00
ATOM   3203  CB  PHE A 313      47.550  67.020  40.070  1.00  0.00
ATOM   3204  CG  PHE A 313      48.950  67.190  40.650  1.00  0.00
ATOM   3205  CD1 PHE A 313      49.370  68.480  40.970  1.00  0.00
ATOM   3206  HD1 PHE A 313      48.720  69.320  40.730  1.00  0.00
ATOM   3207  CD2 PHE A 313      49.740  66.070  40.890  1.00  0.00
ATOM   3208  HD2 PHE A 313      49.410  65.090  40.570  1.00  0.00
ATOM   3209  CE1 PHE A 313      50.640  68.650  41.500  1.00  0.00
ATOM   3210  HE1 PHE A 313      51.240  69.560  41.510  1.00  0.00
ATOM   3211  CE2 PHE A 313      51.000  66.240  41.470  1.00  0.00
ATOM   3212  HE2 PHE A 313      51.610  65.360  41.640  1.00  0.00
ATOM   3213  CZ  PHE A 313      51.440  67.530  41.710  1.00  0.00
ATOM   3214  HZ  PHE A 313      52.470  67.810  41.960  1.00  0.00
ATOM   3215  C   PHE A 313      46.890  65.830  42.240  1.00  0.00
ATOM   3216  O   PHE A 313      46.650  66.790  42.970  1.00  0.00
ATOM   3217  N   ILE A 314      46.910  64.570  42.660  1.00  0.00
ATOM   3218  H   ILE A 314      46.930  63.840  41.970  1.00  0.00
ATOM   3219  CA  ILE A 314      47.160  64.060  44.010  1.00  0.00
ATOM   3220  CB  ILE A 314      46.610  62.650  44.220  1.00  0.00
ATOM   3221  CG1 ILE A 314      47.010  61.590  43.190  1.00  0.00
ATOM   3222  CG2 ILE A 314      45.090  62.850  44.180  1.00  0.00
ATOM   3223  CD  ILE A 314      47.340  60.200  43.740  1.00  0.00
ATOM   3224  C   ILE A 314      48.530  64.310  44.670  1.00  0.00
ATOM   3225  O   ILE A 314      48.810  65.330  45.290  1.00  0.00
ATOM   3226  N   THR A 315      49.410  63.390  44.290  1.00  0.00
ATOM   3227  H   THR A 315      49.110  62.660  43.680  1.00  0.00
ATOM   3228  CA  THR A 315      50.810  63.350  44.740  1.00  0.00
ATOM   3229  CB  THR A 315      51.030  61.950  45.310  1.00  0.00
ATOM   3230  OG1 THR A 315      50.010  61.640  46.270  1.00  0.00
ATOM   3231  HG1 THR A 315      50.230  62.160  47.100  1.00  0.00
ATOM   3232  CG2 THR A 315      52.350  61.840  46.060  1.00  0.00
ATOM   3233  C   THR A 315      51.780  63.530  43.570  1.00  0.00
ATOM   3234  O   THR A 315      51.540  63.170  42.420  1.00  0.00
ATOM   3235  N   ASP A 316      52.900  64.170  43.900  1.00  0.00
ATOM   3236  H   ASP A 316      52.760  64.880  44.590  1.00  0.00
ATOM   3237  CA  ASP A 316      54.130  64.200  43.090  1.00  0.00
ATOM   3238  CB  ASP A 316      54.370  65.570  42.440  1.00  0.00
ATOM   3239  CG  ASP A 316      54.460  66.700  43.470  1.00  0.00
ATOM   3240  OD1 ASP A 316      53.430  67.120  44.030  1.00  0.00
ATOM   3241  OD2 ASP A 316      55.580  67.220  43.700  1.00  0.00
ATOM   3242  C   ASP A 316      55.390  63.890  43.890  1.00  0.00
ATOM   3243  O   ASP A 316      55.650  64.410  44.980  1.00  0.00
ATOM   3244  N   GLU A 317      56.200  63.110  43.190  1.00  0.00
ATOM   3245  H   GLU A 317      55.930  62.730  42.300  1.00  0.00
ATOM   3246  CA  GLU A 317      57.410  62.500  43.750  1.00  0.00
ATOM   3247  CB  GLU A 317      57.020  61.360  44.690  1.00  0.00
ATOM   3248  CG  GLU A 317      57.210  61.830  46.130  1.00  0.00
ATOM   3249  CD  GLU A 317      58.630  62.110  46.620  1.00  0.00
ATOM   3250  OE1 GLU A 317      59.010  61.780  47.760  1.00  0.00
ATOM   3251  OE2 GLU A 317      59.570  62.230  45.800  1.00  0.00
ATOM   3252  C   GLU A 317      58.340  62.070  42.620  1.00  0.00
ATOM   3253  O   GLU A 317      57.790  61.930  41.520  1.00  0.00
ATOM   3254  N   ALA A 318      59.550  61.730  43.050  1.00  0.00
ATOM   3255  H   ALA A 318      59.740  61.740  44.030  1.00  0.00
ATOM   3256  CA  ALA A 318      60.710  61.490  42.180  1.00  0.00
ATOM   3257  CB  ALA A 318      61.690  62.650  42.350  1.00  0.00
ATOM   3258  C   ALA A 318      61.350  60.100  42.230  1.00  0.00
ATOM   3259  O   ALA A 318      60.990  59.140  41.550  1.00  0.00
ATOM   3260  N   GLU A 319      62.320  60.010  43.140  1.00  0.00
ATOM   3261  H   GLU A 319      62.550  60.720  43.800  1.00  0.00
ATOM   3262  CA  GLU A 319      63.120  58.780  43.290  1.00  0.00
ATOM   3263  CB  GLU A 319      63.980  58.890  44.550  1.00  0.00
ATOM   3264  CG  GLU A 319      65.460  59.120  44.220  1.00  0.00
ATOM   3265  CD  GLU A 319      66.230  59.000  45.540  1.00  0.00
ATOM   3266  OE1 GLU A 319      66.350  57.920  46.160  1.00  0.00
ATOM   3267  OE2 GLU A 319      66.760  59.990  46.080  1.00  0.00
ATOM   3268  C   GLU A 319      62.260  57.530  43.480  1.00  0.00
ATOM   3269  O   GLU A 319      62.740  56.540  42.930  1.00  0.00
ATOM   3270  N   ASP A 320      61.170  57.630  44.240  1.00  0.00
ATOM   3271  H   ASP A 320      61.030  58.440  44.810  1.00  0.00
ATOM   3272  CA  ASP A 320      60.180  56.550  44.300  1.00  0.00
ATOM   3273  CB  ASP A 320      58.890  56.940  45.030  1.00  0.00
ATOM   3274  CG  ASP A 320      59.050  57.140  46.540  1.00  0.00
ATOM   3275  OD1 ASP A 320      59.650  56.250  47.190  1.00  0.00
ATOM   3276  OD2 ASP A 320      58.690  58.240  47.010  1.00  0.00
ATOM   3277  C   ASP A 320      59.780  55.810  43.020  1.00  0.00
ATOM   3278  O   ASP A 320      59.520  54.610  43.080  1.00  0.00
ATOM   3279  N   LEU A 321      59.920  56.480  41.870  1.00  0.00
ATOM   3280  H   LEU A 321      60.500  57.290  41.910  1.00  0.00
ATOM   3281  CA  LEU A 321      59.490  56.080  40.530  1.00  0.00
ATOM   3282  CB  LEU A 321      58.420  57.010  39.960  1.00  0.00
ATOM   3283  CG  LEU A 321      57.280  57.410  40.900  1.00  0.00
ATOM   3284  CD1 LEU A 321      57.600  58.670  41.700  1.00  0.00
ATOM   3285  CD2 LEU A 321      56.060  57.720  40.030  1.00  0.00
ATOM   3286  C   LEU A 321      60.760  56.060  39.680  1.00  0.00
ATOM   3287  O   LEU A 321      60.960  55.040  39.020  1.00  0.00
ATOM   3288  N   ILE A 322      61.420  57.210  39.600  1.00  0.00
ATOM   3289  H   ILE A 322      60.960  58.060  39.840  1.00  0.00
ATOM   3290  CA  ILE A 322      62.750  57.250  38.970  1.00  0.00
ATOM   3291  CB  ILE A 322      63.000  58.150  37.760  1.00  0.00
ATOM   3292  CG1 ILE A 322      62.400  59.550  37.930  1.00  0.00
ATOM   3293  CG2 ILE A 322      62.330  57.570  36.510  1.00  0.00
ATOM   3294  CD  ILE A 322      63.150  60.670  37.200  1.00  0.00
ATOM   3295  C   ILE A 322      63.900  57.520  39.940  1.00  0.00
ATOM   3296  O   ILE A 322      64.060  58.640  40.430  1.00  0.00
ATOM   3297  N   PRO A 323      64.710  56.540  40.330  1.00  0.00
ATOM   3298  CA  PRO A 323      65.880  56.760  41.200  1.00  0.00
ATOM   3299  CB  PRO A 323      66.620  55.430  41.330  1.00  0.00
ATOM   3300  CG  PRO A 323      66.250  54.760  40.000  1.00  0.00
ATOM   3301  CD  PRO A 323      64.820  55.220  39.700  1.00  0.00
ATOM   3302  C   PRO A 323      66.800  57.890  40.760  1.00  0.00
ATOM   3303  O   PRO A 323      67.050  57.970  39.560  1.00  0.00
ATOM   3304  N   GLU A 324      67.590  58.300  41.750  1.00  0.00
ATOM   3305  H   GLU A 324      67.870  57.640  42.450  1.00  0.00
ATOM   3306  CA  GLU A 324      68.330  59.570  41.770  1.00  0.00
ATOM   3307  CB  GLU A 324      69.310  59.690  42.940  1.00  0.00
ATOM   3308  CG  GLU A 324      70.410  58.740  43.390  1.00  0.00
ATOM   3309  CD  GLU A 324      70.040  57.340  43.900  1.00  0.00
ATOM   3310  OE1 GLU A 324      70.420  57.020  45.050  1.00  0.00
ATOM   3311  OE2 GLU A 324      69.700  56.570  42.980  1.00  0.00
ATOM   3312  C   GLU A 324      69.130  59.940  40.510  1.00  0.00
ATOM   3313  O   GLU A 324      69.190  61.080  40.070  1.00  0.00
ATOM   3314  N   TRP A 325      69.780  58.900  40.000  1.00  0.00
ATOM   3315  H   TRP A 325      70.110  58.110  40.520  1.00  0.00
ATOM   3316  CA  TRP A 325      70.540  58.960  38.740  1.00  0.00
ATOM   3317  CB  TRP A 325      71.300  57.640  38.620  1.00  0.00
ATOM   3318  CG  TRP A 325      70.500  56.360  38.860  1.00  0.00
ATOM   3319  CD1 TRP A 325      70.290  55.790  40.040  1.00  0.00
ATOM   3320  HD1 TRP A 325      70.810  56.090  40.960  1.00  0.00
ATOM   3321  CD2 TRP A 325      70.130  55.450  37.880  1.00  0.00
ATOM   3322  NE1 TRP A 325      69.770  54.580  39.850  1.00  0.00
ATOM   3323  HE1 TRP A 325      69.640  53.930  40.590  1.00  0.00
ATOM   3324  CE2 TRP A 325      69.530  54.390  38.550  1.00  0.00
ATOM   3325  CE3 TRP A 325      70.410  55.390  36.520  1.00  0.00
ATOM   3326  HE3 TRP A 325      71.000  56.180  36.050  1.00  0.00
ATOM   3327  CZ2 TRP A 325      69.100  53.290  37.830  1.00  0.00
ATOM   3328  HZ2 TRP A 325      68.630  52.450  38.350  1.00  0.00
ATOM   3329  CZ3 TRP A 325      69.960  54.280  35.800  1.00  0.00
ATOM   3330  HZ3 TRP A 325      70.040  54.230  34.720  1.00  0.00
ATOM   3331  CH2 TRP A 325      69.290  53.260  36.450  1.00  0.00
ATOM   3332  HH2 TRP A 325      68.880  52.380  35.930  1.00  0.00
ATOM   3333  C   TRP A 325      69.770  59.390  37.490  1.00  0.00
ATOM   3334  O   TRP A 325      70.230  60.200  36.680  1.00  0.00
ATOM   3335  N   LEU A 326      68.500  59.010  37.400  1.00  0.00
ATOM   3336  H   LEU A 326      68.040  58.460  38.100  1.00  0.00
ATOM   3337  CA  LEU A 326      67.650  59.320  36.240  1.00  0.00
ATOM   3338  CB  LEU A 326      66.530  58.280  36.240  1.00  0.00
ATOM   3339  CG  LEU A 326      66.950  56.850  35.880  1.00  0.00
ATOM   3340  CD1 LEU A 326      65.850  55.830  36.170  1.00  0.00
ATOM   3341  CD2 LEU A 326      67.320  56.700  34.400  1.00  0.00
ATOM   3342  C   LEU A 326      67.060  60.740  36.180  1.00  0.00
ATOM   3343  O   LEU A 326      66.010  60.960  35.590  1.00  0.00
ATOM   3344  N   SER A 327      67.840  61.700  36.680  1.00  0.00
ATOM   3345  H   SER A 327      68.820  61.580  36.780  1.00  0.00
ATOM   3346  CA  SER A 327      67.430  62.980  37.260  1.00  0.00
ATOM   3347  CB  SER A 327      68.580  63.700  37.970  1.00  0.00
ATOM   3348  OG  SER A 327      69.640  63.690  37.010  1.00  0.00
ATOM   3349  HG  SER A 327      70.030  64.590  37.210  1.00  0.00
ATOM   3350  C   SER A 327      66.670  63.980  36.390  1.00  0.00
ATOM   3351  O   SER A 327      65.660  64.530  36.820  1.00  0.00
ATOM   3352  N   PHE A 328      66.900  63.910  35.080  1.00  0.00
ATOM   3353  H   PHE A 328      67.680  63.400  34.710  1.00  0.00
ATOM   3354  CA  PHE A 328      66.270  64.780  34.080  1.00  0.00
ATOM   3355  CB  PHE A 328      67.140  64.850  32.820  1.00  0.00
ATOM   3356  CG  PHE A 328      67.750  63.510  32.420  1.00  0.00
ATOM   3357  CD1 PHE A 328      68.840  63.090  33.180  1.00  0.00
ATOM   3358  HD1 PHE A 328      69.440  63.850  33.690  1.00  0.00
ATOM   3359  CD2 PHE A 328      67.080  62.630  31.580  1.00  0.00
ATOM   3360  HD2 PHE A 328      66.210  62.990  31.020  1.00  0.00
ATOM   3361  CE1 PHE A 328      69.150  61.740  33.140  1.00  0.00
ATOM   3362  HE1 PHE A 328      69.760  61.310  33.940  1.00  0.00
ATOM   3363  CE2 PHE A 328      67.510  61.320  31.420  1.00  0.00
ATOM   3364  HE2 PHE A 328      66.940  60.570  30.890  1.00  0.00
ATOM   3365  CZ  PHE A 328      68.590  60.900  32.190  1.00  0.00
ATOM   3366  HZ  PHE A 328      68.980  59.880  32.170  1.00  0.00
ATOM   3367  C   PHE A 328      64.860  64.260  33.790  1.00  0.00
ATOM   3368  O   PHE A 328      63.990  65.090  33.540  1.00  0.00
ATOM   3369  N   VAL A 329      64.640  62.960  33.960  1.00  0.00
ATOM   3370  H   VAL A 329      65.090  62.500  34.720  1.00  0.00
ATOM   3371  CA  VAL A 329      63.370  62.320  33.610  1.00  0.00
ATOM   3372  CB  VAL A 329      63.420  60.800  33.630  1.00  0.00
ATOM   3373  CG1 VAL A 329      62.240  60.250  32.830  1.00  0.00
ATOM   3374  CG2 VAL A 329      64.640  60.100  33.040  1.00  0.00
ATOM   3375  C   VAL A 329      62.180  62.840  34.420  1.00  0.00
ATOM   3376  O   VAL A 329      62.270  62.960  35.650  1.00  0.00
ATOM   3377  N   LYS A 330      61.130  63.290  33.740  1.00  0.00
ATOM   3378  H   LYS A 330      61.040  63.180  32.750  1.00  0.00
ATOM   3379  CA  LYS A 330      59.880  63.830  34.290  1.00  0.00
ATOM   3380  CB  LYS A 330      59.760  65.300  33.900  1.00  0.00
ATOM   3381  CG  LYS A 330      60.910  66.190  34.360  1.00  0.00
ATOM   3382  CD  LYS A 330      61.160  66.370  35.860  1.00  0.00
ATOM   3383  CE  LYS A 330      62.260  67.400  36.140  1.00  0.00
ATOM   3384  NZ  LYS A 330      62.290  67.830  37.540  1.00  0.00
ATOM   3385  HZ1 LYS A 330      62.660  68.760  37.510  1.00  0.00
ATOM   3386  HZ2 LYS A 330      61.320  67.820  37.780  1.00  0.00
ATOM   3387  HZ3 LYS A 330      62.940  67.260  38.050  1.00  0.00
ATOM   3388  C   LYS A 330      58.720  63.000  33.750  1.00  0.00
ATOM   3389  O   LYS A 330      58.960  62.330  32.740  1.00  0.00
ATOM   3390  N   GLY A 331      57.530  63.240  34.310  1.00  0.00
ATOM   3391  H   GLY A 331      57.520  63.740  35.170  1.00  0.00
ATOM   3392  CA  GLY A 331      56.320  62.510  33.910  1.00  0.00
ATOM   3393  C   GLY A 331      55.070  63.020  34.620  1.00  0.00
ATOM   3394  O   GLY A 331      55.070  63.830  35.550  1.00  0.00
ATOM   3395  N   VAL A 332      53.970  62.540  34.050  1.00  0.00
ATOM   3396  H   VAL A 332      53.900  62.080  33.170  1.00  0.00
ATOM   3397  CA  VAL A 332      52.650  62.580  34.710  1.00  0.00
ATOM   3398  CB  VAL A 332      51.770  63.780  34.360  1.00  0.00
ATOM   3399  CG1 VAL A 332      50.310  63.590  34.770  1.00  0.00
ATOM   3400  CG2 VAL A 332      52.170  65.150  34.910  1.00  0.00
ATOM   3401  C   VAL A 332      52.020  61.190  34.590  1.00  0.00
ATOM   3402  O   VAL A 332      51.950  60.580  33.530  1.00  0.00
ATOM   3403  N   VAL A 333      51.520  60.710  35.720  1.00  0.00
ATOM   3404  H   VAL A 333      51.460  61.230  36.560  1.00  0.00
ATOM   3405  CA  VAL A 333      50.840  59.400  35.680  1.00  0.00
ATOM   3406  CB  VAL A 333      51.590  58.420  36.590  1.00  0.00
ATOM   3407  CG1 VAL A 333      50.830  57.100  36.750  1.00  0.00
ATOM   3408  CG2 VAL A 333      52.910  57.910  36.020  1.00  0.00
ATOM   3409  C   VAL A 333      49.350  59.590  36.000  1.00  0.00
ATOM   3410  O   VAL A 333      48.960  60.020  37.080  1.00  0.00
ATOM   3411  N   ASP A 334      48.560  59.480  34.940  1.00  0.00
ATOM   3412  H   ASP A 334      48.830  59.510  33.980  1.00  0.00
ATOM   3413  CA  ASP A 334      47.100  59.450  35.090  1.00  0.00
ATOM   3414  CB  ASP A 334      46.590  60.040  33.780  1.00  0.00
ATOM   3415  CG  ASP A 334      45.090  59.820  33.590  1.00  0.00
ATOM   3416  OD1 ASP A 334      44.310  60.720  33.980  1.00  0.00
ATOM   3417  OD2 ASP A 334      44.630  58.990  32.770  1.00  0.00
ATOM   3418  C   ASP A 334      46.600  58.020  35.330  1.00  0.00
ATOM   3419  O   ASP A 334      47.050  57.100  34.650  1.00  0.00
ATOM   3420  N   SER A 335      45.710  57.900  36.310  1.00  0.00
ATOM   3421  H   SER A 335      45.520  58.730  36.830  1.00  0.00
ATOM   3422  CA  SER A 335      45.060  56.650  36.720  1.00  0.00
ATOM   3423  CB  SER A 335      45.680  56.160  38.030  1.00  0.00
ATOM   3424  OG  SER A 335      45.330  54.800  38.300  1.00  0.00
ATOM   3425  HG  SER A 335      45.280  54.870  39.300  1.00  0.00
ATOM   3426  C   SER A 335      43.550  56.860  36.930  1.00  0.00
ATOM   3427  O   SER A 335      43.080  57.820  37.530  1.00  0.00
ATOM   3428  N   GLU A 336      42.850  55.820  36.480  1.00  0.00
ATOM   3429  H   GLU A 336      43.320  55.180  35.870  1.00  0.00
ATOM   3430  CA  GLU A 336      41.400  55.690  36.670  1.00  0.00
ATOM   3431  CB  GLU A 336      40.640  54.790  35.700  1.00  0.00
ATOM   3432  CG  GLU A 336      40.130  55.610  34.510  1.00  0.00
ATOM   3433  CD  GLU A 336      39.970  54.720  33.270  1.00  0.00
ATOM   3434  OE1 GLU A 336      39.810  53.480  33.280  1.00  0.00
ATOM   3435  OE2 GLU A 336      39.950  55.360  32.200  1.00  0.00
ATOM   3436  C   GLU A 336      41.010  55.350  38.110  1.00  0.00
ATOM   3437  O   GLU A 336      40.640  56.250  38.860  1.00  0.00
ATOM   3438  N   ASP A 337      41.530  54.200  38.550  1.00  0.00
ATOM   3439  H   ASP A 337      42.050  53.650  37.910  1.00  0.00
ATOM   3440  CA  ASP A 337      41.410  53.680  39.920  1.00  0.00
ATOM   3441  CB  ASP A 337      41.490  52.150  39.950  1.00  0.00
ATOM   3442  CG  ASP A 337      41.000  51.560  41.270  1.00  0.00
ATOM   3443  OD1 ASP A 337      41.490  50.460  41.610  1.00  0.00
ATOM   3444  OD2 ASP A 337      40.190  52.220  41.960  1.00  0.00
ATOM   3445  C   ASP A 337      42.360  54.390  40.880  1.00  0.00
ATOM   3446  O   ASP A 337      43.470  54.750  40.510  1.00  0.00
ATOM   3447  N   LEU A 338      41.810  54.490  42.090  1.00  0.00
ATOM   3448  H   LEU A 338      41.020  53.890  42.240  1.00  0.00
ATOM   3449  CA  LEU A 338      42.490  55.150  43.210  1.00  0.00
ATOM   3450  CB  LEU A 338      41.510  55.650  44.280  1.00  0.00
ATOM   3451  CG  LEU A 338      42.140  56.430  45.440  1.00  0.00
ATOM   3452  CD1 LEU A 338      42.710  57.820  45.140  1.00  0.00
ATOM   3453  CD2 LEU A 338      41.090  56.710  46.510  1.00  0.00
ATOM   3454  C   LEU A 338      43.560  54.340  43.950  1.00  0.00
ATOM   3455  O   LEU A 338      43.310  53.180  44.270  1.00  0.00
ATOM   3456  N   PRO A 339      44.770  54.880  44.060  1.00  0.00
ATOM   3457  CA  PRO A 339      45.790  54.160  44.830  1.00  0.00
ATOM   3458  CB  PRO A 339      47.160  54.510  44.230  1.00  0.00
ATOM   3459  CG  PRO A 339      46.880  55.820  43.480  1.00  0.00
ATOM   3460  CD  PRO A 339      45.400  55.820  43.120  1.00  0.00
ATOM   3461  C   PRO A 339      45.750  54.430  46.330  1.00  0.00
ATOM   3462  O   PRO A 339      44.780  54.960  46.880  1.00  0.00
ATOM   3463  N   LEU A 340      46.660  53.820  47.090  1.00  0.00
ATOM   3464  H   LEU A 340      47.180  53.090  46.650  1.00  0.00
ATOM   3465  CA  LEU A 340      46.790  54.080  48.530  1.00  0.00
ATOM   3466  CB  LEU A 340      47.640  53.010  49.230  1.00  0.00
ATOM   3467  CG  LEU A 340      46.980  51.660  49.490  1.00  0.00
ATOM   3468  CD1 LEU A 340      48.030  50.720  50.080  1.00  0.00
ATOM   3469  CD2 LEU A 340      45.890  51.770  50.560  1.00  0.00
ATOM   3470  C   LEU A 340      47.330  55.480  48.830  1.00  0.00
ATOM   3471  O   LEU A 340      48.430  55.840  48.430  1.00  0.00
ATOM   3472  N   ASN A 341      46.380  56.410  48.980  1.00  0.00
ATOM   3473  H   ASN A 341      45.400  56.220  48.900  1.00  0.00
ATOM   3474  CA  ASN A 341      46.710  57.800  49.320  1.00  0.00
ATOM   3475  CB  ASN A 341      46.290  58.610  48.090  1.00  0.00
ATOM   3476  CG  ASN A 341      46.970  59.980  47.980  1.00  0.00
ATOM   3477  OD1 ASN A 341      46.510  61.000  48.490  1.00  0.00
ATOM   3478  ND2 ASN A 341      48.200  59.860  47.480  1.00  0.00
ATOM   3479 1HD2 ASN A 341      48.580  58.950  47.350  1.00  0.00
ATOM   3480 2HD2 ASN A 341      48.700  60.660  47.140  1.00  0.00
ATOM   3481  C   ASN A 341      46.060  58.290  50.610  1.00  0.00
ATOM   3482  O   ASN A 341      44.830  58.330  50.720  1.00  0.00
ATOM   3483  N   LEU A 342      46.870  58.930  51.440  1.00  0.00
ATOM   3484  H   LEU A 342      47.870  58.960  51.380  1.00  0.00
ATOM   3485  CA  LEU A 342      46.380  59.790  52.530  1.00  0.00
ATOM   3486  CB  LEU A 342      47.450  60.000  53.610  1.00  0.00
ATOM   3487  CG  LEU A 342      46.820  60.480  54.920  1.00  0.00
ATOM   3488  CD1 LEU A 342      47.060  59.510  56.070  1.00  0.00
ATOM   3489  CD2 LEU A 342      47.130  61.950  55.220  1.00  0.00
ATOM   3490  C   LEU A 342      45.800  61.100  51.970  1.00  0.00
ATOM   3491  O   LEU A 342      46.530  62.020  51.630  1.00  0.00
ATOM   3492  N   SER A 343      44.490  61.090  51.750  1.00  0.00
ATOM   3493  H   SER A 343      44.140  60.180  51.580  1.00  0.00
ATOM   3494  CA  SER A 343      43.630  62.200  51.310  1.00  0.00
ATOM   3495  CB  SER A 343      42.920  62.780  52.540  1.00  0.00
ATOM   3496  OG  SER A 343      43.920  63.170  53.490  1.00  0.00
ATOM   3497  HG  SER A 343      43.460  62.880  54.330  1.00  0.00
ATOM   3498  C   SER A 343      44.220  63.340  50.480  1.00  0.00
ATOM   3499  O   SER A 343      44.310  64.480  50.930  1.00  0.00
ATOM   3500  N   ARG A 344      44.550  62.940  49.250  1.00  0.00
ATOM   3501  H   ARG A 344      44.510  61.950  49.120  1.00  0.00
ATOM   3502  CA  ARG A 344      45.300  63.720  48.250  1.00  0.00
ATOM   3503  CB  ARG A 344      44.480  64.850  47.630  1.00  0.00
ATOM   3504  CG  ARG A 344      43.350  64.460  46.680  1.00  0.00
ATOM   3505  CD  ARG A 344      42.290  65.510  46.340  1.00  0.00
ATOM   3506  NE  ARG A 344      41.060  64.860  45.870  1.00  0.00
ATOM   3507  HE  ARG A 344      41.020  64.540  44.930  1.00  0.00
ATOM   3508  CZ  ARG A 344      39.900  64.830  46.550  1.00  0.00
ATOM   3509  NH1 ARG A 344      39.720  65.440  47.720  1.00  0.00
ATOM   3510 1HH1 ARG A 344      40.450  65.870  48.260  1.00  0.00
ATOM   3511 2HH1 ARG A 344      38.830  65.360  48.170  1.00  0.00
ATOM   3512  NH2 ARG A 344      38.990  63.910  46.190  1.00  0.00
ATOM   3513 1HH2 ARG A 344      39.050  63.320  45.390  1.00  0.00
ATOM   3514 2HH2 ARG A 344      38.190  63.790  46.770  1.00  0.00
ATOM   3515  C   ARG A 344      46.730  64.210  48.460  1.00  0.00
ATOM   3516  O   ARG A 344      47.310  64.760  47.520  1.00  0.00
ATOM   3517  N   GLU A 345      47.380  63.500  49.380  1.00  0.00
ATOM   3518  H   GLU A 345      46.980  62.630  49.650  1.00  0.00
ATOM   3519  CA  GLU A 345      48.680  63.920  49.910  1.00  0.00
ATOM   3520  CB  GLU A 345      48.580  64.260  51.400  1.00  0.00
ATOM   3521  CG  GLU A 345      47.980  65.650  51.630  1.00  0.00
ATOM   3522  CD  GLU A 345      48.900  66.790  51.180  1.00  0.00
ATOM   3523  OE1 GLU A 345      48.550  67.340  50.110  1.00  0.00
ATOM   3524  OE2 GLU A 345      49.930  67.000  51.850  1.00  0.00
ATOM   3525  C   GLU A 345      49.740  62.870  49.550  1.00  0.00
ATOM   3526  O   GLU A 345      50.330  62.980  48.480  1.00  0.00
ATOM   3527  N   MET A 346      49.770  61.800  50.340  1.00  0.00
ATOM   3528  H   MET A 346      49.030  61.570  50.970  1.00  0.00
ATOM   3529  CA  MET A 346      50.920  60.880  50.420  1.00  0.00
ATOM   3530  CB  MET A 346      51.190  60.650  51.910  1.00  0.00
ATOM   3531  CG  MET A 346      51.680  61.940  52.560  1.00  0.00
ATOM   3532  SD  MET A 346      52.440  61.940  54.220  1.00  0.00
ATOM   3533  CE  MET A 346      51.050  62.020  55.330  1.00  0.00
ATOM   3534  C   MET A 346      50.640  59.540  49.740  1.00  0.00
ATOM   3535  O   MET A 346      49.580  58.950  49.930  1.00  0.00
ATOM   3536  N   LEU A 347      51.530  59.180  48.820  1.00  0.00
ATOM   3537  H   LEU A 347      52.450  59.560  48.900  1.00  0.00
ATOM   3538  CA  LEU A 347      51.400  57.980  47.980  1.00  0.00
ATOM   3539  CB  LEU A 347      51.570  58.320  46.500  1.00  0.00
ATOM   3540  CG  LEU A 347      51.000  57.310  45.500  1.00  0.00
ATOM   3541  CD1 LEU A 347      49.530  57.030  45.830  1.00  0.00
ATOM   3542  CD2 LEU A 347      51.270  57.710  44.050  1.00  0.00
ATOM   3543  C   LEU A 347      52.380  56.890  48.410  1.00  0.00
ATOM   3544  O   LEU A 347      53.580  57.070  48.210  1.00  0.00
ATOM   3545  N   GLN A 348      51.940  55.950  49.250  1.00  0.00
ATOM   3546  H   GLN A 348      51.070  56.030  49.720  1.00  0.00
ATOM   3547  CA  GLN A 348      52.690  54.730  49.580  1.00  0.00
ATOM   3548  CB  GLN A 348      53.050  54.740  51.070  1.00  0.00
ATOM   3549  CG  GLN A 348      54.050  55.790  51.560  1.00  0.00
ATOM   3550  CD  GLN A 348      53.380  57.100  51.990  1.00  0.00
ATOM   3551  OE1 GLN A 348      52.900  57.300  53.110  1.00  0.00
ATOM   3552  NE2 GLN A 348      53.330  58.030  51.040  1.00  0.00
ATOM   3553 1HE2 GLN A 348      53.890  57.910  50.220  1.00  0.00
ATOM   3554 2HE2 GLN A 348      52.680  58.770  51.190  1.00  0.00
ATOM   3555  C   GLN A 348      51.940  53.480  49.100  1.00  0.00
ATOM   3556  O   GLN A 348      51.170  52.900  49.870  1.00  0.00
ATOM   3557  N   GLN A 349      52.550  52.920  48.060  1.00  0.00
ATOM   3558  H   GLN A 349      53.450  53.220  47.750  1.00  0.00
ATOM   3559  CA  GLN A 349      52.060  51.710  47.370  1.00  0.00
ATOM   3560  CB  GLN A 349      50.660  51.900  46.780  1.00  0.00
ATOM   3561  CG  GLN A 349      50.040  51.050  45.670  1.00  0.00
ATOM   3562  CD  GLN A 349      48.540  50.820  45.880  1.00  0.00
ATOM   3563  OE1 GLN A 349      47.790  51.350  45.070  1.00  0.00
ATOM   3564  NE2 GLN A 349      48.140  49.820  46.660  1.00  0.00
ATOM   3565 1HE2 GLN A 349      48.810  49.270  47.150  1.00  0.00
ATOM   3566 2HE2 GLN A 349      47.190  49.490  46.680  1.00  0.00
ATOM   3567  C   GLN A 349      52.910  51.260  46.190  1.00  0.00
ATOM   3568  O   GLN A 349      53.420  52.000  45.340  1.00  0.00
ATOM   3569  N   ASN A 350      52.880  49.940  46.110  1.00  0.00
ATOM   3570  H   ASN A 350      52.130  49.410  46.530  1.00  0.00
ATOM   3571  CA  ASN A 350      53.580  49.170  45.070  1.00  0.00
ATOM   3572  CB  ASN A 350      53.660  47.700  45.490  1.00  0.00
ATOM   3573  CG  ASN A 350      54.690  47.490  46.600  1.00  0.00
ATOM   3574  OD1 ASN A 350      55.220  48.380  47.260  1.00  0.00
ATOM   3575  ND2 ASN A 350      54.920  46.210  46.890  1.00  0.00
ATOM   3576 1HD2 ASN A 350      54.490  45.500  46.340  1.00  0.00
ATOM   3577 2HD2 ASN A 350      55.310  45.970  47.780  1.00  0.00
ATOM   3578  C   ASN A 350      53.150  49.110  43.610  1.00  0.00
ATOM   3579  O   ASN A 350      53.960  49.330  42.700  1.00  0.00
ATOM   3580  N   LYS A 351      51.870  48.840  43.370  1.00  0.00
ATOM   3581  H   LYS A 351      51.320  48.620  44.180  1.00  0.00
ATOM   3582  CA  LYS A 351      51.110  48.770  42.120  1.00  0.00
ATOM   3583  CB  LYS A 351      49.610  48.950  42.340  1.00  0.00
ATOM   3584  CG  LYS A 351      49.030  47.920  43.310  1.00  0.00
ATOM   3585  CD  LYS A 351      47.580  48.240  43.670  1.00  0.00
ATOM   3586  CE  LYS A 351      46.890  47.070  44.370  1.00  0.00
ATOM   3587  NZ  LYS A 351      45.470  47.320  44.640  1.00  0.00
ATOM   3588  HZ1 LYS A 351      45.330  48.090  45.260  1.00  0.00
ATOM   3589  HZ2 LYS A 351      45.050  47.550  43.760  1.00  0.00
ATOM   3590  HZ3 LYS A 351      44.940  46.570  45.030  1.00  0.00
ATOM   3591  C   LYS A 351      51.610  49.820  41.130  1.00  0.00
ATOM   3592  O   LYS A 351      51.710  49.540  39.930  1.00  0.00
ATOM   3593  N   ILE A 352      51.780  51.050  41.600  1.00  0.00
ATOM   3594  H   ILE A 352      51.530  51.130  42.570  1.00  0.00
ATOM   3595  CA  ILE A 352      52.320  52.190  40.840  1.00  0.00
ATOM   3596  CB  ILE A 352      51.680  53.570  41.050  1.00  0.00
ATOM   3597  CG1 ILE A 352      50.680  53.540  42.210  1.00  0.00
ATOM   3598  CG2 ILE A 352      50.980  53.930  39.750  1.00  0.00
ATOM   3599  CD  ILE A 352      51.240  53.850  43.590  1.00  0.00
ATOM   3600  C   ILE A 352      53.840  52.330  40.910  1.00  0.00
ATOM   3601  O   ILE A 352      54.490  51.540  40.230  1.00  0.00
ATOM   3602  N   MET A 353      54.340  52.970  41.960  1.00  0.00
ATOM   3603  H   MET A 353      53.750  53.290  42.700  1.00  0.00
ATOM   3604  CA  MET A 353      55.740  53.390  42.170  1.00  0.00
ATOM   3605  CB  MET A 353      55.860  54.150  43.490  1.00  0.00
ATOM   3606  CG  MET A 353      54.930  55.370  43.460  1.00  0.00
ATOM   3607  SD  MET A 353      54.930  56.130  45.130  1.00  0.00
ATOM   3608  CE  MET A 353      54.870  57.790  44.490  1.00  0.00
ATOM   3609  C   MET A 353      56.740  52.230  42.160  1.00  0.00
ATOM   3610  O   MET A 353      57.750  52.410  41.490  1.00  0.00
ATOM   3611  N   LYS A 354      56.340  51.100  42.740  1.00  0.00
ATOM   3612  H   LYS A 354      55.520  50.960  43.290  1.00  0.00
ATOM   3613  CA  LYS A 354      57.340  50.020  42.650  1.00  0.00
ATOM   3614  CB  LYS A 354      57.060  48.890  43.640  1.00  0.00
ATOM   3615  CG  LYS A 354      58.260  47.940  43.600  1.00  0.00
ATOM   3616  CD  LYS A 354      57.880  46.840  44.590  1.00  0.00
ATOM   3617  CE  LYS A 354      59.140  45.980  44.700  1.00  0.00
ATOM   3618  NZ  LYS A 354      59.020  44.830  45.600  1.00  0.00
ATOM   3619  HZ1 LYS A 354      58.230  44.260  45.380  1.00  0.00
ATOM   3620  HZ2 LYS A 354      59.770  44.190  45.440  1.00  0.00
ATOM   3621  HZ3 LYS A 354      59.050  45.100  46.560  1.00  0.00
ATOM   3622  C   LYS A 354      57.490  49.470  41.230  1.00  0.00
ATOM   3623  O   LYS A 354      58.620  49.480  40.720  1.00  0.00
ATOM   3624  N   VAL A 355      56.370  49.410  40.520  1.00  0.00
ATOM   3625  H   VAL A 355      55.550  49.780  40.960  1.00  0.00
ATOM   3626  CA  VAL A 355      56.470  48.850  39.160  1.00  0.00
ATOM   3627  CB  VAL A 355      55.080  48.560  38.590  1.00  0.00
ATOM   3628  CG1 VAL A 355      55.120  47.950  37.180  1.00  0.00
ATOM   3629  CG2 VAL A 355      54.250  47.560  39.390  1.00  0.00
ATOM   3630  C   VAL A 355      57.220  49.820  38.250  1.00  0.00
ATOM   3631  O   VAL A 355      58.100  49.350  37.530  1.00  0.00
ATOM   3632  N   ILE A 356      56.920  51.110  38.300  1.00  0.00
ATOM   3633  H   ILE A 356      56.260  51.380  39.000  1.00  0.00
ATOM   3634  CA  ILE A 356      57.650  52.240  37.700  1.00  0.00
ATOM   3635  CB  ILE A 356      56.870  53.530  37.980  1.00  0.00
ATOM   3636  CG1 ILE A 356      55.420  53.490  37.490  1.00  0.00
ATOM   3637  CG2 ILE A 356      57.550  54.750  37.360  1.00  0.00
ATOM   3638  CD  ILE A 356      54.650  54.480  38.360  1.00  0.00
ATOM   3639  C   ILE A 356      59.130  52.190  38.100  1.00  0.00
ATOM   3640  O   ILE A 356      59.910  51.790  37.250  1.00  0.00
ATOM   3641  N   ARG A 357      59.460  52.220  39.390  1.00  0.00
ATOM   3642  H   ARG A 357      58.770  52.020  40.090  1.00  0.00
ATOM   3643  CA  ARG A 357      60.810  52.260  39.970  1.00  0.00
ATOM   3644  CB  ARG A 357      60.870  52.280  41.500  1.00  0.00
ATOM   3645  CG  ARG A 357      62.120  52.950  42.060  1.00  0.00
ATOM   3646  CD  ARG A 357      62.290  52.900  43.580  1.00  0.00
ATOM   3647  NE  ARG A 357      63.610  53.420  43.950  1.00  0.00
ATOM   3648  HE  ARG A 357      64.380  52.910  43.570  1.00  0.00
ATOM   3649  CZ  ARG A 357      63.900  54.450  44.760  1.00  0.00
ATOM   3650  NH1 ARG A 357      62.880  55.020  45.420  1.00  0.00
ATOM   3651 1HH1 ARG A 357      61.910  54.800  45.280  1.00  0.00
ATOM   3652 2HH1 ARG A 357      63.050  55.770  46.060  1.00  0.00
ATOM   3653  NH2 ARG A 357      65.180  54.610  45.110  1.00  0.00
ATOM   3654 1HH2 ARG A 357      65.910  54.070  44.710  1.00  0.00
ATOM   3655 2HH2 ARG A 357      65.400  55.260  45.840  1.00  0.00
ATOM   3656  C   ARG A 357      61.680  51.110  39.470  1.00  0.00
ATOM   3657  O   ARG A 357      62.840  51.400  39.180  1.00  0.00
ATOM   3658  N   LYS A 358      61.100  49.950  39.210  1.00  0.00
ATOM   3659  H   LYS A 358      60.180  49.760  39.560  1.00  0.00
ATOM   3660  CA  LYS A 358      61.920  48.920  38.550  1.00  0.00
ATOM   3661  CB  LYS A 358      62.000  47.680  39.450  1.00  0.00
ATOM   3662  CG  LYS A 358      62.760  47.980  40.750  1.00  0.00
ATOM   3663  CD  LYS A 358      64.170  47.960  40.170  1.00  0.00
ATOM   3664  CE  LYS A 358      65.240  47.880  41.260  1.00  0.00
ATOM   3665  NZ  LYS A 358      66.590  47.970  40.700  1.00  0.00
ATOM   3666  HZ1 LYS A 358      67.300  47.810  41.380  1.00  0.00
ATOM   3667  HZ2 LYS A 358      66.700  47.300  39.970  1.00  0.00
ATOM   3668  HZ3 LYS A 358      66.750  48.890  40.340  1.00  0.00
ATOM   3669  C   LYS A 358      61.620  48.670  37.070  1.00  0.00
ATOM   3670  O   LYS A 358      62.260  49.220  36.170  1.00  0.00
ATOM   3671  N   ASN A 359      60.490  48.000  36.920  1.00  0.00
ATOM   3672  H   ASN A 359      59.750  48.220  37.560  1.00  0.00
ATOM   3673  CA  ASN A 359      60.080  47.570  35.570  1.00  0.00
ATOM   3674  CB  ASN A 359      58.740  46.840  35.730  1.00  0.00
ATOM   3675  CG  ASN A 359      58.260  45.880  34.640  1.00  0.00
ATOM   3676  OD1 ASN A 359      58.910  45.720  33.610  1.00  0.00
ATOM   3677  ND2 ASN A 359      57.020  45.420  34.700  1.00  0.00
ATOM   3678 1HD2 ASN A 359      56.410  45.700  35.450  1.00  0.00
ATOM   3679 2HD2 ASN A 359      56.750  44.790  33.970  1.00  0.00
ATOM   3680  C   ASN A 359      59.890  48.650  34.510  1.00  0.00
ATOM   3681  O   ASN A 359      60.440  48.480  33.420  1.00  0.00
ATOM   3682  N   ILE A 360      59.370  49.820  34.870  1.00  0.00
ATOM   3683  H   ILE A 360      59.050  49.940  35.810  1.00  0.00
ATOM   3684  CA  ILE A 360      59.280  51.010  34.020  1.00  0.00
ATOM   3685  CB  ILE A 360      58.260  52.050  34.500  1.00  0.00
ATOM   3686  CG1 ILE A 360      56.820  51.750  34.070  1.00  0.00
ATOM   3687  CG2 ILE A 360      58.450  53.440  33.880  1.00  0.00
ATOM   3688  CD  ILE A 360      55.930  50.740  34.780  1.00  0.00
ATOM   3689  C   ILE A 360      60.690  51.540  33.750  1.00  0.00
ATOM   3690  O   ILE A 360      60.990  51.880  32.610  1.00  0.00
ATOM   3691  N   VAL A 361      61.560  51.610  34.750  1.00  0.00
ATOM   3692  H   VAL A 361      61.170  51.450  35.660  1.00  0.00
ATOM   3693  CA  VAL A 361      62.960  52.020  34.580  1.00  0.00
ATOM   3694  CB  VAL A 361      63.460  52.190  36.020  1.00  0.00
ATOM   3695  CG1 VAL A 361      64.970  52.210  36.250  1.00  0.00
ATOM   3696  CG2 VAL A 361      62.920  53.500  36.600  1.00  0.00
ATOM   3697  C   VAL A 361      63.740  51.210  33.550  1.00  0.00
ATOM   3698  O   VAL A 361      64.500  51.820  32.790  1.00  0.00
ATOM   3699  N   LYS A 362      63.640  49.880  33.640  1.00  0.00
ATOM   3700  H   LYS A 362      63.000  49.510  34.310  1.00  0.00
ATOM   3701  CA  LYS A 362      64.100  48.910  32.640  1.00  0.00
ATOM   3702  CB  LYS A 362      63.630  47.580  33.240  1.00  0.00
ATOM   3703  CG  LYS A 362      64.250  46.440  32.420  1.00  0.00
ATOM   3704  CD  LYS A 362      63.400  45.180  32.580  1.00  0.00
ATOM   3705  CE  LYS A 362      62.020  45.300  31.940  1.00  0.00
ATOM   3706  NZ  LYS A 362      61.270  44.030  31.960  1.00  0.00
ATOM   3707  HZ1 LYS A 362      61.900  43.350  31.590  1.00  0.00
ATOM   3708  HZ2 LYS A 362      60.960  43.770  32.880  1.00  0.00
ATOM   3709  HZ3 LYS A 362      60.570  44.040  31.240  1.00  0.00
ATOM   3710  C   LYS A 362      63.490  49.320  31.300  1.00  0.00
ATOM   3711  O   LYS A 362      64.250  49.360  30.330  1.00  0.00
ATOM   3712  N   LYS A 363      62.180  49.530  31.290  1.00  0.00
ATOM   3713  H   LYS A 363      61.640  49.500  32.130  1.00  0.00
ATOM   3714  CA  LYS A 363      61.510  50.020  30.080  1.00  0.00
ATOM   3715  CB  LYS A 363      59.990  50.160  30.240  1.00  0.00
ATOM   3716  CG  LYS A 363      59.340  48.830  30.610  1.00  0.00
ATOM   3717  CD  LYS A 363      57.840  49.010  30.870  1.00  0.00
ATOM   3718  CE  LYS A 363      57.210  47.710  31.350  1.00  0.00
ATOM   3719  NZ  LYS A 363      57.020  46.840  30.180  1.00  0.00
ATOM   3720  HZ1 LYS A 363      56.120  47.170  29.880  1.00  0.00
ATOM   3721  HZ2 LYS A 363      57.730  46.860  29.480  1.00  0.00
ATOM   3722  HZ3 LYS A 363      56.960  45.950  30.640  1.00  0.00
ATOM   3723  C   LYS A 363      62.150  51.270  29.480  1.00  0.00
ATOM   3724  O   LYS A 363      62.140  51.440  28.260  1.00  0.00
ATOM   3725  N   LEU A 364      62.590  52.200  30.320  1.00  0.00
ATOM   3726  H   LEU A 364      62.370  52.070  31.280  1.00  0.00
ATOM   3727  CA  LEU A 364      63.270  53.450  29.950  1.00  0.00
ATOM   3728  CB  LEU A 364      63.230  54.470  31.090  1.00  0.00
ATOM   3729  CG  LEU A 364      61.820  54.940  31.450  1.00  0.00
ATOM   3730  CD1 LEU A 364      61.930  55.420  32.900  1.00  0.00
ATOM   3731  CD2 LEU A 364      61.320  55.990  30.450  1.00  0.00
ATOM   3732  C   LEU A 364      64.700  53.230  29.450  1.00  0.00
ATOM   3733  O   LEU A 364      65.150  54.000  28.600  1.00  0.00
ATOM   3734  N   ILE A 365      65.380  52.290  30.090  1.00  0.00
ATOM   3735  H   ILE A 365      64.970  51.830  30.880  1.00  0.00
ATOM   3736  CA  ILE A 365      66.650  51.720  29.610  1.00  0.00
ATOM   3737  CB  ILE A 365      67.290  50.860  30.700  1.00  0.00
ATOM   3738  CG1 ILE A 365      67.940  51.940  31.570  1.00  0.00
ATOM   3739  CG2 ILE A 365      68.300  49.780  30.310  1.00  0.00
ATOM   3740  CD  ILE A 365      68.570  51.650  32.940  1.00  0.00
ATOM   3741  C   ILE A 365      66.590  51.010  28.260  1.00  0.00
ATOM   3742  O   ILE A 365      67.410  51.140  27.350  1.00  0.00
ATOM   3743  N   GLU A 366      65.590  50.150  28.040  1.00  0.00
ATOM   3744  H   GLU A 366      65.370  49.600  28.840  1.00  0.00
ATOM   3745  CA  GLU A 366      65.330  49.520  26.740  1.00  0.00
ATOM   3746  CB  GLU A 366      64.230  48.460  26.760  1.00  0.00
ATOM   3747  CG  GLU A 366      64.560  47.360  27.760  1.00  0.00
ATOM   3748  CD  GLU A 366      63.580  46.210  28.010  1.00  0.00
ATOM   3749  OE1 GLU A 366      62.550  46.440  28.670  1.00  0.00
ATOM   3750  OE2 GLU A 366      63.940  45.080  27.600  1.00  0.00
ATOM   3751  C   GLU A 366      65.100  50.550  25.640  1.00  0.00
ATOM   3752  O   GLU A 366      65.860  50.580  24.680  1.00  0.00
ATOM   3753  N   ALA A 367      64.310  51.590  25.910  1.00  0.00
ATOM   3754  H   ALA A 367      63.840  51.680  26.780  1.00  0.00
ATOM   3755  CA  ALA A 367      64.280  52.850  25.140  1.00  0.00
ATOM   3756  CB  ALA A 367      63.410  53.790  25.960  1.00  0.00
ATOM   3757  C   ALA A 367      65.600  53.600  24.940  1.00  0.00
ATOM   3758  O   ALA A 367      65.850  54.100  23.840  1.00  0.00
ATOM   3759  N   PHE A 368      66.410  53.660  25.990  1.00  0.00
ATOM   3760  H   PHE A 368      66.200  53.190  26.850  1.00  0.00
ATOM   3761  CA  PHE A 368      67.740  54.290  25.930  1.00  0.00
ATOM   3762  CB  PHE A 368      68.510  54.470  27.240  1.00  0.00
ATOM   3763  CG  PHE A 368      67.970  55.670  28.030  1.00  0.00
ATOM   3764  CD1 PHE A 368      67.860  55.440  29.400  1.00  0.00
ATOM   3765  HD1 PHE A 368      68.310  54.570  29.880  1.00  0.00
ATOM   3766  CD2 PHE A 368      67.690  56.890  27.430  1.00  0.00
ATOM   3767  HD2 PHE A 368      67.800  57.060  26.360  1.00  0.00
ATOM   3768  CE1 PHE A 368      67.370  56.430  30.250  1.00  0.00
ATOM   3769  HE1 PHE A 368      67.200  56.300  31.310  1.00  0.00
ATOM   3770  CE2 PHE A 368      67.230  57.900  28.270  1.00  0.00
ATOM   3771  HE2 PHE A 368      67.160  58.910  27.890  1.00  0.00
ATOM   3772  CZ  PHE A 368      67.060  57.630  29.630  1.00  0.00
ATOM   3773  HZ  PHE A 368      66.390  58.290  30.190  1.00  0.00
ATOM   3774  C   PHE A 368      68.610  53.550  24.930  1.00  0.00
ATOM   3775  O   PHE A 368      69.410  54.190  24.240  1.00  0.00
ATOM   3776  N   ASN A 369      68.550  52.220  24.930  1.00  0.00
ATOM   3777  H   ASN A 369      68.100  51.660  25.620  1.00  0.00
ATOM   3778  CA  ASN A 369      69.160  51.300  23.960  1.00  0.00
ATOM   3779  CB  ASN A 369      69.020  49.870  24.490  1.00  0.00
ATOM   3780  CG  ASN A 369      69.860  48.820  23.770  1.00  0.00
ATOM   3781  OD1 ASN A 369      70.940  49.120  23.260  1.00  0.00
ATOM   3782  ND2 ASN A 369      69.280  47.630  23.590  1.00  0.00
ATOM   3783 1HD2 ASN A 369      68.330  47.450  23.810  1.00  0.00
ATOM   3784 2HD2 ASN A 369      69.850  46.950  23.130  1.00  0.00
ATOM   3785  C   ASN A 369      68.710  51.410  22.500  1.00  0.00
ATOM   3786  O   ASN A 369      69.420  51.250  21.510  1.00  0.00
ATOM   3787  N   GLU A 370      67.390  51.500  22.380  1.00  0.00
ATOM   3788  H   GLU A 370      66.800  51.280  23.160  1.00  0.00
ATOM   3789  CA  GLU A 370      66.670  51.910  21.160  1.00  0.00
ATOM   3790  CB  GLU A 370      65.200  52.300  21.370  1.00  0.00
ATOM   3791  CG  GLU A 370      64.300  51.120  21.740  1.00  0.00
ATOM   3792  CD  GLU A 370      62.840  51.490  22.050  1.00  0.00
ATOM   3793  OE1 GLU A 370      62.270  52.330  21.320  1.00  0.00
ATOM   3794  OE2 GLU A 370      62.260  50.830  22.940  1.00  0.00
ATOM   3795  C   GLU A 370      67.340  53.060  20.400  1.00  0.00
ATOM   3796  O   GLU A 370      67.790  52.910  19.270  1.00  0.00
ATOM   3797  N   ILE A 371      67.560  54.150  21.140  1.00  0.00
ATOM   3798  H   ILE A 371      67.250  54.190  22.090  1.00  0.00
ATOM   3799  CA  ILE A 371      68.110  55.340  20.490  1.00  0.00
ATOM   3800  CB  ILE A 371      67.650  56.660  21.100  1.00  0.00
ATOM   3801  CG1 ILE A 371      67.920  56.740  22.600  1.00  0.00
ATOM   3802  CG2 ILE A 371      66.190  56.890  20.680  1.00  0.00
ATOM   3803  CD  ILE A 371      69.310  57.270  22.970  1.00  0.00
ATOM   3804  C   ILE A 371      69.630  55.280  20.270  1.00  0.00
ATOM   3805  O   ILE A 371      70.230  55.900  19.400  1.00  0.00
ATOM   3806  N   ALA A 372      70.280  54.410  21.040  1.00  0.00
ATOM   3807  H   ALA A 372      69.940  54.050  21.910  1.00  0.00
ATOM   3808  CA  ALA A 372      71.720  54.140  20.930  1.00  0.00
ATOM   3809  CB  ALA A 372      72.120  53.010  21.890  1.00  0.00
ATOM   3810  C   ALA A 372      72.180  53.800  19.510  1.00  0.00
ATOM   3811  O   ALA A 372      73.350  54.030  19.240  1.00  0.00
ATOM   3812  N   GLU A 373      71.300  53.160  18.740  1.00  0.00
ATOM   3813  H   GLU A 373      70.580  52.570  19.100  1.00  0.00
ATOM   3814  CA  GLU A 373      71.490  52.930  17.300  1.00  0.00
ATOM   3815  CB  GLU A 373      70.290  52.180  16.710  1.00  0.00
ATOM   3816  CG  GLU A 373      70.280  50.700  17.100  1.00  0.00
ATOM   3817  CD  GLU A 373      71.260  49.890  16.240  1.00  0.00
ATOM   3818  OE1 GLU A 373      72.190  49.330  16.840  1.00  0.00
ATOM   3819  OE2 GLU A 373      71.140  49.840  15.000  1.00  0.00
ATOM   3820  C   GLU A 373      71.700  54.190  16.460  1.00  0.00
ATOM   3821  O   GLU A 373      72.370  54.260  15.440  1.00  0.00
ATOM   3822  N   ASP A 374      70.860  55.160  16.820  1.00  0.00
ATOM   3823  H   ASP A 374      70.160  55.080  17.530  1.00  0.00
ATOM   3824  CA  ASP A 374      70.810  56.490  16.190  1.00  0.00
ATOM   3825  CB  ASP A 374      69.440  57.020  16.620  1.00  0.00
ATOM   3826  CG  ASP A 374      69.230  58.420  16.030  1.00  0.00
ATOM   3827  OD1 ASP A 374      69.960  59.330  16.450  1.00  0.00
ATOM   3828  OD2 ASP A 374      68.380  58.560  15.130  1.00  0.00
ATOM   3829  C   ASP A 374      71.970  57.320  16.720  1.00  0.00
ATOM   3830  O   ASP A 374      72.180  57.420  17.930  1.00  0.00
ATOM   3831  N   SER A 375      72.950  57.570  15.850  1.00  0.00
ATOM   3832  H   SER A 375      72.630  57.320  14.930  1.00  0.00
ATOM   3833  CA  SER A 375      74.230  58.270  16.000  1.00  0.00
ATOM   3834  CB  SER A 375      74.870  58.350  14.620  1.00  0.00
ATOM   3835  OG  SER A 375      75.920  57.380  14.500  1.00  0.00
ATOM   3836  HG  SER A 375      76.140  57.180  13.550  1.00  0.00
ATOM   3837  C   SER A 375      74.140  59.580  16.790  1.00  0.00
ATOM   3838  O   SER A 375      74.920  59.740  17.730  1.00  0.00
ATOM   3839  N   GLU A 376      73.040  60.270  16.520  1.00  0.00
ATOM   3840  H   GLU A 376      72.460  60.000  15.750  1.00  0.00
ATOM   3841  CA  GLU A 376      72.740  61.580  17.130  1.00  0.00
ATOM   3842  CB  GLU A 376      71.780  62.340  16.220  1.00  0.00
ATOM   3843  CG  GLU A 376      72.300  62.580  14.800  1.00  0.00
ATOM   3844  CD  GLU A 376      71.240  63.210  13.900  1.00  0.00
ATOM   3845  OE1 GLU A 376      70.690  62.510  13.020  1.00  0.00
ATOM   3846  OE2 GLU A 376      71.150  64.450  14.040  1.00  0.00
ATOM   3847  C   GLU A 376      72.030  61.440  18.480  1.00  0.00
ATOM   3848  O   GLU A 376      71.980  62.330  19.330  1.00  0.00
ATOM   3849  N   GLN A 377      71.250  60.370  18.590  1.00  0.00
ATOM   3850  H   GLN A 377      70.920  59.920  17.760  1.00  0.00
ATOM   3851  CA  GLN A 377      70.450  60.100  19.790  1.00  0.00
ATOM   3852  CB  GLN A 377      69.060  59.520  19.560  1.00  0.00
ATOM   3853  CG  GLN A 377      67.860  60.410  19.910  1.00  0.00
ATOM   3854  CD  GLN A 377      67.650  61.640  19.030  1.00  0.00
ATOM   3855  OE1 GLN A 377      67.110  62.660  19.450  1.00  0.00
ATOM   3856  NE2 GLN A 377      67.950  61.560  17.730  1.00  0.00
ATOM   3857 1HE2 GLN A 377      68.180  60.710  17.270  1.00  0.00
ATOM   3858 2HE2 GLN A 377      67.900  62.380  17.150  1.00  0.00
ATOM   3859  C   GLN A 377      71.290  59.430  20.880  1.00  0.00
ATOM   3860  O   GLN A 377      71.480  60.000  21.950  1.00  0.00
ATOM   3861  N   PHE A 378      72.150  58.560  20.360  1.00  0.00
ATOM   3862  H   PHE A 378      71.940  58.100  19.490  1.00  0.00
ATOM   3863  CA  PHE A 378      73.340  58.040  21.050  1.00  0.00
ATOM   3864  CB  PHE A 378      74.170  57.030  20.250  1.00  0.00
ATOM   3865  CG  PHE A 378      75.430  56.670  21.030  1.00  0.00
ATOM   3866  CD1 PHE A 378      76.680  57.030  20.530  1.00  0.00
ATOM   3867  HD1 PHE A 378      76.770  57.540  19.570  1.00  0.00
ATOM   3868  CD2 PHE A 378      75.330  56.000  22.240  1.00  0.00
ATOM   3869  HD2 PHE A 378      74.380  55.790  22.740  1.00  0.00
ATOM   3870  CE1 PHE A 378      77.770  56.660  21.300  1.00  0.00
ATOM   3871  HE1 PHE A 378      78.760  56.840  20.890  1.00  0.00
ATOM   3872  CE2 PHE A 378      76.450  55.650  22.980  1.00  0.00
ATOM   3873  HE2 PHE A 378      76.370  55.090  23.910  1.00  0.00
ATOM   3874  CZ  PHE A 378      77.720  55.960  22.500  1.00  0.00
ATOM   3875  HZ  PHE A 378      78.670  55.790  23.010  1.00  0.00
ATOM   3876  C   PHE A 378      74.120  59.180  21.700  1.00  0.00
ATOM   3877  O   PHE A 378      74.080  59.300  22.920  1.00  0.00
ATOM   3878  N   GLU A 379      74.750  59.990  20.840  1.00  0.00
ATOM   3879  H   GLU A 379      74.670  59.770  19.870  1.00  0.00
ATOM   3880  CA  GLU A 379      75.530  61.170  21.220  1.00  0.00
ATOM   3881  CB  GLU A 379      75.630  61.950  19.900  1.00  0.00
ATOM   3882  CG  GLU A 379      76.690  63.060  19.920  1.00  0.00
ATOM   3883  CD  GLU A 379      76.580  64.250  20.870  1.00  0.00
ATOM   3884  OE1 GLU A 379      75.510  64.880  21.010  1.00  0.00
ATOM   3885  OE2 GLU A 379      77.560  64.510  21.590  1.00  0.00
ATOM   3886  C   GLU A 379      74.930  62.080  22.290  1.00  0.00
ATOM   3887  O   GLU A 379      75.540  62.200  23.350  1.00  0.00
ATOM   3888  N   LYS A 380      73.630  62.300  22.090  1.00  0.00
ATOM   3889  H   LYS A 380      73.070  61.820  21.420  1.00  0.00
ATOM   3890  CA  LYS A 380      72.970  63.190  23.060  1.00  0.00
ATOM   3891  CB  LYS A 380      71.640  63.660  22.450  1.00  0.00
ATOM   3892  CG  LYS A 380      71.650  64.650  21.290  1.00  0.00
ATOM   3893  CD  LYS A 380      72.510  65.890  21.570  1.00  0.00
ATOM   3894  CE  LYS A 380      72.250  67.020  20.570  1.00  0.00
ATOM   3895  NZ  LYS A 380      73.160  68.140  20.850  1.00  0.00
ATOM   3896  HZ1 LYS A 380      74.070  67.790  20.640  1.00  0.00
ATOM   3897  HZ2 LYS A 380      72.980  68.870  20.190  1.00  0.00
ATOM   3898  HZ3 LYS A 380      73.130  68.610  21.730  1.00  0.00
ATOM   3899  C   LYS A 380      72.850  62.760  24.520  1.00  0.00
ATOM   3900  O   LYS A 380      73.130  63.480  25.480  1.00  0.00
ATOM   3901  N   PHE A 381      72.450  61.490  24.560  1.00  0.00
ATOM   3902  H   PHE A 381      72.330  61.030  23.680  1.00  0.00
ATOM   3903  CA  PHE A 381      72.460  60.620  25.750  1.00  0.00
ATOM   3904  CB  PHE A 381      71.900  59.270  25.310  1.00  0.00
ATOM   3905  CG  PHE A 381      71.870  58.070  26.260  1.00  0.00
ATOM   3906  CD1 PHE A 381      72.730  56.990  26.160  1.00  0.00
ATOM   3907  HD1 PHE A 381      73.450  56.940  25.340  1.00  0.00
ATOM   3908  CD2 PHE A 381      70.890  58.080  27.250  1.00  0.00
ATOM   3909  HD2 PHE A 381      70.070  58.800  27.200  1.00  0.00
ATOM   3910  CE1 PHE A 381      72.780  56.080  27.220  1.00  0.00
ATOM   3911  HE1 PHE A 381      73.610  55.420  27.470  1.00  0.00
ATOM   3912  CE2 PHE A 381      70.870  57.140  28.270  1.00  0.00
ATOM   3913  HE2 PHE A 381      70.240  57.230  29.160  1.00  0.00
ATOM   3914  CZ  PHE A 381      71.800  56.110  28.210  1.00  0.00
ATOM   3915  HZ  PHE A 381      71.890  55.510  29.120  1.00  0.00
ATOM   3916  C   PHE A 381      73.810  60.360  26.410  1.00  0.00
ATOM   3917  O   PHE A 381      73.990  60.540  27.610  1.00  0.00
ATOM   3918  N   TYR A 382      74.740  59.890  25.580  1.00  0.00
ATOM   3919  H   TYR A 382      74.500  59.790  24.610  1.00  0.00
ATOM   3920  CA  TYR A 382      76.150  59.720  25.960  1.00  0.00
ATOM   3921  CB  TYR A 382      76.950  59.350  24.710  1.00  0.00
ATOM   3922  CG  TYR A 382      78.180  58.630  25.270  1.00  0.00
ATOM   3923  CD1 TYR A 382      79.370  59.240  24.910  1.00  0.00
ATOM   3924  HD1 TYR A 382      79.450  60.000  24.130  1.00  0.00
ATOM   3925  CD2 TYR A 382      78.110  57.570  26.170  1.00  0.00
ATOM   3926  HD2 TYR A 382      77.160  57.120  26.440  1.00  0.00
ATOM   3927  CE1 TYR A 382      80.520  58.880  25.600  1.00  0.00
ATOM   3928  HE1 TYR A 382      81.390  59.540  25.590  1.00  0.00
ATOM   3929  CE2 TYR A 382      79.300  57.110  26.720  1.00  0.00
ATOM   3930  HE2 TYR A 382      79.300  56.180  27.290  1.00  0.00
ATOM   3931  CZ  TYR A 382      80.490  57.750  26.400  1.00  0.00
ATOM   3932  OH  TYR A 382      81.560  57.350  27.140  1.00  0.00
ATOM   3933  HH  TYR A 382      81.260  56.830  27.930  1.00  0.00
ATOM   3934  C   TYR A 382      76.740  60.950  26.640  1.00  0.00
ATOM   3935  O   TYR A 382      77.200  60.770  27.770  1.00  0.00
ATOM   3936  N   SER A 383      76.830  62.040  25.890  1.00  0.00
ATOM   3937  H   SER A 383      76.660  62.060  24.900  1.00  0.00
ATOM   3938  CA  SER A 383      77.390  63.310  26.370  1.00  0.00
ATOM   3939  CB  SER A 383      77.500  64.380  25.270  1.00  0.00
ATOM   3940  OG  SER A 383      76.260  64.720  24.630  1.00  0.00
ATOM   3941  HG  SER A 383      76.240  64.190  23.790  1.00  0.00
ATOM   3942  C   SER A 383      76.750  63.910  27.620  1.00  0.00
ATOM   3943  O   SER A 383      77.430  64.360  28.550  1.00  0.00
ATOM   3944  N   ALA A 384      75.430  64.080  27.590  1.00  0.00
ATOM   3945  H   ALA A 384      74.910  63.660  26.850  1.00  0.00
ATOM   3946  CA  ALA A 384      74.770  64.860  28.640  1.00  0.00
ATOM   3947  CB  ALA A 384      73.500  65.340  27.950  1.00  0.00
ATOM   3948  C   ALA A 384      74.510  64.100  29.950  1.00  0.00
ATOM   3949  O   ALA A 384      74.710  64.690  31.010  1.00  0.00
ATOM   3950  N   PHE A 385      74.300  62.790  29.860  1.00  0.00
ATOM   3951  H   PHE A 385      74.140  62.250  29.040  1.00  0.00
ATOM   3952  CA  PHE A 385      74.160  62.040  31.120  1.00  0.00
ATOM   3953  CB  PHE A 385      72.790  61.380  31.110  1.00  0.00
ATOM   3954  CG  PHE A 385      71.670  61.820  30.160  1.00  0.00
ATOM   3955  CD1 PHE A 385      71.210  60.950  29.180  1.00  0.00
ATOM   3956  HD1 PHE A 385      71.530  59.910  29.110  1.00  0.00
ATOM   3957  CD2 PHE A 385      71.250  63.150  30.150  1.00  0.00
ATOM   3958  HD2 PHE A 385      71.520  63.750  31.010  1.00  0.00
ATOM   3959  CE1 PHE A 385      70.340  61.450  28.220  1.00  0.00
ATOM   3960  HE1 PHE A 385      70.090  60.850  27.350  1.00  0.00
ATOM   3961  CE2 PHE A 385      70.230  63.590  29.320  1.00  0.00
ATOM   3962  HE2 PHE A 385      69.800  64.550  29.580  1.00  0.00
ATOM   3963  CZ  PHE A 385      69.800  62.730  28.310  1.00  0.00
ATOM   3964  HZ  PHE A 385      69.120  63.070  27.530  1.00  0.00
ATOM   3965  C   PHE A 385      75.240  60.970  31.330  1.00  0.00
ATOM   3966  O   PHE A 385      75.120  59.890  30.760  1.00  0.00
ATOM   3967  N   SER A 386      76.340  61.310  32.000  1.00  0.00
ATOM   3968  H   SER A 386      76.430  62.180  32.500  1.00  0.00
ATOM   3969  CA  SER A 386      77.380  60.310  32.260  1.00  0.00
ATOM   3970  CB  SER A 386      78.650  60.860  31.610  1.00  0.00
ATOM   3971  OG  SER A 386      79.520  59.920  30.970  1.00  0.00
ATOM   3972  HG  SER A 386      80.390  60.350  30.740  1.00  0.00
ATOM   3973  C   SER A 386      77.450  59.780  33.690  1.00  0.00
ATOM   3974  O   SER A 386      76.680  58.880  34.030  1.00  0.00
ATOM   3975  N   LYS A 387      78.250  60.460  34.520  1.00  0.00
ATOM   3976  H   LYS A 387      78.570  61.370  34.270  1.00  0.00
ATOM   3977  CA  LYS A 387      78.540  60.110  35.920  1.00  0.00
ATOM   3978  CB  LYS A 387      79.360  61.060  36.790  1.00  0.00
ATOM   3979  CG  LYS A 387      80.780  61.440  36.330  1.00  0.00
ATOM   3980  CD  LYS A 387      80.830  62.530  35.260  1.00  0.00
ATOM   3981  CE  LYS A 387      82.250  63.030  35.010  1.00  0.00
ATOM   3982  NZ  LYS A 387      82.270  63.850  33.790  1.00  0.00
ATOM   3983  HZ1 LYS A 387      81.950  63.250  33.050  1.00  0.00
ATOM   3984  HZ2 LYS A 387      83.250  64.030  33.660  1.00  0.00
ATOM   3985  HZ3 LYS A 387      81.770  64.700  33.920  1.00  0.00
ATOM   3986  C   LYS A 387      77.260  59.770  36.690  1.00  0.00
ATOM   3987  O   LYS A 387      77.160  58.660  37.200  1.00  0.00
ATOM   3988  N   ASN A 388      76.200  60.560  36.550  1.00  0.00
ATOM   3989  H   ASN A 388      76.260  61.480  36.150  1.00  0.00
ATOM   3990  CA  ASN A 388      74.880  60.350  37.160  1.00  0.00
ATOM   3991  CB  ASN A 388      73.900  61.460  36.800  1.00  0.00
ATOM   3992  CG  ASN A 388      73.760  61.780  35.300  1.00  0.00
ATOM   3993  OD1 ASN A 388      74.590  62.460  34.710  1.00  0.00
ATOM   3994  ND2 ASN A 388      72.720  61.220  34.690  1.00  0.00
ATOM   3995 1HD2 ASN A 388      71.910  60.980  35.230  1.00  0.00
ATOM   3996 2HD2 ASN A 388      72.680  61.370  33.700  1.00  0.00
ATOM   3997  C   ASN A 388      74.260  58.980  36.890  1.00  0.00
ATOM   3998  O   ASN A 388      74.460  58.000  37.600  1.00  0.00
ATOM   3999  N   ILE A 389      73.800  58.760  35.660  1.00  0.00
ATOM   4000  H   ILE A 389      73.560  59.460  34.980  1.00  0.00
ATOM   4001  CA  ILE A 389      73.290  57.450  35.240  1.00  0.00
ATOM   4002  CB  ILE A 389      72.640  57.410  33.850  1.00  0.00
ATOM   4003  CG1 ILE A 389      73.470  57.930  32.680  1.00  0.00
ATOM   4004  CG2 ILE A 389      71.320  58.200  33.880  1.00  0.00
ATOM   4005  CD  ILE A 389      72.850  57.770  31.290  1.00  0.00
ATOM   4006  C   ILE A 389      74.350  56.360  35.380  1.00  0.00
ATOM   4007  O   ILE A 389      74.060  55.510  36.220  1.00  0.00
ATOM   4008  N   LYS A 390      75.570  56.530  34.880  1.00  0.00
ATOM   4009  H   LYS A 390      75.910  57.440  34.650  1.00  0.00
ATOM   4010  CA  LYS A 390      76.600  55.480  34.990  1.00  0.00
ATOM   4011  CB  LYS A 390      77.870  55.960  34.270  1.00  0.00
ATOM   4012  CG  LYS A 390      77.660  55.750  32.760  1.00  0.00
ATOM   4013  CD  LYS A 390      78.640  56.570  31.920  1.00  0.00
ATOM   4014  CE  LYS A 390      77.670  56.920  30.780  1.00  0.00
ATOM   4015  NZ  LYS A 390      78.270  57.730  29.710  1.00  0.00
ATOM   4016  HZ1 LYS A 390      78.670  58.620  29.930  1.00  0.00
ATOM   4017  HZ2 LYS A 390      79.010  57.250  29.240  1.00  0.00
ATOM   4018  HZ3 LYS A 390      77.640  57.870  28.940  1.00  0.00
ATOM   4019  C   LYS A 390      76.910  54.940  36.390  1.00  0.00
ATOM   4020  O   LYS A 390      76.990  53.750  36.660  1.00  0.00
ATOM   4021  N   LEU A 391      76.850  55.790  37.410  1.00  0.00
ATOM   4022  H   LEU A 391      76.900  56.770  37.260  1.00  0.00
ATOM   4023  CA  LEU A 391      77.020  55.400  38.820  1.00  0.00
ATOM   4024  CB  LEU A 391      77.380  56.580  39.730  1.00  0.00
ATOM   4025  CG  LEU A 391      77.320  56.290  41.230  1.00  0.00
ATOM   4026  CD1 LEU A 391      78.500  55.460  41.740  1.00  0.00
ATOM   4027  CD2 LEU A 391      76.970  57.570  41.980  1.00  0.00
ATOM   4028  C   LEU A 391      75.840  54.600  39.350  1.00  0.00
ATOM   4029  O   LEU A 391      75.870  53.560  40.010  1.00  0.00
ATOM   4030  N   GLY A 392      74.630  55.050  39.030  1.00  0.00
ATOM   4031  H   GLY A 392      74.530  55.820  38.410  1.00  0.00
ATOM   4032  CA  GLY A 392      73.360  54.430  39.450  1.00  0.00
ATOM   4033  C   GLY A 392      73.070  53.080  38.790  1.00  0.00
ATOM   4034  O   GLY A 392      72.840  52.080  39.470  1.00  0.00
ATOM   4035  N   VAL A 393      73.550  52.950  37.560  1.00  0.00
ATOM   4036  H   VAL A 393      73.770  53.710  36.950  1.00  0.00
ATOM   4037  CA  VAL A 393      73.650  51.640  36.900  1.00  0.00
ATOM   4038  CB  VAL A 393      73.690  51.610  35.380  1.00  0.00
ATOM   4039  CG1 VAL A 393      72.610  52.430  34.670  1.00  0.00
ATOM   4040  CG2 VAL A 393      75.050  51.990  34.810  1.00  0.00
ATOM   4041  C   VAL A 393      74.750  50.780  37.530  1.00  0.00
ATOM   4042  O   VAL A 393      74.640  49.550  37.490  1.00  0.00
ATOM   4043  N   HIS A 394      75.920  51.290  37.900  1.00  0.00
ATOM   4044  H   HIS A 394      76.280  52.130  37.500  1.00  0.00
ATOM   4045  CA  HIS A 394      77.000  50.520  38.520  1.00  0.00
ATOM   4046  CB  HIS A 394      78.180  51.460  38.780  1.00  0.00
ATOM   4047  CG  HIS A 394      79.230  51.170  39.860  1.00  0.00
ATOM   4048  ND1 HIS A 394      79.860  50.010  40.000  1.00  0.00
ATOM   4049  CD2 HIS A 394      79.730  52.030  40.740  1.00  0.00
ATOM   4050  CE1 HIS A 394      80.700  50.130  41.030  1.00  0.00
ATOM   4051  NE2 HIS A 394      80.630  51.380  41.470  1.00  0.00
ATOM   4052  HE2 HIS A 394      81.000  51.650  42.360  1.00  0.00
ATOM   4053  C   HIS A 394      76.610  49.770  39.800  1.00  0.00
ATOM   4054  O   HIS A 394      76.940  48.610  40.060  1.00  0.00
ATOM   4055  N   GLU A 395      75.800  50.500  40.550  1.00  0.00
ATOM   4056  H   GLU A 395      75.650  51.480  40.420  1.00  0.00
ATOM   4057  CA  GLU A 395      74.800  49.910  41.450  1.00  0.00
ATOM   4058  CB  GLU A 395      73.970  51.010  42.130  1.00  0.00
ATOM   4059  CG  GLU A 395      73.080  50.450  43.240  1.00  0.00
ATOM   4060  CD  GLU A 395      72.570  51.640  44.070  1.00  0.00
ATOM   4061  OE1 GLU A 395      73.230  52.030  45.050  1.00  0.00
ATOM   4062  OE2 GLU A 395      71.700  52.350  43.520  1.00  0.00
ATOM   4063  C   GLU A 395      73.980  48.720  40.960  1.00  0.00
ATOM   4064  O   GLU A 395      74.350  47.660  41.460  1.00  0.00
ATOM   4065  N   ASP A 396      72.960  48.930  40.130  1.00  0.00
ATOM   4066  H   ASP A 396      72.500  49.820  40.120  1.00  0.00
ATOM   4067  CA  ASP A 396      72.160  47.860  39.520  1.00  0.00
ATOM   4068  CB  ASP A 396      70.770  47.760  40.160  1.00  0.00
ATOM   4069  CG  ASP A 396      69.970  46.620  39.520  1.00  0.00
ATOM   4070  OD1 ASP A 396      70.200  45.460  39.910  1.00  0.00
ATOM   4071  OD2 ASP A 396      69.240  46.960  38.560  1.00  0.00
ATOM   4072  C   ASP A 396      71.990  48.150  38.030  1.00  0.00
ATOM   4073  O   ASP A 396      71.470  49.230  37.750  1.00  0.00
ATOM   4074  N   THR A 397      72.130  47.150  37.160  1.00  0.00
ATOM   4075  H   THR A 397      72.110  46.190  37.450  1.00  0.00
ATOM   4076  CA  THR A 397      71.900  47.320  35.720  1.00  0.00
ATOM   4077  CB  THR A 397      73.080  47.060  34.790  1.00  0.00
ATOM   4078  OG1 THR A 397      73.550  45.710  34.870  1.00  0.00
ATOM   4079  HG1 THR A 397      72.850  45.180  34.390  1.00  0.00
ATOM   4080  CG2 THR A 397      74.290  47.960  35.030  1.00  0.00
ATOM   4081  C   THR A 397      70.570  46.720  35.270  1.00  0.00
ATOM   4082  O   THR A 397      70.620  45.560  34.850  1.00  0.00
ATOM   4083  N   GLN A 398      69.480  47.480  35.270  1.00  0.00
ATOM   4084  H   GLN A 398      69.370  48.220  35.940  1.00  0.00
ATOM   4085  CA  GLN A 398      68.170  47.140  34.690  1.00  0.00
ATOM   4086  CB  GLN A 398      67.190  48.300  34.880  1.00  0.00
ATOM   4087  CG  GLN A 398      66.970  48.800  36.310  1.00  0.00
ATOM   4088  CD  GLN A 398      66.010  47.830  37.010  1.00  0.00
ATOM   4089  OE1 GLN A 398      64.830  47.750  36.660  1.00  0.00
ATOM   4090  NE2 GLN A 398      66.510  47.010  37.930  1.00  0.00
ATOM   4091 1HE2 GLN A 398      67.480  46.910  38.140  1.00  0.00
ATOM   4092 2HE2 GLN A 398      65.860  46.310  38.230  1.00  0.00
ATOM   4093  C   GLN A 398      68.050  46.620  33.250  1.00  0.00
ATOM   4094  O   GLN A 398      68.340  47.340  32.300  1.00  0.00
ATOM   4095  N   ASN A 399      68.070  45.290  33.290  1.00  0.00
ATOM   4096  H   ASN A 399      67.990  44.830  34.170  1.00  0.00
ATOM   4097  CA  ASN A 399      68.180  44.410  32.120  1.00  0.00
ATOM   4098  CB  ASN A 399      67.110  44.660  31.050  1.00  0.00
ATOM   4099  CG  ASN A 399      67.060  43.580  29.970  1.00  0.00
ATOM   4100  OD1 ASN A 399      68.000  43.020  29.400  1.00  0.00
ATOM   4101  ND2 ASN A 399      65.920  43.480  29.290  1.00  0.00
ATOM   4102 1HD2 ASN A 399      65.140  44.070  29.460  1.00  0.00
ATOM   4103 2HD2 ASN A 399      65.990  42.990  28.420  1.00  0.00
ATOM   4104  C   ASN A 399      69.610  44.540  31.570  1.00  0.00
ATOM   4105  O   ASN A 399      69.940  45.270  30.630  1.00  0.00
ATOM   4106  N   ARG A 400      70.430  43.550  31.900  1.00  0.00
ATOM   4107  H   ARG A 400      70.180  42.860  32.590  1.00  0.00
ATOM   4108  CA  ARG A 400      71.800  43.450  31.370  1.00  0.00
ATOM   4109  CB  ARG A 400      72.510  42.300  32.080  1.00  0.00
ATOM   4110  CG  ARG A 400      73.670  42.850  32.920  1.00  0.00
ATOM   4111  CD  ARG A 400      74.440  41.860  33.800  1.00  0.00
ATOM   4112  NE  ARG A 400      75.130  40.840  32.990  1.00  0.00
ATOM   4113  HE  ARG A 400      75.780  41.150  32.300  1.00  0.00
ATOM   4114  CZ  ARG A 400      75.080  39.520  33.160  1.00  0.00
ATOM   4115  NH1 ARG A 400      74.220  38.890  33.970  1.00  0.00
ATOM   4116 1HH1 ARG A 400      73.720  39.390  34.680  1.00  0.00
ATOM   4117 2HH1 ARG A 400      73.980  37.930  33.770  1.00  0.00
ATOM   4118  NH2 ARG A 400      75.760  38.750  32.310  1.00  0.00
ATOM   4119 1HH2 ARG A 400      76.160  39.240  31.530  1.00  0.00
ATOM   4120 2HH2 ARG A 400      75.920  37.760  32.280  1.00  0.00
ATOM   4121  C   ARG A 400      71.970  43.400  29.850  1.00  0.00
ATOM   4122  O   ARG A 400      72.870  44.020  29.300  1.00  0.00
ATOM   4123  N   ALA A 401      71.120  42.620  29.190  1.00  0.00
ATOM   4124  H   ALA A 401      70.580  41.940  29.670  1.00  0.00
ATOM   4125  CA  ALA A 401      71.190  42.420  27.730  1.00  0.00
ATOM   4126  CB  ALA A 401      70.260  41.270  27.350  1.00  0.00
ATOM   4127  C   ALA A 401      71.010  43.760  27.010  1.00  0.00
ATOM   4128  O   ALA A 401      71.790  44.000  26.090  1.00  0.00
ATOM   4129  N   ALA A 402      70.050  44.510  27.540  1.00  0.00
ATOM   4130  H   ALA A 402      69.450  44.370  28.330  1.00  0.00
ATOM   4131  CA  ALA A 402      69.850  45.850  26.980  1.00  0.00
ATOM   4132  CB  ALA A 402      68.490  46.350  27.470  1.00  0.00
ATOM   4133  C   ALA A 402      70.940  46.850  27.370  1.00  0.00
ATOM   4134  O   ALA A 402      71.520  47.520  26.510  1.00  0.00
ATOM   4135  N   LEU A 403      71.430  46.700  28.600  1.00  0.00
ATOM   4136  H   LEU A 403      71.070  46.010  29.230  1.00  0.00
ATOM   4137  CA  LEU A 403      72.620  47.490  28.930  1.00  0.00
ATOM   4138  CB  LEU A 403      72.910  47.440  30.430  1.00  0.00
ATOM   4139  CG  LEU A 403      72.230  48.680  31.030  1.00  0.00
ATOM   4140  CD1 LEU A 403      71.140  48.270  32.020  1.00  0.00
ATOM   4141  CD2 LEU A 403      73.250  49.620  31.670  1.00  0.00
ATOM   4142  C   LEU A 403      73.920  47.360  28.130  1.00  0.00
ATOM   4143  O   LEU A 403      74.320  48.380  27.570  1.00  0.00
ATOM   4144  N   ALA A 404      74.320  46.110  27.900  1.00  0.00
ATOM   4145  H   ALA A 404      74.040  45.300  28.410  1.00  0.00
ATOM   4146  CA  ALA A 404      75.400  45.780  26.960  1.00  0.00
ATOM   4147  CB  ALA A 404      75.480  44.260  26.760  1.00  0.00
ATOM   4148  C   ALA A 404      75.380  46.460  25.600  1.00  0.00
ATOM   4149  O   ALA A 404      76.310  47.190  25.240  1.00  0.00
ATOM   4150  N   LYS A 405      74.180  46.550  25.040  1.00  0.00
ATOM   4151  H   LYS A 405      73.350  46.280  25.530  1.00  0.00
ATOM   4152  CA  LYS A 405      73.950  47.110  23.700  1.00  0.00
ATOM   4153  CB  LYS A 405      72.840  46.270  23.070  1.00  0.00
ATOM   4154  CG  LYS A 405      73.120  46.200  21.570  1.00  0.00
ATOM   4155  CD  LYS A 405      71.820  45.830  20.840  1.00  0.00
ATOM   4156  CE  LYS A 405      71.930  45.950  19.320  1.00  0.00
ATOM   4157  NZ  LYS A 405      70.640  45.600  18.700  1.00  0.00
ATOM   4158  HZ1 LYS A 405      70.030  46.270  19.130  1.00  0.00
ATOM   4159  HZ2 LYS A 405      70.630  45.680  17.710  1.00  0.00
ATOM   4160  HZ3 LYS A 405      70.550  44.630  18.920  1.00  0.00
ATOM   4161  C   LYS A 405      73.650  48.610  23.780  1.00  0.00
ATOM   4162  O   LYS A 405      73.660  49.400  22.840  1.00  0.00
ATOM   4163  N   LEU A 406      73.420  49.090  25.000  1.00  0.00
ATOM   4164  H   LEU A 406      73.090  48.570  25.790  1.00  0.00
ATOM   4165  CA  LEU A 406      73.380  50.520  25.330  1.00  0.00
ATOM   4166  CB  LEU A 406      72.440  50.700  26.520  1.00  0.00
ATOM   4167  CG  LEU A 406      72.330  52.110  27.110  1.00  0.00
ATOM   4168  CD1 LEU A 406      71.590  53.050  26.160  1.00  0.00
ATOM   4169  CD2 LEU A 406      71.390  52.070  28.310  1.00  0.00
ATOM   4170  C   LEU A 406      74.770  51.120  25.540  1.00  0.00
ATOM   4171  O   LEU A 406      75.130  52.170  25.020  1.00  0.00
ATOM   4172  N   LEU A 407      75.630  50.330  26.180  1.00  0.00
ATOM   4173  H   LEU A 407      75.280  49.530  26.670  1.00  0.00
ATOM   4174  CA  LEU A 407      77.040  50.670  26.400  1.00  0.00
ATOM   4175  CB  LEU A 407      77.380  50.020  27.740  1.00  0.00
ATOM   4176  CG  LEU A 407      76.760  50.590  29.020  1.00  0.00
ATOM   4177  CD1 LEU A 407      77.340  49.660  30.080  1.00  0.00
ATOM   4178  CD2 LEU A 407      77.180  52.050  29.240  1.00  0.00
ATOM   4179  C   LEU A 407      77.970  50.400  25.210  1.00  0.00
ATOM   4180  O   LEU A 407      78.380  49.300  24.860  1.00  0.00
ATOM   4181  N   ARG A 408      78.210  51.520  24.540  1.00  0.00
ATOM   4182  H   ARG A 408      78.200  52.430  24.970  1.00  0.00
ATOM   4183  CA  ARG A 408      78.970  51.510  23.280  1.00  0.00
ATOM   4184  CB  ARG A 408      78.240  52.220  22.150  1.00  0.00
ATOM   4185  CG  ARG A 408      76.950  51.430  21.900  1.00  0.00
ATOM   4186  CD  ARG A 408      75.850  52.290  21.280  1.00  0.00
ATOM   4187  NE  ARG A 408      75.720  52.090  19.830  1.00  0.00
ATOM   4188  HE  ARG A 408      75.120  51.310  19.620  1.00  0.00
ATOM   4189  CZ  ARG A 408      76.160  52.980  18.930  1.00  0.00
ATOM   4190  NH1 ARG A 408      76.710  54.170  19.200  1.00  0.00
ATOM   4191 1HH1 ARG A 408      76.890  54.510  20.120  1.00  0.00
ATOM   4192 2HH1 ARG A 408      77.070  54.560  18.350  1.00  0.00
ATOM   4193  NH2 ARG A 408      76.070  52.680  17.620  1.00  0.00
ATOM   4194 1HH2 ARG A 408      75.570  51.830  17.470  1.00  0.00
ATOM   4195 2HH2 ARG A 408      76.490  53.250  16.920  1.00  0.00
ATOM   4196  C   ARG A 408      80.250  52.330  23.520  1.00  0.00
ATOM   4197  O   ARG A 408      80.220  53.400  24.120  1.00  0.00
ATOM   4198  N   TYR A 409      81.340  51.790  22.980  1.00  0.00
ATOM   4199  H   TYR A 409      81.300  51.120  22.240  1.00  0.00
ATOM   4200  CA  TYR A 409      82.710  52.250  23.220  1.00  0.00
ATOM   4201  CB  TYR A 409      83.350  51.490  24.390  1.00  0.00
ATOM   4202  CG  TYR A 409      82.600  52.020  25.620  1.00  0.00
ATOM   4203  CD1 TYR A 409      81.630  51.250  26.250  1.00  0.00
ATOM   4204  HD1 TYR A 409      81.290  50.360  25.720  1.00  0.00
ATOM   4205  CD2 TYR A 409      82.940  53.270  26.120  1.00  0.00
ATOM   4206  HD2 TYR A 409      83.800  53.750  25.660  1.00  0.00
ATOM   4207  CE1 TYR A 409      80.910  51.760  27.320  1.00  0.00
ATOM   4208  HE1 TYR A 409      80.200  51.030  27.720  1.00  0.00
ATOM   4209  CE2 TYR A 409      82.180  53.780  27.170  1.00  0.00
ATOM   4210  HE2 TYR A 409      82.350  54.820  27.420  1.00  0.00
ATOM   4211  CZ  TYR A 409      81.170  53.050  27.780  1.00  0.00
ATOM   4212  OH  TYR A 409      80.180  53.640  28.490  1.00  0.00
ATOM   4213  HH  TYR A 409      80.560  54.500  28.830  1.00  0.00
ATOM   4214  C   TYR A 409      83.600  52.230  21.970  1.00  0.00
ATOM   4215  O   TYR A 409      83.640  51.270  21.210  1.00  0.00
ATOM   4216  N   ASN A 410      84.520  53.190  21.940  1.00  0.00
ATOM   4217  H   ASN A 410      84.870  53.620  22.770  1.00  0.00
ATOM   4218  CA  ASN A 410      85.400  53.500  20.800  1.00  0.00
ATOM   4219  CB  ASN A 410      86.190  54.780  21.080  1.00  0.00
ATOM   4220  CG  ASN A 410      86.010  55.700  19.870  1.00  0.00
ATOM   4221  OD1 ASN A 410      86.080  55.390  18.680  1.00  0.00
ATOM   4222  ND2 ASN A 410      85.690  56.960  20.120  1.00  0.00
ATOM   4223 1HD2 ASN A 410      85.640  57.150  21.100  1.00  0.00
ATOM   4224 2HD2 ASN A 410      85.470  57.630  19.410  1.00  0.00
ATOM   4225  C   ASN A 410      86.320  52.360  20.360  1.00  0.00
ATOM   4226  O   ASN A 410      86.800  51.600  21.200  1.00  0.00
ATOM   4227  N   SER A 411      86.720  52.490  19.100  1.00  0.00
ATOM   4228  H   SER A 411      86.520  53.320  18.580  1.00  0.00
ATOM   4229  CA  SER A 411      87.350  51.400  18.330  1.00  0.00
ATOM   4230  CB  SER A 411      87.330  51.620  16.810  1.00  0.00
ATOM   4231  OG  SER A 411      85.970  51.660  16.380  1.00  0.00
ATOM   4232  HG  SER A 411      85.930  51.330  15.440  1.00  0.00
ATOM   4233  C   SER A 411      88.790  51.080  18.740  1.00  0.00
ATOM   4234  O   SER A 411      89.630  51.900  19.120  1.00  0.00
ATOM   4235  N   THR A 412      89.100  49.810  18.530  1.00  0.00
ATOM   4236  H   THR A 412      88.390  49.110  18.430  1.00  0.00
ATOM   4237  CA  THR A 412      90.420  49.240  18.850  1.00  0.00
ATOM   4238  CB  THR A 412      90.290  47.800  18.340  1.00  0.00
ATOM   4239  OG1 THR A 412      89.150  47.130  18.890  1.00  0.00
ATOM   4240  HG1 THR A 412      89.030  46.250  18.440  1.00  0.00
ATOM   4241  CG2 THR A 412      91.490  46.950  18.770  1.00  0.00
ATOM   4242  C   THR A 412      91.560  49.980  18.160  1.00  0.00
ATOM   4243  O   THR A 412      92.440  50.510  18.840  1.00  0.00
ATOM   4244  N   LYS A 413      91.640  49.900  16.830  1.00  0.00
ATOM   4245  H   LYS A 413      90.880  49.460  16.360  1.00  0.00
ATOM   4246  CA  LYS A 413      92.700  50.460  15.980  1.00  0.00
ATOM   4247  CB  LYS A 413      92.530  50.030  14.520  1.00  0.00
ATOM   4248  CG  LYS A 413      92.750  48.570  14.130  1.00  0.00
ATOM   4249  CD  LYS A 413      92.470  48.230  12.660  1.00  0.00
ATOM   4250  CE  LYS A 413      92.400  46.700  12.760  1.00  0.00
ATOM   4251  NZ  LYS A 413      92.080  46.090  11.460  1.00  0.00
ATOM   4252  HZ1 LYS A 413      92.410  45.150  11.420  1.00  0.00
ATOM   4253  HZ2 LYS A 413      91.100  46.070  11.250  1.00  0.00
ATOM   4254  HZ3 LYS A 413      92.480  46.600  10.690  1.00  0.00
ATOM   4255  C   LYS A 413      92.660  51.970  16.190  1.00  0.00
ATOM   4256  O   LYS A 413      93.580  52.550  16.770  1.00  0.00
ATOM   4257  N   SER A 414      91.690  52.670  15.610  1.00  0.00
ATOM   4258  H   SER A 414      90.870  52.290  15.170  1.00  0.00
ATOM   4259  CA  SER A 414      91.640  54.130  15.770  1.00  0.00
ATOM   4260  CB  SER A 414      91.800  54.690  14.350  1.00  0.00
ATOM   4261  OG  SER A 414      92.170  56.070  14.300  1.00  0.00
ATOM   4262  HG  SER A 414      92.920  56.150  14.960  1.00  0.00
ATOM   4263  C   SER A 414      90.340  54.600  16.430  1.00  0.00
ATOM   4264  O   SER A 414      89.330  53.940  16.170  1.00  0.00
ATOM   4265  N   VAL A 415      90.410  55.710  17.160  1.00  0.00
ATOM   4266  H   VAL A 415      91.260  56.220  17.200  1.00  0.00
ATOM   4267  CA  VAL A 415      89.140  56.250  17.670  1.00  0.00
ATOM   4268  CB  VAL A 415      89.440  57.130  18.880  1.00  0.00
ATOM   4269  CG1 VAL A 415      90.010  56.320  20.040  1.00  0.00
ATOM   4270  CG2 VAL A 415      90.130  58.460  18.550  1.00  0.00
ATOM   4271  C   VAL A 415      88.390  57.020  16.580  1.00  0.00
ATOM   4272  O   VAL A 415      88.940  57.820  15.830  1.00  0.00
ATOM   4273  N   ASP A 416      87.090  56.740  16.510  1.00  0.00
ATOM   4274  H   ASP A 416      86.660  56.220  17.250  1.00  0.00
ATOM   4275  CA  ASP A 416      86.190  57.030  15.380  1.00  0.00
ATOM   4276  CB  ASP A 416      86.670  56.160  14.210  1.00  0.00
ATOM   4277  CG  ASP A 416      86.350  56.730  12.830  1.00  0.00
ATOM   4278  OD1 ASP A 416      85.200  56.650  12.340  1.00  0.00
ATOM   4279  OD2 ASP A 416      87.260  57.300  12.200  1.00  0.00
ATOM   4280  C   ASP A 416      84.720  56.840  15.750  1.00  0.00
ATOM   4281  O   ASP A 416      84.090  57.840  16.110  1.00  0.00
ATOM   4282  N   GLU A 417      84.360  55.560  15.690  1.00  0.00
ATOM   4283  H   GLU A 417      84.990  54.810  15.470  1.00  0.00
ATOM   4284  CA  GLU A 417      83.060  54.980  16.020  1.00  0.00
ATOM   4285  CB  GLU A 417      82.640  54.160  14.800  1.00  0.00
ATOM   4286  CG  GLU A 417      82.350  54.910  13.500  1.00  0.00
ATOM   4287  CD  GLU A 417      81.720  53.950  12.500  1.00  0.00
ATOM   4288  OE1 GLU A 417      80.480  54.060  12.340  1.00  0.00
ATOM   4289  OE2 GLU A 417      82.320  52.970  12.010  1.00  0.00
ATOM   4290  C   GLU A 417      82.900  54.150  17.300  1.00  0.00
ATOM   4291  O   GLU A 417      83.860  53.510  17.720  1.00  0.00
ATOM   4292  N   LEU A 418      81.680  54.170  17.850  1.00  0.00
ATOM   4293  H   LEU A 418      80.840  54.590  17.510  1.00  0.00
ATOM   4294  CA  LEU A 418      81.470  53.500  19.140  1.00  0.00
ATOM   4295  CB  LEU A 418      80.850  54.500  20.120  1.00  0.00
ATOM   4296  CG  LEU A 418      81.830  55.610  20.500  1.00  0.00
ATOM   4297  CD1 LEU A 418      81.610  56.950  19.800  1.00  0.00
ATOM   4298  CD2 LEU A 418      81.640  55.870  21.990  1.00  0.00
ATOM   4299  C   LEU A 418      80.490  52.340  18.960  1.00  0.00
ATOM   4300  O   LEU A 418      79.310  52.420  18.610  1.00  0.00
ATOM   4301  N   THR A 419      81.100  51.170  19.140  1.00  0.00
ATOM   4302  H   THR A 419      82.090  51.100  19.180  1.00  0.00
ATOM   4303  CA  THR A 419      80.360  49.900  19.050  1.00  0.00
ATOM   4304  CB  THR A 419      80.930  48.930  18.010  1.00  0.00
ATOM   4305  OG1 THR A 419      82.250  48.480  18.340  1.00  0.00
ATOM   4306  HG1 THR A 419      82.900  49.230  18.430  1.00  0.00
ATOM   4307  CG2 THR A 419      80.970  49.660  16.670  1.00  0.00
ATOM   4308  C   THR A 419      80.160  49.320  20.460  1.00  0.00
ATOM   4309  O   THR A 419      80.820  49.740  21.410  1.00  0.00
ATOM   4310  N   SER A 420      79.040  48.610  20.590  1.00  0.00
ATOM   4311  H   SER A 420      78.510  48.330  19.790  1.00  0.00
ATOM   4312  CA  SER A 420      78.710  48.230  21.970  1.00  0.00
ATOM   4313  CB  SER A 420      77.250  47.780  22.070  1.00  0.00
ATOM   4314  OG  SER A 420      76.870  46.540  21.490  1.00  0.00
ATOM   4315  HG  SER A 420      76.220  46.600  20.730  1.00  0.00
ATOM   4316  C   SER A 420      79.570  47.080  22.500  1.00  0.00
ATOM   4317  O   SER A 420      80.140  46.360  21.690  1.00  0.00
ATOM   4318  N   LEU A 421      79.330  46.830  23.790  1.00  0.00
ATOM   4319  H   LEU A 421      79.070  47.620  24.350  1.00  0.00
ATOM   4320  CA  LEU A 421      79.820  45.670  24.550  1.00  0.00
ATOM   4321  CB  LEU A 421      79.410  45.790  26.020  1.00  0.00
ATOM   4322  CG  LEU A 421      79.520  47.090  26.820  1.00  0.00
ATOM   4323  CD1 LEU A 421      79.030  46.970  28.270  1.00  0.00
ATOM   4324  CD2 LEU A 421      80.950  47.620  26.840  1.00  0.00
ATOM   4325  C   LEU A 421      79.510  44.340  23.880  1.00  0.00
ATOM   4326  O   LEU A 421      80.320  43.410  23.760  1.00  0.00
ATOM   4327  N   THR A 422      78.220  44.300  23.570  1.00  0.00
ATOM   4328  H   THR A 422      77.560  44.820  24.120  1.00  0.00
ATOM   4329  CA  THR A 422      77.560  43.410  22.610  1.00  0.00
ATOM   4330  CB  THR A 422      76.070  43.710  22.530  1.00  0.00
ATOM   4331  OG1 THR A 422      75.320  43.270  23.660  1.00  0.00
ATOM   4332  HG1 THR A 422      75.490  42.300  23.850  1.00  0.00
ATOM   4333  CG2 THR A 422      75.330  43.200  21.280  1.00  0.00
ATOM   4334  C   THR A 422      78.200  43.190  21.240  1.00  0.00
ATOM   4335  O   THR A 422      78.110  42.090  20.700  1.00  0.00
ATOM   4336  N   ASP A 423      78.760  44.220  20.610  1.00  0.00
ATOM   4337  H   ASP A 423      78.570  45.160  20.880  1.00  0.00
ATOM   4338  CA  ASP A 423      79.470  44.060  19.340  1.00  0.00
ATOM   4339  CB  ASP A 423      79.580  45.360  18.540  1.00  0.00
ATOM   4340  CG  ASP A 423      78.510  45.930  17.610  1.00  0.00
ATOM   4341  OD1 ASP A 423      77.910  45.140  16.860  1.00  0.00
ATOM   4342  OD2 ASP A 423      78.170  47.120  17.800  1.00  0.00
ATOM   4343  C   ASP A 423      80.880  43.510  19.560  1.00  0.00
ATOM   4344  O   ASP A 423      81.170  42.420  19.050  1.00  0.00
ATOM   4345  N   TYR A 424      81.530  44.100  20.560  1.00  0.00
ATOM   4346  H   TYR A 424      81.180  44.860  21.110  1.00  0.00
ATOM   4347  CA  TYR A 424      82.920  43.720  20.850  1.00  0.00
ATOM   4348  CB  TYR A 424      83.410  44.600  22.000  1.00  0.00
ATOM   4349  CG  TYR A 424      84.310  45.720  21.480  1.00  0.00
ATOM   4350  CD1 TYR A 424      83.700  46.910  21.090  1.00  0.00
ATOM   4351  HD1 TYR A 424      82.610  46.930  21.010  1.00  0.00
ATOM   4352  CD2 TYR A 424      85.690  45.640  21.330  1.00  0.00
ATOM   4353  HD2 TYR A 424      86.220  44.760  21.700  1.00  0.00
ATOM   4354  CE1 TYR A 424      84.450  48.020  20.750  1.00  0.00
ATOM   4355  HE1 TYR A 424      83.930  48.980  20.680  1.00  0.00
ATOM   4356  CE2 TYR A 424      86.460  46.680  20.830  1.00  0.00
ATOM   4357  HE2 TYR A 424      87.520  46.600  20.580  1.00  0.00
ATOM   4358  CZ  TYR A 424      85.830  47.900  20.630  1.00  0.00
ATOM   4359  OH  TYR A 424      86.470  48.960  20.060  1.00  0.00
ATOM   4360  HH  TYR A 424      87.370  49.010  20.500  1.00  0.00
ATOM   4361  C   TYR A 424      83.020  42.240  21.200  1.00  0.00
ATOM   4362  O   TYR A 424      83.710  41.540  20.450  1.00  0.00
ATOM   4363  N   VAL A 425      82.020  41.700  21.890  1.00  0.00
ATOM   4364  H   VAL A 425      81.180  42.210  22.060  1.00  0.00
ATOM   4365  CA  VAL A 425      82.130  40.290  22.300  1.00  0.00
ATOM   4366  CB  VAL A 425      81.120  39.850  23.360  1.00  0.00
ATOM   4367  CG1 VAL A 425      81.500  40.530  24.680  1.00  0.00
ATOM   4368  CG2 VAL A 425      79.710  40.270  22.960  1.00  0.00
ATOM   4369  C   VAL A 425      82.040  39.270  21.160  1.00  0.00
ATOM   4370  O   VAL A 425      82.910  38.410  21.050  1.00  0.00
ATOM   4371  N   THR A 426      81.220  39.530  20.150  1.00  0.00
ATOM   4372  H   THR A 426      80.930  40.480  20.030  1.00  0.00
ATOM   4373  CA  THR A 426      81.080  38.620  19.010  1.00  0.00
ATOM   4374  CB  THR A 426      79.710  38.830  18.370  1.00  0.00
ATOM   4375  OG1 THR A 426      79.480  40.160  17.890  1.00  0.00
ATOM   4376  HG1 THR A 426      79.940  40.400  17.030  1.00  0.00
ATOM   4377  CG2 THR A 426      78.530  38.420  19.250  1.00  0.00
ATOM   4378  C   THR A 426      82.220  38.520  17.990  1.00  0.00
ATOM   4379  O   THR A 426      82.730  37.440  17.700  1.00  0.00
ATOM   4380  N   ARG A 427      82.710  39.670  17.540  1.00  0.00
ATOM   4381  H   ARG A 427      82.120  40.410  17.230  1.00  0.00
ATOM   4382  CA  ARG A 427      83.960  39.710  16.750  1.00  0.00
ATOM   4383  CB  ARG A 427      83.980  41.130  16.180  1.00  0.00
ATOM   4384  CG  ARG A 427      84.220  42.240  17.200  1.00  0.00
ATOM   4385  CD  ARG A 427      84.160  43.570  16.430  1.00  0.00
ATOM   4386  NE  ARG A 427      84.600  44.720  17.230  1.00  0.00
ATOM   4387  HE  ARG A 427      85.540  44.710  17.560  1.00  0.00
ATOM   4388  CZ  ARG A 427      83.910  45.820  17.580  1.00  0.00
ATOM   4389  NH1 ARG A 427      82.640  45.990  17.180  1.00  0.00
ATOM   4390 1HH1 ARG A 427      82.300  45.290  16.550  1.00  0.00
ATOM   4391 2HH1 ARG A 427      82.240  46.880  17.400  1.00  0.00
ATOM   4392  NH2 ARG A 427      84.620  46.820  18.120  1.00  0.00
ATOM   4393 1HH2 ARG A 427      85.620  46.840  18.150  1.00  0.00
ATOM   4394 2HH2 ARG A 427      84.070  47.580  18.490  1.00  0.00
ATOM   4395  C   ARG A 427      85.230  39.320  17.500  1.00  0.00
ATOM   4396  O   ARG A 427      86.250  39.190  16.830  1.00  0.00
ATOM   4397  N   MET A 428      85.110  39.100  18.810  1.00  0.00
ATOM   4398  H   MET A 428      84.310  39.440  19.290  1.00  0.00
ATOM   4399  CA  MET A 428      86.290  38.770  19.620  1.00  0.00
ATOM   4400  CB  MET A 428      86.030  38.910  21.120  1.00  0.00
ATOM   4401  CG  MET A 428      87.250  38.830  22.040  1.00  0.00
ATOM   4402  SD  MET A 428      88.520  40.110  21.710  1.00  0.00
ATOM   4403  CE  MET A 428      89.880  39.250  22.460  1.00  0.00
ATOM   4404  C   MET A 428      86.700  37.330  19.290  1.00  0.00
ATOM   4405  O   MET A 428      85.830  36.470  19.150  1.00  0.00
ATOM   4406  N   PRO A 429      88.000  37.110  19.140  1.00  0.00
ATOM   4407  CA  PRO A 429      88.540  35.750  18.970  1.00  0.00
ATOM   4408  CB  PRO A 429      90.040  35.990  18.790  1.00  0.00
ATOM   4409  CG  PRO A 429      90.140  37.320  18.040  1.00  0.00
ATOM   4410  CD  PRO A 429      89.050  38.080  18.800  1.00  0.00
ATOM   4411  C   PRO A 429      88.300  34.980  20.270  1.00  0.00
ATOM   4412  O   PRO A 429      88.800  35.380  21.320  1.00  0.00
ATOM   4413  N   GLU A 430      87.430  33.980  20.130  1.00  0.00
ATOM   4414  H   GLU A 430      87.070  33.810  19.210  1.00  0.00
ATOM   4415  CA  GLU A 430      86.830  33.100  21.150  1.00  0.00
ATOM   4416  CB  GLU A 430      86.300  31.890  20.400  1.00  0.00
ATOM   4417  CG  GLU A 430      85.410  30.940  21.210  1.00  0.00
ATOM   4418  CD  GLU A 430      84.010  31.440  21.590  1.00  0.00
ATOM   4419  OE1 GLU A 430      83.200  31.740  20.680  1.00  0.00
ATOM   4420  OE2 GLU A 430      83.860  31.890  22.740  1.00  0.00
ATOM   4421  C   GLU A 430      87.850  32.670  22.220  1.00  0.00
ATOM   4422  O   GLU A 430      87.490  32.520  23.380  1.00  0.00
ATOM   4423  N   HIS A 431      89.050  32.320  21.760  1.00  0.00
ATOM   4424  H   HIS A 431      89.290  32.590  20.830  1.00  0.00
ATOM   4425  CA  HIS A 431      90.170  31.810  22.560  1.00  0.00
ATOM   4426  CB  HIS A 431      91.210  31.080  21.720  1.00  0.00
ATOM   4427  CG  HIS A 431      91.700  31.840  20.480  1.00  0.00
ATOM   4428  ND1 HIS A 431      91.080  32.820  19.840  1.00  0.00
ATOM   4429  CD2 HIS A 431      92.740  31.430  19.760  1.00  0.00
ATOM   4430  CE1 HIS A 431      91.640  32.970  18.640  1.00  0.00
ATOM   4431  NE2 HIS A 431      92.690  32.150  18.650  1.00  0.00
ATOM   4432  HE2 HIS A 431      93.390  32.110  17.940  1.00  0.00
ATOM   4433  C   HIS A 431      90.790  32.900  23.430  1.00  0.00
ATOM   4434  O   HIS A 431      90.950  32.810  24.640  1.00  0.00
ATOM   4435  N   GLN A 432      91.110  33.960  22.690  1.00  0.00
ATOM   4436  H   GLN A 432      91.080  33.820  21.700  1.00  0.00
ATOM   4437  CA  GLN A 432      91.640  35.220  23.220  1.00  0.00
ATOM   4438  CB  GLN A 432      92.080  36.210  22.140  1.00  0.00
ATOM   4439  CG  GLN A 432      93.280  35.660  21.370  1.00  0.00
ATOM   4440  CD  GLN A 432      93.740  36.550  20.210  1.00  0.00
ATOM   4441  OE1 GLN A 432      93.930  36.210  19.040  1.00  0.00
ATOM   4442  NE2 GLN A 432      94.200  37.770  20.430  1.00  0.00
ATOM   4443 1HE2 GLN A 432      94.230  38.250  21.310  1.00  0.00
ATOM   4444 2HE2 GLN A 432      94.590  38.160  19.600  1.00  0.00
ATOM   4445  C   GLN A 432      90.750  35.900  24.260  1.00  0.00
ATOM   4446  O   GLN A 432      91.320  36.590  25.110  1.00  0.00
ATOM   4447  N   LYS A 433      89.430  35.980  24.110  1.00  0.00
ATOM   4448  H   LYS A 433      89.110  35.740  23.190  1.00  0.00
ATOM   4449  CA  LYS A 433      88.350  36.300  25.050  1.00  0.00
ATOM   4450  CB  LYS A 433      88.060  35.010  25.820  1.00  0.00
ATOM   4451  CG  LYS A 433      89.070  34.570  26.880  1.00  0.00
ATOM   4452  CD  LYS A 433      88.540  33.360  27.650  1.00  0.00
ATOM   4453  CE  LYS A 433      87.520  33.760  28.720  1.00  0.00
ATOM   4454  NZ  LYS A 433      86.890  32.680  29.490  1.00  0.00
ATOM   4455  HZ1 LYS A 433      87.550  32.260  30.120  1.00  0.00
ATOM   4456  HZ2 LYS A 433      86.120  33.050  30.010  1.00  0.00
ATOM   4457  HZ3 LYS A 433      86.620  31.910  28.900  1.00  0.00
ATOM   4458  C   LYS A 433      88.330  37.570  25.910  1.00  0.00
ATOM   4459  O   LYS A 433      87.260  37.980  26.370  1.00  0.00
ATOM   4460  N   ASN A 434      89.530  38.070  26.180  1.00  0.00
ATOM   4461  H   ASN A 434      90.320  37.490  26.020  1.00  0.00
ATOM   4462  CA  ASN A 434      89.790  39.320  26.920  1.00  0.00
ATOM   4463  CB  ASN A 434      91.130  39.220  27.650  1.00  0.00
ATOM   4464  CG  ASN A 434      91.100  38.200  28.790  1.00  0.00
ATOM   4465  OD1 ASN A 434      90.480  37.140  28.860  1.00  0.00
ATOM   4466  ND2 ASN A 434      92.000  38.440  29.730  1.00  0.00
ATOM   4467 1HD2 ASN A 434      92.740  39.120  29.760  1.00  0.00
ATOM   4468 2HD2 ASN A 434      91.640  38.020  30.560  1.00  0.00
ATOM   4469  C   ASN A 434      89.630  40.610  26.110  1.00  0.00
ATOM   4470  O   ASN A 434      90.440  40.930  25.240  1.00  0.00
ATOM   4471  N   ILE A 435      88.540  41.270  26.480  1.00  0.00
ATOM   4472  H   ILE A 435      87.960  40.770  27.120  1.00  0.00
ATOM   4473  CA  ILE A 435      88.210  42.490  25.730  1.00  0.00
ATOM   4474  CB  ILE A 435      86.760  42.780  25.370  1.00  0.00
ATOM   4475  CG1 ILE A 435      86.030  41.640  24.650  1.00  0.00
ATOM   4476  CG2 ILE A 435      86.590  44.050  24.520  1.00  0.00
ATOM   4477  CD  ILE A 435      85.570  40.520  25.580  1.00  0.00
ATOM   4478  C   ILE A 435      88.770  43.580  26.650  1.00  0.00
ATOM   4479  O   ILE A 435      88.210  43.860  27.710  1.00  0.00
ATOM   4480  N   TYR A 436      89.910  44.110  26.230  1.00  0.00
ATOM   4481  H   TYR A 436      90.410  43.950  25.380  1.00  0.00
ATOM   4482  CA  TYR A 436      90.550  45.180  27.010  1.00  0.00
ATOM   4483  CB  TYR A 436      92.030  45.350  26.640  1.00  0.00
ATOM   4484  CG  TYR A 436      92.870  44.130  27.010  1.00  0.00
ATOM   4485  CD1 TYR A 436      92.950  43.020  26.190  1.00  0.00
ATOM   4486  HD1 TYR A 436      92.110  42.860  25.510  1.00  0.00
ATOM   4487  CD2 TYR A 436      93.740  44.290  28.090  1.00  0.00
ATOM   4488  HD2 TYR A 436      93.540  45.090  28.800  1.00  0.00
ATOM   4489  CE1 TYR A 436      93.990  42.120  26.350  1.00  0.00
ATOM   4490  HE1 TYR A 436      94.000  41.150  25.850  1.00  0.00
ATOM   4491  CE2 TYR A 436      94.750  43.350  28.290  1.00  0.00
ATOM   4492  HE2 TYR A 436      95.450  43.390  29.120  1.00  0.00
ATOM   4493  CZ  TYR A 436      94.940  42.360  27.340  1.00  0.00
ATOM   4494  OH  TYR A 436      96.140  41.740  27.170  1.00  0.00
ATOM   4495  HH  TYR A 436      96.820  42.130  27.800  1.00  0.00
ATOM   4496  C   TYR A 436      89.770  46.500  27.040  1.00  0.00
ATOM   4497  O   TYR A 436      89.190  46.770  25.990  1.00  0.00
ATOM   4498  N   TYR A 437      89.780  47.220  28.160  1.00  0.00
ATOM   4499  H   TYR A 437      89.890  46.780  29.060  1.00  0.00
ATOM   4500  CA  TYR A 437      89.190  48.540  28.410  1.00  0.00
ATOM   4501  CB  TYR A 437      87.780  48.410  28.980  1.00  0.00
ATOM   4502  CG  TYR A 437      87.600  47.650  30.300  1.00  0.00
ATOM   4503  CD1 TYR A 437      88.240  48.160  31.420  1.00  0.00
ATOM   4504  HD1 TYR A 437      88.880  49.040  31.520  1.00  0.00
ATOM   4505  CD2 TYR A 437      86.730  46.600  30.500  1.00  0.00
ATOM   4506  HD2 TYR A 437      85.850  46.480  29.870  1.00  0.00
ATOM   4507  CE1 TYR A 437      88.200  47.460  32.620  1.00  0.00
ATOM   4508  HE1 TYR A 437      88.780  47.960  33.400  1.00  0.00
ATOM   4509  CE2 TYR A 437      86.700  45.910  31.710  1.00  0.00
ATOM   4510  HE2 TYR A 437      86.260  44.920  31.780  1.00  0.00
ATOM   4511  CZ  TYR A 437      87.470  46.300  32.800  1.00  0.00
ATOM   4512  OH  TYR A 437      87.620  45.640  33.990  1.00  0.00
ATOM   4513  HH  TYR A 437      88.350  46.060  34.520  1.00  0.00
ATOM   4514  C   TYR A 437      90.030  49.680  29.000  1.00  0.00
ATOM   4515  O   TYR A 437      90.480  49.620  30.140  1.00  0.00
ATOM   4516  N   ILE A 438      90.180  50.680  28.140  1.00  0.00
ATOM   4517  H   ILE A 438      89.880  50.590  27.190  1.00  0.00
ATOM   4518  CA  ILE A 438      91.080  51.820  28.380  1.00  0.00
ATOM   4519  CB  ILE A 438      92.160  51.960  27.310  1.00  0.00
ATOM   4520  CG1 ILE A 438      93.050  53.180  27.560  1.00  0.00
ATOM   4521  CG2 ILE A 438      91.680  52.100  25.860  1.00  0.00
ATOM   4522  CD  ILE A 438      93.950  53.200  28.800  1.00  0.00
ATOM   4523  C   ILE A 438      90.240  53.070  28.630  1.00  0.00
ATOM   4524  O   ILE A 438      89.590  53.660  27.760  1.00  0.00
ATOM   4525  N   THR A 439      90.710  53.700  29.700  1.00  0.00
ATOM   4526  H   THR A 439      91.550  53.370  30.130  1.00  0.00
ATOM   4527  CA  THR A 439      90.250  54.960  30.300  1.00  0.00
ATOM   4528  CB  THR A 439      89.390  54.850  31.560  1.00  0.00
ATOM   4529  OG1 THR A 439      90.240  54.190  32.510  1.00  0.00
ATOM   4530  HG1 THR A 439      90.060  53.210  32.420  1.00  0.00
ATOM   4531  CG2 THR A 439      87.960  54.320  31.450  1.00  0.00
ATOM   4532  C   THR A 439      91.350  55.990  30.550  1.00  0.00
ATOM   4533  O   THR A 439      92.420  55.660  31.050  1.00  0.00
ATOM   4534  N   GLY A 440      91.130  57.080  29.820  1.00  0.00
ATOM   4535  H   GLY A 440      90.390  56.990  29.160  1.00  0.00
ATOM   4536  CA  GLY A 440      91.930  58.310  29.900  1.00  0.00
ATOM   4537  C   GLY A 440      91.360  59.460  29.070  1.00  0.00
ATOM   4538  O   GLY A 440      90.750  59.170  28.040  1.00  0.00
ATOM   4539  N   GLU A 441      91.730  60.660  29.480  1.00  0.00
ATOM   4540  H   GLU A 441      92.440  60.790  30.170  1.00  0.00
ATOM   4541  CA  GLU A 441      91.290  61.910  28.830  1.00  0.00
ATOM   4542  CB  GLU A 441      91.800  63.130  29.600  1.00  0.00
ATOM   4543  CG  GLU A 441      91.200  64.470  29.170  1.00  0.00
ATOM   4544  CD  GLU A 441      89.680  64.470  29.300  1.00  0.00
ATOM   4545  OE1 GLU A 441      89.010  64.030  28.340  1.00  0.00
ATOM   4546  OE2 GLU A 441      89.190  64.920  30.360  1.00  0.00
ATOM   4547  C   GLU A 441      91.810  62.000  27.390  1.00  0.00
ATOM   4548  O   GLU A 441      92.900  61.530  27.060  1.00  0.00
ATOM   4549  N   SER A 442      90.970  62.570  26.540  1.00  0.00
ATOM   4550  H   SER A 442      90.090  62.870  26.900  1.00  0.00
ATOM   4551  CA  SER A 442      91.260  62.800  25.120  1.00  0.00
ATOM   4552  CB  SER A 442      92.240  63.970  24.920  1.00  0.00
ATOM   4553  OG  SER A 442      91.660  65.190  25.390  1.00  0.00
ATOM   4554  HG  SER A 442      92.520  65.590  25.710  1.00  0.00
ATOM   4555  C   SER A 442      91.560  61.530  24.330  1.00  0.00
ATOM   4556  O   SER A 442      92.710  61.100  24.270  1.00  0.00
ATOM   4557  N   LEU A 443      90.540  61.010  23.650  1.00  0.00
ATOM   4558  H   LEU A 443      89.570  61.210  23.820  1.00  0.00
ATOM   4559  CA  LEU A 443      90.670  59.680  23.040  1.00  0.00
ATOM   4560  CB  LEU A 443      89.380  59.030  22.530  1.00  0.00
ATOM   4561  CG  LEU A 443      88.760  58.380  23.770  1.00  0.00
ATOM   4562  CD1 LEU A 443      87.270  58.140  23.550  1.00  0.00
ATOM   4563  CD2 LEU A 443      89.440  57.100  24.240  1.00  0.00
ATOM   4564  C   LEU A 443      91.640  59.400  21.890  1.00  0.00
ATOM   4565  O   LEU A 443      92.470  58.520  22.090  1.00  0.00
ATOM   4566  N   LYS A 444      91.760  60.420  21.040  1.00  0.00
ATOM   4567  H   LYS A 444      91.140  61.200  21.100  1.00  0.00
ATOM   4568  CA  LYS A 444      92.880  60.570  20.100  1.00  0.00
ATOM   4569  CB  LYS A 444      92.830  61.790  19.180  1.00  0.00
ATOM   4570  CG  LYS A 444      92.150  61.490  17.840  1.00  0.00
ATOM   4571  CD  LYS A 444      92.860  60.410  17.030  1.00  0.00
ATOM   4572  CE  LYS A 444      92.310  60.380  15.610  1.00  0.00
ATOM   4573  NZ  LYS A 444      93.000  59.330  14.850  1.00  0.00
ATOM   4574  HZ1 LYS A 444      92.990  58.540  15.470  1.00  0.00
ATOM   4575  HZ2 LYS A 444      92.470  59.090  14.040  1.00  0.00
ATOM   4576  HZ3 LYS A 444      93.940  59.570  14.610  1.00  0.00
ATOM   4577  C   LYS A 444      94.300  60.380  20.650  1.00  0.00
ATOM   4578  O   LYS A 444      94.990  59.410  20.340  1.00  0.00
ATOM   4579  N   ALA A 445      94.550  61.020  21.790  1.00  0.00
ATOM   4580  H   ALA A 445      93.910  61.750  22.030  1.00  0.00
ATOM   4581  CA  ALA A 445      95.770  60.970  22.610  1.00  0.00
ATOM   4582  CB  ALA A 445      95.770  62.190  23.530  1.00  0.00
ATOM   4583  C   ALA A 445      95.880  59.610  23.320  1.00  0.00
ATOM   4584  O   ALA A 445      97.030  59.230  23.520  1.00  0.00
ATOM   4585  N   VAL A 446      94.810  59.030  23.850  1.00  0.00
ATOM   4586  H   VAL A 446      93.950  59.550  23.910  1.00  0.00
ATOM   4587  CA  VAL A 446      94.710  57.660  24.350  1.00  0.00
ATOM   4588  CB  VAL A 446      93.500  57.480  25.270  1.00  0.00
ATOM   4589  CG1 VAL A 446      93.230  56.030  25.640  1.00  0.00
ATOM   4590  CG2 VAL A 446      93.820  58.150  26.600  1.00  0.00
ATOM   4591  C   VAL A 446      94.920  56.550  23.310  1.00  0.00
ATOM   4592  O   VAL A 446      95.510  55.540  23.680  1.00  0.00
ATOM   4593  N   GLU A 447      94.450  56.690  22.070  1.00  0.00
ATOM   4594  H   GLU A 447      93.720  57.360  21.940  1.00  0.00
ATOM   4595  CA  GLU A 447      94.580  55.760  20.940  1.00  0.00
ATOM   4596  CB  GLU A 447      94.110  56.450  19.660  1.00  0.00
ATOM   4597  CG  GLU A 447      94.240  55.620  18.380  1.00  0.00
ATOM   4598  CD  GLU A 447      94.270  56.450  17.100  1.00  0.00
ATOM   4599  OE1 GLU A 447      93.220  56.840  16.550  1.00  0.00
ATOM   4600  OE2 GLU A 447      95.410  56.860  16.800  1.00  0.00
ATOM   4601  C   GLU A 447      96.050  55.360  20.740  1.00  0.00
ATOM   4602  O   GLU A 447      96.320  54.170  20.860  1.00  0.00
ATOM   4603  N   LYS A 448      96.960  56.330  20.790  1.00  0.00
ATOM   4604  H   LYS A 448      96.690  57.260  21.050  1.00  0.00
ATOM   4605  CA  LYS A 448      98.400  56.030  20.770  1.00  0.00
ATOM   4606  CB  LYS A 448      99.110  56.750  19.630  1.00  0.00
ATOM   4607  CG  LYS A 448      98.870  55.840  18.420  1.00  0.00
ATOM   4608  CD  LYS A 448     100.130  55.030  18.120  1.00  0.00
ATOM   4609  CE  LYS A 448     100.050  54.270  16.790  1.00  0.00
ATOM   4610  NZ  LYS A 448      99.780  55.080  15.590  1.00  0.00
ATOM   4611  HZ1 LYS A 448     100.020  54.590  14.750  1.00  0.00
ATOM   4612  HZ2 LYS A 448      98.830  55.360  15.680  1.00  0.00
ATOM   4613  HZ3 LYS A 448     100.290  55.940  15.550  1.00  0.00
ATOM   4614  C   LYS A 448      98.950  56.300  22.180  1.00  0.00
ATOM   4615  O   LYS A 448      98.920  57.410  22.700  1.00  0.00
ATOM   4616  N   SER A 449      99.280  55.170  22.790  1.00  0.00
ATOM   4617  H   SER A 449      99.370  54.360  22.200  1.00  0.00
ATOM   4618  CA  SER A 449      99.770  55.080  24.170  1.00  0.00
ATOM   4619  CB  SER A 449      98.650  55.040  25.210  1.00  0.00
ATOM   4620  OG  SER A 449      97.640  56.040  25.050  1.00  0.00
ATOM   4621  HG  SER A 449      96.890  55.660  24.520  1.00  0.00
ATOM   4622  C   SER A 449     100.470  53.730  24.250  1.00  0.00
ATOM   4623  O   SER A 449      99.900  52.640  24.170  1.00  0.00
ATOM   4624  N   PRO A 450     101.800  53.740  24.330  1.00  0.00
ATOM   4625  CA  PRO A 450     102.660  52.560  24.220  1.00  0.00
ATOM   4626  CB  PRO A 450     104.110  53.050  24.260  1.00  0.00
ATOM   4627  CG  PRO A 450     103.970  54.270  25.170  1.00  0.00
ATOM   4628  CD  PRO A 450     102.620  54.880  24.780  1.00  0.00
ATOM   4629  C   PRO A 450     102.410  51.300  25.050  1.00  0.00
ATOM   4630  O   PRO A 450     103.070  51.090  26.070  1.00  0.00
ATOM   4631  N   PHE A 451     101.600  50.390  24.510  1.00  0.00
ATOM   4632  H   PHE A 451     101.340  50.520  23.550  1.00  0.00
ATOM   4633  CA  PHE A 451     100.940  49.160  24.970  1.00  0.00
ATOM   4634  CB  PHE A 451     100.630  49.110  26.460  1.00  0.00
ATOM   4635  CG  PHE A 451      99.250  49.590  26.930  1.00  0.00
ATOM   4636  CD1 PHE A 451      98.150  48.750  26.980  1.00  0.00
ATOM   4637  HD1 PHE A 451      98.210  47.730  26.610  1.00  0.00
ATOM   4638  CD2 PHE A 451      99.120  50.950  27.220  1.00  0.00
ATOM   4639  HD2 PHE A 451      99.950  51.630  27.050  1.00  0.00
ATOM   4640  CE1 PHE A 451      96.960  49.250  27.510  1.00  0.00
ATOM   4641  HE1 PHE A 451      96.090  48.600  27.470  1.00  0.00
ATOM   4642  CE2 PHE A 451      97.930  51.420  27.760  1.00  0.00
ATOM   4643  HE2 PHE A 451      97.850  52.440  28.140  1.00  0.00
ATOM   4644  CZ  PHE A 451      96.830  50.580  27.880  1.00  0.00
ATOM   4645  HZ  PHE A 451      95.890  51.110  28.040  1.00  0.00
ATOM   4646  C   PHE A 451      99.690  48.880  24.120  1.00  0.00
ATOM   4647  O   PHE A 451      99.480  47.690  23.910  1.00  0.00
ATOM   4648  N   LEU A 452      98.870  49.840  23.710  1.00  0.00
ATOM   4649  H   LEU A 452      98.930  50.790  23.990  1.00  0.00
ATOM   4650  CA  LEU A 452      97.680  49.530  22.900  1.00  0.00
ATOM   4651  CB  LEU A 452      96.740  50.730  23.040  1.00  0.00
ATOM   4652  CG  LEU A 452      96.230  50.930  24.470  1.00  0.00
ATOM   4653  CD1 LEU A 452      95.940  52.420  24.690  1.00  0.00
ATOM   4654  CD2 LEU A 452      94.900  50.210  24.720  1.00  0.00
ATOM   4655  C   LEU A 452      97.870  49.040  21.470  1.00  0.00
ATOM   4656  O   LEU A 452      97.150  48.150  21.020  1.00  0.00
ATOM   4657  N   ASP A 453      98.940  49.360  20.750  1.00  0.00
ATOM   4658  H   ASP A 453      99.690  49.890  21.140  1.00  0.00
ATOM   4659  CA  ASP A 453      99.170  48.910  19.370  1.00  0.00
ATOM   4660  CB  ASP A 453     100.150  49.800  18.610  1.00  0.00
ATOM   4661  CG  ASP A 453      99.370  50.930  17.920  1.00  0.00
ATOM   4662  OD1 ASP A 453      99.190  52.020  18.500  1.00  0.00
ATOM   4663  OD2 ASP A 453      98.670  50.640  16.930  1.00  0.00
ATOM   4664  C   ASP A 453      99.550  47.430  19.230  1.00  0.00
ATOM   4665  O   ASP A 453      99.180  46.800  18.240  1.00  0.00
ATOM   4666  N   ALA A 454     100.170  46.850  20.250  1.00  0.00
ATOM   4667  H   ALA A 454     100.750  47.530  20.690  1.00  0.00
ATOM   4668  CA  ALA A 454     100.470  45.410  20.370  1.00  0.00
ATOM   4669  CB  ALA A 454     101.200  44.930  21.620  1.00  0.00
ATOM   4670  C   ALA A 454      99.140  44.650  20.450  1.00  0.00
ATOM   4671  O   ALA A 454      98.960  43.850  19.530  1.00  0.00
ATOM   4672  N   LEU A 455      98.160  45.130  21.210  1.00  0.00
ATOM   4673  H   LEU A 455      98.310  46.030  21.630  1.00  0.00
ATOM   4674  CA  LEU A 455      96.840  44.520  21.420  1.00  0.00
ATOM   4675  CB  LEU A 455      96.160  45.250  22.580  1.00  0.00
ATOM   4676  CG  LEU A 455      97.020  45.200  23.850  1.00  0.00
ATOM   4677  CD1 LEU A 455      96.470  46.050  24.990  1.00  0.00
ATOM   4678  CD2 LEU A 455      96.980  43.810  24.470  1.00  0.00
ATOM   4679  C   LEU A 455      96.100  44.660  20.090  1.00  0.00
ATOM   4680  O   LEU A 455      95.710  43.600  19.610  1.00  0.00
ATOM   4681  N   LYS A 456      96.230  45.790  19.410  1.00  0.00
ATOM   4682  H   LYS A 456      96.850  46.510  19.730  1.00  0.00
ATOM   4683  CA  LYS A 456      95.620  45.930  18.080  1.00  0.00
ATOM   4684  CB  LYS A 456      95.690  47.350  17.500  1.00  0.00
ATOM   4685  CG  LYS A 456      95.120  48.460  18.380  1.00  0.00
ATOM   4686  CD  LYS A 456      95.720  49.800  17.960  1.00  0.00
ATOM   4687  CE  LYS A 456      95.450  50.920  18.970  1.00  0.00
ATOM   4688  NZ  LYS A 456      96.070  52.190  18.600  1.00  0.00
ATOM   4689  HZ1 LYS A 456      97.070  52.110  18.540  1.00  0.00
ATOM   4690  HZ2 LYS A 456      95.660  52.480  17.740  1.00  0.00
ATOM   4691  HZ3 LYS A 456      95.990  52.750  19.430  1.00  0.00
ATOM   4692  C   LYS A 456      96.090  44.920  17.030  1.00  0.00
ATOM   4693  O   LYS A 456      95.240  44.690  16.170  1.00  0.00
ATOM   4694  N   ALA A 457      97.410  44.850  16.870  1.00  0.00
ATOM   4695  H   ALA A 457      98.100  45.330  17.420  1.00  0.00
ATOM   4696  CA  ALA A 457      97.930  43.790  16.000  1.00  0.00
ATOM   4697  CB  ALA A 457      99.410  43.960  15.620  1.00  0.00
ATOM   4698  C   ALA A 457      97.620  42.370  16.460  1.00  0.00
ATOM   4699  O   ALA A 457      96.950  41.670  15.710  1.00  0.00
ATOM   4700  N   LYS A 458      97.870  42.050  17.730  1.00  0.00
ATOM   4701  H   LYS A 458      98.260  42.710  18.370  1.00  0.00
ATOM   4702  CA  LYS A 458      97.720  40.700  18.290  1.00  0.00
ATOM   4703  CB  LYS A 458      98.370  40.600  19.670  1.00  0.00
ATOM   4704  CG  LYS A 458      99.880  40.350  19.610  1.00  0.00
ATOM   4705  CD  LYS A 458     100.420  40.700  21.000  1.00  0.00
ATOM   4706  CE  LYS A 458     101.950  40.570  20.910  1.00  0.00
ATOM   4707  NZ  LYS A 458     102.390  40.830  22.290  1.00  0.00
ATOM   4708  HZ1 LYS A 458     101.950  41.670  22.610  1.00  0.00
ATOM   4709  HZ2 LYS A 458     102.200  40.110  22.950  1.00  0.00
ATOM   4710  HZ3 LYS A 458     103.380  40.990  22.340  1.00  0.00
ATOM   4711  C   LYS A 458      96.320  40.100  18.400  1.00  0.00
ATOM   4712  O   LYS A 458      96.140  38.990  18.910  1.00  0.00
ATOM   4713  N   ASN A 459      95.380  40.690  17.670  1.00  0.00
ATOM   4714  H   ASN A 459      95.720  41.250  16.910  1.00  0.00
ATOM   4715  CA  ASN A 459      93.930  40.440  17.620  1.00  0.00
ATOM   4716  CB  ASN A 459      93.580  39.020  17.190  1.00  0.00
ATOM   4717  CG  ASN A 459      93.840  38.990  15.680  1.00  0.00
ATOM   4718  OD1 ASN A 459      94.940  38.650  15.250  1.00  0.00
ATOM   4719  ND2 ASN A 459      92.720  39.150  14.990  1.00  0.00
ATOM   4720 1HD2 ASN A 459      91.820  39.250  15.420  1.00  0.00
ATOM   4721 2HD2 ASN A 459      93.030  39.190  14.040  1.00  0.00
ATOM   4722  C   ASN A 459      93.020  40.990  18.720  1.00  0.00
ATOM   4723  O   ASN A 459      91.800  41.050  18.560  1.00  0.00
ATOM   4724  N   PHE A 460      93.590  41.770  19.640  1.00  0.00
ATOM   4725  H   PHE A 460      94.500  42.160  19.510  1.00  0.00
ATOM   4726  CA  PHE A 460      92.820  42.260  20.800  1.00  0.00
ATOM   4727  CB  PHE A 460      93.810  42.330  21.970  1.00  0.00
ATOM   4728  CG  PHE A 460      94.190  40.910  22.410  1.00  0.00
ATOM   4729  CD1 PHE A 460      95.370  40.370  21.930  1.00  0.00
ATOM   4730  HD1 PHE A 460      96.080  41.040  21.420  1.00  0.00
ATOM   4731  CD2 PHE A 460      93.430  40.190  23.320  1.00  0.00
ATOM   4732  HD2 PHE A 460      92.440  40.560  23.620  1.00  0.00
ATOM   4733  CE1 PHE A 460      95.880  39.160  22.370  1.00  0.00
ATOM   4734  HE1 PHE A 460      96.840  38.770  22.030  1.00  0.00
ATOM   4735  CE2 PHE A 460      93.940  38.990  23.790  1.00  0.00
ATOM   4736  HE2 PHE A 460      93.470  38.370  24.550  1.00  0.00
ATOM   4737  CZ  PHE A 460      95.120  38.450  23.290  1.00  0.00
ATOM   4738  HZ  PHE A 460      95.540  37.530  23.690  1.00  0.00
ATOM   4739  C   PHE A 460      92.010  43.540  20.610  1.00  0.00
ATOM   4740  O   PHE A 460      92.460  44.670  20.450  1.00  0.00
ATOM   4741  N   GLU A 461      90.710  43.280  20.470  1.00  0.00
ATOM   4742  H   GLU A 461      90.410  42.400  20.110  1.00  0.00
ATOM   4743  CA  GLU A 461      89.690  44.330  20.620  1.00  0.00
ATOM   4744  CB  GLU A 461      88.330  43.770  20.220  1.00  0.00
ATOM   4745  CG  GLU A 461      88.190  43.420  18.740  1.00  0.00
ATOM   4746  CD  GLU A 461      88.450  44.580  17.760  1.00  0.00
ATOM   4747  OE1 GLU A 461      89.610  44.800  17.370  1.00  0.00
ATOM   4748  OE2 GLU A 461      87.450  45.210  17.350  1.00  0.00
ATOM   4749  C   GLU A 461      89.620  45.020  21.990  1.00  0.00
ATOM   4750  O   GLU A 461      89.110  44.540  22.990  1.00  0.00
ATOM   4751  N   VAL A 462      90.140  46.240  21.920  1.00  0.00
ATOM   4752  H   VAL A 462      90.240  46.660  21.010  1.00  0.00
ATOM   4753  CA  VAL A 462      90.120  47.230  23.010  1.00  0.00
ATOM   4754  CB  VAL A 462      91.460  47.960  23.040  1.00  0.00
ATOM   4755  CG1 VAL A 462      91.480  48.790  24.330  1.00  0.00
ATOM   4756  CG2 VAL A 462      92.680  47.050  23.100  1.00  0.00
ATOM   4757  C   VAL A 462      89.010  48.260  22.760  1.00  0.00
ATOM   4758  O   VAL A 462      88.670  48.570  21.620  1.00  0.00
ATOM   4759  N   LEU A 463      88.110  48.370  23.730  1.00  0.00
ATOM   4760  H   LEU A 463      88.190  47.620  24.380  1.00  0.00
ATOM   4761  CA  LEU A 463      87.260  49.530  24.030  1.00  0.00
ATOM   4762  CB  LEU A 463      86.320  49.160  25.180  1.00  0.00
ATOM   4763  CG  LEU A 463      85.440  47.910  25.100  1.00  0.00
ATOM   4764  CD1 LEU A 463      84.960  47.430  26.470  1.00  0.00
ATOM   4765  CD2 LEU A 463      84.150  48.190  24.340  1.00  0.00
ATOM   4766  C   LEU A 463      88.110  50.700  24.520  1.00  0.00
ATOM   4767  O   LEU A 463      88.780  50.580  25.550  1.00  0.00
ATOM   4768  N   PHE A 464      88.250  51.700  23.650  1.00  0.00
ATOM   4769  H   PHE A 464      87.930  51.620  22.700  1.00  0.00
ATOM   4770  CA  PHE A 464      88.630  53.060  24.040  1.00  0.00
ATOM   4771  CB  PHE A 464      89.280  53.660  22.790  1.00  0.00
ATOM   4772  CG  PHE A 464      90.650  53.050  22.490  1.00  0.00
ATOM   4773  CD1 PHE A 464      91.770  53.810  22.810  1.00  0.00
ATOM   4774  HD1 PHE A 464      91.590  54.860  23.010  1.00  0.00
ATOM   4775  CD2 PHE A 464      90.870  51.810  21.910  1.00  0.00
ATOM   4776  HD2 PHE A 464      90.040  51.470  21.290  1.00  0.00
ATOM   4777  CE1 PHE A 464      93.030  53.260  22.610  1.00  0.00
ATOM   4778  HE1 PHE A 464      93.870  53.640  23.180  1.00  0.00
ATOM   4779  CE2 PHE A 464      92.130  51.280  21.640  1.00  0.00
ATOM   4780  HE2 PHE A 464      92.200  50.290  21.210  1.00  0.00
ATOM   4781  CZ  PHE A 464      93.250  52.050  21.960  1.00  0.00
ATOM   4782  HZ  PHE A 464      94.260  51.700  21.780  1.00  0.00
ATOM   4783  C   PHE A 464      87.570  54.000  24.620  1.00  0.00
ATOM   4784  O   PHE A 464      86.420  54.060  24.190  1.00  0.00
ATOM   4785  N   LEU A 465      87.900  54.610  25.760  1.00  0.00
ATOM   4786  H   LEU A 465      88.760  54.360  26.210  1.00  0.00
ATOM   4787  CA  LEU A 465      87.010  55.400  26.610  1.00  0.00
ATOM   4788  CB  LEU A 465      86.030  54.550  27.430  1.00  0.00
ATOM   4789  CG  LEU A 465      86.530  53.340  28.210  1.00  0.00
ATOM   4790  CD1 LEU A 465      85.390  52.940  29.160  1.00  0.00
ATOM   4791  CD2 LEU A 465      86.740  52.160  27.260  1.00  0.00
ATOM   4792  C   LEU A 465      87.740  56.390  27.530  1.00  0.00
ATOM   4793  O   LEU A 465      88.730  56.210  28.220  1.00  0.00
ATOM   4794  N   THR A 466      87.070  57.540  27.690  1.00  0.00
ATOM   4795  H   THR A 466      86.130  57.700  27.410  1.00  0.00
ATOM   4796  CA  THR A 466      87.700  58.620  28.460  1.00  0.00
ATOM   4797  CB  THR A 466      87.300  60.010  27.970  1.00  0.00
ATOM   4798  OG1 THR A 466      85.910  60.120  27.670  1.00  0.00
ATOM   4799  HG1 THR A 466      85.700  61.100  27.690  1.00  0.00
ATOM   4800  CG2 THR A 466      88.160  60.430  26.780  1.00  0.00
ATOM   4801  C   THR A 466      87.460  58.560  29.970  1.00  0.00
ATOM   4802  O   THR A 466      88.350  58.720  30.810  1.00  0.00
ATOM   4803  N   ASP A 467      86.180  58.460  30.320  1.00  0.00
ATOM   4804  H   ASP A 467      85.490  58.300  29.620  1.00  0.00
ATOM   4805  CA  ASP A 467      85.680  58.650  31.690  1.00  0.00
ATOM   4806  CB  ASP A 467      84.270  59.230  31.730  1.00  0.00
ATOM   4807  CG  ASP A 467      84.210  60.750  31.540  1.00  0.00
ATOM   4808  OD1 ASP A 467      83.810  61.280  30.480  1.00  0.00
ATOM   4809  OD2 ASP A 467      84.390  61.390  32.600  1.00  0.00
ATOM   4810  C   ASP A 467      85.650  57.310  32.420  1.00  0.00
ATOM   4811  O   ASP A 467      85.360  56.250  31.880  1.00  0.00
ATOM   4812  N   PRO A 468      86.370  57.240  33.540  1.00  0.00
ATOM   4813  CA  PRO A 468      86.280  56.140  34.510  1.00  0.00
ATOM   4814  CB  PRO A 468      87.020  56.630  35.750  1.00  0.00
ATOM   4815  CG  PRO A 468      88.230  57.250  35.050  1.00  0.00
ATOM   4816  CD  PRO A 468      87.520  58.060  33.960  1.00  0.00
ATOM   4817  C   PRO A 468      84.840  55.750  34.890  1.00  0.00
ATOM   4818  O   PRO A 468      84.590  54.640  35.340  1.00  0.00
ATOM   4819  N   ILE A 469      83.930  56.710  34.990  1.00  0.00
ATOM   4820  H   ILE A 469      84.210  57.660  35.120  1.00  0.00
ATOM   4821  CA  ILE A 469      82.500  56.400  35.100  1.00  0.00
ATOM   4822  CB  ILE A 469      81.730  57.710  35.300  1.00  0.00
ATOM   4823  CG1 ILE A 469      80.370  57.380  35.910  1.00  0.00
ATOM   4824  CG2 ILE A 469      81.420  58.500  34.020  1.00  0.00
ATOM   4825  CD  ILE A 469      80.480  56.740  37.300  1.00  0.00
ATOM   4826  C   ILE A 469      81.900  55.450  34.070  1.00  0.00
ATOM   4827  O   ILE A 469      81.210  54.490  34.430  1.00  0.00
ATOM   4828  N   ASP A 470      82.310  55.560  32.810  1.00  0.00
ATOM   4829  H   ASP A 470      82.650  56.430  32.440  1.00  0.00
ATOM   4830  CA  ASP A 470      82.040  54.580  31.750  1.00  0.00
ATOM   4831  CB  ASP A 470      82.660  55.100  30.460  1.00  0.00
ATOM   4832  CG  ASP A 470      81.770  56.270  30.020  1.00  0.00
ATOM   4833  OD1 ASP A 470      82.120  57.420  30.370  1.00  0.00
ATOM   4834  OD2 ASP A 470      80.800  56.050  29.270  1.00  0.00
ATOM   4835  C   ASP A 470      82.530  53.170  32.110  1.00  0.00
ATOM   4836  O   ASP A 470      81.780  52.210  31.950  1.00  0.00
ATOM   4837  N   GLU A 471      83.730  53.030  32.680  1.00  0.00
ATOM   4838  H   GLU A 471      84.470  53.700  32.610  1.00  0.00
ATOM   4839  CA  GLU A 471      84.030  51.700  33.230  1.00  0.00
ATOM   4840  CB  GLU A 471      85.520  51.760  33.580  1.00  0.00
ATOM   4841  CG  GLU A 471      85.980  50.460  34.240  1.00  0.00
ATOM   4842  CD  GLU A 471      87.200  50.700  35.120  1.00  0.00
ATOM   4843  OE1 GLU A 471      87.080  50.580  36.360  1.00  0.00
ATOM   4844  OE2 GLU A 471      88.350  50.740  34.620  1.00  0.00
ATOM   4845  C   GLU A 471      83.130  51.220  34.380  1.00  0.00
ATOM   4846  O   GLU A 471      82.480  50.200  34.150  1.00  0.00
ATOM   4847  N   TYR A 472      82.720  52.180  35.210  1.00  0.00
ATOM   4848  H   TYR A 472      82.550  53.070  34.790  1.00  0.00
ATOM   4849  CA  TYR A 472      81.900  51.900  36.400  1.00  0.00
ATOM   4850  CB  TYR A 472      81.970  53.180  37.250  1.00  0.00
ATOM   4851  CG  TYR A 472      83.290  53.440  37.970  1.00  0.00
ATOM   4852  CD1 TYR A 472      83.910  52.350  38.570  1.00  0.00
ATOM   4853  HD1 TYR A 472      83.480  51.360  38.430  1.00  0.00
ATOM   4854  CD2 TYR A 472      83.820  54.700  38.200  1.00  0.00
ATOM   4855  HD2 TYR A 472      83.490  55.630  37.720  1.00  0.00
ATOM   4856  CE1 TYR A 472      85.030  52.540  39.380  1.00  0.00
ATOM   4857  HE1 TYR A 472      85.370  51.680  39.950  1.00  0.00
ATOM   4858  CE2 TYR A 472      84.960  54.890  38.960  1.00  0.00
ATOM   4859  HE2 TYR A 472      85.350  55.910  39.040  1.00  0.00
ATOM   4860  CZ  TYR A 472      85.600  53.800  39.540  1.00  0.00
ATOM   4861  OH  TYR A 472      86.640  54.080  40.370  1.00  0.00
ATOM   4862  HH  TYR A 472      86.590  53.440  41.130  1.00  0.00
ATOM   4863  C   TYR A 472      80.510  51.390  36.040  1.00  0.00
ATOM   4864  O   TYR A 472      80.000  50.440  36.630  1.00  0.00
ATOM   4865  N   ALA A 473      80.030  51.900  34.920  1.00  0.00
ATOM   4866  H   ALA A 473      80.470  52.690  34.480  1.00  0.00
ATOM   4867  CA  ALA A 473      78.730  51.500  34.340  1.00  0.00
ATOM   4868  CB  ALA A 473      78.630  52.370  33.080  1.00  0.00
ATOM   4869  C   ALA A 473      78.640  50.030  33.950  1.00  0.00
ATOM   4870  O   ALA A 473      77.630  49.350  34.100  1.00  0.00
ATOM   4871  N   PHE A 474      79.790  49.440  33.600  1.00  0.00
ATOM   4872  H   PHE A 474      80.670  49.910  33.520  1.00  0.00
ATOM   4873  CA  PHE A 474      79.830  48.030  33.190  1.00  0.00
ATOM   4874  CB  PHE A 474      80.310  47.800  31.750  1.00  0.00
ATOM   4875  CG  PHE A 474      81.510  48.600  31.250  1.00  0.00
ATOM   4876  CD1 PHE A 474      81.440  49.590  30.270  1.00  0.00
ATOM   4877  HD1 PHE A 474      80.490  50.110  30.200  1.00  0.00
ATOM   4878  CD2 PHE A 474      82.710  48.180  31.790  1.00  0.00
ATOM   4879  HD2 PHE A 474      82.730  47.390  32.550  1.00  0.00
ATOM   4880  CE1 PHE A 474      82.640  50.100  29.800  1.00  0.00
ATOM   4881  HE1 PHE A 474      82.590  51.020  29.210  1.00  0.00
ATOM   4882  CE2 PHE A 474      83.860  48.690  31.210  1.00  0.00
ATOM   4883  HE2 PHE A 474      84.830  48.310  31.540  1.00  0.00
ATOM   4884  CZ  PHE A 474      83.890  49.640  30.190  1.00  0.00
ATOM   4885  HZ  PHE A 474      84.770  50.110  29.750  1.00  0.00
ATOM   4886  C   PHE A 474      80.640  47.130  34.110  1.00  0.00
ATOM   4887  O   PHE A 474      80.950  46.000  33.730  1.00  0.00
ATOM   4888  N   THR A 475      80.440  47.540  35.360  1.00  0.00
ATOM   4889  H   THR A 475      80.010  48.370  35.700  1.00  0.00
ATOM   4890  CA  THR A 475      80.990  46.730  36.450  1.00  0.00
ATOM   4891  CB  THR A 475      81.020  47.490  37.780  1.00  0.00
ATOM   4892  OG1 THR A 475      79.770  47.940  38.290  1.00  0.00
ATOM   4893  HG1 THR A 475      80.000  48.750  38.830  1.00  0.00
ATOM   4894  CG2 THR A 475      82.210  48.460  37.760  1.00  0.00
ATOM   4895  C   THR A 475      80.350  45.350  36.650  1.00  0.00
ATOM   4896  O   THR A 475      80.970  44.350  36.310  1.00  0.00
ATOM   4897  N   GLN A 476      79.020  45.380  36.760  1.00  0.00
ATOM   4898  H   GLN A 476      78.550  46.260  36.860  1.00  0.00
ATOM   4899  CA  GLN A 476      78.160  44.200  36.890  1.00  0.00
ATOM   4900  CB  GLN A 476      76.730  44.470  37.350  1.00  0.00
ATOM   4901  CG  GLN A 476      76.620  45.060  38.760  1.00  0.00
ATOM   4902  CD  GLN A 476      75.210  45.660  38.710  1.00  0.00
ATOM   4903  OE1 GLN A 476      74.150  45.360  39.260  1.00  0.00
ATOM   4904  NE2 GLN A 476      75.330  46.840  38.120  1.00  0.00
ATOM   4905 1HE2 GLN A 476      76.180  47.280  37.840  1.00  0.00
ATOM   4906 2HE2 GLN A 476      74.560  47.480  38.100  1.00  0.00
ATOM   4907  C   GLN A 476      78.100  43.390  35.590  1.00  0.00
ATOM   4908  O   GLN A 476      78.050  42.160  35.730  1.00  0.00
ATOM   4909  N   LEU A 477      78.250  44.110  34.490  1.00  0.00
ATOM   4910  H   LEU A 477      78.470  45.070  34.610  1.00  0.00
ATOM   4911  CA  LEU A 477      78.370  43.620  33.100  1.00  0.00
ATOM   4912  CB  LEU A 477      78.280  44.710  32.030  1.00  0.00
ATOM   4913  CG  LEU A 477      76.840  45.230  32.060  1.00  0.00
ATOM   4914  CD1 LEU A 477      76.840  46.760  32.030  1.00  0.00
ATOM   4915  CD2 LEU A 477      76.110  44.660  30.840  1.00  0.00
ATOM   4916  C   LEU A 477      79.500  42.630  32.800  1.00  0.00
ATOM   4917  O   LEU A 477      79.180  41.710  32.050  1.00  0.00
ATOM   4918  N   LYS A 478      80.680  43.040  33.250  1.00  0.00
ATOM   4919  H   LYS A 478      80.740  43.940  33.690  1.00  0.00
ATOM   4920  CA  LYS A 478      82.020  42.520  32.960  1.00  0.00
ATOM   4921  CB  LYS A 478      82.930  42.620  34.180  1.00  0.00
ATOM   4922  CG  LYS A 478      83.490  44.030  34.340  1.00  0.00
ATOM   4923  CD  LYS A 478      84.500  44.320  35.450  1.00  0.00
ATOM   4924  CE  LYS A 478      84.670  45.770  35.900  1.00  0.00
ATOM   4925  NZ  LYS A 478      85.690  46.030  36.920  1.00  0.00
ATOM   4926  HZ1 LYS A 478      86.530  45.520  36.730  1.00  0.00
ATOM   4927  HZ2 LYS A 478      86.000  46.990  36.930  1.00  0.00
ATOM   4928  HZ3 LYS A 478      85.330  45.810  37.830  1.00  0.00
ATOM   4929  C   LYS A 478      82.140  41.050  32.550  1.00  0.00
ATOM   4930  O   LYS A 478      82.890  40.770  31.620  1.00  0.00
ATOM   4931  N   GLU A 479      81.540  40.140  33.320  1.00  0.00
ATOM   4932  H   GLU A 479      81.220  40.350  34.240  1.00  0.00
ATOM   4933  CA  GLU A 479      81.490  38.710  32.970  1.00  0.00
ATOM   4934  CB  GLU A 479      81.400  37.970  34.300  1.00  0.00
ATOM   4935  CG  GLU A 479      82.700  38.160  35.080  1.00  0.00
ATOM   4936  CD  GLU A 479      82.800  37.510  36.470  1.00  0.00
ATOM   4937  OE1 GLU A 479      81.840  37.540  37.260  1.00  0.00
ATOM   4938  OE2 GLU A 479      83.950  37.110  36.770  1.00  0.00
ATOM   4939  C   GLU A 479      80.330  38.450  32.000  1.00  0.00
ATOM   4940  O   GLU A 479      79.230  38.880  32.340  1.00  0.00
ATOM   4941  N   PHE A 480      80.580  38.230  30.710  1.00  0.00
ATOM   4942  H   PHE A 480      81.490  38.370  30.330  1.00  0.00
ATOM   4943  CA  PHE A 480      79.570  37.760  29.760  1.00  0.00
ATOM   4944  CB  PHE A 480      79.650  38.630  28.500  1.00  0.00
ATOM   4945  CG  PHE A 480      79.050  40.030  28.640  1.00  0.00
ATOM   4946  CD1 PHE A 480      79.820  41.030  29.230  1.00  0.00
ATOM   4947  HD1 PHE A 480      80.600  40.760  29.940  1.00  0.00
ATOM   4948  CD2 PHE A 480      77.870  40.360  27.990  1.00  0.00
ATOM   4949  HD2 PHE A 480      77.310  39.540  27.530  1.00  0.00
ATOM   4950  CE1 PHE A 480      79.350  42.340  29.200  1.00  0.00
ATOM   4951  HE1 PHE A 480      79.910  43.040  29.840  1.00  0.00
ATOM   4952  CE2 PHE A 480      77.500  41.690  27.840  1.00  0.00
ATOM   4953  HE2 PHE A 480      76.600  41.850  27.250  1.00  0.00
ATOM   4954  CZ  PHE A 480      78.260  42.700  28.420  1.00  0.00
ATOM   4955  HZ  PHE A 480      78.230  43.750  28.110  1.00  0.00
ATOM   4956  C   PHE A 480      79.780  36.280  29.400  1.00  0.00
ATOM   4957  O   PHE A 480      80.840  35.740  29.690  1.00  0.00
ATOM   4958  N   GLU A 481      78.740  35.580  28.950  1.00  0.00
ATOM   4959  H   GLU A 481      77.840  35.750  29.340  1.00  0.00
ATOM   4960  CA  GLU A 481      78.910  34.270  28.320  1.00  0.00
ATOM   4961  CB  GLU A 481      77.790  33.920  27.340  1.00  0.00
ATOM   4962  CG  GLU A 481      76.370  33.840  27.910  1.00  0.00
ATOM   4963  CD  GLU A 481      75.890  35.050  28.720  1.00  0.00
ATOM   4964  OE1 GLU A 481      75.550  34.830  29.900  1.00  0.00
ATOM   4965  OE2 GLU A 481      75.650  36.120  28.140  1.00  0.00
ATOM   4966  C   GLU A 481      80.180  34.080  27.470  1.00  0.00
ATOM   4967  O   GLU A 481      80.300  34.810  26.490  1.00  0.00
ATOM   4968  N   GLY A 482      81.030  33.130  27.860  1.00  0.00
ATOM   4969  H   GLY A 482      80.820  32.390  28.510  1.00  0.00
ATOM   4970  CA  GLY A 482      82.370  33.060  27.280  1.00  0.00
ATOM   4971  C   GLY A 482      83.310  34.240  27.560  1.00  0.00
ATOM   4972  O   GLY A 482      84.200  33.990  28.380  1.00  0.00
ATOM   4973  N   LYS A 483      83.150  35.290  26.770  1.00  0.00
ATOM   4974  H   LYS A 483      82.450  35.250  26.060  1.00  0.00
ATOM   4975  CA  LYS A 483      83.980  36.510  26.650  1.00  0.00
ATOM   4976  CB  LYS A 483      83.640  37.220  25.340  1.00  0.00
ATOM   4977  CG  LYS A 483      84.230  36.730  24.020  1.00  0.00
ATOM   4978  CD  LYS A 483      83.260  35.710  23.400  1.00  0.00
ATOM   4979  CE  LYS A 483      83.730  35.480  21.960  1.00  0.00
ATOM   4980  NZ  LYS A 483      82.630  34.800  21.260  1.00  0.00
ATOM   4981  HZ1 LYS A 483      82.930  34.550  20.340  1.00  0.00
ATOM   4982  HZ2 LYS A 483      82.400  33.900  21.630  1.00  0.00
ATOM   4983  HZ3 LYS A 483      81.830  35.410  21.220  1.00  0.00
ATOM   4984  C   LYS A 483      83.850  37.400  27.890  1.00  0.00
ATOM   4985  O   LYS A 483      82.760  37.630  28.410  1.00  0.00
ATOM   4986  N   THR A 484      85.000  37.940  28.290  1.00  0.00
ATOM   4987  H   THR A 484      85.870  37.720  27.840  1.00  0.00
ATOM   4988  CA  THR A 484      85.180  38.690  29.540  1.00  0.00
ATOM   4989  CB  THR A 484      85.960  38.000  30.660  1.00  0.00
ATOM   4990  OG1 THR A 484      85.550  36.630  30.780  1.00  0.00
ATOM   4991  HG1 THR A 484      84.560  36.560  30.800  1.00  0.00
ATOM   4992  CG2 THR A 484      85.510  38.630  31.980  1.00  0.00
ATOM   4993  C   THR A 484      85.790  40.070  29.310  1.00  0.00
ATOM   4994  O   THR A 484      86.880  40.170  28.730  1.00  0.00
ATOM   4995  N   LEU A 485      84.930  41.060  29.500  1.00  0.00
ATOM   4996  H   LEU A 485      83.970  40.830  29.640  1.00  0.00
ATOM   4997  CA  LEU A 485      85.280  42.480  29.680  1.00  0.00
ATOM   4998  CB  LEU A 485      84.110  43.400  30.030  1.00  0.00
ATOM   4999  CG  LEU A 485      82.980  43.700  29.040  1.00  0.00
ATOM   5000  CD1 LEU A 485      82.230  44.920  29.580  1.00  0.00
ATOM   5001  CD2 LEU A 485      83.440  44.070  27.630  1.00  0.00
ATOM   5002  C   LEU A 485      86.340  42.680  30.760  1.00  0.00
ATOM   5003  O   LEU A 485      86.020  42.490  31.940  1.00  0.00
ATOM   5004  N   VAL A 486      87.520  43.110  30.320  1.00  0.00
ATOM   5005  H   VAL A 486      87.540  43.560  29.430  1.00  0.00
ATOM   5006  CA  VAL A 486      88.780  43.160  31.080  1.00  0.00
ATOM   5007  CB  VAL A 486      89.830  42.100  30.780  1.00  0.00
ATOM   5008  CG1 VAL A 486      89.310  40.680  31.040  1.00  0.00
ATOM   5009  CG2 VAL A 486      90.190  42.210  29.290  1.00  0.00
ATOM   5010  C   VAL A 486      89.530  44.490  31.130  1.00  0.00
ATOM   5011  O   VAL A 486      89.500  45.320  30.220  1.00  0.00
ATOM   5012  N   ASP A 487      90.160  44.650  32.300  1.00  0.00
ATOM   5013  H   ASP A 487      90.040  43.910  32.960  1.00  0.00
ATOM   5014  CA  ASP A 487      91.020  45.750  32.750  1.00  0.00
ATOM   5015  CB  ASP A 487      91.590  45.390  34.120  1.00  0.00
ATOM   5016  CG  ASP A 487      90.610  45.540  35.290  1.00  0.00
ATOM   5017  OD1 ASP A 487      89.860  46.520  35.490  1.00  0.00
ATOM   5018  OD2 ASP A 487      90.560  44.580  36.090  1.00  0.00
ATOM   5019  C   ASP A 487      92.190  46.060  31.820  1.00  0.00
ATOM   5020  O   ASP A 487      92.490  45.290  30.910  1.00  0.00
ATOM   5021  N   ILE A 488      92.630  47.290  32.060  1.00  0.00
ATOM   5022  H   ILE A 488      92.050  48.100  32.190  1.00  0.00
ATOM   5023  CA  ILE A 488      93.960  47.680  31.560  1.00  0.00
ATOM   5024  CB  ILE A 488      93.890  48.930  30.680  1.00  0.00
ATOM   5025  CG1 ILE A 488      93.070  50.110  31.200  1.00  0.00
ATOM   5026  CG2 ILE A 488      93.380  48.530  29.300  1.00  0.00
ATOM   5027  CD  ILE A 488      93.690  50.870  32.370  1.00  0.00
ATOM   5028  C   ILE A 488      95.180  47.610  32.490  1.00  0.00
ATOM   5029  O   ILE A 488      95.530  48.540  33.230  1.00  0.00
ATOM   5030  N   THR A 489      96.030  46.610  32.330  1.00  0.00
ATOM   5031  H   THR A 489      96.950  46.560  32.700  1.00  0.00
ATOM   5032  CA  THR A 489      95.780  45.500  31.400  1.00  0.00
ATOM   5033  CB  THR A 489      96.910  45.170  30.420  1.00  0.00
ATOM   5034  OG1 THR A 489      98.090  44.880  31.180  1.00  0.00
ATOM   5035  HG1 THR A 489      98.310  43.940  30.940  1.00  0.00
ATOM   5036  CG2 THR A 489      97.000  46.090  29.200  1.00  0.00
ATOM   5037  C   THR A 489      95.480  44.160  32.080  1.00  0.00
ATOM   5038  O   THR A 489      95.950  43.890  33.180  1.00  0.00
ATOM   5039  N   LYS A 490      94.510  43.450  31.520  1.00  0.00
ATOM   5040  H   LYS A 490      93.770  43.900  31.020  1.00  0.00
ATOM   5041  CA  LYS A 490      94.200  42.060  31.900  1.00  0.00
ATOM   5042  CB  LYS A 490      92.790  41.900  32.470  1.00  0.00
ATOM   5043  CG  LYS A 490      92.790  41.410  33.920  1.00  0.00
ATOM   5044  CD  LYS A 490      91.330  41.360  34.370  1.00  0.00
ATOM   5045  CE  LYS A 490      91.220  41.080  35.860  1.00  0.00
ATOM   5046  NZ  LYS A 490      89.790  41.170  36.200  1.00  0.00
ATOM   5047  HZ1 LYS A 490      89.530  42.090  35.900  1.00  0.00
ATOM   5048  HZ2 LYS A 490      89.250  40.520  35.670  1.00  0.00
ATOM   5049  HZ3 LYS A 490      89.580  41.130  37.170  1.00  0.00
ATOM   5050  C   LYS A 490      94.520  41.080  30.780  1.00  0.00
ATOM   5051  O   LYS A 490      93.770  40.660  29.890  1.00  0.00
ATOM   5052  N   ASP A 491      95.800  40.700  30.830  1.00  0.00
ATOM   5053  H   ASP A 491      96.460  40.910  31.550  1.00  0.00
ATOM   5054  CA  ASP A 491      96.420  40.100  29.640  1.00  0.00
ATOM   5055  CB  ASP A 491      97.900  40.460  29.690  1.00  0.00
ATOM   5056  CG  ASP A 491      98.260  41.950  29.710  1.00  0.00
ATOM   5057  OD1 ASP A 491      98.730  42.350  30.800  1.00  0.00
ATOM   5058  OD2 ASP A 491      97.960  42.710  28.770  1.00  0.00
ATOM   5059  C   ASP A 491      96.290  38.580  29.680  1.00  0.00
ATOM   5060  O   ASP A 491      96.580  37.980  30.710  1.00  0.00
ATOM   5061  N   PHE A 492      95.830  38.020  28.570  1.00  0.00
ATOM   5062  H   PHE A 492      96.080  38.580  27.780  1.00  0.00
ATOM   5063  CA  PHE A 492      95.360  36.630  28.420  1.00  0.00
ATOM   5064  CB  PHE A 492      94.460  36.650  27.180  1.00  0.00
ATOM   5065  CG  PHE A 492      93.720  35.320  27.060  1.00  0.00
ATOM   5066  CD1 PHE A 492      92.880  35.040  28.140  1.00  0.00
ATOM   5067  HD1 PHE A 492      92.600  35.850  28.820  1.00  0.00
ATOM   5068  CD2 PHE A 492      94.150  34.290  26.230  1.00  0.00
ATOM   5069  HD2 PHE A 492      94.750  34.490  25.350  1.00  0.00
ATOM   5070  CE1 PHE A 492      92.510  33.760  28.510  1.00  0.00
ATOM   5071  HE1 PHE A 492      92.110  33.530  29.500  1.00  0.00
ATOM   5072  CE2 PHE A 492      93.630  33.030  26.510  1.00  0.00
ATOM   5073  HE2 PHE A 492      93.810  32.160  25.870  1.00  0.00
ATOM   5074  CZ  PHE A 492      92.870  32.740  27.630  1.00  0.00
ATOM   5075  HZ  PHE A 492      92.490  31.730  27.810  1.00  0.00
ATOM   5076  C   PHE A 492      96.530  35.680  28.160  1.00  0.00
ATOM   5077  O   PHE A 492      97.450  35.830  27.350  1.00  0.00
ATOM   5078  N   GLU A 493      96.580  34.650  29.000  1.00  0.00
ATOM   5079  H   GLU A 493      95.750  34.470  29.540  1.00  0.00
ATOM   5080  CA  GLU A 493      97.560  33.570  28.920  1.00  0.00
ATOM   5081  CB  GLU A 493      97.400  32.680  30.160  1.00  0.00
ATOM   5082  CG  GLU A 493      98.510  31.640  30.310  1.00  0.00
ATOM   5083  CD  GLU A 493      98.240  30.680  31.480  1.00  0.00
ATOM   5084  OE1 GLU A 493      99.130  30.330  32.280  1.00  0.00
ATOM   5085  OE2 GLU A 493      97.140  30.090  31.430  1.00  0.00
ATOM   5086  C   GLU A 493      97.610  32.770  27.620  1.00  0.00
ATOM   5087  O   GLU A 493      96.950  31.740  27.490  1.00  0.00
ATOM   5088  N   LEU A 494      98.480  33.160  26.680  1.00  0.00
ATOM   5089  H   LEU A 494      99.220  33.760  26.980  1.00  0.00
ATOM   5090  CA  LEU A 494      98.660  32.570  25.350  1.00  0.00
ATOM   5091  CB  LEU A 494      97.550  33.160  24.490  1.00  0.00
ATOM   5092  CG  LEU A 494      97.360  32.510  23.120  1.00  0.00
ATOM   5093  CD1 LEU A 494      96.020  31.820  22.880  1.00  0.00
ATOM   5094  CD2 LEU A 494      97.910  33.340  21.960  1.00  0.00
ATOM   5095  C   LEU A 494     100.090  32.830  24.880  1.00  0.00
ATOM   5096  O   LEU A 494     100.450  34.000  24.690  1.00  0.00
ATOM   5097  N   GLU A 495     100.750  31.760  24.440  1.00  0.00
ATOM   5098  H   GLU A 495     100.330  30.940  24.050  1.00  0.00
ATOM   5099  CA  GLU A 495     102.190  31.840  24.150  1.00  0.00
ATOM   5100  CB  GLU A 495     103.040  31.150  25.210  1.00  0.00
ATOM   5101  CG  GLU A 495     103.540  32.230  26.180  1.00  0.00
ATOM   5102  CD  GLU A 495     104.680  31.780  27.090  1.00  0.00
ATOM   5103  OE1 GLU A 495     104.710  32.200  28.270  1.00  0.00
ATOM   5104  OE2 GLU A 495     105.470  30.930  26.620  1.00  0.00
ATOM   5105  C   GLU A 495     102.400  31.230  22.760  1.00  0.00
ATOM   5106  O   GLU A 495     102.250  30.050  22.460  1.00  0.00
ATOM   5107  N   GLU A 496     102.510  32.130  21.790  1.00  0.00
ATOM   5108  H   GLU A 496     102.500  33.080  22.080  1.00  0.00
ATOM   5109  CA  GLU A 496     102.780  31.980  20.350  1.00  0.00
ATOM   5110  CB  GLU A 496     102.640  33.290  19.570  1.00  0.00
ATOM   5111  CG  GLU A 496     102.580  33.160  18.040  1.00  0.00
ATOM   5112  CD  GLU A 496     101.180  32.900  17.490  1.00  0.00
ATOM   5113  OE1 GLU A 496     100.210  33.150  18.230  1.00  0.00
ATOM   5114  OE2 GLU A 496     101.260  32.330  16.380  1.00  0.00
ATOM   5115  C   GLU A 496     104.220  31.490  20.160  1.00  0.00
ATOM   5116  O   GLU A 496     105.180  31.830  20.840  1.00  0.00
ATOM   5117  N   THR A 497     104.300  30.480  19.290  1.00  0.00
ATOM   5118  H   THR A 497     103.570  29.800  19.300  1.00  0.00
ATOM   5119  CA  THR A 497     105.580  29.910  18.840  1.00  0.00
ATOM   5120  CB  THR A 497     105.370  28.430  18.520  1.00  0.00
ATOM   5121  OG1 THR A 497     104.040  28.170  18.060  1.00  0.00
ATOM   5122  HG1 THR A 497     103.970  27.230  17.720  1.00  0.00
ATOM   5123  CG2 THR A 497     105.750  27.440  19.630  1.00  0.00
ATOM   5124  C   THR A 497     106.090  30.650  17.600  1.00  0.00
ATOM   5125  O   THR A 497     105.340  30.660  16.630  1.00  0.00
ATOM   5126  N   ASP A 498     107.360  31.060  17.600  1.00  0.00
ATOM   5127  H   ASP A 498     107.940  31.060  18.410  1.00  0.00
ATOM   5128  CA  ASP A 498     107.970  31.680  16.410  1.00  0.00
ATOM   5129  CB  ASP A 498     108.850  32.800  16.970  1.00  0.00
ATOM   5130  CG  ASP A 498     108.180  33.930  17.760  1.00  0.00
ATOM   5131  OD1 ASP A 498     108.220  33.850  19.000  1.00  0.00
ATOM   5132  OD2 ASP A 498     107.960  34.980  17.120  1.00  0.00
ATOM   5133  C   ASP A 498     108.810  30.600  15.730  1.00  0.00
ATOM   5134  O   ASP A 498     109.560  29.860  16.360  1.00  0.00
ATOM   5135  N   GLU A 499     108.760  30.470  14.410  1.00  0.00
ATOM   5136  H   GLU A 499     108.070  30.980  13.890  1.00  0.00
ATOM   5137  CA  GLU A 499     109.470  29.450  13.640  1.00  0.00
ATOM   5138  CB  GLU A 499     108.930  29.540  12.210  1.00  0.00
ATOM   5139  CG  GLU A 499     107.780  28.560  11.990  1.00  0.00
ATOM   5140  CD  GLU A 499     107.370  28.330  10.530  1.00  0.00
ATOM   5141  OE1 GLU A 499     106.400  28.980  10.090  1.00  0.00
ATOM   5142  OE2 GLU A 499     107.930  27.400   9.910  1.00  0.00
ATOM   5143  C   GLU A 499     110.990  29.640  13.710  1.00  0.00
ATOM   5144  O   GLU A 499     111.700  28.720  14.120  1.00  0.00
ATOM   5145  N   GLU A 500     111.470  30.850  13.440  1.00  0.00
ATOM   5146  H   GLU A 500     110.870  31.650  13.410  1.00  0.00
ATOM   5147  CA  GLU A 500     112.910  31.140  13.500  1.00  0.00
ATOM   5148  CB  GLU A 500     113.260  32.450  12.800  1.00  0.00
ATOM   5149  CG  GLU A 500     114.640  32.370  12.130  1.00  0.00
ATOM   5150  CD  GLU A 500     115.890  32.290  13.000  1.00  0.00
ATOM   5151  OE1 GLU A 500     116.480  31.190  13.060  1.00  0.00
ATOM   5152  OE2 GLU A 500     116.370  33.390  13.360  1.00  0.00
ATOM   5153  C   GLU A 500     113.150  31.330  15.000  1.00  0.00
ATOM   5154  O   GLU A 500     112.380  31.920  15.760  1.00  0.00
ATOM   5155  N   LYS A 501     114.410  31.010  15.290  1.00  0.00
ATOM   5156  H   LYS A 501     115.070  30.840  14.550  1.00  0.00
ATOM   5157  CA  LYS A 501     114.830  31.050  16.690  1.00  0.00
ATOM   5158  CB  LYS A 501     114.920  29.680  17.370  1.00  0.00
ATOM   5159  CG  LYS A 501     113.480  29.380  17.780  1.00  0.00
ATOM   5160  CD  LYS A 501     113.000  30.180  19.000  1.00  0.00
ATOM   5161  CE  LYS A 501     111.700  30.880  18.590  1.00  0.00
ATOM   5162  NZ  LYS A 501     111.130  31.710  19.660  1.00  0.00
ATOM   5163  HZ1 LYS A 501     111.250  31.290  20.560  1.00  0.00
ATOM   5164  HZ2 LYS A 501     111.640  32.570  19.670  1.00  0.00
ATOM   5165  HZ3 LYS A 501     110.140  31.850  19.590  1.00  0.00
ATOM   5166  C   LYS A 501     116.060  31.930  16.980  1.00  0.00
ATOM   5167  O   LYS A 501     116.070  32.690  17.940  1.00  0.00
ATOM   5168  N   ALA A 502     117.010  31.680  16.080  1.00  0.00
ATOM   5169  H   ALA A 502     116.870  31.440  15.120  1.00  0.00
ATOM   5170  CA  ALA A 502     118.420  32.100  16.170  1.00  0.00
ATOM   5171  CB  ALA A 502     119.200  31.500  15.000  1.00  0.00
ATOM   5172  C   ALA A 502     118.790  33.570  16.270  1.00  0.00
ATOM   5173  O   ALA A 502     119.260  33.990  17.320  1.00  0.00
ATOM   5174  N   GLU A 503     118.400  34.460  15.350  1.00  0.00
ATOM   5175  H   GLU A 503     117.960  34.080  14.540  1.00  0.00
ATOM   5176  CA  GLU A 503     118.510  35.920  15.470  1.00  0.00
ATOM   5177  CB  GLU A 503     117.870  36.580  14.240  1.00  0.00
ATOM   5178  CG  GLU A 503     118.430  36.280  12.850  1.00  0.00
ATOM   5179  CD  GLU A 503     119.730  36.930  12.370  1.00  0.00
ATOM   5180  OE1 GLU A 503     120.870  36.690  12.820  1.00  0.00
ATOM   5181  OE2 GLU A 503     119.650  37.920  11.610  1.00  0.00
ATOM   5182  C   GLU A 503     117.900  36.490  16.750  1.00  0.00
ATOM   5183  O   GLU A 503     118.700  36.740  17.650  1.00  0.00
ATOM   5184  N   ARG A 504     116.660  36.060  16.930  1.00  0.00
ATOM   5185  H   ARG A 504     116.140  35.740  16.140  1.00  0.00
ATOM   5186  CA  ARG A 504     115.950  36.340  18.190  1.00  0.00
ATOM   5187  CB  ARG A 504     114.600  35.660  18.380  1.00  0.00
ATOM   5188  CG  ARG A 504     113.510  36.400  17.600  1.00  0.00
ATOM   5189  CD  ARG A 504     112.170  35.680  17.420  1.00  0.00
ATOM   5190  NE  ARG A 504     111.280  36.370  16.480  1.00  0.00
ATOM   5191  HE  ARG A 504     110.870  37.260  16.670  1.00  0.00
ATOM   5192  CZ  ARG A 504     110.790  35.740  15.400  1.00  0.00
ATOM   5193  NH1 ARG A 504     111.110  34.470  15.120  1.00  0.00
ATOM   5194 1HH1 ARG A 504     111.860  34.030  15.620  1.00  0.00
ATOM   5195 2HH1 ARG A 504     110.570  34.100  14.370  1.00  0.00
ATOM   5196  NH2 ARG A 504     110.080  36.350  14.440  1.00  0.00
ATOM   5197 1HH2 ARG A 504     109.740  37.290  14.460  1.00  0.00
ATOM   5198 2HH2 ARG A 504     109.960  35.920  13.550  1.00  0.00
ATOM   5199  C   ARG A 504     116.750  36.080  19.460  1.00  0.00
ATOM   5200  O   ARG A 504     116.890  37.000  20.270  1.00  0.00
ATOM   5201  N   GLU A 505     117.220  34.830  19.510  1.00  0.00
ATOM   5202  H   GLU A 505     116.850  34.150  18.890  1.00  0.00
ATOM   5203  CA  GLU A 505     117.890  34.260  20.690  1.00  0.00
ATOM   5204  CB  GLU A 505     118.380  32.870  20.280  1.00  0.00
ATOM   5205  CG  GLU A 505     119.120  32.080  21.360  1.00  0.00
ATOM   5206  CD  GLU A 505     119.530  30.710  20.810  1.00  0.00
ATOM   5207  OE1 GLU A 505     120.730  30.550  20.490  1.00  0.00
ATOM   5208  OE2 GLU A 505     118.750  29.760  20.990  1.00  0.00
ATOM   5209  C   GLU A 505     119.080  35.140  21.050  1.00  0.00
ATOM   5210  O   GLU A 505     118.970  35.690  22.140  1.00  0.00
ATOM   5211  N   LYS A 506     120.020  35.480  20.160  1.00  0.00
ATOM   5212  H   LYS A 506     119.790  35.410  19.190  1.00  0.00
ATOM   5213  CA  LYS A 506     121.160  36.390  20.330  1.00  0.00
ATOM   5214  CB  LYS A 506     121.970  36.270  19.040  1.00  0.00
ATOM   5215  CG  LYS A 506     123.370  36.860  19.130  1.00  0.00
ATOM   5216  CD  LYS A 506     124.250  36.180  20.180  1.00  0.00
ATOM   5217  CE  LYS A 506     125.650  36.190  19.550  1.00  0.00
ATOM   5218  NZ  LYS A 506     125.790  34.900  18.870  1.00  0.00
ATOM   5219  HZ1 LYS A 506     126.710  34.510  18.990  1.00  0.00
ATOM   5220  HZ2 LYS A 506     125.030  34.270  19.000  1.00  0.00
ATOM   5221  HZ3 LYS A 506     125.740  35.060  17.890  1.00  0.00
ATOM   5222  C   LYS A 506     120.670  37.820  20.560  1.00  0.00
ATOM   5223  O   LYS A 506     121.230  38.520  21.400  1.00  0.00
ATOM   5224  N   GLU A 507     119.750  38.340  19.750  1.00  0.00
ATOM   5225  H   GLU A 507     119.420  37.900  18.920  1.00  0.00
ATOM   5226  CA  GLU A 507     119.250  39.720  19.910  1.00  0.00
ATOM   5227  CB  GLU A 507     118.050  39.920  18.970  1.00  0.00
ATOM   5228  CG  GLU A 507     118.400  40.810  17.780  1.00  0.00
ATOM   5229  CD  GLU A 507     117.350  41.020  16.680  1.00  0.00
ATOM   5230  OE1 GLU A 507     116.430  41.830  16.910  1.00  0.00
ATOM   5231  OE2 GLU A 507     117.540  40.370  15.630  1.00  0.00
ATOM   5232  C   GLU A 507     118.870  40.050  21.350  1.00  0.00
ATOM   5233  O   GLU A 507     119.480  40.890  22.020  1.00  0.00
ATOM   5234  N   ILE A 508     118.000  39.220  21.910  1.00  0.00
ATOM   5235  H   ILE A 508     117.560  38.530  21.340  1.00  0.00
ATOM   5236  CA  ILE A 508     117.480  39.180  23.290  1.00  0.00
ATOM   5237  CB  ILE A 508     116.430  38.060  23.310  1.00  0.00
ATOM   5238  CG1 ILE A 508     115.110  38.670  22.860  1.00  0.00
ATOM   5239  CG2 ILE A 508     116.290  37.310  24.640  1.00  0.00
ATOM   5240  CD  ILE A 508     114.210  37.600  22.230  1.00  0.00
ATOM   5241  C   ILE A 508     118.600  38.970  24.300  1.00  0.00
ATOM   5242  O   ILE A 508     118.700  39.740  25.260  1.00  0.00
ATOM   5243  N   LYS A 509     119.510  38.030  24.040  1.00  0.00
ATOM   5244  H   LYS A 509     119.370  37.370  23.290  1.00  0.00
ATOM   5245  CA  LYS A 509     120.750  37.800  24.780  1.00  0.00
ATOM   5246  CB  LYS A 509     121.520  36.580  24.270  1.00  0.00
ATOM   5247  CG  LYS A 509     121.100  35.230  24.870  1.00  0.00
ATOM   5248  CD  LYS A 509     121.590  34.030  24.070  1.00  0.00
ATOM   5249  CE  LYS A 509     121.480  32.660  24.740  1.00  0.00
ATOM   5250  NZ  LYS A 509     122.330  32.420  25.910  1.00  0.00
ATOM   5251  HZ1 LYS A 509     123.250  32.260  25.540  1.00  0.00
ATOM   5252  HZ2 LYS A 509     122.340  33.160  26.590  1.00  0.00
ATOM   5253  HZ3 LYS A 509     121.970  31.540  26.210  1.00  0.00
ATOM   5254  C   LYS A 509     121.560  39.090  24.910  1.00  0.00
ATOM   5255  O   LYS A 509     122.080  39.350  26.000  1.00  0.00
ATOM   5256  N   GLU A 510     121.550  39.950  23.890  1.00  0.00
ATOM   5257  H   GLU A 510     121.290  39.630  22.970  1.00  0.00
ATOM   5258  CA  GLU A 510     122.210  41.260  23.900  1.00  0.00
ATOM   5259  CB  GLU A 510     122.340  41.740  22.450  1.00  0.00
ATOM   5260  CG  GLU A 510     123.440  40.890  21.820  1.00  0.00
ATOM   5261  CD  GLU A 510     124.760  41.030  22.580  1.00  0.00
ATOM   5262  OE1 GLU A 510     125.570  40.080  22.550  1.00  0.00
ATOM   5263  OE2 GLU A 510     124.970  42.120  23.170  1.00  0.00
ATOM   5264  C   GLU A 510     121.510  42.340  24.730  1.00  0.00
ATOM   5265  O   GLU A 510     122.140  43.350  25.030  1.00  0.00
ATOM   5266  N   TYR A 511     120.310  42.010  25.200  1.00  0.00
ATOM   5267  H   TYR A 511     119.810  41.170  24.950  1.00  0.00
ATOM   5268  CA  TYR A 511     119.590  42.910  26.110  1.00  0.00
ATOM   5269  CB  TYR A 511     118.150  43.160  25.660  1.00  0.00
ATOM   5270  CG  TYR A 511     118.160  43.900  24.320  1.00  0.00
ATOM   5271  CD1 TYR A 511     118.010  43.170  23.150  1.00  0.00
ATOM   5272  HD1 TYR A 511     117.910  42.080  23.230  1.00  0.00
ATOM   5273  CD2 TYR A 511     118.320  45.280  24.220  1.00  0.00
ATOM   5274  HD2 TYR A 511     118.340  45.850  25.150  1.00  0.00
ATOM   5275  CE1 TYR A 511     118.220  43.740  21.900  1.00  0.00
ATOM   5276  HE1 TYR A 511     118.190  43.120  21.010  1.00  0.00
ATOM   5277  CE2 TYR A 511     118.570  45.840  22.970  1.00  0.00
ATOM   5278  HE2 TYR A 511     119.170  46.740  22.890  1.00  0.00
ATOM   5279  CZ  TYR A 511     118.510  45.100  21.790  1.00  0.00
ATOM   5280  OH  TYR A 511     118.630  45.780  20.620  1.00  0.00
ATOM   5281  HH  TYR A 511     118.480  45.060  19.940  1.00  0.00
ATOM   5282  C   TYR A 511     119.660  42.320  27.520  1.00  0.00
ATOM   5283  O   TYR A 511     119.410  43.000  28.510  1.00  0.00
ATOM   5284  N   GLU A 512     119.810  41.010  27.680  1.00  0.00
ATOM   5285  H   GLU A 512     119.960  40.390  26.910  1.00  0.00
ATOM   5286  CA  GLU A 512     119.900  40.280  28.950  1.00  0.00
ATOM   5287  CB  GLU A 512     120.210  38.780  28.940  1.00  0.00
ATOM   5288  CG  GLU A 512     118.990  37.900  28.630  1.00  0.00
ATOM   5289  CD  GLU A 512     119.280  36.410  28.810  1.00  0.00
ATOM   5290  OE1 GLU A 512     118.680  35.760  29.690  1.00  0.00
ATOM   5291  OE2 GLU A 512     120.360  35.940  28.380  1.00  0.00
ATOM   5292  C   GLU A 512     120.690  40.970  30.070  1.00  0.00
ATOM   5293  O   GLU A 512     120.240  41.050  31.210  1.00  0.00
ATOM   5294  N   PRO A 513     121.840  41.520  29.690  1.00  0.00
ATOM   5295  CA  PRO A 513     122.530  42.510  30.520  1.00  0.00
ATOM   5296  CB  PRO A 513     123.730  42.950  29.690  1.00  0.00
ATOM   5297  CG  PRO A 513     124.010  41.700  28.860  1.00  0.00
ATOM   5298  CD  PRO A 513     122.620  41.180  28.490  1.00  0.00
ATOM   5299  C   PRO A 513     121.830  43.730  31.120  1.00  0.00
ATOM   5300  O   PRO A 513     121.950  43.880  32.340  1.00  0.00
ATOM   5301  N   LEU A 514     121.100  44.500  30.320  1.00  0.00
ATOM   5302  H   LEU A 514     121.010  44.400  29.330  1.00  0.00
ATOM   5303  CA  LEU A 514     120.310  45.610  30.880  1.00  0.00
ATOM   5304  CB  LEU A 514     119.540  46.240  29.720  1.00  0.00
ATOM   5305  CG  LEU A 514     118.730  47.410  30.290  1.00  0.00
ATOM   5306  CD1 LEU A 514     119.540  48.550  30.910  1.00  0.00
ATOM   5307  CD2 LEU A 514     117.770  48.000  29.250  1.00  0.00
ATOM   5308  C   LEU A 514     119.310  45.100  31.910  1.00  0.00
ATOM   5309  O   LEU A 514     119.200  45.620  33.020  1.00  0.00
ATOM   5310  N   THR A 515     118.600  44.050  31.510  1.00  0.00
ATOM   5311  H   THR A 515     118.840  43.530  30.690  1.00  0.00
ATOM   5312  CA  THR A 515     117.570  43.480  32.400  1.00  0.00
ATOM   5313  CB  THR A 515     116.720  42.380  31.770  1.00  0.00
ATOM   5314  OG1 THR A 515     117.510  41.630  30.840  1.00  0.00
ATOM   5315  HG1 THR A 515     116.930  40.860  30.590  1.00  0.00
ATOM   5316  CG2 THR A 515     115.440  42.930  31.130  1.00  0.00
ATOM   5317  C   THR A 515     118.050  42.970  33.750  1.00  0.00
ATOM   5318  O   THR A 515     117.490  43.250  34.810  1.00  0.00
ATOM   5319  N   LYS A 516     119.290  42.470  33.730  1.00  0.00
ATOM   5320  H   LYS A 516     119.760  42.440  32.850  1.00  0.00
ATOM   5321  CA  LYS A 516     119.990  42.210  34.990  1.00  0.00
ATOM   5322  CB  LYS A 516     121.420  41.850  34.600  1.00  0.00
ATOM   5323  CG  LYS A 516     121.730  40.370  34.370  1.00  0.00
ATOM   5324  CD  LYS A 516     123.180  40.110  33.940  1.00  0.00
ATOM   5325  CE  LYS A 516     123.400  38.600  33.870  1.00  0.00
ATOM   5326  NZ  LYS A 516     124.850  38.460  34.040  1.00  0.00
ATOM   5327  HZ1 LYS A 516     125.370  39.300  33.860  1.00  0.00
ATOM   5328  HZ2 LYS A 516     125.060  38.110  34.950  1.00  0.00
ATOM   5329  HZ3 LYS A 516     125.200  37.830  33.330  1.00  0.00
ATOM   5330  C   LYS A 516     120.040  43.410  35.940  1.00  0.00
ATOM   5331  O   LYS A 516     119.600  43.270  37.080  1.00  0.00
ATOM   5332  N   ALA A 517     120.400  44.610  35.480  1.00  0.00
ATOM   5333  H   ALA A 517     121.020  44.660  34.700  1.00  0.00
ATOM   5334  CA  ALA A 517     120.390  45.790  36.350  1.00  0.00
ATOM   5335  CB  ALA A 517     121.190  46.920  35.700  1.00  0.00
ATOM   5336  C   ALA A 517     118.960  46.200  36.740  1.00  0.00
ATOM   5337  O   ALA A 517     118.770  46.610  37.890  1.00  0.00
ATOM   5338  N   LEU A 518     118.070  46.000  35.780  1.00  0.00
ATOM   5339  H   LEU A 518     118.350  45.950  34.820  1.00  0.00
ATOM   5340  CA  LEU A 518     116.650  46.150  36.110  1.00  0.00
ATOM   5341  CB  LEU A 518     115.860  46.080  34.800  1.00  0.00
ATOM   5342  CG  LEU A 518     116.210  47.260  33.890  1.00  0.00
ATOM   5343  CD1 LEU A 518     115.800  46.930  32.450  1.00  0.00
ATOM   5344  CD2 LEU A 518     115.400  48.450  34.380  1.00  0.00
ATOM   5345  C   LEU A 518     116.050  45.260  37.200  1.00  0.00
ATOM   5346  O   LEU A 518     115.510  45.850  38.130  1.00  0.00
ATOM   5347  N   LYS A 519     116.530  44.020  37.130  1.00  0.00
ATOM   5348  H   LYS A 519     116.710  43.600  36.240  1.00  0.00
ATOM   5349  CA  LYS A 519     116.390  43.050  38.230  1.00  0.00
ATOM   5350  CB  LYS A 519     116.820  41.710  37.640  1.00  0.00
ATOM   5351  CG  LYS A 519     116.390  40.520  38.500  1.00  0.00
ATOM   5352  CD  LYS A 519     114.880  40.500  38.760  1.00  0.00
ATOM   5353  CE  LYS A 519     114.540  39.490  39.850  1.00  0.00
ATOM   5354  NZ  LYS A 519     113.320  39.920  40.540  1.00  0.00
ATOM   5355  HZ1 LYS A 519     112.620  39.990  39.820  1.00  0.00
ATOM   5356  HZ2 LYS A 519     113.130  39.350  41.330  1.00  0.00
ATOM   5357  HZ3 LYS A 519     113.510  40.870  40.810  1.00  0.00
ATOM   5358  C   LYS A 519     117.060  43.350  39.570  1.00  0.00
ATOM   5359  O   LYS A 519     116.510  43.130  40.650  1.00  0.00
ATOM   5360  N   GLU A 520     118.380  43.520  39.570  1.00  0.00
ATOM   5361  H   GLU A 520     118.920  43.410  38.740  1.00  0.00
ATOM   5362  CA  GLU A 520     119.140  44.030  40.730  1.00  0.00
ATOM   5363  CB  GLU A 520     120.520  44.500  40.260  1.00  0.00
ATOM   5364  CG  GLU A 520     121.260  43.220  39.860  1.00  0.00
ATOM   5365  CD  GLU A 520     122.070  42.610  41.010  1.00  0.00
ATOM   5366  OE1 GLU A 520     123.270  42.940  41.140  1.00  0.00
ATOM   5367  OE2 GLU A 520     121.650  41.560  41.530  1.00  0.00
ATOM   5368  C   GLU A 520     118.430  45.110  41.550  1.00  0.00
ATOM   5369  O   GLU A 520     118.460  45.060  42.780  1.00  0.00
ATOM   5370  N   ILE A 521     117.720  46.030  40.910  1.00  0.00
ATOM   5371  H   ILE A 521     117.720  46.210  39.930  1.00  0.00
ATOM   5372  CA  ILE A 521     116.840  46.890  41.720  1.00  0.00
ATOM   5373  CB  ILE A 521     117.110  48.350  41.340  1.00  0.00
ATOM   5374  CG1 ILE A 521     116.700  48.700  39.910  1.00  0.00
ATOM   5375  CG2 ILE A 521     118.600  48.690  41.450  1.00  0.00
ATOM   5376  CD  ILE A 521     115.280  49.180  39.640  1.00  0.00
ATOM   5377  C   ILE A 521     115.370  46.530  41.910  1.00  0.00
ATOM   5378  O   ILE A 521     114.670  47.350  42.510  1.00  0.00
ATOM   5379  N   LEU A 522     114.890  45.560  41.140  1.00  0.00
ATOM   5380  H   LEU A 522     115.530  44.990  40.620  1.00  0.00
ATOM   5381  CA  LEU A 522     113.500  45.120  41.290  1.00  0.00
ATOM   5382  CB  LEU A 522     112.650  45.280  40.030  1.00  0.00
ATOM   5383  CG  LEU A 522     112.650  46.720  39.510  1.00  0.00
ATOM   5384  CD1 LEU A 522     112.120  46.840  38.080  1.00  0.00
ATOM   5385  CD2 LEU A 522     111.610  47.490  40.320  1.00  0.00
ATOM   5386  C   LEU A 522     113.480  43.680  41.800  1.00  0.00
ATOM   5387  O   LEU A 522     113.550  42.690  41.070  1.00  0.00
ATOM   5388  N   GLY A 523     113.570  43.500  43.120  1.00  0.00
ATOM   5389  H   GLY A 523     113.650  44.350  43.650  1.00  0.00
ATOM   5390  CA  GLY A 523     113.720  42.270  43.900  1.00  0.00
ATOM   5391  C   GLY A 523     112.320  41.670  44.060  1.00  0.00
ATOM   5392  O   GLY A 523     111.640  41.340  43.090  1.00  0.00
ATOM   5393  N   ASP A 524     111.850  41.600  45.310  1.00  0.00
ATOM   5394  H   ASP A 524     112.490  41.660  46.070  1.00  0.00
ATOM   5395  CA  ASP A 524     110.530  41.240  45.830  1.00  0.00
ATOM   5396  CB  ASP A 524     110.440  41.180  47.360  1.00  0.00
ATOM   5397  CG  ASP A 524     111.130  42.380  48.020  1.00  0.00
ATOM   5398  OD1 ASP A 524     112.370  42.430  48.140  1.00  0.00
ATOM   5399  OD2 ASP A 524     110.310  43.150  48.550  1.00  0.00
ATOM   5400  C   ASP A 524     109.350  41.980  45.180  1.00  0.00
ATOM   5401  O   ASP A 524     108.360  41.280  44.960  1.00  0.00
ATOM   5402  N   GLN A 525     109.570  43.210  44.740  1.00  0.00
ATOM   5403  H   GLN A 525     110.440  43.640  44.960  1.00  0.00
ATOM   5404  CA  GLN A 525     108.660  43.990  43.880  1.00  0.00
ATOM   5405  CB  GLN A 525     109.430  45.230  43.410  1.00  0.00
ATOM   5406  CG  GLN A 525     110.120  45.920  44.580  1.00  0.00
ATOM   5407  CD  GLN A 525     111.580  45.480  44.720  1.00  0.00
ATOM   5408  OE1 GLN A 525     112.440  45.870  43.940  1.00  0.00
ATOM   5409  NE2 GLN A 525     111.880  44.760  45.800  1.00  0.00
ATOM   5410 1HE2 GLN A 525     111.250  44.300  46.430  1.00  0.00
ATOM   5411 2HE2 GLN A 525     112.850  44.770  46.020  1.00  0.00
ATOM   5412  C   GLN A 525     108.160  43.210  42.670  1.00  0.00
ATOM   5413  O   GLN A 525     107.070  42.650  42.720  1.00  0.00
ATOM   5414  N   VAL A 526     109.120  43.010  41.770  1.00  0.00
ATOM   5415  H   VAL A 526     110.090  43.120  41.990  1.00  0.00
ATOM   5416  CA  VAL A 526     108.850  42.380  40.470  1.00  0.00
ATOM   5417  CB  VAL A 526     109.030  43.460  39.410  1.00  0.00
ATOM   5418  CG1 VAL A 526     108.800  43.060  37.950  1.00  0.00
ATOM   5419  CG2 VAL A 526     108.060  44.610  39.710  1.00  0.00
ATOM   5420  C   VAL A 526     109.960  41.350  40.240  1.00  0.00
ATOM   5421  O   VAL A 526     111.150  41.650  40.270  1.00  0.00
ATOM   5422  N   GLU A 527     109.510  40.100  40.150  1.00  0.00
ATOM   5423  H   GLU A 527     108.530  39.980  40.270  1.00  0.00
ATOM   5424  CA  GLU A 527     110.280  38.880  39.880  1.00  0.00
ATOM   5425  CB  GLU A 527     109.410  37.670  40.210  1.00  0.00
ATOM   5426  CG  GLU A 527     109.860  36.250  39.860  1.00  0.00
ATOM   5427  CD  GLU A 527     111.100  35.880  40.690  1.00  0.00
ATOM   5428  OE1 GLU A 527     112.170  36.360  40.260  1.00  0.00
ATOM   5429  OE2 GLU A 527     110.980  35.190  41.720  1.00  0.00
ATOM   5430  C   GLU A 527     110.740  38.910  38.420  1.00  0.00
ATOM   5431  O   GLU A 527     111.780  39.450  38.060  1.00  0.00
ATOM   5432  N   LYS A 528     109.820  38.590  37.510  1.00  0.00
ATOM   5433  H   LYS A 528     108.840  38.730  37.670  1.00  0.00
ATOM   5434  CA  LYS A 528     110.340  38.410  36.150  1.00  0.00
ATOM   5435  CB  LYS A 528     109.370  37.440  35.470  1.00  0.00
ATOM   5436  CG  LYS A 528     109.400  36.000  35.990  1.00  0.00
ATOM   5437  CD  LYS A 528     108.440  35.130  35.180  1.00  0.00
ATOM   5438  CE  LYS A 528     108.440  33.700  35.730  1.00  0.00
ATOM   5439  NZ  LYS A 528     107.840  32.850  34.700  1.00  0.00
ATOM   5440  HZ1 LYS A 528     107.850  31.910  35.050  1.00  0.00
ATOM   5441  HZ2 LYS A 528     106.910  33.190  34.520  1.00  0.00
ATOM   5442  HZ3 LYS A 528     108.410  33.000  33.890  1.00  0.00
ATOM   5443  C   LYS A 528     110.570  39.710  35.380  1.00  0.00
ATOM   5444  O   LYS A 528     109.720  40.580  35.210  1.00  0.00
ATOM   5445  N   VAL A 529     111.850  39.910  35.090  1.00  0.00
ATOM   5446  H   VAL A 529     112.500  39.240  35.440  1.00  0.00
ATOM   5447  CA  VAL A 529     112.410  41.050  34.350  1.00  0.00
ATOM   5448  CB  VAL A 529     113.270  41.840  35.340  1.00  0.00
ATOM   5449  CG1 VAL A 529     114.040  42.990  34.690  1.00  0.00
ATOM   5450  CG2 VAL A 529     112.610  42.580  36.500  1.00  0.00
ATOM   5451  C   VAL A 529     113.050  40.670  33.010  1.00  0.00
ATOM   5452  O   VAL A 529     114.150  40.130  32.930  1.00  0.00
ATOM   5453  N   VAL A 530     112.130  40.800  32.060  1.00  0.00
ATOM   5454  H   VAL A 530     111.280  41.310  32.180  1.00  0.00
ATOM   5455  CA  VAL A 530     112.290  40.150  30.750  1.00  0.00
ATOM   5456  CB  VAL A 530     111.490  38.870  30.500  1.00  0.00
ATOM   5457  CG1 VAL A 530     111.880  37.710  31.420  1.00  0.00
ATOM   5458  CG2 VAL A 530     110.000  39.210  30.580  1.00  0.00
ATOM   5459  C   VAL A 530     112.360  41.080  29.530  1.00  0.00
ATOM   5460  O   VAL A 530     111.520  41.930  29.230  1.00  0.00
ATOM   5461  N   VAL A 531     113.200  40.550  28.650  1.00  0.00
ATOM   5462  H   VAL A 531     113.780  39.760  28.850  1.00  0.00
ATOM   5463  CA  VAL A 531     113.440  41.020  27.280  1.00  0.00
ATOM   5464  CB  VAL A 531     114.810  40.490  26.840  1.00  0.00
ATOM   5465  CG1 VAL A 531     115.290  41.060  25.500  1.00  0.00
ATOM   5466  CG2 VAL A 531     115.850  41.040  27.820  1.00  0.00
ATOM   5467  C   VAL A 531     112.270  40.500  26.440  1.00  0.00
ATOM   5468  O   VAL A 531     112.060  39.290  26.420  1.00  0.00
ATOM   5469  N   SER A 532     111.300  41.350  26.120  1.00  0.00
ATOM   5470  H   SER A 532     111.370  42.340  26.290  1.00  0.00
ATOM   5471  CA  SER A 532     110.030  40.940  25.500  1.00  0.00
ATOM   5472  CB  SER A 532     108.800  41.170  26.390  1.00  0.00
ATOM   5473  OG  SER A 532     108.010  40.010  26.150  1.00  0.00
ATOM   5474  HG  SER A 532     107.470  39.930  26.990  1.00  0.00
ATOM   5475  C   SER A 532     109.950  41.560  24.110  1.00  0.00
ATOM   5476  O   SER A 532     109.300  42.580  23.880  1.00  0.00
ATOM   5477  N   TYR A 533     110.420  40.740  23.180  1.00  0.00
ATOM   5478  H   TYR A 533     110.890  39.880  23.380  1.00  0.00
ATOM   5479  CA  TYR A 533     110.690  41.040  21.760  1.00  0.00
ATOM   5480  CB  TYR A 533     111.260  39.750  21.160  1.00  0.00
ATOM   5481  CG  TYR A 533     112.020  40.060  19.870  1.00  0.00
ATOM   5482  CD1 TYR A 533     111.260  39.850  18.720  1.00  0.00
ATOM   5483  HD1 TYR A 533     110.300  39.350  18.820  1.00  0.00
ATOM   5484  CD2 TYR A 533     113.340  40.510  19.830  1.00  0.00
ATOM   5485  HD2 TYR A 533     113.860  40.900  20.700  1.00  0.00
ATOM   5486  CE1 TYR A 533     111.850  40.350  17.570  1.00  0.00
ATOM   5487  HE1 TYR A 533     111.200  40.540  16.710  1.00  0.00
ATOM   5488  CE2 TYR A 533     114.040  40.700  18.640  1.00  0.00
ATOM   5489  HE2 TYR A 533     115.070  40.370  18.550  1.00  0.00
ATOM   5490  CZ  TYR A 533     113.210  40.650  17.530  1.00  0.00
ATOM   5491  OH  TYR A 533     113.760  41.010  16.340  1.00  0.00
ATOM   5492  HH  TYR A 533     114.720  41.200  16.560  1.00  0.00
ATOM   5493  C   TYR A 533     109.510  41.490  20.890  1.00  0.00
ATOM   5494  O   TYR A 533     109.550  42.490  20.190  1.00  0.00
ATOM   5495  N   LYS A 534     108.360  40.890  21.210  1.00  0.00
ATOM   5496  H   LYS A 534     108.360  39.990  21.630  1.00  0.00
ATOM   5497  CA  LYS A 534     107.200  41.360  20.430  1.00  0.00
ATOM   5498  CB  LYS A 534     106.490  40.040  20.120  1.00  0.00
ATOM   5499  CG  LYS A 534     105.600  40.090  18.880  1.00  0.00
ATOM   5500  CD  LYS A 534     104.900  38.740  18.730  1.00  0.00
ATOM   5501  CE  LYS A 534     104.100  38.720  17.420  1.00  0.00
ATOM   5502  NZ  LYS A 534     103.100  37.660  17.310  1.00  0.00
ATOM   5503  HZ1 LYS A 534     102.500  37.870  16.540  1.00  0.00
ATOM   5504  HZ2 LYS A 534     103.600  36.800  17.190  1.00  0.00
ATOM   5505  HZ3 LYS A 534     102.500  37.490  18.090  1.00  0.00
ATOM   5506  C   LYS A 534     106.360  42.480  21.050  1.00  0.00
ATOM   5507  O   LYS A 534     105.150  42.430  21.210  1.00  0.00
ATOM   5508  N   LEU A 535     107.100  43.400  21.680  1.00  0.00
ATOM   5509  H   LEU A 535     108.060  43.240  21.900  1.00  0.00
ATOM   5510  CA  LEU A 535     106.490  44.640  22.170  1.00  0.00
ATOM   5511  CB  LEU A 535     107.250  45.100  23.420  1.00  0.00
ATOM   5512  CG  LEU A 535     106.770  44.330  24.660  1.00  0.00
ATOM   5513  CD1 LEU A 535     107.630  44.730  25.850  1.00  0.00
ATOM   5514  CD2 LEU A 535     105.290  44.540  25.000  1.00  0.00
ATOM   5515  C   LEU A 535     106.560  45.740  21.100  1.00  0.00
ATOM   5516  O   LEU A 535     107.510  46.480  20.870  1.00  0.00
ATOM   5517  N   LEU A 536     105.500  45.500  20.330  1.00  0.00
ATOM   5518  H   LEU A 536     104.740  45.020  20.770  1.00  0.00
ATOM   5519  CA  LEU A 536     105.200  46.230  19.090  1.00  0.00
ATOM   5520  CB  LEU A 536     103.980  45.590  18.440  1.00  0.00
ATOM   5521  CG  LEU A 536     104.170  44.080  18.290  1.00  0.00
ATOM   5522  CD1 LEU A 536     102.810  43.380  18.230  1.00  0.00
ATOM   5523  CD2 LEU A 536     104.990  43.760  17.050  1.00  0.00
ATOM   5524  C   LEU A 536     105.060  47.740  19.330  1.00  0.00
ATOM   5525  O   LEU A 536     105.520  48.480  18.460  1.00  0.00
ATOM   5526  N   ASP A 537     104.560  48.110  20.500  1.00  0.00
ATOM   5527  H   ASP A 537     103.950  47.580  21.090  1.00  0.00
ATOM   5528  CA  ASP A 537     104.590  49.550  20.800  1.00  0.00
ATOM   5529  CB  ASP A 537     103.240  50.210  20.510  1.00  0.00
ATOM   5530  CG  ASP A 537     102.090  49.760  21.430  1.00  0.00
ATOM   5531  OD1 ASP A 537     101.820  48.540  21.480  1.00  0.00
ATOM   5532  OD2 ASP A 537     101.340  50.680  21.810  1.00  0.00
ATOM   5533  C   ASP A 537     105.250  50.010  22.100  1.00  0.00
ATOM   5534  O   ASP A 537     105.850  51.090  22.120  1.00  0.00
ATOM   5535  N   ALA A 538     105.090  49.240  23.170  1.00  0.00
ATOM   5536  H   ALA A 538     104.430  48.480  23.160  1.00  0.00
ATOM   5537  CA  ALA A 538     105.740  49.630  24.430  1.00  0.00
ATOM   5538  CB  ALA A 538     105.120  48.740  25.510  1.00  0.00
ATOM   5539  C   ALA A 538     107.250  49.420  24.460  1.00  0.00
ATOM   5540  O   ALA A 538     107.650  48.380  23.950  1.00  0.00
ATOM   5541  N   PRO A 539     108.080  50.390  24.850  1.00  0.00
ATOM   5542  CA  PRO A 539     109.490  50.220  25.230  1.00  0.00
ATOM   5543  CB  PRO A 539     110.180  51.570  25.090  1.00  0.00
ATOM   5544  CG  PRO A 539     109.100  52.550  24.630  1.00  0.00
ATOM   5545  CD  PRO A 539     107.760  51.820  24.770  1.00  0.00
ATOM   5546  C   PRO A 539     109.720  49.550  26.590  1.00  0.00
ATOM   5547  O   PRO A 539     110.740  48.880  26.780  1.00  0.00
ATOM   5548  N   ALA A 540     108.830  49.970  27.480  1.00  0.00
ATOM   5549  H   ALA A 540     108.250  50.790  27.450  1.00  0.00
ATOM   5550  CA  ALA A 540     108.690  49.270  28.760  1.00  0.00
ATOM   5551  CB  ALA A 540     109.550  49.890  29.870  1.00  0.00
ATOM   5552  C   ALA A 540     107.230  49.080  29.170  1.00  0.00
ATOM   5553  O   ALA A 540     106.370  49.940  29.030  1.00  0.00
ATOM   5554  N   ALA A 541     106.890  47.900  29.680  1.00  0.00
ATOM   5555  H   ALA A 541     107.520  47.140  29.800  1.00  0.00
ATOM   5556  CA  ALA A 541     105.510  47.520  30.050  1.00  0.00
ATOM   5557  CB  ALA A 541     104.720  46.730  29.000  1.00  0.00
ATOM   5558  C   ALA A 541     105.390  46.620  31.280  1.00  0.00
ATOM   5559  O   ALA A 541     106.370  45.930  31.590  1.00  0.00
ATOM   5560  N   ILE A 542     104.260  46.630  31.980  1.00  0.00
ATOM   5561  H   ILE A 542     103.480  47.200  31.760  1.00  0.00
ATOM   5562  CA  ILE A 542     104.050  45.760  33.150  1.00  0.00
ATOM   5563  CB  ILE A 542     104.160  46.540  34.460  1.00  0.00
ATOM   5564  CG1 ILE A 542     103.160  47.690  34.610  1.00  0.00
ATOM   5565  CG2 ILE A 542     105.580  47.040  34.740  1.00  0.00
ATOM   5566  CD  ILE A 542     101.920  47.220  35.380  1.00  0.00
ATOM   5567  C   ILE A 542     102.850  44.820  33.050  1.00  0.00
ATOM   5568  O   ILE A 542     101.810  45.290  32.600  1.00  0.00
ATOM   5569  N   ARG A 543     103.050  43.600  33.540  1.00  0.00
ATOM   5570  H   ARG A 543     103.830  43.350  34.110  1.00  0.00
ATOM   5571  CA  ARG A 543     101.960  42.610  33.430  1.00  0.00
ATOM   5572  CB  ARG A 543     102.440  41.370  32.660  1.00  0.00
ATOM   5573  CG  ARG A 543     101.250  40.470  32.320  1.00  0.00
ATOM   5574  CD  ARG A 543     101.750  39.060  32.030  1.00  0.00
ATOM   5575  NE  ARG A 543     100.680  38.290  31.370  1.00  0.00
ATOM   5576  HE  ARG A 543      99.790  38.280  31.830  1.00  0.00
ATOM   5577  CZ  ARG A 543     100.700  37.890  30.090  1.00  0.00
ATOM   5578  NH1 ARG A 543     101.800  37.980  29.340  1.00  0.00
ATOM   5579 1HH1 ARG A 543     102.620  38.340  29.790  1.00  0.00
ATOM   5580 2HH1 ARG A 543     101.730  37.620  28.410  1.00  0.00
ATOM   5581  NH2 ARG A 543      99.690  37.170  29.580  1.00  0.00
ATOM   5582 1HH2 ARG A 543      99.070  36.780  30.260  1.00  0.00
ATOM   5583 2HH2 ARG A 543      99.700  36.910  28.610  1.00  0.00
ATOM   5584  C   ARG A 543     101.650  42.160  34.860  1.00  0.00
ATOM   5585  O   ARG A 543     102.560  42.120  35.680  1.00  0.00
ATOM   5586  N   THR A 544     100.340  42.060  35.090  1.00  0.00
ATOM   5587  H   THR A 544      99.640  42.200  34.390  1.00  0.00
ATOM   5588  CA  THR A 544      99.790  41.780  36.420  1.00  0.00
ATOM   5589  CB  THR A 544      99.120  43.010  37.040  1.00  0.00
ATOM   5590  OG1 THR A 544      98.230  43.740  36.190  1.00  0.00
ATOM   5591  HG1 THR A 544      98.830  44.060  35.450  1.00  0.00
ATOM   5592  CG2 THR A 544     100.270  43.900  37.520  1.00  0.00
ATOM   5593  C   THR A 544      98.960  40.530  36.690  1.00  0.00
ATOM   5594  O   THR A 544      99.250  39.850  37.660  1.00  0.00
ATOM   5595  N   GLY A 545      97.870  40.310  35.950  1.00  0.00
ATOM   5596  H   GLY A 545      97.540  40.990  35.290  1.00  0.00
ATOM   5597  CA  GLY A 545      96.810  39.330  36.220  1.00  0.00
ATOM   5598  C   GLY A 545      95.960  39.110  34.970  1.00  0.00
ATOM   5599  O   GLY A 545      95.790  40.030  34.160  1.00  0.00
ATOM   5600  N   GLN A 546      95.530  37.860  34.860  1.00  0.00
ATOM   5601  H   GLN A 546      95.920  37.190  35.490  1.00  0.00
ATOM   5602  CA  GLN A 546      94.750  37.340  33.730  1.00  0.00
ATOM   5603  CB  GLN A 546      95.280  35.940  33.430  1.00  0.00
ATOM   5604  CG  GLN A 546      94.530  35.400  32.210  1.00  0.00
ATOM   5605  CD  GLN A 546      93.270  34.600  32.550  1.00  0.00
ATOM   5606  OE1 GLN A 546      92.150  34.950  32.180  1.00  0.00
ATOM   5607  NE2 GLN A 546      93.450  33.330  32.920  1.00  0.00
ATOM   5608 1HE2 GLN A 546      94.380  32.990  33.070  1.00  0.00
ATOM   5609 2HE2 GLN A 546      92.640  32.770  33.110  1.00  0.00
ATOM   5610  C   GLN A 546      93.280  37.360  34.150  1.00  0.00
ATOM   5611  O   GLN A 546      92.450  37.750  33.330  1.00  0.00
ATOM   5612  N   PHE A 547      92.840  36.800  35.270  1.00  0.00
ATOM   5613  H   PHE A 547      93.360  36.140  35.820  1.00  0.00
ATOM   5614  CA  PHE A 547      91.440  36.780  35.700  1.00  0.00
ATOM   5615  CB  PHE A 547      90.900  35.380  35.430  1.00  0.00
ATOM   5616  CG  PHE A 547      89.380  35.320  35.540  1.00  0.00
ATOM   5617  CD1 PHE A 547      88.900  35.140  36.830  1.00  0.00
ATOM   5618  HD1 PHE A 547      89.510  34.740  37.640  1.00  0.00
ATOM   5619  CD2 PHE A 547      88.550  35.660  34.480  1.00  0.00
ATOM   5620  HD2 PHE A 547      88.970  35.820  33.480  1.00  0.00
ATOM   5621  CE1 PHE A 547      87.550  35.340  37.110  1.00  0.00
ATOM   5622  HE1 PHE A 547      87.140  35.230  38.110  1.00  0.00
ATOM   5623  CE2 PHE A 547      87.190  35.810  34.710  1.00  0.00
ATOM   5624  HE2 PHE A 547      86.530  36.250  33.970  1.00  0.00
ATOM   5625  CZ  PHE A 547      86.740  35.630  36.020  1.00  0.00
ATOM   5626  HZ  PHE A 547      85.680  35.480  36.200  1.00  0.00
ATOM   5627  C   PHE A 547      90.990  37.340  37.050  1.00  0.00
ATOM   5628  O   PHE A 547      89.960  38.010  37.080  1.00  0.00
ATOM   5629  N   GLY A 548      91.760  37.100  38.110  1.00  0.00
ATOM   5630  H   GLY A 548      92.660  36.660  38.080  1.00  0.00
ATOM   5631  CA  GLY A 548      91.420  37.640  39.440  1.00  0.00
ATOM   5632  C   GLY A 548      91.640  39.150  39.490  1.00  0.00
ATOM   5633  O   GLY A 548      90.780  39.890  39.000  1.00  0.00
ATOM   5634  N   TRP A 549      92.850  39.570  39.830  1.00  0.00
ATOM   5635  H   TRP A 549      93.470  38.940  40.320  1.00  0.00
ATOM   5636  CA  TRP A 549      93.330  40.950  39.950  1.00  0.00
ATOM   5637  CB  TRP A 549      94.200  41.000  41.210  1.00  0.00
ATOM   5638  CG  TRP A 549      94.460  42.400  41.770  1.00  0.00
ATOM   5639  CD1 TRP A 549      95.670  42.930  41.970  1.00  0.00
ATOM   5640  HD1 TRP A 549      96.640  42.540  41.640  1.00  0.00
ATOM   5641  CD2 TRP A 549      93.560  43.250  42.400  1.00  0.00
ATOM   5642  NE1 TRP A 549      95.560  44.070  42.640  1.00  0.00
ATOM   5643  HE1 TRP A 549      96.350  44.600  42.950  1.00  0.00
ATOM   5644  CE2 TRP A 549      94.280  44.330  42.900  1.00  0.00
ATOM   5645  CE3 TRP A 549      92.240  43.090  42.820  1.00  0.00
ATOM   5646  HE3 TRP A 549      91.710  42.300  42.290  1.00  0.00
ATOM   5647  CZ2 TRP A 549      93.700  45.230  43.790  1.00  0.00
ATOM   5648  HZ2 TRP A 549      94.250  46.020  44.310  1.00  0.00
ATOM   5649  CZ3 TRP A 549      91.710  43.860  43.840  1.00  0.00
ATOM   5650  HZ3 TRP A 549      90.810  43.470  44.320  1.00  0.00
ATOM   5651  CH2 TRP A 549      92.440  44.950  44.300  1.00  0.00
ATOM   5652  HH2 TRP A 549      92.000  45.510  45.130  1.00  0.00
ATOM   5653  C   TRP A 549      94.030  41.440  38.680  1.00  0.00
ATOM   5654  O   TRP A 549      93.930  40.800  37.640  1.00  0.00
ATOM   5655  N   SER A 550      94.570  42.660  38.760  1.00  0.00
ATOM   5656  H   SER A 550      94.810  42.970  39.680  1.00  0.00
ATOM   5657  CA  SER A 550      95.110  43.440  37.640  1.00  0.00
ATOM   5658  CB  SER A 550      94.030  43.750  36.600  1.00  0.00
ATOM   5659  OG  SER A 550      92.960  44.450  37.230  1.00  0.00
ATOM   5660  HG  SER A 550      92.190  44.460  36.580  1.00  0.00
ATOM   5661  C   SER A 550      95.700  44.700  38.260  1.00  0.00
ATOM   5662  O   SER A 550      95.470  45.050  39.410  1.00  0.00
ATOM   5663  N   ALA A 551      96.650  45.340  37.580  1.00  0.00
ATOM   5664  H   ALA A 551      97.200  44.830  36.920  1.00  0.00
ATOM   5665  CA  ALA A 551      97.090  46.720  37.860  1.00  0.00
ATOM   5666  CB  ALA A 551      98.220  47.180  36.940  1.00  0.00
ATOM   5667  C   ALA A 551      96.000  47.790  37.870  1.00  0.00
ATOM   5668  O   ALA A 551      95.850  48.520  38.850  1.00  0.00
ATOM   5669  N   ASN A 552      94.960  47.510  37.090  1.00  0.00
ATOM   5670  H   ASN A 552      95.120  46.930  36.300  1.00  0.00
ATOM   5671  CA  ASN A 552      93.770  48.380  37.140  1.00  0.00
ATOM   5672  CB  ASN A 552      92.980  48.400  35.830  1.00  0.00
ATOM   5673  CG  ASN A 552      91.930  49.490  35.700  1.00  0.00
ATOM   5674  OD1 ASN A 552      92.330  50.660  35.750  1.00  0.00
ATOM   5675  ND2 ASN A 552      90.640  49.160  35.620  1.00  0.00
ATOM   5676 1HD2 ASN A 552      90.450  48.180  35.650  1.00  0.00
ATOM   5677 2HD2 ASN A 552      89.910  49.830  35.470  1.00  0.00
ATOM   5678  C   ASN A 552      92.890  48.240  38.380  1.00  0.00
ATOM   5679  O   ASN A 552      92.500  49.280  38.900  1.00  0.00
ATOM   5680  N   MET A 553      92.510  47.010  38.720  1.00  0.00
ATOM   5681  H   MET A 553      92.810  46.210  38.210  1.00  0.00
ATOM   5682  CA  MET A 553      91.870  46.620  39.980  1.00  0.00
ATOM   5683  CB  MET A 553      91.690  45.100  40.130  1.00  0.00
ATOM   5684  CG  MET A 553      90.530  44.460  39.370  1.00  0.00
ATOM   5685  SD  MET A 553      88.950  45.030  40.090  1.00  0.00
ATOM   5686  CE  MET A 553      88.880  44.350  41.730  1.00  0.00
ATOM   5687  C   MET A 553      92.550  47.170  41.240  1.00  0.00
ATOM   5688  O   MET A 553      91.860  47.740  42.070  1.00  0.00
ATOM   5689  N   GLU A 554      93.880  47.260  41.220  1.00  0.00
ATOM   5690  H   GLU A 554      94.480  46.650  40.710  1.00  0.00
ATOM   5691  CA  GLU A 554      94.680  48.010  42.190  1.00  0.00
ATOM   5692  CB  GLU A 554      96.170  47.700  41.990  1.00  0.00
ATOM   5693  CG  GLU A 554      97.200  48.590  42.690  1.00  0.00
ATOM   5694  CD  GLU A 554      98.630  48.140  42.370  1.00  0.00
ATOM   5695  OE1 GLU A 554      99.100  47.290  43.160  1.00  0.00
ATOM   5696  OE2 GLU A 554      99.240  48.510  41.340  1.00  0.00
ATOM   5697  C   GLU A 554      94.410  49.510  42.070  1.00  0.00
ATOM   5698  O   GLU A 554      93.970  50.050  43.080  1.00  0.00
ATOM   5699  N   ARG A 555      94.220  50.000  40.850  1.00  0.00
ATOM   5700  H   ARG A 555      94.210  49.430  40.030  1.00  0.00
ATOM   5701  CA  ARG A 555      94.090  51.440  40.560  1.00  0.00
ATOM   5702  CB  ARG A 555      94.210  51.630  39.050  1.00  0.00
ATOM   5703  CG  ARG A 555      94.500  53.090  38.720  1.00  0.00
ATOM   5704  CD  ARG A 555      94.340  53.450  37.240  1.00  0.00
ATOM   5705  NE  ARG A 555      92.950  53.170  36.860  1.00  0.00
ATOM   5706  HE  ARG A 555      92.900  52.400  36.230  1.00  0.00
ATOM   5707  CZ  ARG A 555      91.760  53.740  37.120  1.00  0.00
ATOM   5708  NH1 ARG A 555      91.640  54.960  37.660  1.00  0.00
ATOM   5709 1HH1 ARG A 555      92.450  55.510  37.850  1.00  0.00
ATOM   5710 2HH1 ARG A 555      90.760  55.410  37.820  1.00  0.00
ATOM   5711  NH2 ARG A 555      90.630  53.190  36.670  1.00  0.00
ATOM   5712 1HH2 ARG A 555      90.630  52.320  36.180  1.00  0.00
ATOM   5713 2HH2 ARG A 555      89.790  53.740  36.720  1.00  0.00
ATOM   5714  C   ARG A 555      92.770  51.990  41.110  1.00  0.00
ATOM   5715  O   ARG A 555      92.860  52.900  41.940  1.00  0.00
ATOM   5716  N   ILE A 556      91.650  51.450  40.630  1.00  0.00
ATOM   5717  H   ILE A 556      91.800  50.660  40.040  1.00  0.00
ATOM   5718  CA  ILE A 556      90.220  51.680  40.850  1.00  0.00
ATOM   5719  CB  ILE A 556      89.310  50.770  40.030  1.00  0.00
ATOM   5720  CG1 ILE A 556      89.590  49.270  40.140  1.00  0.00
ATOM   5721  CG2 ILE A 556      89.340  51.230  38.570  1.00  0.00
ATOM   5722  CD  ILE A 556      89.030  48.480  41.320  1.00  0.00
ATOM   5723  C   ILE A 556      89.800  51.690  42.320  1.00  0.00
ATOM   5724  O   ILE A 556      89.080  52.630  42.650  1.00  0.00
ATOM   5725  N   MET A 557      90.340  50.760  43.100  1.00  0.00
ATOM   5726  H   MET A 557      90.610  49.900  42.650  1.00  0.00
ATOM   5727  CA  MET A 557      90.280  50.680  44.560  1.00  0.00
ATOM   5728  CB  MET A 557      91.250  49.580  45.010  1.00  0.00
ATOM   5729  CG  MET A 557      90.670  48.170  44.910  1.00  0.00
ATOM   5730  SD  MET A 557      89.080  47.800  45.740  1.00  0.00
ATOM   5731  CE  MET A 557      88.800  46.220  44.980  1.00  0.00
ATOM   5732  C   MET A 557      90.690  51.990  45.230  1.00  0.00
ATOM   5733  O   MET A 557      90.050  52.540  46.130  1.00  0.00
ATOM   5734  N   LYS A 558      91.660  52.690  44.650  1.00  0.00
ATOM   5735  H   LYS A 558      92.110  52.340  43.820  1.00  0.00
ATOM   5736  CA  LYS A 558      92.220  53.940  45.170  1.00  0.00
ATOM   5737  CB  LYS A 558      93.700  53.900  44.780  1.00  0.00
ATOM   5738  CG  LYS A 558      94.500  52.680  45.240  1.00  0.00
ATOM   5739  CD  LYS A 558      95.940  52.870  44.740  1.00  0.00
ATOM   5740  CE  LYS A 558      96.000  52.460  43.270  1.00  0.00
ATOM   5741  NZ  LYS A 558      97.410  52.330  42.900  1.00  0.00
ATOM   5742  HZ1 LYS A 558      97.960  51.630  43.350  1.00  0.00
ATOM   5743  HZ2 LYS A 558      97.430  52.200  41.900  1.00  0.00
ATOM   5744  HZ3 LYS A 558      97.940  53.180  42.910  1.00  0.00
ATOM   5745  C   LYS A 558      91.550  55.060  44.370  1.00  0.00
ATOM   5746  O   LYS A 558      90.990  55.960  45.000  1.00  0.00
ATOM   5747  N   ALA A 559      91.560  55.000  43.050  1.00  0.00
ATOM   5748  H   ALA A 559      92.060  54.330  42.490  1.00  0.00
ATOM   5749  CA  ALA A 559      90.900  56.020  42.220  1.00  0.00
ATOM   5750  CB  ALA A 559      90.960  55.760  40.710  1.00  0.00
ATOM   5751  C   ALA A 559      89.460  56.350  42.620  1.00  0.00
ATOM   5752  O   ALA A 559      89.130  57.470  43.010  1.00  0.00
ATOM   5753  N   GLN A 560      88.560  55.370  42.700  1.00  0.00
ATOM   5754  H   GLN A 560      88.910  54.460  42.510  1.00  0.00
ATOM   5755  CA  GLN A 560      87.150  55.390  43.120  1.00  0.00
ATOM   5756  CB  GLN A 560      86.970  55.830  44.570  1.00  0.00
ATOM   5757  CG  GLN A 560      87.650  54.850  45.540  1.00  0.00
ATOM   5758  CD  GLN A 560      87.330  55.050  47.020  1.00  0.00
ATOM   5759  OE1 GLN A 560      88.030  55.720  47.780  1.00  0.00
ATOM   5760  NE2 GLN A 560      86.240  54.420  47.430  1.00  0.00
ATOM   5761 1HE2 GLN A 560      85.820  53.870  46.710  1.00  0.00
ATOM   5762 2HE2 GLN A 560      85.840  54.500  48.350  1.00  0.00
ATOM   5763  C   GLN A 560      86.270  56.330  42.290  1.00  0.00
ATOM   5764  O   GLN A 560      86.770  57.300  41.730  1.00  0.00
ATOM   5765  N   ALA A 561      84.980  56.050  42.170  1.00  0.00
ATOM   5766  H   ALA A 561      84.620  55.170  42.470  1.00  0.00
ATOM   5767  CA  ALA A 561      84.000  57.060  41.730  1.00  0.00
ATOM   5768  CB  ALA A 561      82.630  56.440  41.500  1.00  0.00
ATOM   5769  C   ALA A 561      83.800  58.190  42.750  1.00  0.00
ATOM   5770  O   ALA A 561      83.840  59.350  42.340  1.00  0.00
ATOM   5771  N   LEU A 562      83.580  57.830  44.010  1.00  0.00
ATOM   5772  H   LEU A 562      83.490  56.860  44.250  1.00  0.00
ATOM   5773  CA  LEU A 562      83.560  58.740  45.170  1.00  0.00
ATOM   5774  CB  LEU A 562      82.170  59.000  45.750  1.00  0.00
ATOM   5775  CG  LEU A 562      81.060  59.310  44.750  1.00  0.00
ATOM   5776  CD1 LEU A 562      79.870  59.600  45.670  1.00  0.00
ATOM   5777  CD2 LEU A 562      81.350  60.510  43.850  1.00  0.00
ATOM   5778  C   LEU A 562      84.430  58.170  46.300  1.00  0.00
ATOM   5779  O   LEU A 562      84.330  57.070  46.840  1.00  0.00
ATOM   5780  N   ARG A 563      85.410  59.010  46.630  1.00  0.00
ATOM   5781  H   ARG A 563      85.490  59.800  46.020  1.00  0.00
ATOM   5782  CA  ARG A 563      86.350  58.840  47.740  1.00  0.00
ATOM   5783  CB  ARG A 563      87.620  59.630  47.380  1.00  0.00
ATOM   5784  CG  ARG A 563      88.490  58.810  46.430  1.00  0.00
ATOM   5785  CD  ARG A 563      89.920  59.350  46.500  1.00  0.00
ATOM   5786  NE  ARG A 563      90.700  58.700  45.450  1.00  0.00
ATOM   5787  HE  ARG A 563      90.310  57.830  45.140  1.00  0.00
ATOM   5788  CZ  ARG A 563      92.030  58.860  45.360  1.00  0.00
ATOM   5789  NH1 ARG A 563      92.760  59.670  46.140  1.00  0.00
ATOM   5790 1HH1 ARG A 563      92.280  60.130  46.880  1.00  0.00
ATOM   5791 2HH1 ARG A 563      93.760  59.680  46.130  1.00  0.00
ATOM   5792  NH2 ARG A 563      92.770  58.330  44.380  1.00  0.00
ATOM   5793 1HH2 ARG A 563      92.430  57.780  43.620  1.00  0.00
ATOM   5794 2HH2 ARG A 563      93.770  58.400  44.450  1.00  0.00
ATOM   5795  C   ARG A 563      85.840  59.250  49.120  1.00  0.00
ATOM   5796  O   ARG A 563      85.590  60.420  49.410  1.00  0.00
ATOM   5797  N   ASP A 564      85.470  58.200  49.850  1.00  0.00
ATOM   5798  H   ASP A 564      85.770  57.270  49.620  1.00  0.00
ATOM   5799  CA  ASP A 564      84.930  58.290  51.210  1.00  0.00
ATOM   5800  CB  ASP A 564      84.280  56.930  51.480  1.00  0.00
ATOM   5801  CG  ASP A 564      85.220  55.720  51.430  1.00  0.00
ATOM   5802  OD1 ASP A 564      86.000  55.530  52.390  1.00  0.00
ATOM   5803  OD2 ASP A 564      85.300  55.060  50.370  1.00  0.00
ATOM   5804  C   ASP A 564      85.910  58.920  52.190  1.00  0.00
ATOM   5805  O   ASP A 564      85.990  60.150  52.240  1.00  0.00
ATOM   5806  N   SER A 565      86.650  58.160  52.990  1.00  0.00
ATOM   5807  H   SER A 565      86.290  57.250  53.220  1.00  0.00
ATOM   5808  CA  SER A 565      87.630  58.770  53.900  1.00  0.00
ATOM   5809  CB  SER A 565      87.030  58.700  55.310  1.00  0.00
ATOM   5810  OG  SER A 565      87.650  59.710  56.120  1.00  0.00
ATOM   5811  HG  SER A 565      87.980  59.410  57.010  1.00  0.00
ATOM   5812  C   SER A 565      88.990  58.060  53.880  1.00  0.00
ATOM   5813  O   SER A 565      90.020  58.540  54.340  1.00  0.00
ATOM   5814  N   SER A 566      89.130  56.800  53.480  1.00  0.00
ATOM   5815  H   SER A 566      88.410  56.350  52.960  1.00  0.00
ATOM   5816  CA  SER A 566      90.390  56.050  53.520  1.00  0.00
ATOM   5817  CB  SER A 566      90.480  55.340  54.870  1.00  0.00
ATOM   5818  OG  SER A 566      91.680  54.580  54.990  1.00  0.00
ATOM   5819  HG  SER A 566      91.550  53.620  54.730  1.00  0.00
ATOM   5820  C   SER A 566      90.590  55.100  52.340  1.00  0.00
ATOM   5821  O   SER A 566      89.880  54.120  52.120  1.00  0.00
ATOM   5822  N   MET A 567      91.390  55.550  51.370  1.00  0.00
ATOM   5823  H   MET A 567      91.890  56.410  51.450  1.00  0.00
ATOM   5824  CA  MET A 567      91.750  54.800  50.160  1.00  0.00
ATOM   5825  CB  MET A 567      91.570  55.690  48.930  1.00  0.00
ATOM   5826  CG  MET A 567      92.260  57.050  48.880  1.00  0.00
ATOM   5827  SD  MET A 567      94.070  57.250  48.910  1.00  0.00
ATOM   5828  CE  MET A 567      94.690  56.170  47.630  1.00  0.00
ATOM   5829  C   MET A 567      93.050  53.990  50.160  1.00  0.00
ATOM   5830  O   MET A 567      94.150  54.420  50.500  1.00  0.00
ATOM   5831  N   SER A 568      92.770  52.830  49.560  1.00  0.00
ATOM   5832  H   SER A 568      91.820  52.690  49.300  1.00  0.00
ATOM   5833  CA  SER A 568      93.730  51.720  49.580  1.00  0.00
ATOM   5834  CB  SER A 568      93.630  50.960  50.900  1.00  0.00
ATOM   5835  OG  SER A 568      94.580  49.890  50.880  1.00  0.00
ATOM   5836  HG  SER A 568      94.640  49.420  51.760  1.00  0.00
ATOM   5837  C   SER A 568      93.380  50.710  48.490  1.00  0.00
ATOM   5838  O   SER A 568      92.300  50.710  47.900  1.00  0.00
ATOM   5839  N   SER A 569      94.440  50.140  47.940  1.00  0.00
ATOM   5840  H   SER A 569      95.300  50.640  48.070  1.00  0.00
ATOM   5841  CA  SER A 569      94.440  49.080  46.920  1.00  0.00
ATOM   5842  CB  SER A 569      95.700  49.070  46.050  1.00  0.00
ATOM   5843  OG  SER A 569      96.700  48.270  46.690  1.00  0.00
ATOM   5844  HG  SER A 569      97.510  48.270  46.110  1.00  0.00
ATOM   5845  C   SER A 569      94.160  47.660  47.430  1.00  0.00
ATOM   5846  O   SER A 569      93.800  46.800  46.630  1.00  0.00
ATOM   5847  N   TYR A 570      94.290  47.390  48.730  1.00  0.00
ATOM   5848  H   TYR A 570      94.660  48.060  49.370  1.00  0.00
ATOM   5849  CA  TYR A 570      93.970  46.230  49.580  1.00  0.00
ATOM   5850  CB  TYR A 570      92.470  45.960  49.500  1.00  0.00
ATOM   5851  CG  TYR A 570      91.490  47.070  49.890  1.00  0.00
ATOM   5852  CD1 TYR A 570      90.820  47.730  48.860  1.00  0.00
ATOM   5853  HD1 TYR A 570      90.850  47.500  47.800  1.00  0.00
ATOM   5854  CD2 TYR A 570      91.440  47.650  51.150  1.00  0.00
ATOM   5855  HD2 TYR A 570      91.880  47.100  51.980  1.00  0.00
ATOM   5856  CE1 TYR A 570      90.290  48.990  49.140  1.00  0.00
ATOM   5857  HE1 TYR A 570      90.060  49.590  48.260  1.00  0.00
ATOM   5858  CE2 TYR A 570      90.810  48.840  51.480  1.00  0.00
ATOM   5859  HE2 TYR A 570      90.580  49.090  52.510  1.00  0.00
ATOM   5860  CZ  TYR A 570      90.250  49.550  50.420  1.00  0.00
ATOM   5861  OH  TYR A 570      89.960  50.850  50.640  1.00  0.00
ATOM   5862  HH  TYR A 570      89.760  51.330  49.780  1.00  0.00
ATOM   5863  C   TYR A 570      94.780  45.010  49.160  1.00  0.00
ATOM   5864  O   TYR A 570      95.230  44.300  50.050  1.00  0.00
ATOM   5865  N   MET A 571      94.930  44.850  47.850  1.00  0.00
ATOM   5866  H   MET A 571      94.490  45.420  47.160  1.00  0.00
ATOM   5867  CA  MET A 571      95.760  43.770  47.290  1.00  0.00
ATOM   5868  CB  MET A 571      94.760  42.820  46.630  1.00  0.00
ATOM   5869  CG  MET A 571      95.360  41.450  46.280  1.00  0.00
ATOM   5870  SD  MET A 571      96.360  41.400  44.740  1.00  0.00
ATOM   5871  CE  MET A 571      97.030  39.750  44.760  1.00  0.00
ATOM   5872  C   MET A 571      96.780  44.370  46.320  1.00  0.00
ATOM   5873  O   MET A 571      96.390  45.250  45.550  1.00  0.00
ATOM   5874  N   SER A 572      98.060  44.040  46.500  1.00  0.00
ATOM   5875  H   SER A 572      98.320  43.390  47.210  1.00  0.00
ATOM   5876  CA  SER A 572      99.170  44.590  45.710  1.00  0.00
ATOM   5877  CB  SER A 572     100.390  44.650  46.620  1.00  0.00
ATOM   5878  OG  SER A 572     101.240  45.720  46.200  1.00  0.00
ATOM   5879  HG  SER A 572     101.500  45.580  45.240  1.00  0.00
ATOM   5880  C   SER A 572      99.390  43.700  44.490  1.00  0.00
ATOM   5881  O   SER A 572      99.420  42.470  44.620  1.00  0.00
ATOM   5882  N   SER A 573      99.440  44.280  43.290  1.00  0.00
ATOM   5883  H   SER A 573      99.110  45.220  43.210  1.00  0.00
ATOM   5884  CA  SER A 573      99.410  43.640  41.970  1.00  0.00
ATOM   5885  CB  SER A 573      99.100  44.680  40.890  1.00  0.00
ATOM   5886  OG  SER A 573     100.000  45.790  40.790  1.00  0.00
ATOM   5887  HG  SER A 573      99.640  46.690  41.040  1.00  0.00
ATOM   5888  C   SER A 573     100.660  42.820  41.620  1.00  0.00
ATOM   5889  O   SER A 573     101.660  43.530  41.630  1.00  0.00
ATOM   5890  N   LYS A 574     100.520  41.600  41.100  1.00  0.00
ATOM   5891  H   LYS A 574      99.600  41.240  40.950  1.00  0.00
ATOM   5892  CA  LYS A 574     101.630  40.730  40.700  1.00  0.00
ATOM   5893  CB  LYS A 574     101.190  39.270  40.670  1.00  0.00
ATOM   5894  CG  LYS A 574     100.650  38.720  41.990  1.00  0.00
ATOM   5895  CD  LYS A 574     101.720  38.560  43.070  1.00  0.00
ATOM   5896  CE  LYS A 574     101.140  37.590  44.100  1.00  0.00
ATOM   5897  NZ  LYS A 574     102.000  37.450  45.280  1.00  0.00
ATOM   5898  HZ1 LYS A 574     101.360  37.060  45.930  1.00  0.00
ATOM   5899  HZ2 LYS A 574     102.740  36.780  45.270  1.00  0.00
ATOM   5900  HZ3 LYS A 574     102.360  38.320  45.640  1.00  0.00
ATOM   5901  C   LYS A 574     102.330  41.200  39.430  1.00  0.00
ATOM   5902  O   LYS A 574     101.920  40.760  38.360  1.00  0.00
ATOM   5903  N   LYS A 575     103.470  41.840  39.680  1.00  0.00
ATOM   5904  H   LYS A 575     103.890  41.840  40.590  1.00  0.00
ATOM   5905  CA  LYS A 575     104.070  42.740  38.680  1.00  0.00
ATOM   5906  CB  LYS A 575     104.350  44.070  39.390  1.00  0.00
ATOM   5907  CG  LYS A 575     103.900  45.260  38.550  1.00  0.00
ATOM   5908  CD  LYS A 575     103.420  46.360  39.500  1.00  0.00
ATOM   5909  CE  LYS A 575     102.110  46.920  38.960  1.00  0.00
ATOM   5910  NZ  LYS A 575     101.630  48.130  39.630  1.00  0.00
ATOM   5911  HZ1 LYS A 575     101.030  48.630  39.010  1.00  0.00
ATOM   5912  HZ2 LYS A 575     101.030  47.840  40.370  1.00  0.00
ATOM   5913  HZ3 LYS A 575     102.380  48.710  39.950  1.00  0.00
ATOM   5914  C   LYS A 575     105.380  42.190  38.110  1.00  0.00
ATOM   5915  O   LYS A 575     106.230  41.740  38.870  1.00  0.00
ATOM   5916  N   THR A 576     105.300  41.980  36.800  1.00  0.00
ATOM   5917  H   THR A 576     104.420  41.850  36.350  1.00  0.00
ATOM   5918  CA  THR A 576     106.390  41.480  35.940  1.00  0.00
ATOM   5919  CB  THR A 576     105.850  40.290  35.140  1.00  0.00
ATOM   5920  OG1 THR A 576     105.310  39.330  36.050  1.00  0.00
ATOM   5921  HG1 THR A 576     105.110  38.460  35.590  1.00  0.00
ATOM   5922  CG2 THR A 576     106.770  39.710  34.080  1.00  0.00
ATOM   5923  C   THR A 576     106.820  42.560  34.960  1.00  0.00
ATOM   5924  O   THR A 576     106.040  43.070  34.150  1.00  0.00
ATOM   5925  N   PHE A 577     108.130  42.700  34.800  1.00  0.00
ATOM   5926  H   PHE A 577     108.760  42.060  35.240  1.00  0.00
ATOM   5927  CA  PHE A 577     108.700  43.730  33.920  1.00  0.00
ATOM   5928  CB  PHE A 577     109.940  44.480  34.420  1.00  0.00
ATOM   5929  CG  PHE A 577     110.190  45.850  33.770  1.00  0.00
ATOM   5930  CD1 PHE A 577     109.220  46.590  33.100  1.00  0.00
ATOM   5931  HD1 PHE A 577     108.180  46.260  33.060  1.00  0.00
ATOM   5932  CD2 PHE A 577     111.440  46.410  33.970  1.00  0.00
ATOM   5933  HD2 PHE A 577     112.100  46.030  34.750  1.00  0.00
ATOM   5934  CE1 PHE A 577     109.520  47.830  32.560  1.00  0.00
ATOM   5935  HE1 PHE A 577     108.810  48.360  31.920  1.00  0.00
ATOM   5936  CE2 PHE A 577     111.740  47.670  33.470  1.00  0.00
ATOM   5937  HE2 PHE A 577     112.750  48.040  33.650  1.00  0.00
ATOM   5938  CZ  PHE A 577     110.790  48.360  32.730  1.00  0.00
ATOM   5939  HZ  PHE A 577     111.040  49.360  32.370  1.00  0.00
ATOM   5940  C   PHE A 577     109.010  43.150  32.540  1.00  0.00
ATOM   5941  O   PHE A 577     109.830  42.260  32.330  1.00  0.00
ATOM   5942  N   GLU A 578     108.470  43.800  31.520  1.00  0.00
ATOM   5943  H   GLU A 578     107.710  44.430  31.660  1.00  0.00
ATOM   5944  CA  GLU A 578     108.630  43.510  30.080  1.00  0.00
ATOM   5945  CB  GLU A 578     107.400  42.840  29.480  1.00  0.00
ATOM   5946  CG  GLU A 578     107.060  41.440  30.010  1.00  0.00
ATOM   5947  CD  GLU A 578     105.960  40.730  29.220  1.00  0.00
ATOM   5948  OE1 GLU A 578     106.320  39.930  28.330  1.00  0.00
ATOM   5949  OE2 GLU A 578     104.790  40.920  29.630  1.00  0.00
ATOM   5950  C   GLU A 578     109.080  44.730  29.290  1.00  0.00
ATOM   5951  O   GLU A 578     108.610  45.860  29.430  1.00  0.00
ATOM   5952  N   ILE A 579     110.250  44.630  28.660  1.00  0.00
ATOM   5953  H   ILE A 579     110.740  43.760  28.570  1.00  0.00
ATOM   5954  CA  ILE A 579     110.940  45.680  27.900  1.00  0.00
ATOM   5955  CB  ILE A 579     112.300  45.890  28.570  1.00  0.00
ATOM   5956  CG1 ILE A 579     113.120  44.600  28.700  1.00  0.00
ATOM   5957  CG2 ILE A 579     112.210  46.390  30.010  1.00  0.00
ATOM   5958  CD  ILE A 579     114.390  44.730  27.860  1.00  0.00
ATOM   5959  C   ILE A 579     111.000  45.220  26.440  1.00  0.00
ATOM   5960  O   ILE A 579     110.930  44.020  26.170  1.00  0.00
ATOM   5961  N   SER A 580     111.140  46.210  25.570  1.00  0.00
ATOM   5962  H   SER A 580     111.370  47.160  25.800  1.00  0.00
ATOM   5963  CA  SER A 580     111.300  46.030  24.120  1.00  0.00
ATOM   5964  CB  SER A 580     110.360  46.990  23.410  1.00  0.00
ATOM   5965  OG  SER A 580     110.150  46.780  22.010  1.00  0.00
ATOM   5966  HG  SER A 580     109.240  47.130  21.790  1.00  0.00
ATOM   5967  C   SER A 580     112.730  46.180  23.590  1.00  0.00
[truncated: 485,427 more chars]
