# Supplementary material for: Corresponding Functional Dynamics across the Hsp90 Chaperone Family: Insights from a Multiscale Analysis of MD Simulations
Source: PLoS Comput Biol. 2012 Mar 22;8(3):e1002433. doi: 10.1371/journal.pcbi.1002433 (PMC3310708; doi:10.1371/journal.pcbi.1002433)
Supplement: Text S5 — Coordinate file for the final structure of the HtpG-ADP simulation. (TXT) [file pcbi.1002433.s015.txt]

REMARK    GENERATED BY TRJCONV
TITLE     Glycine aRginine prOline Methionine Alanine Cystine Serine in water t= 100000.00781
REMARK    THIS IS A SIMULATION BOX
CRYST1   97.510  132.010  154.240  90.00  90.00  90.00 P 1           1
MODEL        0
ATOM      1  N   MET A   1      52.494  66.830 119.138  1.00  0.00
ATOM      2  H1  MET A   1      52.798  66.680 118.198  1.00  0.00
ATOM      3  H2  MET A   1      52.428  65.902 119.502  1.00  0.00
ATOM      4  H3  MET A   1      51.548  67.054 118.900  1.00  0.00
ATOM      5  CA  MET A   1      53.194  67.776 120.020  1.00  0.00
ATOM      6  CB  MET A   1      53.842  69.034 119.434  1.00  0.00
ATOM      7  CG  MET A   1      54.580  69.866 120.484  1.00  0.00
ATOM      8  SD  MET A   1      55.922  70.908 119.804  1.00  0.00
ATOM      9  CE  MET A   1      56.360  71.932 121.194  1.00  0.00
ATOM     10  C   MET A   1      52.512  67.972 121.376  1.00  0.00
ATOM     11  O   MET A   1      51.352  68.376 121.312  1.00  0.00
ATOM     12  N   LYS A   2      53.078  67.378 122.422  1.00  0.00
ATOM     13  H   LYS A   2      53.890  66.796 122.446  1.00  0.00
ATOM     14  CA  LYS A   2      52.668  67.740 123.788  1.00  0.00
ATOM     15  CB  LYS A   2      52.364  66.502 124.636  1.00  0.00
ATOM     16  CG  LYS A   2      51.240  65.630 124.070  1.00  0.00
ATOM     17  CD  LYS A   2      49.942  66.422 123.906  1.00  0.00
ATOM     18  CE  LYS A   2      48.804  65.400 123.976  1.00  0.00
ATOM     19  NZ  LYS A   2      47.562  66.054 124.414  1.00  0.00
ATOM     20  HZ1 LYS A   2      46.934  65.328 124.696  1.00  0.00
ATOM     21  HZ2 LYS A   2      47.822  66.596 125.212  1.00  0.00
ATOM     22  HZ3 LYS A   2      47.188  66.726 123.774  1.00  0.00
ATOM     23  C   LYS A   2      53.766  68.528 124.504  1.00  0.00
ATOM     24  O   LYS A   2      53.694  69.752 124.608  1.00  0.00
ATOM     25  N   GLY A   3      54.822  67.870 124.972  1.00  0.00
ATOM     26  H   GLY A   3      54.904  66.894 124.764  1.00  0.00
ATOM     27  CA  GLY A   3      55.972  68.440 125.688  1.00  0.00
ATOM     28  C   GLY A   3      56.856  67.366 126.324  1.00  0.00
ATOM     29  O   GLY A   3      57.116  66.306 125.754  1.00  0.00
ATOM     30  N   GLN A   4      57.122  67.608 127.604  1.00  0.00
ATOM     31  H   GLN A   4      56.814  68.386 128.150  1.00  0.00
ATOM     32  CA  GLN A   4      58.074  66.708 128.272  1.00  0.00
ATOM     33  CB  GLN A   4      58.850  67.546 129.290  1.00  0.00
ATOM     34  CG  GLN A   4      59.978  68.370 128.666  1.00  0.00
ATOM     35  CD  GLN A   4      59.552  69.566 127.812  1.00  0.00
ATOM     36  OE1 GLN A   4      58.490  70.162 127.990  1.00  0.00
ATOM     37  NE2 GLN A   4      60.260  69.880 126.730  1.00  0.00
ATOM     38 1HE2 GLN A   4      61.120  69.394 126.576  1.00  0.00
ATOM     39 2HE2 GLN A   4      59.898  70.596 126.130  1.00  0.00
ATOM     40  C   GLN A   4      57.528  65.432 128.918  1.00  0.00
ATOM     41  O   GLN A   4      57.162  65.568 130.086  1.00  0.00
ATOM     42  N   GLU A   5      57.372  64.360 128.148  1.00  0.00
ATOM     43  H   GLU A   5      57.768  64.226 127.240  1.00  0.00
ATOM     44  CA  GLU A   5      56.964  63.086 128.758  1.00  0.00
ATOM     45  CB  GLU A   5      56.174  62.168 127.822  1.00  0.00
ATOM     46  CG  GLU A   5      55.236  61.210 128.558  1.00  0.00
ATOM     47  CD  GLU A   5      54.536  60.382 127.478  1.00  0.00
ATOM     48  OE1 GLU A   5      53.288  60.434 127.466  1.00  0.00
ATOM     49  OE2 GLU A   5      55.080  59.362 127.002  1.00  0.00
ATOM     50  C   GLU A   5      58.030  62.246 129.464  1.00  0.00
ATOM     51  O   GLU A   5      59.112  62.110 128.894  1.00  0.00
ATOM     52  N   THR A   6      57.892  62.230 130.788  1.00  0.00
ATOM     53  H   THR A   6      57.164  62.780 131.194  1.00  0.00
ATOM     54  CA  THR A   6      58.598  61.482 131.838  1.00  0.00
ATOM     55  CB  THR A   6      58.602  62.096 133.238  1.00  0.00
ATOM     56  OG1 THR A   6      57.390  62.762 133.596  1.00  0.00
ATOM     57  HG1 THR A   6      57.282  62.482 134.550  1.00  0.00
ATOM     58  CG2 THR A   6      59.910  62.850 133.490  1.00  0.00
ATOM     59  C   THR A   6      58.232  59.996 131.896  1.00  0.00
ATOM     60  O   THR A   6      57.146  59.542 132.248  1.00  0.00
ATOM     61  N   ARG A   7      59.182  59.150 131.506  1.00  0.00
ATOM     62  H   ARG A   7      60.088  59.546 131.352  1.00  0.00
ATOM     63  CA  ARG A   7      58.978  57.704 131.334  1.00  0.00
ATOM     64  CB  ARG A   7      59.168  57.334 129.862  1.00  0.00
ATOM     65  CG  ARG A   7      57.934  57.722 129.044  1.00  0.00
ATOM     66  CD  ARG A   7      58.072  57.460 127.544  1.00  0.00
ATOM     67  NE  ARG A   7      56.790  56.890 127.106  1.00  0.00
ATOM     68  HE  ARG A   7      56.136  57.626 126.932  1.00  0.00
ATOM     69  CZ  ARG A   7      56.480  55.720 126.526  1.00  0.00
ATOM     70  NH1 ARG A   7      57.412  54.828 126.162  1.00  0.00
ATOM     71 1HH1 ARG A   7      58.388  54.902 126.362  1.00  0.00
ATOM     72 2HH1 ARG A   7      57.108  54.114 125.530  1.00  0.00
ATOM     73  NH2 ARG A   7      55.204  55.516 126.174  1.00  0.00
ATOM     74 1HH2 ARG A   7      54.562  56.276 126.272  1.00  0.00
ATOM     75 2HH2 ARG A   7      54.878  54.700 125.700  1.00  0.00
ATOM     76  C   ARG A   7      60.044  56.934 132.116  1.00  0.00
ATOM     77  O   ARG A   7      61.240  57.216 132.146  1.00  0.00
ATOM     78  N   GLY A   8      59.448  56.386 133.172  1.00  0.00
ATOM     79  H   GLY A   8      58.544  56.644 133.514  1.00  0.00
ATOM     80  CA  GLY A   8      60.120  55.496 134.128  1.00  0.00
ATOM     81  C   GLY A   8      60.552  54.166 133.506  1.00  0.00
ATOM     82  O   GLY A   8      59.814  53.184 133.554  1.00  0.00
ATOM     83  N   PHE A   9      61.794  54.256 133.042  1.00  0.00
ATOM     84  H   PHE A   9      62.328  55.100 133.120  1.00  0.00
ATOM     85  CA  PHE A   9      62.582  53.136 132.508  1.00  0.00
ATOM     86  CB  PHE A   9      62.738  53.322 130.998  1.00  0.00
ATOM     87  CG  PHE A   9      61.398  53.068 130.308  1.00  0.00
ATOM     88  CD1 PHE A   9      61.206  51.790 129.798  1.00  0.00
ATOM     89  HD1 PHE A   9      61.962  51.012 129.912  1.00  0.00
ATOM     90  CD2 PHE A   9      60.322  53.942 130.430  1.00  0.00
ATOM     91  HD2 PHE A   9      60.530  54.898 130.908  1.00  0.00
ATOM     92  CE1 PHE A   9      59.964  51.472 129.264  1.00  0.00
ATOM     93  HE1 PHE A   9      59.692  50.450 128.994  1.00  0.00
ATOM     94  CE2 PHE A   9      59.094  53.588 129.884  1.00  0.00
ATOM     95  HE2 PHE A   9      58.264  54.282 130.022  1.00  0.00
ATOM     96  CZ  PHE A   9      58.906  52.372 129.234  1.00  0.00
ATOM     97  HZ  PHE A   9      58.080  52.190 128.546  1.00  0.00
ATOM     98  C   PHE A   9      63.838  52.796 133.316  1.00  0.00
ATOM     99  O   PHE A   9      64.948  53.216 132.992  1.00  0.00
ATOM    100  N   GLN A  10      63.664  51.994 134.362  1.00  0.00
ATOM    101  H   GLN A  10      62.882  51.456 134.678  1.00  0.00
ATOM    102  CA  GLN A  10      64.800  51.790 135.272  1.00  0.00
ATOM    103  CB  GLN A  10      64.418  51.596 136.740  1.00  0.00
ATOM    104  CG  GLN A  10      63.640  52.794 137.292  1.00  0.00
ATOM    105  CD  GLN A  10      62.160  52.856 136.908  1.00  0.00
ATOM    106  OE1 GLN A  10      61.464  51.844 136.840  1.00  0.00
ATOM    107  NE2 GLN A  10      61.554  54.040 136.942  1.00  0.00
ATOM    108 1HE2 GLN A  10      62.098  54.856 137.136  1.00  0.00
ATOM    109 2HE2 GLN A  10      60.560  54.052 136.832  1.00  0.00
ATOM    110  C   GLN A  10      65.904  50.790 134.920  1.00  0.00
ATOM    111  O   GLN A  10      67.116  50.960 135.034  1.00  0.00
ATOM    112  N   SER A  11      65.380  49.770 134.244  1.00  0.00
ATOM    113  H   SER A  11      64.412  49.526 134.196  1.00  0.00
ATOM    114  CA  SER A  11      66.302  48.804 133.632  1.00  0.00
ATOM    115  CB  SER A  11      65.524  47.510 133.376  1.00  0.00
ATOM    116  OG  SER A  11      65.086  46.916 134.602  1.00  0.00
ATOM    117  HG  SER A  11      64.712  46.020 134.362  1.00  0.00
ATOM    118  C   SER A  11      66.918  49.436 132.384  1.00  0.00
ATOM    119  O   SER A  11      68.144  49.536 132.328  1.00  0.00
ATOM    120  N   GLU A  12      66.002  49.624 131.438  1.00  0.00
ATOM    121  H   GLU A  12      65.106  49.190 131.538  1.00  0.00
ATOM    122  CA  GLU A  12      66.290  50.112 130.082  1.00  0.00
ATOM    123  CB  GLU A  12      64.988  50.328 129.312  1.00  0.00
ATOM    124  CG  GLU A  12      64.242  49.150 128.682  1.00  0.00
ATOM    125  CD  GLU A  12      63.514  48.258 129.688  1.00  0.00
ATOM    126  OE1 GLU A  12      62.290  48.422 129.876  1.00  0.00
ATOM    127  OE2 GLU A  12      64.134  47.288 130.178  1.00  0.00
ATOM    128  C   GLU A  12      67.036  51.448 130.024  1.00  0.00
ATOM    129  O   GLU A  12      67.850  51.614 129.116  1.00  0.00
ATOM    130  N   VAL A  13      66.892  52.242 131.078  1.00  0.00
ATOM    131  H   VAL A  13      66.120  52.226 131.714  1.00  0.00
ATOM    132  CA  VAL A  13      67.720  53.452 131.188  1.00  0.00
ATOM    133  CB  VAL A  13      67.002  54.676 131.756  1.00  0.00
ATOM    134  CG1 VAL A  13      67.926  55.896 131.774  1.00  0.00
ATOM    135  CG2 VAL A  13      65.932  55.060 130.730  1.00  0.00
ATOM    136  C   VAL A  13      68.868  53.042 132.114  1.00  0.00
ATOM    137  O   VAL A  13      69.814  52.392 131.670  1.00  0.00
ATOM    138  N   LYS A  14      68.580  52.910 133.406  1.00  0.00
ATOM    139  H   LYS A  14      67.658  52.700 133.732  1.00  0.00
ATOM    140  CA  LYS A  14      69.560  53.074 134.490  1.00  0.00
ATOM    141  CB  LYS A  14      68.840  53.386 135.804  1.00  0.00
ATOM    142  CG  LYS A  14      69.748  54.000 136.872  1.00  0.00
ATOM    143  CD  LYS A  14      69.016  54.136 138.208  1.00  0.00
ATOM    144  CE  LYS A  14      69.484  55.208 139.194  1.00  0.00
ATOM    145  NZ  LYS A  14      68.686  55.274 140.426  1.00  0.00
ATOM    146  HZ1 LYS A  14      69.282  54.932 141.154  1.00  0.00
ATOM    147  HZ2 LYS A  14      68.468  56.226 140.640  1.00  0.00
ATOM    148  HZ3 LYS A  14      67.842  54.738 140.400  1.00  0.00
ATOM    149  C   LYS A  14      70.494  51.880 134.696  1.00  0.00
ATOM    150  O   LYS A  14      71.700  52.114 134.640  1.00  0.00
ATOM    151  N   GLN A  15      69.972  50.716 135.068  1.00  0.00
ATOM    152  H   GLN A  15      68.994  50.622 135.254  1.00  0.00
ATOM    153  CA  GLN A  15      70.796  49.526 135.320  1.00  0.00
ATOM    154  CB  GLN A  15      69.830  48.358 135.526  1.00  0.00
ATOM    155  CG  GLN A  15      69.072  48.500 136.848  1.00  0.00
ATOM    156  CD  GLN A  15      69.960  48.272 138.072  1.00  0.00
ATOM    157  OE1 GLN A  15      70.266  49.212 138.806  1.00  0.00
ATOM    158  NE2 GLN A  15      70.220  47.016 138.422  1.00  0.00
ATOM    159 1HE2 GLN A  15      69.984  46.320 137.742  1.00  0.00
ATOM    160 2HE2 GLN A  15      70.684  46.742 139.264  1.00  0.00
ATOM    161  C   GLN A  15      71.768  49.246 134.170  1.00  0.00
ATOM    162  O   GLN A  15      72.974  49.102 134.358  1.00  0.00
ATOM    163  N   LEU A  16      71.258  49.364 132.946  1.00  0.00
ATOM    164  H   LEU A  16      70.284  49.536 132.806  1.00  0.00
ATOM    165  CA  LEU A  16      71.976  49.178 131.678  1.00  0.00
ATOM    166  CB  LEU A  16      70.952  49.508 130.590  1.00  0.00
ATOM    167  CG  LEU A  16      70.294  48.380 129.790  1.00  0.00
ATOM    168  CD1 LEU A  16      71.368  47.534 129.104  1.00  0.00
ATOM    169  CD2 LEU A  16      69.492  47.424 130.676  1.00  0.00
ATOM    170  C   LEU A  16      73.118  50.182 131.512  1.00  0.00
ATOM    171  O   LEU A  16      74.284  49.790 131.514  1.00  0.00
ATOM    172  N   LEU A  17      72.754  51.460 131.484  1.00  0.00
ATOM    173  H   LEU A  17      71.806  51.740 131.638  1.00  0.00
ATOM    174  CA  LEU A  17      73.770  52.522 131.544  1.00  0.00
ATOM    175  CB  LEU A  17      73.084  53.890 131.532  1.00  0.00
ATOM    176  CG  LEU A  17      72.420  54.206 130.192  1.00  0.00
ATOM    177  CD1 LEU A  17      71.844  55.620 130.094  1.00  0.00
ATOM    178  CD2 LEU A  17      73.492  54.142 129.102  1.00  0.00
ATOM    179  C   LEU A  17      74.860  52.434 132.614  1.00  0.00
ATOM    180  O   LEU A  17      76.048  52.378 132.296  1.00  0.00
ATOM    181  N   HIS A  18      74.436  52.066 133.820  1.00  0.00
ATOM    182  H   HIS A  18      73.466  51.948 134.026  1.00  0.00
ATOM    183  CA  HIS A  18      75.372  51.774 134.916  1.00  0.00
ATOM    184  CB  HIS A  18      74.608  51.816 136.242  1.00  0.00
ATOM    185  CG  HIS A  18      74.472  53.286 136.646  1.00  0.00
ATOM    186  ND1 HIS A  18      75.420  53.866 137.378  1.00  0.00
ATOM    187  CD2 HIS A  18      73.500  54.148 136.362  1.00  0.00
ATOM    188  CE1 HIS A  18      75.102  55.154 137.472  1.00  0.00
ATOM    189  NE2 HIS A  18      73.918  55.298 136.884  1.00  0.00
ATOM    190  HE2 HIS A  18      73.558  56.186 136.598  1.00  0.00
ATOM    191  C   HIS A  18      76.394  50.664 134.668  1.00  0.00
ATOM    192  O   HIS A  18      77.556  51.032 134.506  1.00  0.00
ATOM    193  N   LEU A  19      75.918  49.478 134.296  1.00  0.00
ATOM    194  H   LEU A  19      75.048  49.126 134.638  1.00  0.00
ATOM    195  CA  LEU A  19      76.792  48.386 133.846  1.00  0.00
ATOM    196  CB  LEU A  19      75.992  47.082 133.830  1.00  0.00
ATOM    197  CG  LEU A  19      74.758  46.996 132.928  1.00  0.00
ATOM    198  CD1 LEU A  19      74.978  46.886 131.418  1.00  0.00
ATOM    199  CD2 LEU A  19      73.874  45.820 133.352  1.00  0.00
ATOM    200  C   LEU A  19      77.810  48.564 132.718  1.00  0.00
ATOM    201  O   LEU A  19      78.984  48.212 132.830  1.00  0.00
ATOM    202  N   MET A  20      77.238  49.260 131.740  1.00  0.00
ATOM    203  H   MET A  20      76.256  49.214 131.558  1.00  0.00
ATOM    204  CA  MET A  20      78.052  49.776 130.628  1.00  0.00
ATOM    205  CB  MET A  20      77.216  50.628 129.672  1.00  0.00
ATOM    206  CG  MET A  20      76.442  49.876 128.586  1.00  0.00
ATOM    207  SD  MET A  20      75.204  51.012 127.858  1.00  0.00
ATOM    208  CE  MET A  20      73.964  49.750 127.656  1.00  0.00
ATOM    209  C   MET A  20      79.296  50.578 131.018  1.00  0.00
ATOM    210  O   MET A  20      80.382  50.006 131.102  1.00  0.00
ATOM    211  N   ILE A  21      79.088  51.726 131.658  1.00  0.00
ATOM    212  H   ILE A  21      78.210  51.740 132.136  1.00  0.00
ATOM    213  CA  ILE A  21      80.096  52.678 132.144  1.00  0.00
ATOM    214  CB  ILE A  21      79.454  53.846 132.896  1.00  0.00
ATOM    215  CG1 ILE A  21      78.242  54.426 132.162  1.00  0.00
ATOM    216  CG2 ILE A  21      80.400  55.040 133.032  1.00  0.00
ATOM    217  CD  ILE A  21      77.304  55.332 132.960  1.00  0.00
ATOM    218  C   ILE A  21      81.150  52.004 133.024  1.00  0.00
ATOM    219  O   ILE A  21      82.360  52.178 132.880  1.00  0.00
ATOM    220  N   HIS A  22      80.616  51.392 134.076  1.00  0.00
ATOM    221  H   HIS A  22      79.666  51.654 134.242  1.00  0.00
ATOM    222  CA  HIS A  22      81.388  50.746 135.148  1.00  0.00
ATOM    223  CB  HIS A  22      80.502  50.328 136.324  1.00  0.00
ATOM    224  CG  HIS A  22      79.766  51.538 136.906  1.00  0.00
ATOM    225  ND1 HIS A  22      80.150  52.808 136.836  1.00  0.00
ATOM    226  CD2 HIS A  22      78.580  51.454 137.504  1.00  0.00
ATOM    227  CE1 HIS A  22      79.146  53.590 137.228  1.00  0.00
ATOM    228  NE2 HIS A  22      78.224  52.728 137.648  1.00  0.00
ATOM    229  HE2 HIS A  22      77.310  53.000 137.948  1.00  0.00
ATOM    230  C   HIS A  22      82.352  49.664 134.662  1.00  0.00
ATOM    231  O   HIS A  22      83.548  49.766 134.930  1.00  0.00
ATOM    232  N   SER A  23      81.892  48.836 133.726  1.00  0.00
ATOM    233  H   SER A  23      81.002  49.006 133.306  1.00  0.00
ATOM    234  CA  SER A  23      82.794  47.862 133.094  1.00  0.00
ATOM    235  CB  SER A  23      81.920  46.768 132.478  1.00  0.00
ATOM    236  OG  SER A  23      80.928  47.206 131.546  1.00  0.00
ATOM    237  HG  SER A  23      80.200  47.750 131.964  1.00  0.00
ATOM    238  C   SER A  23      83.786  48.488 132.112  1.00  0.00
ATOM    239  O   SER A  23      84.968  48.146 132.156  1.00  0.00
ATOM    240  N   LEU A  24      83.320  49.354 131.216  1.00  0.00
ATOM    241  H   LEU A  24      82.338  49.544 131.216  1.00  0.00
ATOM    242  CA  LEU A  24      84.070  50.076 130.178  1.00  0.00
ATOM    243  CB  LEU A  24      83.168  50.614 129.066  1.00  0.00
ATOM    244  CG  LEU A  24      82.634  49.472 128.200  1.00  0.00
ATOM    245  CD1 LEU A  24      81.186  49.680 127.754  1.00  0.00
ATOM    246  CD2 LEU A  24      83.540  49.408 126.968  1.00  0.00
ATOM    247  C   LEU A  24      84.896  51.254 130.702  1.00  0.00
ATOM    248  O   LEU A  24      84.458  52.402 130.676  1.00  0.00
ATOM    249  N   TYR A  25      86.160  50.902 130.914  1.00  0.00
ATOM    250  H   TYR A  25      86.582  50.106 130.484  1.00  0.00
ATOM    251  CA  TYR A  25      87.140  51.826 131.504  1.00  0.00
ATOM    252  CB  TYR A  25      87.350  51.680 133.012  1.00  0.00
ATOM    253  CG  TYR A  25      87.956  50.378 133.540  1.00  0.00
ATOM    254  CD1 TYR A  25      89.240  50.032 133.132  1.00  0.00
ATOM    255  HD1 TYR A  25      89.932  50.762 132.712  1.00  0.00
ATOM    256  CD2 TYR A  25      87.054  49.406 133.956  1.00  0.00
ATOM    257  HD2 TYR A  25      86.012  49.504 134.262  1.00  0.00
ATOM    258  CE1 TYR A  25      89.696  48.722 133.206  1.00  0.00
ATOM    259  HE1 TYR A  25      90.750  48.532 133.010  1.00  0.00
ATOM    260  CE2 TYR A  25      87.506  48.094 134.032  1.00  0.00
ATOM    261  HE2 TYR A  25      86.794  47.280 134.166  1.00  0.00
ATOM    262  CZ  TYR A  25      88.818  47.766 133.708  1.00  0.00
ATOM    263  OH  TYR A  25      89.328  46.514 133.568  1.00  0.00
ATOM    264  HH  TYR A  25      88.910  45.978 134.304  1.00  0.00
ATOM    265  C   TYR A  25      88.420  51.940 130.672  1.00  0.00
ATOM    266  O   TYR A  25      88.928  53.022 130.386  1.00  0.00
ATOM    267  N   SER A  26      88.968  50.794 130.278  1.00  0.00
ATOM    268  H   SER A  26      88.754  49.872 130.602  1.00  0.00
ATOM    269  CA  SER A  26      90.106  50.822 129.350  1.00  0.00
ATOM    270  CB  SER A  26      90.682  49.414 129.192  1.00  0.00
ATOM    271  OG  SER A  26      91.446  49.000 130.330  1.00  0.00
ATOM    272  HG  SER A  26      92.372  48.856 129.980  1.00  0.00
ATOM    273  C   SER A  26      89.924  51.516 127.998  1.00  0.00
ATOM    274  O   SER A  26      90.754  52.384 127.730  1.00  0.00
ATOM    275  N   ASN A  27      88.802  51.258 127.332  1.00  0.00
ATOM    276  H   ASN A  27      88.182  50.544 127.658  1.00  0.00
ATOM    277  CA  ASN A  27      88.432  51.972 126.100  1.00  0.00
ATOM    278  CB  ASN A  27      88.056  50.964 125.014  1.00  0.00
ATOM    279  CG  ASN A  27      87.538  51.580 123.712  1.00  0.00
ATOM    280  OD1 ASN A  27      86.812  52.568 123.614  1.00  0.00
ATOM    281  ND2 ASN A  27      87.764  50.888 122.600  1.00  0.00
ATOM    282 1HD2 ASN A  27      88.246  50.012 122.614  1.00  0.00
ATOM    283 2HD2 ASN A  27      87.488  51.290 121.726  1.00  0.00
ATOM    284  C   ASN A  27      87.346  52.928 126.598  1.00  0.00
ATOM    285  O   ASN A  27      86.398  52.518 127.268  1.00  0.00
ATOM    286  N   LYS A  28      87.496  54.228 126.370  1.00  0.00
ATOM    287  H   LYS A  28      88.406  54.642 126.332  1.00  0.00
ATOM    288  CA  LYS A  28      86.418  55.216 126.520  1.00  0.00
ATOM    289  CB  LYS A  28      86.642  56.488 127.340  1.00  0.00
ATOM    290  CG  LYS A  28      86.682  56.190 128.840  1.00  0.00
ATOM    291  CD  LYS A  28      85.420  56.002 129.684  1.00  0.00
ATOM    292  CE  LYS A  28      85.802  55.532 131.088  1.00  0.00
ATOM    293  NZ  LYS A  28      86.264  56.620 131.962  1.00  0.00
ATOM    294  HZ1 LYS A  28      86.514  56.176 132.820  1.00  0.00
ATOM    295  HZ2 LYS A  28      87.038  57.098 131.546  1.00  0.00
ATOM    296  HZ3 LYS A  28      85.456  57.192 132.106  1.00  0.00
ATOM    297  C   LYS A  28      85.956  55.664 125.132  1.00  0.00
ATOM    298  O   LYS A  28      84.748  55.842 124.978  1.00  0.00
ATOM    299  N   GLU A  29      86.930  55.910 124.260  1.00  0.00
ATOM    300  H   GLU A  29      87.904  55.762 124.428  1.00  0.00
ATOM    301  CA  GLU A  29      86.814  56.216 122.826  1.00  0.00
ATOM    302  CB  GLU A  29      88.146  55.898 122.142  1.00  0.00
ATOM    303  CG  GLU A  29      88.822  54.538 122.332  1.00  0.00
ATOM    304  CD  GLU A  29      90.294  54.538 121.916  1.00  0.00
ATOM    305  OE1 GLU A  29      90.628  53.940 120.872  1.00  0.00
ATOM    306  OE2 GLU A  29      91.124  54.890 122.784  1.00  0.00
ATOM    307  C   GLU A  29      85.634  55.690 122.006  1.00  0.00
ATOM    308  O   GLU A  29      85.094  56.362 121.130  1.00  0.00
ATOM    309  N   ILE A  30      85.218  54.484 122.384  1.00  0.00
ATOM    310  H   ILE A  30      85.606  54.038 123.192  1.00  0.00
ATOM    311  CA  ILE A  30      84.020  53.860 121.806  1.00  0.00
ATOM    312  CB  ILE A  30      83.682  52.456 122.312  1.00  0.00
ATOM    313  CG1 ILE A  30      83.828  52.164 123.806  1.00  0.00
ATOM    314  CG2 ILE A  30      84.328  51.342 121.486  1.00  0.00
ATOM    315  CD  ILE A  30      82.774  52.956 124.582  1.00  0.00
ATOM    316  C   ILE A  30      82.776  54.734 121.640  1.00  0.00
ATOM    317  O   ILE A  30      82.272  54.904 120.530  1.00  0.00
ATOM    318  N   PHE A  31      82.622  55.604 122.634  1.00  0.00
ATOM    319  H   PHE A  31      83.286  55.666 123.378  1.00  0.00
ATOM    320  CA  PHE A  31      81.606  56.662 122.734  1.00  0.00
ATOM    321  CB  PHE A  31      81.784  57.518 123.988  1.00  0.00
ATOM    322  CG  PHE A  31      82.534  58.844 123.854  1.00  0.00
ATOM    323  CD1 PHE A  31      81.920  59.928 124.474  1.00  0.00
ATOM    324  HD1 PHE A  31      80.830  59.944 124.532  1.00  0.00
ATOM    325  CD2 PHE A  31      83.854  58.970 123.438  1.00  0.00
ATOM    326  HD2 PHE A  31      84.442  58.054 123.514  1.00  0.00
ATOM    327  CE1 PHE A  31      82.542  61.164 124.592  1.00  0.00
ATOM    328  HE1 PHE A  31      82.004  61.956 125.110  1.00  0.00
ATOM    329  CE2 PHE A  31      84.482  60.196 123.624  1.00  0.00
ATOM    330  HE2 PHE A  31      85.500  60.226 123.234  1.00  0.00
ATOM    331  CZ  PHE A  31      83.846  61.320 124.136  1.00  0.00
ATOM    332  HZ  PHE A  31      84.360  62.244 124.404  1.00  0.00
ATOM    333  C   PHE A  31      81.328  57.440 121.446  1.00  0.00
ATOM    334  O   PHE A  31      80.354  57.108 120.772  1.00  0.00
ATOM    335  N   LEU A  32      82.208  58.388 121.138  1.00  0.00
ATOM    336  H   LEU A  32      82.870  58.620 121.850  1.00  0.00
ATOM    337  CA  LEU A  32      82.294  58.978 119.794  1.00  0.00
ATOM    338  CB  LEU A  32      83.582  59.798 119.882  1.00  0.00
ATOM    339  CG  LEU A  32      83.898  60.536 118.578  1.00  0.00
ATOM    340  CD1 LEU A  32      82.812  61.576 118.290  1.00  0.00
ATOM    341  CD2 LEU A  32      85.178  61.360 118.728  1.00  0.00
ATOM    342  C   LEU A  32      82.140  58.122 118.534  1.00  0.00
ATOM    343  O   LEU A  32      81.196  58.358 117.782  1.00  0.00
ATOM    344  N   ARG A  33      82.874  57.014 118.472  1.00  0.00
ATOM    345  H   ARG A  33      83.662  56.816 119.056  1.00  0.00
ATOM    346  CA  ARG A  33      82.880  56.128 117.300  1.00  0.00
ATOM    347  CB  ARG A  33      83.892  54.988 117.440  1.00  0.00
ATOM    348  CG  ARG A  33      84.280  54.348 116.104  1.00  0.00
ATOM    349  CD  ARG A  33      85.158  53.134 116.410  1.00  0.00
ATOM    350  NE  ARG A  33      85.608  52.330 115.262  1.00  0.00
ATOM    351  HE  ARG A  33      86.540  52.588 115.004  1.00  0.00
ATOM    352  CZ  ARG A  33      84.922  51.544 114.422  1.00  0.00
ATOM    353  NH1 ARG A  33      83.616  51.280 114.566  1.00  0.00
ATOM    354 1HH1 ARG A  33      83.118  51.744 115.300  1.00  0.00
ATOM    355 2HH1 ARG A  33      83.052  50.750 113.934  1.00  0.00
ATOM    356  NH2 ARG A  33      85.444  51.074 113.282  1.00  0.00
ATOM    357 1HH2 ARG A  33      86.416  51.254 113.132  1.00  0.00
ATOM    358 2HH2 ARG A  33      84.888  50.694 112.542  1.00  0.00
ATOM    359  C   ARG A  33      81.474  55.614 116.982  1.00  0.00
ATOM    360  O   ARG A  33      80.968  55.836 115.884  1.00  0.00
ATOM    361  N   GLU A  34      80.830  54.870 117.878  1.00  0.00
ATOM    362  H   GLU A  34      81.292  54.632 118.732  1.00  0.00
ATOM    363  CA  GLU A  34      79.442  54.392 117.814  1.00  0.00
ATOM    364  CB  GLU A  34      79.004  53.720 119.118  1.00  0.00
ATOM    365  CG  GLU A  34      79.530  52.284 119.160  1.00  0.00
ATOM    366  CD  GLU A  34      78.844  51.394 118.122  1.00  0.00
ATOM    367  OE1 GLU A  34      78.902  51.588 116.888  1.00  0.00
ATOM    368  OE2 GLU A  34      78.224  50.422 118.606  1.00  0.00
ATOM    369  C   GLU A  34      78.448  55.456 117.348  1.00  0.00
ATOM    370  O   GLU A  34      77.588  55.158 116.522  1.00  0.00
ATOM    371  N   LEU A  35      78.640  56.684 117.824  1.00  0.00
ATOM    372  H   LEU A  35      79.430  56.938 118.380  1.00  0.00
ATOM    373  CA  LEU A  35      77.750  57.762 117.368  1.00  0.00
ATOM    374  CB  LEU A  35      77.810  58.986 118.282  1.00  0.00
ATOM    375  CG  LEU A  35      77.098  58.822 119.626  1.00  0.00
ATOM    376  CD1 LEU A  35      77.414  59.948 120.614  1.00  0.00
ATOM    377  CD2 LEU A  35      75.584  58.954 119.450  1.00  0.00
ATOM    378  C   LEU A  35      77.886  58.184 115.902  1.00  0.00
ATOM    379  O   LEU A  35      77.004  58.474 115.096  1.00  0.00
ATOM    380  N   ILE A  36      79.104  58.054 115.386  1.00  0.00
ATOM    381  H   ILE A  36      79.814  57.684 115.986  1.00  0.00
ATOM    382  CA  ILE A  36      79.438  58.144 113.958  1.00  0.00
ATOM    383  CB  ILE A  36      80.952  58.222 113.756  1.00  0.00
ATOM    384  CG1 ILE A  36      81.632  59.368 114.508  1.00  0.00
ATOM    385  CG2 ILE A  36      81.226  58.238 112.250  1.00  0.00
ATOM    386  CD  ILE A  36      83.114  59.216 114.856  1.00  0.00
ATOM    387  C   ILE A  36      78.826  56.952 113.220  1.00  0.00
ATOM    388  O   ILE A  36      78.262  57.212 112.158  1.00  0.00
ATOM    389  N   SER A  37      78.922  55.732 113.736  1.00  0.00
ATOM    390  H   SER A  37      79.490  55.524 114.534  1.00  0.00
ATOM    391  CA  SER A  37      78.364  54.480 113.202  1.00  0.00
ATOM    392  CB  SER A  37      78.444  53.224 114.072  1.00  0.00
ATOM    393  OG  SER A  37      79.724  53.082 114.692  1.00  0.00
ATOM    394  HG  SER A  37      79.608  52.640 115.582  1.00  0.00
ATOM    395  C   SER A  37      76.952  54.744 112.676  1.00  0.00
ATOM    396  O   SER A  37      76.594  54.406 111.548  1.00  0.00
ATOM    397  N   ASN A  38      76.192  55.184 113.676  1.00  0.00
ATOM    398  H   ASN A  38      76.530  55.240 114.614  1.00  0.00
ATOM    399  CA  ASN A  38      74.802  55.554 113.370  1.00  0.00
ATOM    400  CB  ASN A  38      74.140  56.216 114.578  1.00  0.00
ATOM    401  CG  ASN A  38      74.458  55.464 115.872  1.00  0.00
ATOM    402  OD1 ASN A  38      74.250  54.268 116.072  1.00  0.00
ATOM    403  ND2 ASN A  38      74.730  56.294 116.876  1.00  0.00
ATOM    404 1HD2 ASN A  38      74.464  57.246 116.730  1.00  0.00
ATOM    405 2HD2 ASN A  38      75.126  56.056 117.764  1.00  0.00
ATOM    406  C   ASN A  38      74.530  56.520 112.214  1.00  0.00
ATOM    407  O   ASN A  38      73.674  56.214 111.386  1.00  0.00
ATOM    408  N   ALA A  39      75.372  57.530 112.004  1.00  0.00
ATOM    409  H   ALA A  39      76.124  57.788 112.608  1.00  0.00
ATOM    410  CA  ALA A  39      75.282  58.444 110.856  1.00  0.00
ATOM    411  CB  ALA A  39      76.018  59.728 111.244  1.00  0.00
ATOM    412  C   ALA A  39      75.644  57.860 109.488  1.00  0.00
ATOM    413  O   ALA A  39      74.782  57.964 108.616  1.00  0.00
ATOM    414  N   SER A  40      76.678  57.026 109.470  1.00  0.00
ATOM    415  H   SER A  40      77.300  57.096 110.250  1.00  0.00
ATOM    416  CA  SER A  40      76.996  56.140 108.342  1.00  0.00
ATOM    417  CB  SER A  40      78.156  55.248 108.788  1.00  0.00
ATOM    418  OG  SER A  40      78.576  54.332 107.772  1.00  0.00
ATOM    419  HG  SER A  40      78.426  53.430 108.176  1.00  0.00
ATOM    420  C   SER A  40      75.752  55.406 107.834  1.00  0.00
ATOM    421  O   SER A  40      75.380  55.486 106.664  1.00  0.00
ATOM    422  N   ASP A  41      75.168  54.694 108.794  1.00  0.00
ATOM    423  H   ASP A  41      75.542  54.694 109.722  1.00  0.00
ATOM    424  CA  ASP A  41      74.026  53.790 108.600  1.00  0.00
ATOM    425  CB  ASP A  41      73.804  52.882 109.810  1.00  0.00
ATOM    426  CG  ASP A  41      73.142  51.568 109.392  1.00  0.00
ATOM    427  OD1 ASP A  41      73.952  50.672 109.072  1.00  0.00
ATOM    428  OD2 ASP A  41      71.898  51.460 109.350  1.00  0.00
ATOM    429  C   ASP A  41      72.774  54.578 108.212  1.00  0.00
ATOM    430  O   ASP A  41      72.142  54.242 107.214  1.00  0.00
ATOM    431  N   ALA A  42      72.628  55.814 108.684  1.00  0.00
ATOM    432  H   ALA A  42      73.158  56.166 109.456  1.00  0.00
ATOM    433  CA  ALA A  42      71.658  56.824 108.238  1.00  0.00
ATOM    434  CB  ALA A  42      71.528  57.914 109.304  1.00  0.00
ATOM    435  C   ALA A  42      71.944  57.348 106.830  1.00  0.00
ATOM    436  O   ALA A  42      71.048  57.484 105.998  1.00  0.00
ATOM    437  N   ALA A  43      73.224  57.550 106.532  1.00  0.00
ATOM    438  H   ALA A  43      73.944  57.712 107.206  1.00  0.00
ATOM    439  CA  ALA A  43      73.618  57.934 105.168  1.00  0.00
ATOM    440  CB  ALA A  43      75.120  58.232 105.182  1.00  0.00
ATOM    441  C   ALA A  43      73.176  56.914 104.116  1.00  0.00
ATOM    442  O   ALA A  43      72.982  57.256 102.952  1.00  0.00
ATOM    443  N   ASP A  44      73.238  55.634 104.474  1.00  0.00
ATOM    444  H   ASP A  44      73.620  55.494 105.388  1.00  0.00
ATOM    445  CA  ASP A  44      72.874  54.482 103.638  1.00  0.00
ATOM    446  CB  ASP A  44      73.488  53.282 104.360  1.00  0.00
ATOM    447  CG  ASP A  44      73.216  51.932 103.694  1.00  0.00
ATOM    448  OD1 ASP A  44      74.162  51.392 103.082  1.00  0.00
ATOM    449  OD2 ASP A  44      72.040  51.510 103.748  1.00  0.00
ATOM    450  C   ASP A  44      71.348  54.444 103.532  1.00  0.00
ATOM    451  O   ASP A  44      70.856  54.056 102.474  1.00  0.00
ATOM    452  N   LYS A  45      70.664  54.702 104.642  1.00  0.00
ATOM    453  H   LYS A  45      71.136  54.890 105.504  1.00  0.00
ATOM    454  CA  LYS A  45      69.210  54.882 104.542  1.00  0.00
ATOM    455  CB  LYS A  45      68.670  55.096 105.958  1.00  0.00
ATOM    456  CG  LYS A  45      68.800  53.822 106.796  1.00  0.00
ATOM    457  CD  LYS A  45      68.292  54.024 108.226  1.00  0.00
ATOM    458  CE  LYS A  45      68.366  52.704 108.996  1.00  0.00
ATOM    459  NZ  LYS A  45      67.564  51.682 108.310  1.00  0.00
ATOM    460  HZ1 LYS A  45      68.172  51.164 107.708  1.00  0.00
ATOM    461  HZ2 LYS A  45      67.262  51.012 108.990  1.00  0.00
ATOM    462  HZ3 LYS A  45      66.788  52.118 107.858  1.00  0.00
ATOM    463  C   LYS A  45      68.744  56.026 103.638  1.00  0.00
ATOM    464  O   LYS A  45      68.008  55.724 102.702  1.00  0.00
ATOM    465  N   LEU A  46      69.386  57.190 103.676  1.00  0.00
ATOM    466  H   LEU A  46      69.786  57.606 104.492  1.00  0.00
ATOM    467  CA  LEU A  46      69.302  58.282 102.696  1.00  0.00
ATOM    468  CB  LEU A  46      70.102  59.522 103.100  1.00  0.00
ATOM    469  CG  LEU A  46      69.510  60.154 104.362  1.00  0.00
ATOM    470  CD1 LEU A  46      70.604  61.060 104.928  1.00  0.00
ATOM    471  CD2 LEU A  46      68.264  60.986 104.058  1.00  0.00
ATOM    472  C   LEU A  46      69.646  57.844 101.270  1.00  0.00
ATOM    473  O   LEU A  46      68.874  58.162 100.366  1.00  0.00
ATOM    474  N   ARG A  47      70.608  56.930 101.182  1.00  0.00
ATOM    475  H   ARG A  47      71.168  56.688 101.974  1.00  0.00
ATOM    476  CA  ARG A  47      71.058  56.434  99.874  1.00  0.00
ATOM    477  CB  ARG A  47      72.208  55.426  99.934  1.00  0.00
ATOM    478  CG  ARG A  47      73.582  56.094 100.026  1.00  0.00
ATOM    479  CD  ARG A  47      74.624  54.988 100.200  1.00  0.00
ATOM    480  NE  ARG A  47      75.936  55.644 100.314  1.00  0.00
ATOM    481  HE  ARG A  47      76.042  56.244 101.106  1.00  0.00
ATOM    482  CZ  ARG A  47      77.068  55.218  99.738  1.00  0.00
ATOM    483  NH1 ARG A  47      77.204  54.162  98.922  1.00  0.00
ATOM    484 1HH1 ARG A  47      76.466  53.536  98.674  1.00  0.00
ATOM    485 2HH1 ARG A  47      78.130  53.920  98.636  1.00  0.00
ATOM    486  NH2 ARG A  47      78.216  55.744 100.188  1.00  0.00
ATOM    487 1HH2 ARG A  47      78.098  56.444 100.892  1.00  0.00
ATOM    488 2HH2 ARG A  47      79.116  55.486  99.836  1.00  0.00
ATOM    489  C   ARG A  47      69.900  55.734  99.160  1.00  0.00
ATOM    490  O   ARG A  47      69.442  56.144  98.094  1.00  0.00
ATOM    491  N   PHE A  48      69.280  54.832  99.916  1.00  0.00
ATOM    492  H   PHE A  48      69.564  54.526 100.824  1.00  0.00
ATOM    493  CA  PHE A  48      68.064  54.136  99.470  1.00  0.00
ATOM    494  CB  PHE A  48      67.560  53.088 100.464  1.00  0.00
ATOM    495  CG  PHE A  48      68.478  51.876 100.304  1.00  0.00
ATOM    496  CD1 PHE A  48      68.048  50.886  99.430  1.00  0.00
ATOM    497  HD1 PHE A  48      67.310  51.200  98.692  1.00  0.00
ATOM    498  CD2 PHE A  48      69.350  51.532 101.332  1.00  0.00
ATOM    499  HD2 PHE A  48      69.828  52.358 101.858  1.00  0.00
ATOM    500  CE1 PHE A  48      68.400  49.560  99.660  1.00  0.00
ATOM    501  HE1 PHE A  48      67.936  48.770  99.072  1.00  0.00
ATOM    502  CE2 PHE A  48      69.832  50.232 101.432  1.00  0.00
ATOM    503  HE2 PHE A  48      70.624  50.006 102.146  1.00  0.00
ATOM    504  CZ  PHE A  48      69.300  49.206 100.660  1.00  0.00
ATOM    505  HZ  PHE A  48      69.358  48.212 101.102  1.00  0.00
ATOM    506  C   PHE A  48      66.850  55.034  99.224  1.00  0.00
ATOM    507  O   PHE A  48      66.336  55.006  98.108  1.00  0.00
ATOM    508  N   ARG A  49      66.682  56.022 100.098  1.00  0.00
ATOM    509  H   ARG A  49      67.108  55.898 100.994  1.00  0.00
ATOM    510  CA  ARG A  49      65.790  57.184  99.964  1.00  0.00
ATOM    511  CB  ARG A  49      65.834  57.976 101.272  1.00  0.00
ATOM    512  CG  ARG A  49      65.218  57.306 102.502  1.00  0.00
ATOM    513  CD  ARG A  49      65.396  58.262 103.684  1.00  0.00
ATOM    514  NE  ARG A  49      64.592  57.882 104.854  1.00  0.00
ATOM    515  HE  ARG A  49      64.846  57.048 105.346  1.00  0.00
ATOM    516  CZ  ARG A  49      63.654  58.588 105.500  1.00  0.00
ATOM    517  NH1 ARG A  49      63.220  59.782 105.070  1.00  0.00
ATOM    518 1HH1 ARG A  49      63.564  60.012 104.160  1.00  0.00
ATOM    519 2HH1 ARG A  49      62.568  60.370 105.550  1.00  0.00
ATOM    520  NH2 ARG A  49      63.186  58.094 106.654  1.00  0.00
ATOM    521 1HH2 ARG A  49      63.710  57.298 106.954  1.00  0.00
ATOM    522 2HH2 ARG A  49      62.218  58.148 106.894  1.00  0.00
ATOM    523  C   ARG A  49      65.900  58.042  98.702  1.00  0.00
ATOM    524  O   ARG A  49      64.906  58.132  97.984  1.00  0.00
ATOM    525  N   ALA A  50      67.144  58.324  98.322  1.00  0.00
ATOM    526  H   ALA A  50      67.976  58.236  98.868  1.00  0.00
ATOM    527  CA  ALA A  50      67.444  59.098  97.108  1.00  0.00
ATOM    528  CB  ALA A  50      68.920  59.492  97.204  1.00  0.00
ATOM    529  C   ALA A  50      67.236  58.320  95.808  1.00  0.00
ATOM    530  O   ALA A  50      66.456  58.864  95.030  1.00  0.00
ATOM    531  N   LEU A  51      67.584  57.036  95.758  1.00  0.00
ATOM    532  H   LEU A  51      67.984  56.562  96.542  1.00  0.00
ATOM    533  CA  LEU A  51      67.268  56.142  94.636  1.00  0.00
ATOM    534  CB  LEU A  51      67.996  54.804  94.778  1.00  0.00
ATOM    535  CG  LEU A  51      67.888  53.898  93.550  1.00  0.00
ATOM    536  CD1 LEU A  51      68.470  54.518  92.278  1.00  0.00
ATOM    537  CD2 LEU A  51      68.646  52.586  93.760  1.00  0.00
ATOM    538  C   LEU A  51      65.758  55.998  94.428  1.00  0.00
ATOM    539  O   LEU A  51      65.246  56.132  93.320  1.00  0.00
ATOM    540  N   SER A  52      65.000  55.774  95.498  1.00  0.00
ATOM    541  H   SER A  52      65.376  55.424  96.356  1.00  0.00
ATOM    542  CA  SER A  52      63.536  55.862  95.382  1.00  0.00
ATOM    543  CB  SER A  52      62.944  55.596  96.768  1.00  0.00
ATOM    544  OG  SER A  52      61.578  55.214  96.592  1.00  0.00
ATOM    545  HG  SER A  52      61.272  54.892  97.488  1.00  0.00
ATOM    546  C   SER A  52      63.034  57.232  94.922  1.00  0.00
ATOM    547  O   SER A  52      62.466  57.264  93.832  1.00  0.00
ATOM    548  N   ASN A  53      63.388  58.312  95.614  1.00  0.00
ATOM    549  H   ASN A  53      63.778  58.224  96.530  1.00  0.00
ATOM    550  CA  ASN A  53      63.208  59.684  95.116  1.00  0.00
ATOM    551  CB  ASN A  53      61.728  60.060  95.014  1.00  0.00
ATOM    552  CG  ASN A  53      60.980  60.022  96.348  1.00  0.00
ATOM    553  OD1 ASN A  53      60.954  61.026  97.058  1.00  0.00
ATOM    554  ND2 ASN A  53      60.264  58.920  96.558  1.00  0.00
ATOM    555 1HD2 ASN A  53      60.232  58.182  95.884  1.00  0.00
ATOM    556 2HD2 ASN A  53      59.866  58.854  97.472  1.00  0.00
ATOM    557  C   ASN A  53      64.054  60.702  95.880  1.00  0.00
ATOM    558  O   ASN A  53      63.944  60.642  97.104  1.00  0.00
ATOM    559  N   PRO A  54      64.562  61.764  95.262  1.00  0.00
ATOM    560  CA  PRO A  54      65.310  62.844  95.920  1.00  0.00
ATOM    561  CB  PRO A  54      65.972  63.658  94.806  1.00  0.00
ATOM    562  CG  PRO A  54      64.952  63.470  93.682  1.00  0.00
ATOM    563  CD  PRO A  54      64.424  62.042  93.824  1.00  0.00
ATOM    564  C   PRO A  54      64.516  63.694  96.916  1.00  0.00
ATOM    565  O   PRO A  54      64.982  63.832  98.046  1.00  0.00
ATOM    566  N   ASP A  55      63.214  63.716  96.642  1.00  0.00
ATOM    567  H   ASP A  55      62.886  63.478  95.728  1.00  0.00
ATOM    568  CA  ASP A  55      62.246  64.304  97.578  1.00  0.00
ATOM    569  CB  ASP A  55      60.832  64.282  96.992  1.00  0.00
ATOM    570  CG  ASP A  55      60.748  65.108  95.706  1.00  0.00
ATOM    571  OD1 ASP A  55      60.388  66.304  95.784  1.00  0.00
ATOM    572  OD2 ASP A  55      60.860  64.530  94.604  1.00  0.00
ATOM    573  C   ASP A  55      62.178  63.708  98.986  1.00  0.00
ATOM    574  O   ASP A  55      62.206  64.416  99.990  1.00  0.00
ATOM    575  N   LEU A  56      62.372  62.398  99.110  1.00  0.00
ATOM    576  H   LEU A  56      62.380  61.788  98.318  1.00  0.00
ATOM    577  CA  LEU A  56      62.444  61.598 100.342  1.00  0.00
ATOM    578  CB  LEU A  56      62.272  60.150  99.878  1.00  0.00
ATOM    579  CG  LEU A  56      62.022  59.130 100.990  1.00  0.00
ATOM    580  CD1 LEU A  56      60.782  59.510 101.800  1.00  0.00
ATOM    581  CD2 LEU A  56      61.884  57.746 100.354  1.00  0.00
ATOM    582  C   LEU A  56      63.716  61.870 101.148  1.00  0.00
ATOM    583  O   LEU A  56      63.610  61.876 102.372  1.00  0.00
ATOM    584  N   TYR A  57      64.810  62.162 100.450  1.00  0.00
ATOM    585  H   TYR A  57      64.892  61.978  99.470  1.00  0.00
ATOM    586  CA  TYR A  57      66.080  62.588 101.054  1.00  0.00
ATOM    587  CB  TYR A  57      67.034  62.798  99.876  1.00  0.00
ATOM    588  CG  TYR A  57      68.508  63.110 100.134  1.00  0.00
ATOM    589  CD1 TYR A  57      69.022  64.398 100.064  1.00  0.00
ATOM    590  HD1 TYR A  57      68.316  65.212  99.894  1.00  0.00
ATOM    591  CD2 TYR A  57      69.374  62.088 100.512  1.00  0.00
ATOM    592  HD2 TYR A  57      69.028  61.058 100.428  1.00  0.00
ATOM    593  CE1 TYR A  57      70.368  64.598 100.354  1.00  0.00
ATOM    594  HE1 TYR A  57      70.750  65.550  99.984  1.00  0.00
ATOM    595  CE2 TYR A  57      70.710  62.306 100.828  1.00  0.00
ATOM    596  HE2 TYR A  57      71.424  61.508 101.020  1.00  0.00
ATOM    597  CZ  TYR A  57      71.250  63.580 100.696  1.00  0.00
ATOM    598  OH  TYR A  57      72.472  63.706 101.280  1.00  0.00
ATOM    599  HH  TYR A  57      73.018  62.878 101.150  1.00  0.00
ATOM    600  C   TYR A  57      66.118  63.798 101.990  1.00  0.00
ATOM    601  O   TYR A  57      66.812  63.832 103.004  1.00  0.00
ATOM    602  N   GLU A  58      65.286  64.740 101.554  1.00  0.00
ATOM    603  H   GLU A  58      64.682  64.592 100.774  1.00  0.00
ATOM    604  CA  GLU A  58      65.068  66.010 102.262  1.00  0.00
ATOM    605  CB  GLU A  58      64.086  66.006 103.438  1.00  0.00
ATOM    606  CG  GLU A  58      62.638  65.780 103.000  1.00  0.00
ATOM    607  CD  GLU A  58      61.704  66.014 104.188  1.00  0.00
ATOM    608  OE1 GLU A  58      60.968  67.020 104.098  1.00  0.00
ATOM    609  OE2 GLU A  58      61.684  65.160 105.102  1.00  0.00
ATOM    610  C   GLU A  58      66.330  66.758 102.692  1.00  0.00
ATOM    611  O   GLU A  58      67.400  66.388 102.208  1.00  0.00
ATOM    612  N   GLY A  59      66.174  68.012 103.108  1.00  0.00
ATOM    613  H   GLY A  59      65.296  68.490 103.162  1.00  0.00
ATOM    614  CA  GLY A  59      67.362  68.684 103.652  1.00  0.00
ATOM    615  C   GLY A  59      67.964  69.694 102.672  1.00  0.00
ATOM    616  O   GLY A  59      68.744  70.542 103.098  1.00  0.00
ATOM    617  N   ASP A  60      67.928  69.282 101.406  1.00  0.00
ATOM    618  H   ASP A  60      67.384  68.466 101.216  1.00  0.00
ATOM    619  CA  ASP A  60      68.462  70.012 100.246  1.00  0.00
ATOM    620  CB  ASP A  60      67.684  71.306  99.998  1.00  0.00
ATOM    621  CG  ASP A  60      66.304  70.996  99.414  1.00  0.00
ATOM    622  OD1 ASP A  60      65.284  70.884 100.128  1.00  0.00
ATOM    623  OD2 ASP A  60      66.300  71.086  98.168  1.00  0.00
ATOM    624  C   ASP A  60      69.966  70.262 100.372  1.00  0.00
ATOM    625  O   ASP A  60      70.392  71.364 100.718  1.00  0.00
ATOM    626  N   GLY A  61      70.706  69.158 100.354  1.00  0.00
ATOM    627  H   GLY A  61      70.266  68.334  99.994  1.00  0.00
ATOM    628  CA  GLY A  61      72.174  69.196 100.306  1.00  0.00
ATOM    629  C   GLY A  61      72.852  68.176 101.222  1.00  0.00
ATOM    630  O   GLY A  61      72.204  67.170 101.506  1.00  0.00
ATOM    631  N   GLU A  62      74.034  68.604 101.660  1.00  0.00
ATOM    632  H   GLU A  62      74.356  69.510 101.388  1.00  0.00
ATOM    633  CA  GLU A  62      74.918  67.934 102.626  1.00  0.00
ATOM    634  CB  GLU A  62      75.930  68.864 103.300  1.00  0.00
ATOM    635  CG  GLU A  62      76.924  69.372 102.254  1.00  0.00
ATOM    636  CD  GLU A  62      78.020  70.188 102.940  1.00  0.00
ATOM    637  OE1 GLU A  62      78.942  69.608 103.552  1.00  0.00
ATOM    638  OE2 GLU A  62      77.962  71.436 103.008  1.00  0.00
ATOM    639  C   GLU A  62      74.246  67.186 103.778  1.00  0.00
ATOM    640  O   GLU A  62      73.218  67.494 104.380  1.00  0.00
ATOM    641  N   LEU A  63      74.918  66.084 104.100  1.00  0.00
ATOM    642  H   LEU A  63      75.710  65.858 103.534  1.00  0.00
ATOM    643  CA  LEU A  63      74.696  65.228 105.274  1.00  0.00
ATOM    644  CB  LEU A  63      75.482  63.932 105.070  1.00  0.00
ATOM    645  CG  LEU A  63      75.086  62.816 106.040  1.00  0.00
ATOM    646  CD1 LEU A  63      74.020  61.862 105.496  1.00  0.00
ATOM    647  CD2 LEU A  63      76.294  62.054 106.592  1.00  0.00
ATOM    648  C   LEU A  63      74.998  65.966 106.580  1.00  0.00
ATOM    649  O   LEU A  63      74.404  65.620 107.600  1.00  0.00
ATOM    650  N   ARG A  64      75.952  66.888 106.660  1.00  0.00
ATOM    651  H   ARG A  64      76.694  67.036 106.006  1.00  0.00
ATOM    652  CA  ARG A  64      76.038  67.852 107.766  1.00  0.00
ATOM    653  CB  ARG A  64      74.932  68.910 107.748  1.00  0.00
ATOM    654  CG  ARG A  64      74.864  69.844 106.538  1.00  0.00
ATOM    655  CD  ARG A  64      73.646  70.768 106.580  1.00  0.00
ATOM    656  NE  ARG A  64      73.472  71.272 105.212  1.00  0.00
ATOM    657  HE  ARG A  64      74.144  71.894 104.810  1.00  0.00
ATOM    658  CZ  ARG A  64      72.482  71.028 104.342  1.00  0.00
ATOM    659  NH1 ARG A  64      71.386  70.322 104.658  1.00  0.00
ATOM    660 1HH1 ARG A  64      71.314  69.866 105.546  1.00  0.00
ATOM    661 2HH1 ARG A  64      70.616  70.338 104.020  1.00  0.00
ATOM    662  NH2 ARG A  64      72.538  71.418 103.062  1.00  0.00
ATOM    663 1HH2 ARG A  64      73.306  71.980 102.758  1.00  0.00
ATOM    664 2HH2 ARG A  64      71.808  71.234 102.402  1.00  0.00
ATOM    665  C   ARG A  64      76.326  67.112 109.074  1.00  0.00
ATOM    666  O   ARG A  64      75.344  67.066 109.816  1.00  0.00
ATOM    667  N   VAL A  65      77.572  66.690 109.274  1.00  0.00
ATOM    668  H   VAL A  65      78.328  67.106 108.770  1.00  0.00
ATOM    669  CA  VAL A  65      77.932  65.638 110.234  1.00  0.00
ATOM    670  CB  VAL A  65      78.258  64.224 109.752  1.00  0.00
ATOM    671  CG1 VAL A  65      77.000  63.356 109.820  1.00  0.00
ATOM    672  CG2 VAL A  65      78.752  64.202 108.304  1.00  0.00
ATOM    673  C   VAL A  65      78.958  66.244 111.196  1.00  0.00
ATOM    674  O   VAL A  65      80.132  66.296 110.830  1.00  0.00
ATOM    675  N   ARG A  66      78.426  66.764 112.298  1.00  0.00
ATOM    676  H   ARG A  66      77.450  66.644 112.476  1.00  0.00
ATOM    677  CA  ARG A  66      79.134  67.850 112.990  1.00  0.00
ATOM    678  CB  ARG A  66      78.472  69.194 112.680  1.00  0.00
ATOM    679  CG  ARG A  66      79.080  69.666 111.358  1.00  0.00
ATOM    680  CD  ARG A  66      78.352  70.848 110.716  1.00  0.00
ATOM    681  NE  ARG A  66      79.024  71.560 109.620  1.00  0.00
ATOM    682  HE  ARG A  66      79.376  70.934 108.924  1.00  0.00
ATOM    683  CZ  ARG A  66      79.146  72.890 109.500  1.00  0.00
ATOM    684  NH1 ARG A  66      78.596  73.766 110.352  1.00  0.00
ATOM    685 1HH1 ARG A  66      77.990  73.528 111.110  1.00  0.00
ATOM    686 2HH1 ARG A  66      78.788  74.744 110.262  1.00  0.00
ATOM    687  NH2 ARG A  66      79.478  73.302 108.270  1.00  0.00
ATOM    688 1HH2 ARG A  66      79.310  72.648 107.532  1.00  0.00
ATOM    689 2HH2 ARG A  66      79.504  74.284 108.078  1.00  0.00
ATOM    690  C   ARG A  66      79.500  67.678 114.466  1.00  0.00
ATOM    691  O   ARG A  66      78.620  67.670 115.324  1.00  0.00
ATOM    692  N   VAL A  67      80.760  67.926 114.816  1.00  0.00
ATOM    693  H   VAL A  67      81.474  67.868 114.118  1.00  0.00
ATOM    694  CA  VAL A  67      81.394  67.806 116.136  1.00  0.00
ATOM    695  CB  VAL A  67      82.662  66.966 115.968  1.00  0.00
ATOM    696  CG1 VAL A  67      83.328  66.590 117.292  1.00  0.00
ATOM    697  CG2 VAL A  67      82.462  65.668 115.182  1.00  0.00
ATOM    698  C   VAL A  67      81.752  69.190 116.680  1.00  0.00
ATOM    699  O   VAL A  67      82.764  69.802 116.344  1.00  0.00
ATOM    700  N   SER A  68      80.898  69.680 117.574  1.00  0.00
ATOM    701  H   SER A  68      80.036  69.218 117.782  1.00  0.00
ATOM    702  CA  SER A  68      81.206  70.894 118.342  1.00  0.00
ATOM    703  CB  SER A  68      80.020  71.854 118.242  1.00  0.00
ATOM    704  OG  SER A  68      79.978  73.000 119.096  1.00  0.00
ATOM    705  HG  SER A  68      80.878  73.434 119.080  1.00  0.00
ATOM    706  C   SER A  68      81.494  70.516 119.796  1.00  0.00
ATOM    707  O   SER A  68      80.704  69.710 120.284  1.00  0.00
ATOM    708  N   PHE A  69      82.474  71.230 120.344  1.00  0.00
ATOM    709  H   PHE A  69      83.010  71.964 119.928  1.00  0.00
ATOM    710  CA  PHE A  69      83.152  70.752 121.558  1.00  0.00
ATOM    711  CB  PHE A  69      83.956  69.472 121.314  1.00  0.00
ATOM    712  CG  PHE A  69      85.100  69.650 120.316  1.00  0.00
ATOM    713  CD1 PHE A  69      84.756  69.360 119.000  1.00  0.00
ATOM    714  HD1 PHE A  69      83.774  68.968 118.736  1.00  0.00
ATOM    715  CD2 PHE A  69      86.324  70.164 120.730  1.00  0.00
ATOM    716  HD2 PHE A  69      86.532  70.158 121.800  1.00  0.00
ATOM    717  CE1 PHE A  69      85.732  69.678 118.062  1.00  0.00
ATOM    718  HE1 PHE A  69      85.452  69.498 117.024  1.00  0.00
ATOM    719  CE2 PHE A  69      87.278  70.402 119.748  1.00  0.00
ATOM    720  HE2 PHE A  69      88.254  70.732 120.100  1.00  0.00
ATOM    721  CZ  PHE A  69      86.988  70.158 118.410  1.00  0.00
ATOM    722  HZ  PHE A  69      87.768  70.190 117.648  1.00  0.00
ATOM    723  C   PHE A  69      83.880  71.740 122.470  1.00  0.00
ATOM    724  O   PHE A  69      84.928  72.326 122.208  1.00  0.00
ATOM    725  N   ASP A  70      83.324  71.840 123.676  1.00  0.00
ATOM    726  H   ASP A  70      82.600  71.270 124.064  1.00  0.00
ATOM    727  CA  ASP A  70      83.882  72.792 124.648  1.00  0.00
ATOM    728  CB  ASP A  70      82.974  74.012 124.800  1.00  0.00
ATOM    729  CG  ASP A  70      83.474  75.182 125.650  1.00  0.00
ATOM    730  OD1 ASP A  70      84.006  74.964 126.760  1.00  0.00
ATOM    731  OD2 ASP A  70      83.476  76.360 125.228  1.00  0.00
ATOM    732  C   ASP A  70      84.304  72.132 125.962  1.00  0.00
ATOM    733  O   ASP A  70      83.528  71.356 126.520  1.00  0.00
ATOM    734  N   LYS A  71      85.602  72.236 126.230  1.00  0.00
ATOM    735  H   LYS A  71      86.300  72.514 125.570  1.00  0.00
ATOM    736  CA  LYS A  71      86.164  71.616 127.438  1.00  0.00
ATOM    737  CB  LYS A  71      87.610  72.074 127.628  1.00  0.00
ATOM    738  CG  LYS A  71      88.614  71.372 126.710  1.00  0.00
ATOM    739  CD  LYS A  71      90.086  71.362 127.126  1.00  0.00
ATOM    740  CE  LYS A  71      90.848  70.818 125.914  1.00  0.00
ATOM    741  NZ  LYS A  71      92.288  70.744 126.194  1.00  0.00
ATOM    742  HZ1 LYS A  71      92.562  71.682 126.404  1.00  0.00
ATOM    743  HZ2 LYS A  71      92.428  70.178 127.006  1.00  0.00
ATOM    744  HZ3 LYS A  71      92.774  70.284 125.450  1.00  0.00
ATOM    745  C   LYS A  71      85.438  71.964 128.740  1.00  0.00
ATOM    746  O   LYS A  71      84.906  71.126 129.464  1.00  0.00
ATOM    747  N   ASP A  72      85.488  73.242 129.108  1.00  0.00
ATOM    748  H   ASP A  72      86.034  73.964 128.686  1.00  0.00
ATOM    749  CA  ASP A  72      84.788  73.772 130.288  1.00  0.00
ATOM    750  CB  ASP A  72      85.212  75.230 130.478  1.00  0.00
ATOM    751  CG  ASP A  72      86.642  75.498 130.948  1.00  0.00
ATOM    752  OD1 ASP A  72      86.896  75.220 132.140  1.00  0.00
ATOM    753  OD2 ASP A  72      87.462  76.008 130.152  1.00  0.00
ATOM    754  C   ASP A  72      83.260  73.690 130.318  1.00  0.00
ATOM    755  O   ASP A  72      82.722  73.818 131.416  1.00  0.00
ATOM    756  N   LYS A  73      82.522  73.904 129.232  1.00  0.00
ATOM    757  H   LYS A  73      82.852  74.538 128.534  1.00  0.00
ATOM    758  CA  LYS A  73      81.114  73.496 129.124  1.00  0.00
ATOM    759  CB  LYS A  73      80.720  74.160 127.802  1.00  0.00
ATOM    760  CG  LYS A  73      79.212  74.418 127.822  1.00  0.00
ATOM    761  CD  LYS A  73      78.824  75.466 126.778  1.00  0.00
ATOM    762  CE  LYS A  73      78.958  76.882 127.344  1.00  0.00
ATOM    763  NZ  LYS A  73      78.672  77.896 126.320  1.00  0.00
ATOM    764  HZ1 LYS A  73      77.696  77.994 126.120  1.00  0.00
ATOM    765  HZ2 LYS A  73      79.012  78.778 126.648  1.00  0.00
ATOM    766  HZ3 LYS A  73      79.132  77.678 125.460  1.00  0.00
ATOM    767  C   LYS A  73      80.788  72.002 129.120  1.00  0.00
ATOM    768  O   LYS A  73      79.622  71.622 129.212  1.00  0.00
ATOM    769  N   ARG A  74      81.768  71.126 128.924  1.00  0.00
ATOM    770  H   ARG A  74      82.612  71.560 128.608  1.00  0.00
ATOM    771  CA  ARG A  74      81.778  69.668 128.740  1.00  0.00
ATOM    772  CB  ARG A  74      81.638  68.964 130.092  1.00  0.00
ATOM    773  CG  ARG A  74      82.900  68.994 130.958  1.00  0.00
ATOM    774  CD  ARG A  74      82.648  68.680 132.434  1.00  0.00
ATOM    775  NE  ARG A  74      83.720  69.368 133.168  1.00  0.00
ATOM    776  HE  ARG A  74      84.566  68.834 133.186  1.00  0.00
ATOM    777  CZ  ARG A  74      83.814  70.566 133.758  1.00  0.00
ATOM    778  NH1 ARG A  74      82.824  71.470 133.732  1.00  0.00
ATOM    779 1HH1 ARG A  74      81.942  71.376 133.272  1.00  0.00
ATOM    780 2HH1 ARG A  74      82.964  72.344 134.194  1.00  0.00
ATOM    781  NH2 ARG A  74      85.052  71.078 133.782  1.00  0.00
ATOM    782 1HH2 ARG A  74      85.846  70.598 133.406  1.00  0.00
ATOM    783 2HH2 ARG A  74      85.242  72.048 133.942  1.00  0.00
ATOM    784  C   ARG A  74      80.882  69.066 127.654  1.00  0.00
ATOM    785  O   ARG A  74      80.860  67.842 127.550  1.00  0.00
ATOM    786  N   THR A  75      80.624  69.860 126.618  1.00  0.00
ATOM    787  H   THR A  75      81.174  70.690 126.534  1.00  0.00
ATOM    788  CA  THR A  75      79.632  69.706 125.542  1.00  0.00
ATOM    789  CB  THR A  75      78.654  70.858 125.312  1.00  0.00
ATOM    790  OG1 THR A  75      79.280  72.144 125.352  1.00  0.00
ATOM    791  HG1 THR A  75      79.884  72.324 124.574  1.00  0.00
ATOM    792  CG2 THR A  75      77.374  70.614 126.114  1.00  0.00
ATOM    793  C   THR A  75      80.312  69.280 124.238  1.00  0.00
ATOM    794  O   THR A  75      81.278  69.866 123.754  1.00  0.00
ATOM    795  N   LEU A  76      79.992  68.036 123.890  1.00  0.00
ATOM    796  H   LEU A  76      79.682  67.352 124.550  1.00  0.00
ATOM    797  CA  LEU A  76      80.394  67.344 122.656  1.00  0.00
ATOM    798  CB  LEU A  76      80.956  65.954 122.954  1.00  0.00
ATOM    799  CG  LEU A  76      82.132  65.598 122.042  1.00  0.00
ATOM    800  CD1 LEU A  76      82.960  64.524 122.754  1.00  0.00
ATOM    801  CD2 LEU A  76      81.614  65.052 120.710  1.00  0.00
ATOM    802  C   LEU A  76      79.056  67.084 121.960  1.00  0.00
ATOM    803  O   LEU A  76      78.046  66.616 122.482  1.00  0.00
ATOM    804  N   THR A  77      79.026  67.490 120.694  1.00  0.00
ATOM    805  H   THR A  77      79.714  68.110 120.316  1.00  0.00
ATOM    806  CA  THR A  77      77.792  67.276 119.922  1.00  0.00
ATOM    807  CB  THR A  77      77.032  68.584 119.690  1.00  0.00
ATOM    808  OG1 THR A  77      76.598  69.142 120.932  1.00  0.00
ATOM    809  HG1 THR A  77      75.646  68.844 121.016  1.00  0.00
ATOM    810  CG2 THR A  77      75.868  68.484 118.700  1.00  0.00
ATOM    811  C   THR A  77      78.180  66.582 118.614  1.00  0.00
ATOM    812  O   THR A  77      79.160  66.870 117.928  1.00  0.00
ATOM    813  N   ILE A  78      77.432  65.570 118.190  1.00  0.00
ATOM    814  H   ILE A  78      76.940  65.028 118.872  1.00  0.00
ATOM    815  CA  ILE A  78      77.372  65.056 116.814  1.00  0.00
ATOM    816  CB  ILE A  78      77.622  63.550 116.712  1.00  0.00
ATOM    817  CG1 ILE A  78      79.010  63.124 117.196  1.00  0.00
ATOM    818  CG2 ILE A  78      77.458  63.126 115.250  1.00  0.00
ATOM    819  CD  ILE A  78      79.198  62.802 118.680  1.00  0.00
ATOM    820  C   ILE A  78      75.990  65.468 116.306  1.00  0.00
ATOM    821  O   ILE A  78      74.948  64.958 116.712  1.00  0.00
ATOM    822  N   SER A  79      76.006  66.686 115.772  1.00  0.00
ATOM    823  H   SER A  79      76.874  67.182 115.794  1.00  0.00
ATOM    824  CA  SER A  79      74.968  67.242 114.894  1.00  0.00
ATOM    825  CB  SER A  79      75.266  68.742 114.886  1.00  0.00
ATOM    826  OG  SER A  79      74.514  69.414 113.872  1.00  0.00
ATOM    827  HG  SER A  79      74.294  70.364 114.090  1.00  0.00
ATOM    828  C   SER A  79      74.934  66.642 113.486  1.00  0.00
ATOM    829  O   SER A  79      75.792  66.848 112.630  1.00  0.00
ATOM    830  N   ASP A  80      73.826  65.948 113.232  1.00  0.00
ATOM    831  H   ASP A  80      73.252  65.564 113.954  1.00  0.00
ATOM    832  CA  ASP A  80      73.600  65.396 111.888  1.00  0.00
ATOM    833  CB  ASP A  80      73.448  63.882 111.726  1.00  0.00
ATOM    834  CG  ASP A  80      72.240  63.072 112.200  1.00  0.00
ATOM    835  OD1 ASP A  80      71.232  63.096 111.464  1.00  0.00
ATOM    836  OD2 ASP A  80      72.270  62.462 113.292  1.00  0.00
ATOM    837  C   ASP A  80      72.332  66.000 111.280  1.00  0.00
ATOM    838  O   ASP A  80      71.456  66.544 111.950  1.00  0.00
ATOM    839  N   ASN A  81      72.454  66.052 109.958  1.00  0.00
ATOM    840  H   ASN A  81      73.392  66.102 109.614  1.00  0.00
ATOM    841  CA  ASN A  81      71.402  66.328 108.968  1.00  0.00
ATOM    842  CB  ASN A  81      71.850  67.692 108.432  1.00  0.00
ATOM    843  CG  ASN A  81      70.834  68.410 107.542  1.00  0.00
ATOM    844  OD1 ASN A  81      70.578  68.102 106.378  1.00  0.00
ATOM    845  ND2 ASN A  81      70.554  69.678 107.824  1.00  0.00
ATOM    846 1HD2 ASN A  81      70.994  70.208 108.550  1.00  0.00
ATOM    847 2HD2 ASN A  81      69.902  70.176 107.252  1.00  0.00
ATOM    848  C   ASN A  81      71.316  65.192 107.948  1.00  0.00
ATOM    849  O   ASN A  81      71.572  65.384 106.760  1.00  0.00
ATOM    850  N   GLY A  82      70.906  64.094 108.574  1.00  0.00
ATOM    851  H   GLY A  82      70.566  63.988 109.508  1.00  0.00
ATOM    852  CA  GLY A  82      70.894  62.748 107.982  1.00  0.00
ATOM    853  C   GLY A  82      69.444  62.270 107.902  1.00  0.00
ATOM    854  O   GLY A  82      68.648  62.788 107.120  1.00  0.00
ATOM    855  N   VAL A  83      68.972  61.550 108.916  1.00  0.00
ATOM    856  H   VAL A  83      69.470  61.560 109.784  1.00  0.00
ATOM    857  CA  VAL A  83      67.614  60.988 108.878  1.00  0.00
ATOM    858  CB  VAL A  83      67.456  59.472 108.750  1.00  0.00
ATOM    859  CG1 VAL A  83      66.008  58.976 108.800  1.00  0.00
ATOM    860  CG2 VAL A  83      68.310  58.952 107.592  1.00  0.00
ATOM    861  C   VAL A  83      66.828  61.592 110.044  1.00  0.00
ATOM    862  O   VAL A  83      66.078  62.540 109.814  1.00  0.00
ATOM    863  N   GLY A  84      67.128  61.098 111.240  1.00  0.00
ATOM    864  H   GLY A  84      67.906  60.496 111.416  1.00  0.00
ATOM    865  CA  GLY A  84      66.470  61.444 112.510  1.00  0.00
ATOM    866  C   GLY A  84      65.608  60.280 113.002  1.00  0.00
ATOM    867  O   GLY A  84      65.584  59.274 112.294  1.00  0.00
ATOM    868  N   MET A  85      65.222  60.424 114.266  1.00  0.00
ATOM    869  H   MET A  85      65.480  61.218 114.816  1.00  0.00
ATOM    870  CA  MET A  85      64.368  59.412 114.904  1.00  0.00
ATOM    871  CB  MET A  85      65.138  58.894 116.120  1.00  0.00
ATOM    872  CG  MET A  85      66.398  58.092 115.780  1.00  0.00
ATOM    873  SD  MET A  85      67.256  57.492 117.280  1.00  0.00
ATOM    874  CE  MET A  85      68.174  58.920 117.818  1.00  0.00
ATOM    875  C   MET A  85      63.032  59.946 115.428  1.00  0.00
ATOM    876  O   MET A  85      62.866  60.926 116.152  1.00  0.00
ATOM    877  N   THR A  86      62.046  59.072 115.246  1.00  0.00
ATOM    878  H   THR A  86      62.218  58.274 114.668  1.00  0.00
ATOM    879  CA  THR A  86      60.686  59.318 115.746  1.00  0.00
ATOM    880  CB  THR A  86      59.752  58.208 115.260  1.00  0.00
ATOM    881  OG1 THR A  86      60.172  56.844 115.348  1.00  0.00
ATOM    882  HG1 THR A  86      60.554  56.588 114.458  1.00  0.00
ATOM    883  CG2 THR A  86      58.988  58.544 113.978  1.00  0.00
ATOM    884  C   THR A  86      60.644  59.078 117.256  1.00  0.00
ATOM    885  O   THR A  86      61.542  58.650 117.980  1.00  0.00
ATOM    886  N   ARG A  87      59.452  59.382 117.762  1.00  0.00
ATOM    887  H   ARG A  87      58.774  59.802 117.160  1.00  0.00
ATOM    888  CA  ARG A  87      59.066  59.130 119.158  1.00  0.00
ATOM    889  CB  ARG A  87      57.626  59.616 119.344  1.00  0.00
ATOM    890  CG  ARG A  87      57.088  59.616 120.776  1.00  0.00
ATOM    891  CD  ARG A  87      57.702  60.592 121.782  1.00  0.00
ATOM    892  NE  ARG A  87      56.940  60.586 123.038  1.00  0.00
ATOM    893  HE  ARG A  87      56.528  59.698 123.248  1.00  0.00
ATOM    894  CZ  ARG A  87      56.490  61.630 123.746  1.00  0.00
ATOM    895  NH1 ARG A  87      56.814  62.848 123.290  1.00  0.00
ATOM    896 1HH1 ARG A  87      57.328  62.882 122.432  1.00  0.00
ATOM    897 2HH1 ARG A  87      56.444  63.642 123.772  1.00  0.00
ATOM    898  NH2 ARG A  87      55.880  61.538 124.936  1.00  0.00
ATOM    899 1HH2 ARG A  87      55.830  60.694 125.470  1.00  0.00
ATOM    900 2HH2 ARG A  87      55.466  62.360 125.326  1.00  0.00
ATOM    901  C   ARG A  87      59.170  57.646 119.516  1.00  0.00
ATOM    902  O   ARG A  87      59.252  57.310 120.696  1.00  0.00
ATOM    903  N   ASP A  88      58.946  56.738 118.572  1.00  0.00
ATOM    904  H   ASP A  88      58.254  56.932 117.876  1.00  0.00
ATOM    905  CA  ASP A  88      59.402  55.340 118.608  1.00  0.00
ATOM    906  CB  ASP A  88      58.822  54.696 117.346  1.00  0.00
ATOM    907  CG  ASP A  88      57.310  54.476 117.250  1.00  0.00
ATOM    908  OD1 ASP A  88      56.632  54.504 118.300  1.00  0.00
ATOM    909  OD2 ASP A  88      56.796  54.502 116.112  1.00  0.00
ATOM    910  C   ASP A  88      60.928  55.264 118.658  1.00  0.00
ATOM    911  O   ASP A  88      61.580  55.194 119.700  1.00  0.00
ATOM    912  N   GLU A  89      61.558  55.418 117.496  1.00  0.00
ATOM    913  H   GLU A  89      61.056  55.984 116.844  1.00  0.00
ATOM    914  CA  GLU A  89      62.990  55.154 117.304  1.00  0.00
ATOM    915  CB  GLU A  89      63.376  55.494 115.864  1.00  0.00
ATOM    916  CG  GLU A  89      62.836  54.700 114.672  1.00  0.00
ATOM    917  CD  GLU A  89      62.922  55.536 113.394  1.00  0.00
ATOM    918  OE1 GLU A  89      62.120  56.488 113.492  1.00  0.00
ATOM    919  OE2 GLU A  89      63.308  54.900 112.388  1.00  0.00
ATOM    920  C   GLU A  89      64.002  55.674 118.328  1.00  0.00
ATOM    921  O   GLU A  89      64.890  54.970 118.808  1.00  0.00
ATOM    922  N   VAL A  90      63.762  56.916 118.736  1.00  0.00
ATOM    923  H   VAL A  90      63.176  57.504 118.178  1.00  0.00
ATOM    924  CA  VAL A  90      64.578  57.530 119.794  1.00  0.00
ATOM    925  CB  VAL A  90      64.412  59.030 120.034  1.00  0.00
ATOM    926  CG1 VAL A  90      63.088  59.590 120.560  1.00  0.00
ATOM    927  CG2 VAL A  90      65.666  59.676 120.628  1.00  0.00
ATOM    928  C   VAL A  90      64.494  56.786 121.128  1.00  0.00
ATOM    929  O   VAL A  90      65.554  56.430 121.640  1.00  0.00
ATOM    930  N   ILE A  91      63.308  56.308 121.494  1.00  0.00
ATOM    931  H   ILE A  91      62.510  56.516 120.930  1.00  0.00
ATOM    932  CA  ILE A  91      63.192  55.450 122.684  1.00  0.00
ATOM    933  CB  ILE A  91      61.858  55.468 123.434  1.00  0.00
ATOM    934  CG1 ILE A  91      60.532  55.092 122.772  1.00  0.00
ATOM    935  CG2 ILE A  91      61.458  56.868 123.902  1.00  0.00
ATOM    936  CD  ILE A  91      60.534  53.592 122.472  1.00  0.00
ATOM    937  C   ILE A  91      63.930  54.112 122.612  1.00  0.00
ATOM    938  O   ILE A  91      64.690  53.690 123.482  1.00  0.00
ATOM    939  N   ASP A  92      63.844  53.530 121.420  1.00  0.00
ATOM    940  H   ASP A  92      63.178  53.904 120.774  1.00  0.00
ATOM    941  CA  ASP A  92      64.448  52.254 121.010  1.00  0.00
ATOM    942  CB  ASP A  92      63.832  51.992 119.634  1.00  0.00
ATOM    943  CG  ASP A  92      62.840  50.836 119.776  1.00  0.00
ATOM    944  OD1 ASP A  92      61.646  51.060 120.072  1.00  0.00
ATOM    945  OD2 ASP A  92      63.144  49.752 119.232  1.00  0.00
ATOM    946  C   ASP A  92      65.972  52.220 121.130  1.00  0.00
ATOM    947  O   ASP A  92      66.512  51.116 121.096  1.00  0.00
ATOM    948  N   HIS A  93      66.580  53.404 121.118  1.00  0.00
ATOM    949  H   HIS A  93      65.996  54.204 121.250  1.00  0.00
ATOM    950  CA  HIS A  93      68.014  53.730 121.114  1.00  0.00
ATOM    951  CB  HIS A  93      68.300  54.702 119.966  1.00  0.00
ATOM    952  CG  HIS A  93      68.404  53.910 118.662  1.00  0.00
ATOM    953  ND1 HIS A  93      69.400  53.106 118.302  1.00  0.00
ATOM    954  CD2 HIS A  93      67.510  53.988 117.682  1.00  0.00
ATOM    955  CE1 HIS A  93      69.118  52.706 117.066  1.00  0.00
ATOM    956  NE2 HIS A  93      67.986  53.278 116.664  1.00  0.00
ATOM    957  HE2 HIS A  93      67.548  53.234 115.766  1.00  0.00
ATOM    958  C   HIS A  93      68.400  54.354 122.456  1.00  0.00
ATOM    959  O   HIS A  93      69.556  54.130 122.812  1.00  0.00
ATOM    960  N   LEU A  94      67.598  55.262 123.008  1.00  0.00
ATOM    961  H   LEU A  94      66.886  55.732 122.486  1.00  0.00
ATOM    962  CA  LEU A  94      67.746  55.878 124.334  1.00  0.00
ATOM    963  CB  LEU A  94      68.428  57.246 124.322  1.00  0.00
ATOM    964  CG  LEU A  94      69.752  57.414 123.572  1.00  0.00
ATOM    965  CD1 LEU A  94      69.542  58.270 122.322  1.00  0.00
ATOM    966  CD2 LEU A  94      70.902  57.974 124.414  1.00  0.00
ATOM    967  C   LEU A  94      66.400  55.938 125.060  1.00  0.00
ATOM    968  O   LEU A  94      65.408  56.464 124.558  1.00  0.00
ATOM    969  N   GLY A  95      66.392  55.412 126.282  1.00  0.00
ATOM    970  H   GLY A  95      67.158  54.812 126.512  1.00  0.00
ATOM    971  CA  GLY A  95      65.194  55.408 127.132  1.00  0.00
ATOM    972  C   GLY A  95      64.486  54.058 127.264  1.00  0.00
ATOM    973  O   GLY A  95      64.776  53.324 128.208  1.00  0.00
ATOM    974  N   THR A  96      63.612  53.716 126.322  1.00  0.00
ATOM    975  H   THR A  96      63.034  54.382 125.850  1.00  0.00
ATOM    976  CA  THR A  96      62.994  52.388 126.182  1.00  0.00
ATOM    977  CB  THR A  96      61.512  52.580 125.856  1.00  0.00
ATOM    978  OG1 THR A  96      60.904  53.408 126.852  1.00  0.00
ATOM    979  HG1 THR A  96      61.112  53.026 127.752  1.00  0.00
ATOM    980  CG2 THR A  96      60.622  51.340 125.754  1.00  0.00
ATOM    981  C   THR A  96      63.756  51.598 125.114  1.00  0.00
ATOM    982  O   THR A  96      63.214  51.312 124.048  1.00  0.00
ATOM    983  N   ILE A  97      64.976  51.180 125.438  1.00  0.00
ATOM    984  H   ILE A  97      65.384  51.458 126.308  1.00  0.00
ATOM    985  CA  ILE A  97      65.868  50.382 124.586  1.00  0.00
ATOM    986  CB  ILE A  97      67.346  50.246 124.960  1.00  0.00
ATOM    987  CG1 ILE A  97      67.720  49.870 126.394  1.00  0.00
ATOM    988  CG2 ILE A  97      68.038  51.570 124.630  1.00  0.00
ATOM    989  CD  ILE A  97      67.586  48.398 126.796  1.00  0.00
ATOM    990  C   ILE A  97      65.308  49.050 124.082  1.00  0.00
ATOM    991  O   ILE A  97      64.556  48.390 124.796  1.00  0.00
ATOM    992  N   ALA A  98      65.482  48.938 122.768  1.00  0.00
ATOM    993  H   ALA A  98      66.038  49.564 122.220  1.00  0.00
ATOM    994  CA  ALA A  98      65.040  47.740 122.040  1.00  0.00
ATOM    995  CB  ALA A  98      63.532  47.772 121.780  1.00  0.00
ATOM    996  C   ALA A  98      65.868  47.462 120.786  1.00  0.00
ATOM    997  O   ALA A  98      66.784  46.646 120.898  1.00  0.00
ATOM    998  N   LYS A  99      65.720  48.292 119.756  1.00  0.00
ATOM    999  H   LYS A  99      64.974  48.954 119.694  1.00  0.00
ATOM   1000  CA  LYS A  99      66.600  48.274 118.580  1.00  0.00
ATOM   1001  CB  LYS A  99      66.104  49.360 117.624  1.00  0.00
ATOM   1002  CG  LYS A  99      64.966  48.932 116.694  1.00  0.00
ATOM   1003  CD  LYS A  99      64.224  50.156 116.152  1.00  0.00
ATOM   1004  CE  LYS A  99      62.870  49.996 115.456  1.00  0.00
ATOM   1005  NZ  LYS A  99      61.906  49.358 116.364  1.00  0.00
ATOM   1006  HZ1 LYS A  99      61.050  49.816 116.604  1.00  0.00
ATOM   1007  HZ2 LYS A  99      61.748  48.378 116.250  1.00  0.00
ATOM   1008  HZ3 LYS A  99      62.316  49.372 117.276  1.00  0.00
ATOM   1009  C   LYS A  99      68.084  48.480 118.888  1.00  0.00
ATOM   1010  O   LYS A  99      68.876  48.264 117.972  1.00  0.00
ATOM   1011  N   SER A 100      68.406  49.126 120.006  1.00  0.00
ATOM   1012  H   SER A 100      67.752  49.818 120.310  1.00  0.00
ATOM   1013  CA  SER A 100      69.776  49.248 120.528  1.00  0.00
ATOM   1014  CB  SER A 100      70.278  50.692 120.444  1.00  0.00
ATOM   1015  OG  SER A 100      71.682  50.714 120.714  1.00  0.00
ATOM   1016  HG  SER A 100      72.184  50.432 119.896  1.00  0.00
ATOM   1017  C   SER A 100      69.848  48.600 121.912  1.00  0.00
ATOM   1018  O   SER A 100      68.824  48.502 122.584  1.00  0.00
ATOM   1019  N   GLY A 101      71.056  48.630 122.468  1.00  0.00
ATOM   1020  H   GLY A 101      71.748  49.240 122.080  1.00  0.00
ATOM   1021  CA  GLY A 101      71.370  48.120 123.810  1.00  0.00
ATOM   1022  C   GLY A 101      71.188  46.610 123.982  1.00  0.00
ATOM   1023  O   GLY A 101      72.160  45.856 123.956  1.00  0.00
ATOM   1024  N   THR A 102      69.984  46.086 124.196  1.00  0.00
ATOM   1025  H   THR A 102      69.184  46.684 124.164  1.00  0.00
ATOM   1026  CA  THR A 102      69.676  44.674 124.466  1.00  0.00
ATOM   1027  CB  THR A 102      68.218  44.360 124.810  1.00  0.00
ATOM   1028  OG1 THR A 102      67.336  45.248 124.120  1.00  0.00
ATOM   1029  HG1 THR A 102      66.644  45.518 124.790  1.00  0.00
ATOM   1030  CG2 THR A 102      68.036  44.374 126.330  1.00  0.00
ATOM   1031  C   THR A 102      70.184  43.606 123.494  1.00  0.00
ATOM   1032  O   THR A 102      71.084  42.856 123.870  1.00  0.00
ATOM   1033  N   LYS A 103      69.558  43.586 122.320  1.00  0.00
ATOM   1034  H   LYS A 103      68.742  44.150 122.206  1.00  0.00
ATOM   1035  CA  LYS A 103      69.880  42.734 121.168  1.00  0.00
ATOM   1036  CB  LYS A 103      68.994  43.000 119.950  1.00  0.00
ATOM   1037  CG  LYS A 103      69.130  44.340 119.220  1.00  0.00
ATOM   1038  CD  LYS A 103      68.340  44.156 117.924  1.00  0.00
ATOM   1039  CE  LYS A 103      68.408  45.390 117.020  1.00  0.00
ATOM   1040  NZ  LYS A 103      69.820  45.530 116.636  1.00  0.00
ATOM   1041  HZ1 LYS A 103      70.342  45.838 117.432  1.00  0.00
ATOM   1042  HZ2 LYS A 103      70.190  44.680 116.262  1.00  0.00
ATOM   1043  HZ3 LYS A 103      69.820  46.354 116.070  1.00  0.00
ATOM   1044  C   LYS A 103      71.354  42.814 120.762  1.00  0.00
ATOM   1045  O   LYS A 103      71.978  43.870 120.678  1.00  0.00
ATOM   1046  N   SER A 104      71.864  41.590 120.650  1.00  0.00
ATOM   1047  H   SER A 104      71.162  40.884 120.718  1.00  0.00
ATOM   1048  CA  SER A 104      73.242  41.178 120.342  1.00  0.00
ATOM   1049  CB  SER A 104      73.662  41.722 118.976  1.00  0.00
ATOM   1050  OG  SER A 104      74.986  41.256 118.708  1.00  0.00
ATOM   1051  HG  SER A 104      75.024  40.256 118.726  1.00  0.00
ATOM   1052  C   SER A 104      74.196  41.466 121.504  1.00  0.00
ATOM   1053  O   SER A 104      74.994  40.618 121.898  1.00  0.00
ATOM   1054  N   PHE A 105      74.230  42.720 121.944  1.00  0.00
ATOM   1055  H   PHE A 105      73.432  43.290 121.754  1.00  0.00
ATOM   1056  CA  PHE A 105      75.166  43.174 122.982  1.00  0.00
ATOM   1057  CB  PHE A 105      74.930  44.684 122.952  1.00  0.00
ATOM   1058  CG  PHE A 105      75.168  45.322 121.582  1.00  0.00
ATOM   1059  CD1 PHE A 105      74.200  46.232 121.170  1.00  0.00
ATOM   1060  HD1 PHE A 105      73.272  46.316 121.736  1.00  0.00
ATOM   1061  CD2 PHE A 105      76.260  45.066 120.760  1.00  0.00
ATOM   1062  HD2 PHE A 105      77.036  44.374 121.086  1.00  0.00
ATOM   1063  CE1 PHE A 105      74.318  46.924 119.972  1.00  0.00
ATOM   1064  HE1 PHE A 105      73.610  47.714 119.714  1.00  0.00
ATOM   1065  CE2 PHE A 105      76.288  45.662 119.504  1.00  0.00
ATOM   1066  HE2 PHE A 105      77.242  45.636 118.978  1.00  0.00
ATOM   1067  CZ  PHE A 105      75.340  46.592 119.092  1.00  0.00
ATOM   1068  HZ  PHE A 105      75.450  47.130 118.150  1.00  0.00
ATOM   1069  C   PHE A 105      74.744  42.612 124.342  1.00  0.00
ATOM   1070  O   PHE A 105      75.056  41.438 124.538  1.00  0.00
ATOM   1071  N   LEU A 106      73.718  43.114 125.024  1.00  0.00
ATOM   1072  H   LEU A 106      73.142  43.792 124.568  1.00  0.00
ATOM   1073  CA  LEU A 106      73.348  42.700 126.384  1.00  0.00
ATOM   1074  CB  LEU A 106      72.164  43.466 126.978  1.00  0.00
ATOM   1075  CG  LEU A 106      71.918  43.206 128.466  1.00  0.00
ATOM   1076  CD1 LEU A 106      73.154  43.634 129.258  1.00  0.00
ATOM   1077  CD2 LEU A 106      70.628  43.830 129.002  1.00  0.00
ATOM   1078  C   LEU A 106      72.948  41.226 126.448  1.00  0.00
ATOM   1079  O   LEU A 106      73.146  40.560 127.464  1.00  0.00
ATOM   1080  N   GLU A 107      72.474  40.706 125.318  1.00  0.00
ATOM   1081  H   GLU A 107      72.062  41.278 124.608  1.00  0.00
ATOM   1082  CA  GLU A 107      72.202  39.268 125.182  1.00  0.00
ATOM   1083  CB  GLU A 107      71.944  38.960 123.706  1.00  0.00
ATOM   1084  CG  GLU A 107      70.538  39.482 123.396  1.00  0.00
ATOM   1085  CD  GLU A 107      69.898  39.272 122.022  1.00  0.00
ATOM   1086  OE1 GLU A 107      68.650  39.316 122.038  1.00  0.00
ATOM   1087  OE2 GLU A 107      70.572  39.164 120.974  1.00  0.00
ATOM   1088  C   GLU A 107      73.228  38.228 125.640  1.00  0.00
ATOM   1089  O   GLU A 107      72.840  37.198 126.188  1.00  0.00
ATOM   1090  N   SER A 108      74.508  38.554 125.486  1.00  0.00
ATOM   1091  H   SER A 108      74.832  39.450 125.180  1.00  0.00
ATOM   1092  CA  SER A 108      75.624  37.686 125.892  1.00  0.00
ATOM   1093  CB  SER A 108      76.934  38.050 125.190  1.00  0.00
ATOM   1094  OG  SER A 108      77.202  39.452 125.300  1.00  0.00
ATOM   1095  HG  SER A 108      77.594  39.744 124.428  1.00  0.00
ATOM   1096  C   SER A 108      75.826  37.562 127.404  1.00  0.00
ATOM   1097  O   SER A 108      76.112  36.558 128.054  1.00  0.00
ATOM   1098  N   LEU A 109      75.568  38.720 128.008  1.00  0.00
ATOM   1099  H   LEU A 109      75.390  39.610 127.588  1.00  0.00
ATOM   1100  CA  LEU A 109      75.598  38.770 129.476  1.00  0.00
ATOM   1101  CB  LEU A 109      75.812  40.260 129.750  1.00  0.00
ATOM   1102  CG  LEU A 109      75.964  40.440 131.262  1.00  0.00
ATOM   1103  CD1 LEU A 109      77.380  40.104 131.734  1.00  0.00
ATOM   1104  CD2 LEU A 109      75.624  41.910 131.516  1.00  0.00
ATOM   1105  C   LEU A 109      74.456  38.086 130.228  1.00  0.00
ATOM   1106  O   LEU A 109      74.734  37.486 131.266  1.00  0.00
ATOM   1107  N   GLY A 110      73.282  38.116 129.602  1.00  0.00
ATOM   1108  H   GLY A 110      73.124  38.574 128.728  1.00  0.00
ATOM   1109  CA  GLY A 110      71.968  37.690 130.106  1.00  0.00
ATOM   1110  C   GLY A 110      71.072  38.884 130.438  1.00  0.00
ATOM   1111  O   GLY A 110      71.354  39.598 131.398  1.00  0.00
ATOM   1112  N   SER A 111      70.012  39.064 129.654  1.00  0.00
ATOM   1113  H   SER A 111      69.730  38.378 128.984  1.00  0.00
ATOM   1114  CA  SER A 111      69.176  40.272 129.674  1.00  0.00
ATOM   1115  CB  SER A 111      68.164  40.186 128.530  1.00  0.00
ATOM   1116  OG  SER A 111      67.546  41.434 128.206  1.00  0.00
ATOM   1117  HG  SER A 111      67.260  41.254 127.264  1.00  0.00
ATOM   1118  C   SER A 111      68.588  40.588 131.050  1.00  0.00
ATOM   1119  O   SER A 111      69.004  41.560 131.680  1.00  0.00
ATOM   1120  N   ASP A 112      67.784  39.634 131.512  1.00  0.00
ATOM   1121  H   ASP A 112      67.748  38.710 131.134  1.00  0.00
ATOM   1122  CA  ASP A 112      67.176  39.696 132.850  1.00  0.00
ATOM   1123  CB  ASP A 112      66.162  38.574 133.080  1.00  0.00
ATOM   1124  CG  ASP A 112      66.734  37.166 132.912  1.00  0.00
ATOM   1125  OD1 ASP A 112      67.038  36.566 133.966  1.00  0.00
ATOM   1126  OD2 ASP A 112      66.624  36.650 131.778  1.00  0.00
ATOM   1127  C   ASP A 112      68.202  39.686 133.986  1.00  0.00
ATOM   1128  O   ASP A 112      68.026  40.340 135.012  1.00  0.00
ATOM   1129  N   GLN A 113      69.218  38.842 133.836  1.00  0.00
ATOM   1130  H   GLN A 113      69.138  38.138 133.130  1.00  0.00
ATOM   1131  CA  GLN A 113      70.400  38.692 134.696  1.00  0.00
ATOM   1132  CB  GLN A 113      71.516  37.984 133.926  1.00  0.00
ATOM   1133  CG  GLN A 113      71.236  36.482 133.862  1.00  0.00
ATOM   1134  CD  GLN A 113      71.166  35.924 135.286  1.00  0.00
ATOM   1135  OE1 GLN A 113      70.118  35.790 135.916  1.00  0.00
ATOM   1136  NE2 GLN A 113      72.336  35.660 135.858  1.00  0.00
ATOM   1137 1HE2 GLN A 113      73.232  35.788 135.432  1.00  0.00
ATOM   1138 2HE2 GLN A 113      72.366  35.334 136.804  1.00  0.00
ATOM   1139  C   GLN A 113      70.948  40.082 135.028  1.00  0.00
ATOM   1140  O   GLN A 113      71.090  40.370 136.216  1.00  0.00
ATOM   1141  N   ALA A 114      71.362  40.852 134.026  1.00  0.00
ATOM   1142  H   ALA A 114      71.410  40.440 133.118  1.00  0.00
ATOM   1143  CA  ALA A 114      71.784  42.260 134.078  1.00  0.00
ATOM   1144  CB  ALA A 114      72.354  42.592 132.698  1.00  0.00
ATOM   1145  C   ALA A 114      70.714  43.266 134.504  1.00  0.00
ATOM   1146  O   ALA A 114      70.990  44.140 135.326  1.00  0.00
ATOM   1147  N   LYS A 115      69.480  43.134 134.022  1.00  0.00
ATOM   1148  H   LYS A 115      69.250  42.356 133.438  1.00  0.00
ATOM   1149  CA  LYS A 115      68.390  44.062 134.360  1.00  0.00
ATOM   1150  CB  LYS A 115      67.094  43.716 133.626  1.00  0.00
ATOM   1151  CG  LYS A 115      67.338  44.150 132.178  1.00  0.00
ATOM   1152  CD  LYS A 115      66.162  44.082 131.202  1.00  0.00
ATOM   1153  CE  LYS A 115      66.494  44.608 129.804  1.00  0.00
ATOM   1154  NZ  LYS A 115      65.256  44.686 129.014  1.00  0.00
ATOM   1155  HZ1 LYS A 115      64.740  43.840 128.882  1.00  0.00
ATOM   1156  HZ2 LYS A 115      64.592  45.346 129.368  1.00  0.00
ATOM   1157  HZ3 LYS A 115      65.496  45.022 128.104  1.00  0.00
ATOM   1158  C   LYS A 115      68.172  44.150 135.872  1.00  0.00
ATOM   1159  O   LYS A 115      68.246  45.208 136.496  1.00  0.00
ATOM   1160  N   ASP A 116      67.782  43.036 136.484  1.00  0.00
ATOM   1161  H   ASP A 116      67.750  42.152 136.022  1.00  0.00
ATOM   1162  CA  ASP A 116      67.400  42.978 137.902  1.00  0.00
ATOM   1163  CB  ASP A 116      66.564  41.742 138.242  1.00  0.00
ATOM   1164  CG  ASP A 116      66.074  41.782 139.690  1.00  0.00
ATOM   1165  OD1 ASP A 116      64.874  42.104 139.826  1.00  0.00
ATOM   1166  OD2 ASP A 116      66.768  41.436 140.670  1.00  0.00
ATOM   1167  C   ASP A 116      68.478  43.338 138.928  1.00  0.00
ATOM   1168  O   ASP A 116      68.250  44.248 139.726  1.00  0.00
ATOM   1169  N   SER A 117      69.568  42.576 138.910  1.00  0.00
ATOM   1170  H   SER A 117      69.584  41.810 138.268  1.00  0.00
ATOM   1171  CA  SER A 117      70.828  42.822 139.622  1.00  0.00
ATOM   1172  CB  SER A 117      71.462  41.568 140.226  1.00  0.00
ATOM   1173  OG  SER A 117      70.940  41.314 141.534  1.00  0.00
ATOM   1174  HG  SER A 117      70.148  40.724 141.376  1.00  0.00
ATOM   1175  C   SER A 117      71.862  43.258 138.582  1.00  0.00
ATOM   1176  O   SER A 117      72.216  42.402 137.772  1.00  0.00
ATOM   1177  N   GLN A 118      72.454  44.404 138.906  1.00  0.00
ATOM   1178  H   GLN A 118      72.118  44.882 139.718  1.00  0.00
ATOM   1179  CA  GLN A 118      73.534  45.168 138.264  1.00  0.00
ATOM   1180  CB  GLN A 118      73.606  46.574 138.864  1.00  0.00
ATOM   1181  CG  GLN A 118      74.044  47.620 137.836  1.00  0.00
ATOM   1182  CD  GLN A 118      74.184  48.972 138.538  1.00  0.00
ATOM   1183  OE1 GLN A 118      75.286  49.290 138.978  1.00  0.00
ATOM   1184  NE2 GLN A 118      73.138  49.770 138.736  1.00  0.00
ATOM   1185 1HE2 GLN A 118      72.262  49.524 138.320  1.00  0.00
ATOM   1186 2HE2 GLN A 118      73.282  50.702 139.070  1.00  0.00
ATOM   1187  C   GLN A 118      74.836  44.426 137.956  1.00  0.00
ATOM   1188  O   GLN A 118      75.858  44.648 138.604  1.00  0.00
ATOM   1189  N   LEU A 119      74.822  43.554 136.952  1.00  0.00
ATOM   1190  H   LEU A 119      74.036  43.420 136.346  1.00  0.00
ATOM   1191  CA  LEU A 119      75.926  42.690 136.512  1.00  0.00
ATOM   1192  CB  LEU A 119      75.246  41.364 136.168  1.00  0.00
ATOM   1193  CG  LEU A 119      76.280  40.252 135.976  1.00  0.00
ATOM   1194  CD1 LEU A 119      77.042  39.888 137.252  1.00  0.00
ATOM   1195  CD2 LEU A 119      75.640  38.978 135.418  1.00  0.00
ATOM   1196  C   LEU A 119      76.468  43.278 135.208  1.00  0.00
ATOM   1197  O   LEU A 119      75.754  43.372 134.210  1.00  0.00
ATOM   1198  N   ILE A 120      77.688  43.792 135.326  1.00  0.00
ATOM   1199  H   ILE A 120      78.188  43.914 136.184  1.00  0.00
ATOM   1200  CA  ILE A 120      78.378  44.560 134.280  1.00  0.00
ATOM   1201  CB  ILE A 120      79.716  45.122 134.766  1.00  0.00
ATOM   1202  CG1 ILE A 120      80.652  43.974 135.150  1.00  0.00
ATOM   1203  CG2 ILE A 120      79.634  46.150 135.896  1.00  0.00
ATOM   1204  CD  ILE A 120      81.682  43.454 134.144  1.00  0.00
ATOM   1205  C   ILE A 120      78.562  43.908 132.906  1.00  0.00
ATOM   1206  O   ILE A 120      78.936  42.762 132.668  1.00  0.00
ATOM   1207  N   GLY A 121      78.054  44.734 131.996  1.00  0.00
ATOM   1208  H   GLY A 121      77.572  45.546 132.326  1.00  0.00
ATOM   1209  CA  GLY A 121      77.902  44.436 130.564  1.00  0.00
ATOM   1210  C   GLY A 121      78.706  45.440 129.736  1.00  0.00
ATOM   1211  O   GLY A 121      78.268  46.564 129.494  1.00  0.00
ATOM   1212  N   GLN A 122      79.772  44.902 129.152  1.00  0.00
ATOM   1213  H   GLN A 122      79.890  43.910 129.156  1.00  0.00
ATOM   1214  CA  GLN A 122      80.828  45.638 128.442  1.00  0.00
ATOM   1215  CB  GLN A 122      82.106  44.802 128.548  1.00  0.00
ATOM   1216  CG  GLN A 122      83.352  45.654 128.794  1.00  0.00
ATOM   1217  CD  GLN A 122      84.634  44.904 128.426  1.00  0.00
ATOM   1218  OE1 GLN A 122      85.180  44.214 129.286  1.00  0.00
ATOM   1219  NE2 GLN A 122      84.872  44.854 127.120  1.00  0.00
ATOM   1220 1HE2 GLN A 122      84.300  45.380 126.490  1.00  0.00
ATOM   1221 2HE2 GLN A 122      85.756  44.548 126.766  1.00  0.00
ATOM   1222  C   GLN A 122      80.554  46.096 127.008  1.00  0.00
ATOM   1223  O   GLN A 122      81.332  45.934 126.070  1.00  0.00
ATOM   1224  N   PHE A 123      79.512  46.914 126.898  1.00  0.00
ATOM   1225  H   PHE A 123      79.022  47.092 127.752  1.00  0.00
ATOM   1226  CA  PHE A 123      78.818  47.290 125.658  1.00  0.00
ATOM   1227  CB  PHE A 123      77.564  46.414 125.590  1.00  0.00
ATOM   1228  CG  PHE A 123      77.558  44.982 126.126  1.00  0.00
ATOM   1229  CD1 PHE A 123      76.516  44.550 126.938  1.00  0.00
ATOM   1230  HD1 PHE A 123      75.650  45.212 126.980  1.00  0.00
ATOM   1231  CD2 PHE A 123      78.520  44.034 125.794  1.00  0.00
ATOM   1232  HD2 PHE A 123      79.360  44.342 125.172  1.00  0.00
ATOM   1233  CE1 PHE A 123      76.378  43.302 127.532  1.00  0.00
ATOM   1234  HE1 PHE A 123      75.480  43.010 128.076  1.00  0.00
ATOM   1235  CE2 PHE A 123      78.442  42.760 126.344  1.00  0.00
ATOM   1236  HE2 PHE A 123      79.200  42.030 126.060  1.00  0.00
ATOM   1237  CZ  PHE A 123      77.406  42.424 127.208  1.00  0.00
ATOM   1238  HZ  PHE A 123      77.588  41.544 127.824  1.00  0.00
ATOM   1239  C   PHE A 123      78.530  48.778 125.450  1.00  0.00
ATOM   1240  O   PHE A 123      77.506  49.262 125.934  1.00  0.00
ATOM   1241  N   GLY A 124      79.344  49.446 124.638  1.00  0.00
ATOM   1242  H   GLY A 124      80.204  48.984 124.424  1.00  0.00
ATOM   1243  CA  GLY A 124      79.284  50.876 124.300  1.00  0.00
ATOM   1244  C   GLY A 124      78.878  51.174 122.856  1.00  0.00
ATOM   1245  O   GLY A 124      79.732  51.550 122.056  1.00  0.00
ATOM   1246  N   VAL A 125      77.568  51.284 122.650  1.00  0.00
ATOM   1247  H   VAL A 125      76.916  51.596 123.340  1.00  0.00
ATOM   1248  CA  VAL A 125      76.994  51.080 121.312  1.00  0.00
ATOM   1249  CB  VAL A 125      76.274  49.738 121.156  1.00  0.00
ATOM   1250  CG1 VAL A 125      77.222  48.604 121.548  1.00  0.00
ATOM   1251  CG2 VAL A 125      74.974  49.534 121.938  1.00  0.00
ATOM   1252  C   VAL A 125      76.062  52.220 120.900  1.00  0.00
ATOM   1253  O   VAL A 125      75.284  52.704 121.722  1.00  0.00
ATOM   1254  N   GLY A 126      75.898  52.256 119.582  1.00  0.00
ATOM   1255  H   GLY A 126      76.580  51.798 119.010  1.00  0.00
ATOM   1256  CA  GLY A 126      74.932  53.222 119.038  1.00  0.00
ATOM   1257  C   GLY A 126      74.902  54.660 119.560  1.00  0.00
ATOM   1258  O   GLY A 126      75.840  55.442 119.410  1.00  0.00
ATOM   1259  N   PHE A 127      73.908  54.896 120.410  1.00  0.00
ATOM   1260  H   PHE A 127      73.312  54.184 120.780  1.00  0.00
ATOM   1261  CA  PHE A 127      73.606  56.224 120.968  1.00  0.00
ATOM   1262  CB  PHE A 127      72.172  56.648 120.650  1.00  0.00
ATOM   1263  CG  PHE A 127      71.938  56.776 119.144  1.00  0.00
ATOM   1264  CD1 PHE A 127      71.300  55.736 118.474  1.00  0.00
ATOM   1265  HD1 PHE A 127      71.350  54.698 118.804  1.00  0.00
ATOM   1266  CD2 PHE A 127      72.214  57.978 118.504  1.00  0.00
ATOM   1267  HD2 PHE A 127      72.790  58.782 118.960  1.00  0.00
ATOM   1268  CE1 PHE A 127      70.878  55.936 117.164  1.00  0.00
ATOM   1269  HE1 PHE A 127      70.238  55.186 116.702  1.00  0.00
ATOM   1270  CE2 PHE A 127      71.670  58.222 117.248  1.00  0.00
ATOM   1271  HE2 PHE A 127      71.924  59.154 116.746  1.00  0.00
ATOM   1272  CZ  PHE A 127      71.066  57.174 116.562  1.00  0.00
ATOM   1273  HZ  PHE A 127      70.606  57.354 115.590  1.00  0.00
ATOM   1274  C   PHE A 127      73.796  56.218 122.486  1.00  0.00
ATOM   1275  O   PHE A 127      74.446  57.126 123.000  1.00  0.00
ATOM   1276  N   TYR A 128      73.526  55.108 123.168  1.00  0.00
ATOM   1277  H   TYR A 128      73.006  54.386 122.712  1.00  0.00
ATOM   1278  CA  TYR A 128      73.976  54.924 124.556  1.00  0.00
ATOM   1279  CB  TYR A 128      73.438  53.618 125.146  1.00  0.00
ATOM   1280  CG  TYR A 128      72.002  53.654 125.672  1.00  0.00
ATOM   1281  CD1 TYR A 128      71.340  54.848 125.936  1.00  0.00
ATOM   1282  HD1 TYR A 128      71.988  55.716 126.060  1.00  0.00
ATOM   1283  CD2 TYR A 128      71.542  52.472 126.242  1.00  0.00
ATOM   1284  HD2 TYR A 128      72.138  51.570 126.096  1.00  0.00
ATOM   1285  CE1 TYR A 128      70.156  54.976 126.650  1.00  0.00
ATOM   1286  HE1 TYR A 128      69.792  55.994 126.790  1.00  0.00
ATOM   1287  CE2 TYR A 128      70.426  52.632 127.054  1.00  0.00
ATOM   1288  HE2 TYR A 128      70.172  51.726 127.608  1.00  0.00
ATOM   1289  CZ  TYR A 128      69.662  53.786 127.172  1.00  0.00
ATOM   1290  OH  TYR A 128      68.474  54.004 127.798  1.00  0.00
ATOM   1291  HH  TYR A 128      68.190  53.162 128.258  1.00  0.00
ATOM   1292  C   TYR A 128      75.456  55.092 124.904  1.00  0.00
ATOM   1293  O   TYR A 128      75.828  55.322 126.054  1.00  0.00
ATOM   1294  N   SER A 129      76.272  54.882 123.874  1.00  0.00
ATOM   1295  H   SER A 129      75.800  54.768 123.000  1.00  0.00
ATOM   1296  CA  SER A 129      77.734  54.958 123.740  1.00  0.00
ATOM   1297  CB  SER A 129      78.128  54.888 122.264  1.00  0.00
ATOM   1298  OG  SER A 129      77.312  55.880 121.632  1.00  0.00
ATOM   1299  HG  SER A 129      76.762  55.636 120.834  1.00  0.00
ATOM   1300  C   SER A 129      78.258  56.182 124.494  1.00  0.00
ATOM   1301  O   SER A 129      79.222  56.166 125.258  1.00  0.00
ATOM   1302  N   ALA A 130      77.544  57.296 124.366  1.00  0.00
ATOM   1303  H   ALA A 130      76.676  57.312 123.868  1.00  0.00
ATOM   1304  CA  ALA A 130      77.864  58.560 125.046  1.00  0.00
ATOM   1305  CB  ALA A 130      76.944  59.700 124.610  1.00  0.00
ATOM   1306  C   ALA A 130      77.940  58.556 126.574  1.00  0.00
ATOM   1307  O   ALA A 130      78.912  59.156 127.032  1.00  0.00
ATOM   1308  N   PHE A 131      77.166  57.732 127.276  1.00  0.00
ATOM   1309  H   PHE A 131      76.472  57.146 126.858  1.00  0.00
ATOM   1310  CA  PHE A 131      77.134  57.694 128.744  1.00  0.00
ATOM   1311  CB  PHE A 131      75.918  56.924 129.268  1.00  0.00
ATOM   1312  CG  PHE A 131      74.694  57.828 129.124  1.00  0.00
ATOM   1313  CD1 PHE A 131      73.972  57.936 127.942  1.00  0.00
ATOM   1314  HD1 PHE A 131      74.284  57.232 127.170  1.00  0.00
ATOM   1315  CD2 PHE A 131      74.160  58.396 130.276  1.00  0.00
ATOM   1316  HD2 PHE A 131      74.770  58.382 131.180  1.00  0.00
ATOM   1317  CE1 PHE A 131      72.746  58.590 127.882  1.00  0.00
ATOM   1318  HE1 PHE A 131      72.142  58.544 126.976  1.00  0.00
ATOM   1319  CE2 PHE A 131      72.974  59.116 130.224  1.00  0.00
ATOM   1320  HE2 PHE A 131      72.768  59.878 130.978  1.00  0.00
ATOM   1321  CZ  PHE A 131      72.254  59.182 129.038  1.00  0.00
ATOM   1322  HZ  PHE A 131      71.170  59.302 129.070  1.00  0.00
ATOM   1323  C   PHE A 131      78.392  57.216 129.470  1.00  0.00
ATOM   1324  O   PHE A 131      78.568  57.536 130.646  1.00  0.00
ATOM   1325  N   ILE A 132      79.194  56.388 128.804  1.00  0.00
ATOM   1326  H   ILE A 132      78.950  56.198 127.854  1.00  0.00
ATOM   1327  CA  ILE A 132      80.432  55.748 129.272  1.00  0.00
ATOM   1328  CB  ILE A 132      80.864  54.668 128.280  1.00  0.00
ATOM   1329  CG1 ILE A 132      80.112  53.340 128.386  1.00  0.00
ATOM   1330  CG2 ILE A 132      82.344  54.292 128.354  1.00  0.00
ATOM   1331  CD  ILE A 132      78.878  53.396 127.482  1.00  0.00
ATOM   1332  C   ILE A 132      81.458  56.804 129.690  1.00  0.00
ATOM   1333  O   ILE A 132      82.252  56.556 130.596  1.00  0.00
ATOM   1334  N   VAL A 133      81.396  57.922 128.972  1.00  0.00
ATOM   1335  H   VAL A 133      80.836  58.030 128.152  1.00  0.00
ATOM   1336  CA  VAL A 133      82.246  59.114 129.118  1.00  0.00
ATOM   1337  CB  VAL A 133      82.994  59.534 127.852  1.00  0.00
ATOM   1338  CG1 VAL A 133      84.108  60.566 128.042  1.00  0.00
ATOM   1339  CG2 VAL A 133      83.712  58.384 127.144  1.00  0.00
ATOM   1340  C   VAL A 133      81.508  60.302 129.738  1.00  0.00
ATOM   1341  O   VAL A 133      81.888  60.984 130.690  1.00  0.00
ATOM   1342  N   ALA A 134      80.258  60.392 129.294  1.00  0.00
ATOM   1343  H   ALA A 134      79.888  59.620 128.776  1.00  0.00
ATOM   1344  CA  ALA A 134      79.254  61.406 129.646  1.00  0.00
ATOM   1345  CB  ALA A 134      78.548  61.926 128.392  1.00  0.00
ATOM   1346  C   ALA A 134      78.208  61.184 130.740  1.00  0.00
ATOM   1347  O   ALA A 134      77.522  60.164 130.760  1.00  0.00
ATOM   1348  N   ASP A 135      78.062  62.208 131.576  1.00  0.00
ATOM   1349  H   ASP A 135      78.538  63.074 131.416  1.00  0.00
ATOM   1350  CA  ASP A 135      77.170  62.140 132.744  1.00  0.00
ATOM   1351  CB  ASP A 135      77.598  63.326 133.610  1.00  0.00
ATOM   1352  CG  ASP A 135      77.518  62.974 135.098  1.00  0.00
ATOM   1353  OD1 ASP A 135      76.502  62.388 135.528  1.00  0.00
ATOM   1354  OD2 ASP A 135      78.540  63.120 135.802  1.00  0.00
ATOM   1355  C   ASP A 135      75.732  62.412 132.298  1.00  0.00
ATOM   1356  O   ASP A 135      74.790  62.046 132.996  1.00  0.00
ATOM   1357  N   LYS A 136      75.568  63.438 131.466  1.00  0.00
ATOM   1358  H   LYS A 136      76.306  64.020 131.124  1.00  0.00
ATOM   1359  CA  LYS A 136      74.282  63.886 130.914  1.00  0.00
ATOM   1360  CB  LYS A 136      73.790  65.222 131.472  1.00  0.00
ATOM   1361  CG  LYS A 136      72.338  65.704 131.430  1.00  0.00
ATOM   1362  CD  LYS A 136      72.046  66.754 132.504  1.00  0.00
ATOM   1363  CE  LYS A 136      70.592  66.996 132.918  1.00  0.00
ATOM   1364  NZ  LYS A 136      70.322  67.970 133.986  1.00  0.00
ATOM   1365  HZ1 LYS A 136      70.842  68.818 133.884  1.00  0.00
ATOM   1366  HZ2 LYS A 136      69.350  68.196 133.912  1.00  0.00
ATOM   1367  HZ3 LYS A 136      70.452  67.538 134.880  1.00  0.00
ATOM   1368  C   LYS A 136      74.172  63.778 129.392  1.00  0.00
ATOM   1369  O   LYS A 136      74.902  64.528 128.744  1.00  0.00
ATOM   1370  N   VAL A 137      73.178  63.090 128.836  1.00  0.00
ATOM   1371  H   VAL A 137      72.532  62.584 129.406  1.00  0.00
ATOM   1372  CA  VAL A 137      73.054  63.118 127.372  1.00  0.00
ATOM   1373  CB  VAL A 137      73.244  61.762 126.688  1.00  0.00
ATOM   1374  CG1 VAL A 137      73.148  61.934 125.170  1.00  0.00
ATOM   1375  CG2 VAL A 137      74.676  61.322 126.994  1.00  0.00
ATOM   1376  C   VAL A 137      71.676  63.684 127.026  1.00  0.00
ATOM   1377  O   VAL A 137      70.702  63.018 127.374  1.00  0.00
ATOM   1378  N   THR A 138      71.644  64.694 126.160  1.00  0.00
ATOM   1379  H   THR A 138      72.458  65.252 125.994  1.00  0.00
ATOM   1380  CA  THR A 138      70.478  65.282 125.486  1.00  0.00
ATOM   1381  CB  THR A 138      70.294  66.794 125.640  1.00  0.00
ATOM   1382  OG1 THR A 138      71.382  67.486 125.022  1.00  0.00
ATOM   1383  HG1 THR A 138      71.204  67.612 124.046  1.00  0.00
ATOM   1384  CG2 THR A 138      70.162  67.092 127.134  1.00  0.00
ATOM   1385  C   THR A 138      70.572  64.998 123.984  1.00  0.00
ATOM   1386  O   THR A 138      71.658  64.866 123.422  1.00  0.00
ATOM   1387  N   VAL A 139      69.388  64.652 123.488  1.00  0.00
ATOM   1388  H   VAL A 139      68.674  64.642 124.188  1.00  0.00
ATOM   1389  CA  VAL A 139      69.088  64.146 122.140  1.00  0.00
ATOM   1390  CB  VAL A 139      68.604  62.696 122.166  1.00  0.00
ATOM   1391  CG1 VAL A 139      68.402  62.214 120.728  1.00  0.00
ATOM   1392  CG2 VAL A 139      69.484  61.806 123.048  1.00  0.00
ATOM   1393  C   VAL A 139      68.022  65.060 121.532  1.00  0.00
ATOM   1394  O   VAL A 139      66.984  65.334 122.132  1.00  0.00
ATOM   1395  N   ARG A 140      68.580  65.790 120.570  1.00  0.00
ATOM   1396  H   ARG A 140      69.560  65.968 120.476  1.00  0.00
ATOM   1397  CA  ARG A 140      67.666  66.626 119.780  1.00  0.00
ATOM   1398  CB  ARG A 140      68.168  68.072 119.772  1.00  0.00
ATOM   1399  CG  ARG A 140      66.964  69.014 119.840  1.00  0.00
ATOM   1400  CD  ARG A 140      67.430  70.466 119.720  1.00  0.00
ATOM   1401  NE  ARG A 140      66.344  71.414 120.014  1.00  0.00
ATOM   1402  HE  ARG A 140      66.174  71.528 120.992  1.00  0.00
ATOM   1403  CZ  ARG A 140      65.768  72.360 119.262  1.00  0.00
ATOM   1404  NH1 ARG A 140      66.074  72.630 117.986  1.00  0.00
ATOM   1405 1HH1 ARG A 140      66.760  72.074 117.518  1.00  0.00
ATOM   1406 2HH1 ARG A 140      65.626  73.446 117.624  1.00  0.00
ATOM   1407  NH2 ARG A 140      64.822  73.124 119.826  1.00  0.00
ATOM   1408 1HH2 ARG A 140      64.434  72.926 120.726  1.00  0.00
ATOM   1409 2HH2 ARG A 140      64.768  74.052 119.456  1.00  0.00
ATOM   1410  C   ARG A 140      67.442  66.002 118.400  1.00  0.00
ATOM   1411  O   ARG A 140      68.176  66.340 117.472  1.00  0.00
ATOM   1412  N   THR A 141      66.362  65.262 118.166  1.00  0.00
ATOM   1413  H   THR A 141      65.494  65.422 118.634  1.00  0.00
ATOM   1414  CA  THR A 141      66.226  64.492 116.920  1.00  0.00
ATOM   1415  CB  THR A 141      66.304  62.968 117.028  1.00  0.00
ATOM   1416  OG1 THR A 141      66.260  62.524 115.670  1.00  0.00
ATOM   1417  HG1 THR A 141      67.204  62.380 115.372  1.00  0.00
ATOM   1418  CG2 THR A 141      65.210  62.328 117.886  1.00  0.00
ATOM   1419  C   THR A 141      64.956  64.940 116.194  1.00  0.00
ATOM   1420  O   THR A 141      64.102  65.542 116.844  1.00  0.00
ATOM   1421  N   ARG A 142      64.888  64.772 114.876  1.00  0.00
ATOM   1422  H   ARG A 142      65.786  64.624 114.460  1.00  0.00
ATOM   1423  CA  ARG A 142      63.710  64.996 114.026  1.00  0.00
ATOM   1424  CB  ARG A 142      63.652  66.444 113.532  1.00  0.00
ATOM   1425  CG  ARG A 142      62.220  66.976 113.458  1.00  0.00
ATOM   1426  CD  ARG A 142      61.316  66.648 112.268  1.00  0.00
ATOM   1427  NE  ARG A 142      61.666  67.466 111.098  1.00  0.00
ATOM   1428  HE  ARG A 142      61.596  68.454 111.244  1.00  0.00
ATOM   1429  CZ  ARG A 142      62.158  67.102 109.906  1.00  0.00
ATOM   1430  NH1 ARG A 142      62.306  65.812 109.578  1.00  0.00
ATOM   1431 1HH1 ARG A 142      61.962  65.064 110.146  1.00  0.00
ATOM   1432 2HH1 ARG A 142      62.720  65.514 108.718  1.00  0.00
ATOM   1433  NH2 ARG A 142      62.470  67.992 108.954  1.00  0.00
ATOM   1434 1HH2 ARG A 142      62.316  68.980 108.974  1.00  0.00
ATOM   1435 2HH2 ARG A 142      62.912  67.584 108.156  1.00  0.00
ATOM   1436  C   ARG A 142      63.832  63.998 112.872  1.00  0.00
ATOM   1437  O   ARG A 142      64.642  64.190 111.966  1.00  0.00
ATOM   1438  N   ALA A 143      62.984  62.980 112.990  1.00  0.00
ATOM   1439  H   ALA A 143      62.274  63.122 113.678  1.00  0.00
ATOM   1440  CA  ALA A 143      62.878  61.936 111.960  1.00  0.00
ATOM   1441  CB  ALA A 143      61.910  60.862 112.458  1.00  0.00
ATOM   1442  C   ALA A 143      62.386  62.654 110.702  1.00  0.00
ATOM   1443  O   ALA A 143      61.288  63.208 110.642  1.00  0.00
ATOM   1444  N   ALA A 144      63.200  62.402 109.682  1.00  0.00
ATOM   1445  H   ALA A 144      64.114  62.092 109.948  1.00  0.00
ATOM   1446  CA  ALA A 144      63.064  62.908 108.308  1.00  0.00
ATOM   1447  CB  ALA A 144      64.274  62.538 107.448  1.00  0.00
ATOM   1448  C   ALA A 144      61.770  62.404 107.666  1.00  0.00
ATOM   1449  O   ALA A 144      61.552  61.242 107.326  1.00  0.00
ATOM   1450  N   GLY A 145      60.992  63.406 107.266  1.00  0.00
ATOM   1451  H   GLY A 145      61.306  64.230 106.794  1.00  0.00
ATOM   1452  CA  GLY A 145      59.584  63.178 106.914  1.00  0.00
ATOM   1453  C   GLY A 145      58.570  63.950 107.760  1.00  0.00
ATOM   1454  O   GLY A 145      57.830  64.746 107.184  1.00  0.00
ATOM   1455  N   GLU A 146      58.184  63.336 108.876  1.00  0.00
ATOM   1456  H   GLU A 146      58.236  62.344 108.988  1.00  0.00
ATOM   1457  CA  GLU A 146      57.642  64.024 110.056  1.00  0.00
ATOM   1458  CB  GLU A 146      58.232  63.354 111.300  1.00  0.00
ATOM   1459  CG  GLU A 146      57.728  61.962 111.688  1.00  0.00
ATOM   1460  CD  GLU A 146      56.448  61.994 112.524  1.00  0.00
ATOM   1461  OE1 GLU A 146      55.418  62.032 111.818  1.00  0.00
ATOM   1462  OE2 GLU A 146      56.430  61.948 113.774  1.00  0.00
ATOM   1463  C   GLU A 146      57.786  65.530 110.288  1.00  0.00
ATOM   1464  O   GLU A 146      58.748  66.130 109.812  1.00  0.00
ATOM   1465  N   LYS A 147      56.746  66.222 110.742  1.00  0.00
ATOM   1466  H   LYS A 147      55.986  65.688 111.114  1.00  0.00
ATOM   1467  CA  LYS A 147      56.700  67.660 111.050  1.00  0.00
ATOM   1468  CB  LYS A 147      55.284  68.070 111.462  1.00  0.00
ATOM   1469  CG  LYS A 147      54.312  68.120 110.282  1.00  0.00
ATOM   1470  CD  LYS A 147      54.666  69.368 109.470  1.00  0.00
ATOM   1471  CE  LYS A 147      53.710  69.810 108.360  1.00  0.00
ATOM   1472  NZ  LYS A 147      54.276  70.698 107.334  1.00  0.00
ATOM   1473  HZ1 LYS A 147      54.886  70.184 106.730  1.00  0.00
ATOM   1474  HZ2 LYS A 147      53.664  71.060 106.630  1.00  0.00
ATOM   1475  HZ3 LYS A 147      54.774  71.414 107.822  1.00  0.00
ATOM   1476  C   LYS A 147      57.812  68.156 111.976  1.00  0.00
ATOM   1477  O   LYS A 147      58.228  67.436 112.882  1.00  0.00
ATOM   1478  N   PRO A 148      58.232  69.404 111.798  1.00  0.00
ATOM   1479  CA  PRO A 148      59.228  69.980 112.712  1.00  0.00
ATOM   1480  CB  PRO A 148      59.402  71.458 112.360  1.00  0.00
ATOM   1481  CG  PRO A 148      59.148  71.428 110.850  1.00  0.00
ATOM   1482  CD  PRO A 148      58.074  70.350 110.684  1.00  0.00
ATOM   1483  C   PRO A 148      58.960  69.810 114.210  1.00  0.00
ATOM   1484  O   PRO A 148      59.890  69.370 114.882  1.00  0.00
ATOM   1485  N   GLU A 149      57.750  70.134 114.662  1.00  0.00
ATOM   1486  H   GLU A 149      57.040  70.468 114.044  1.00  0.00
ATOM   1487  CA  GLU A 149      57.278  69.918 116.036  1.00  0.00
ATOM   1488  CB  GLU A 149      55.860  70.436 116.292  1.00  0.00
ATOM   1489  CG  GLU A 149      55.766  71.962 116.294  1.00  0.00
ATOM   1490  CD  GLU A 149      54.304  72.378 116.112  1.00  0.00
ATOM   1491  OE1 GLU A 149      53.704  72.710 117.158  1.00  0.00
ATOM   1492  OE2 GLU A 149      53.786  72.498 114.982  1.00  0.00
ATOM   1493  C   GLU A 149      57.350  68.490 116.582  1.00  0.00
ATOM   1494  O   GLU A 149      57.582  68.340 117.782  1.00  0.00
ATOM   1495  N   ASN A 150      56.968  67.538 115.736  1.00  0.00
ATOM   1496  H   ASN A 150      56.366  67.776 114.974  1.00  0.00
ATOM   1497  CA  ASN A 150      57.322  66.116 115.854  1.00  0.00
ATOM   1498  CB  ASN A 150      56.766  65.332 114.664  1.00  0.00
ATOM   1499  CG  ASN A 150      55.318  65.606 114.258  1.00  0.00
ATOM   1500  OD1 ASN A 150      54.714  66.676 114.302  1.00  0.00
ATOM   1501  ND2 ASN A 150      54.730  64.550 113.702  1.00  0.00
ATOM   1502 1HD2 ASN A 150      55.334  63.752 113.684  1.00  0.00
ATOM   1503 2HD2 ASN A 150      53.836  64.560 113.252  1.00  0.00
ATOM   1504  C   ASN A 150      58.792  65.744 116.062  1.00  0.00
ATOM   1505  O   ASN A 150      59.064  64.604 116.438  1.00  0.00
ATOM   1506  N   GLY A 151      59.618  66.772 116.220  1.00  0.00
ATOM   1507  H   GLY A 151      59.398  67.688 115.882  1.00  0.00
ATOM   1508  CA  GLY A 151      61.010  66.716 116.694  1.00  0.00
ATOM   1509  C   GLY A 151      60.822  66.106 118.084  1.00  0.00
ATOM   1510  O   GLY A 151      59.848  66.254 118.820  1.00  0.00
ATOM   1511  N   VAL A 152      61.790  65.250 118.398  1.00  0.00
ATOM   1512  H   VAL A 152      62.662  65.278 117.910  1.00  0.00
ATOM   1513  CA  VAL A 152      61.826  64.630 119.730  1.00  0.00
ATOM   1514  CB  VAL A 152      61.502  63.140 119.858  1.00  0.00
ATOM   1515  CG1 VAL A 152      60.258  62.952 120.732  1.00  0.00
ATOM   1516  CG2 VAL A 152      61.468  62.366 118.540  1.00  0.00
ATOM   1517  C   VAL A 152      63.182  64.808 120.416  1.00  0.00
ATOM   1518  O   VAL A 152      64.216  65.002 119.780  1.00  0.00
ATOM   1519  N   PHE A 153      63.108  65.144 121.700  1.00  0.00
ATOM   1520  H   PHE A 153      62.198  65.094 122.110  1.00  0.00
ATOM   1521  CA  PHE A 153      64.240  65.340 122.620  1.00  0.00
ATOM   1522  CB  PHE A 153      64.214  66.744 123.224  1.00  0.00
ATOM   1523  CG  PHE A 153      65.326  67.200 124.170  1.00  0.00
ATOM   1524  CD1 PHE A 153      66.404  67.952 123.714  1.00  0.00
ATOM   1525  HD1 PHE A 153      66.694  68.032 122.668  1.00  0.00
ATOM   1526  CD2 PHE A 153      65.108  66.928 125.514  1.00  0.00
ATOM   1527  HD2 PHE A 153      64.106  66.664 125.856  1.00  0.00
ATOM   1528  CE1 PHE A 153      67.348  68.402 124.632  1.00  0.00
ATOM   1529  HE1 PHE A 153      68.252  68.910 124.298  1.00  0.00
ATOM   1530  CE2 PHE A 153      66.086  67.348 126.406  1.00  0.00
ATOM   1531  HE2 PHE A 153      65.930  67.270 127.482  1.00  0.00
ATOM   1532  CZ  PHE A 153      67.166  68.112 125.980  1.00  0.00
ATOM   1533  HZ  PHE A 153      67.976  68.366 126.664  1.00  0.00
ATOM   1534  C   PHE A 153      64.202  64.326 123.764  1.00  0.00
ATOM   1535  O   PHE A 153      63.138  63.834 124.134  1.00  0.00
ATOM   1536  N   TRP A 154      65.372  63.726 123.978  1.00  0.00
ATOM   1537  H   TRP A 154      66.050  63.638 123.250  1.00  0.00
ATOM   1538  CA  TRP A 154      65.554  62.874 125.160  1.00  0.00
ATOM   1539  CB  TRP A 154      66.170  61.576 124.634  1.00  0.00
ATOM   1540  CG  TRP A 154      66.206  60.488 125.708  1.00  0.00
ATOM   1541  CD1 TRP A 154      65.226  59.616 125.934  1.00  0.00
ATOM   1542  HD1 TRP A 154      64.360  59.362 125.324  1.00  0.00
ATOM   1543  CD2 TRP A 154      67.314  60.054 126.428  1.00  0.00
ATOM   1544  NE1 TRP A 154      65.718  58.680 126.742  1.00  0.00
ATOM   1545  HE1 TRP A 154      65.202  57.992 127.252  1.00  0.00
ATOM   1546  CE2 TRP A 154      67.004  58.842 127.034  1.00  0.00
ATOM   1547  CE3 TRP A 154      68.638  60.460 126.540  1.00  0.00
ATOM   1548  HE3 TRP A 154      69.038  61.284 125.948  1.00  0.00
ATOM   1549  CZ2 TRP A 154      67.870  58.050 127.780  1.00  0.00
ATOM   1550  HZ2 TRP A 154      67.482  57.380 128.548  1.00  0.00
ATOM   1551  CZ3 TRP A 154      69.576  59.686 127.214  1.00  0.00
ATOM   1552  HZ3 TRP A 154      70.582  60.096 127.286  1.00  0.00
ATOM   1553  CH2 TRP A 154      69.186  58.494 127.814  1.00  0.00
ATOM   1554  HH2 TRP A 154      69.870  57.750 128.228  1.00  0.00
ATOM   1555  C   TRP A 154      66.562  63.522 126.110  1.00  0.00
ATOM   1556  O   TRP A 154      67.522  64.140 125.650  1.00  0.00
ATOM   1557  N   GLU A 155      66.388  63.434 127.426  1.00  0.00
ATOM   1558  H   GLU A 155      65.546  62.946 127.660  1.00  0.00
ATOM   1559  CA  GLU A 155      67.220  63.938 128.526  1.00  0.00
ATOM   1560  CB  GLU A 155      66.710  65.192 129.238  1.00  0.00
ATOM   1561  CG  GLU A 155      67.502  65.842 130.374  1.00  0.00
ATOM   1562  CD  GLU A 155      66.638  66.680 131.316  1.00  0.00
ATOM   1563  OE1 GLU A 155      65.562  66.108 131.592  1.00  0.00
ATOM   1564  OE2 GLU A 155      67.114  67.618 131.992  1.00  0.00
ATOM   1565  C   GLU A 155      67.380  62.844 129.586  1.00  0.00
ATOM   1566  O   GLU A 155      66.364  62.348 130.072  1.00  0.00
ATOM   1567  N   SER A 156      68.602  62.380 129.832  1.00  0.00
ATOM   1568  H   SER A 156      69.314  62.502 129.140  1.00  0.00
ATOM   1569  CA  SER A 156      68.898  61.530 130.996  1.00  0.00
ATOM   1570  CB  SER A 156      68.568  60.050 130.804  1.00  0.00
ATOM   1571  OG  SER A 156      69.116  59.096 131.718  1.00  0.00
ATOM   1572  HG  SER A 156      68.478  58.798 132.428  1.00  0.00
ATOM   1573  C   SER A 156      70.376  61.434 131.382  1.00  0.00
ATOM   1574  O   SER A 156      71.290  61.664 130.592  1.00  0.00
ATOM   1575  N   ALA A 157      70.508  61.366 132.704  1.00  0.00
ATOM   1576  H   ALA A 157      69.666  61.362 133.244  1.00  0.00
ATOM   1577  CA  ALA A 157      71.808  61.188 133.368  1.00  0.00
ATOM   1578  CB  ALA A 157      71.712  62.128 134.570  1.00  0.00
ATOM   1579  C   ALA A 157      72.148  59.762 133.806  1.00  0.00
ATOM   1580  O   ALA A 157      73.328  59.486 134.020  1.00  0.00
ATOM   1581  N   GLY A 158      71.106  58.974 134.060  1.00  0.00
ATOM   1582  H   GLY A 158      70.270  59.164 133.546  1.00  0.00
ATOM   1583  CA  GLY A 158      71.240  57.654 134.692  1.00  0.00
ATOM   1584  C   GLY A 158      70.502  57.660 136.032  1.00  0.00
ATOM   1585  O   GLY A 158      71.166  57.596 137.064  1.00  0.00
ATOM   1586  N   GLU A 159      69.208  57.938 135.906  1.00  0.00
ATOM   1587  H   GLU A 159      68.914  58.494 135.126  1.00  0.00
ATOM   1588  CA  GLU A 159      68.214  57.844 136.984  1.00  0.00
ATOM   1589  CB  GLU A 159      67.518  59.184 137.234  1.00  0.00
ATOM   1590  CG  GLU A 159      66.912  59.818 135.982  1.00  0.00
ATOM   1591  CD  GLU A 159      67.678  59.900 134.660  1.00  0.00
ATOM   1592  OE1 GLU A 159      67.550  58.922 133.892  1.00  0.00
ATOM   1593  OE2 GLU A 159      68.440  60.874 134.480  1.00  0.00
ATOM   1594  C   GLU A 159      67.120  56.778 136.894  1.00  0.00
ATOM   1595  O   GLU A 159      66.482  56.438 137.888  1.00  0.00
ATOM   1596  N   GLY A 160      66.710  56.564 135.646  1.00  0.00
ATOM   1597  H   GLY A 160      66.874  57.254 134.942  1.00  0.00
ATOM   1598  CA  GLY A 160      65.506  55.728 135.516  1.00  0.00
ATOM   1599  C   GLY A 160      64.444  56.402 134.642  1.00  0.00
ATOM   1600  O   GLY A 160      64.170  55.854 133.576  1.00  0.00
ATOM   1601  N   GLU A 161      63.764  57.364 135.258  1.00  0.00
ATOM   1602  H   GLU A 161      64.106  57.594 136.168  1.00  0.00
ATOM   1603  CA  GLU A 161      62.768  58.260 134.652  1.00  0.00
ATOM   1604  CB  GLU A 161      61.884  58.730 135.808  1.00  0.00
ATOM   1605  CG  GLU A 161      60.630  59.376 135.218  1.00  0.00
ATOM   1606  CD  GLU A 161      59.642  59.606 136.364  1.00  0.00
ATOM   1607  OE1 GLU A 161      59.778  60.744 136.864  1.00  0.00
ATOM   1608  OE2 GLU A 161      58.948  58.654 136.780  1.00  0.00
ATOM   1609  C   GLU A 161      63.528  59.296 133.820  1.00  0.00
ATOM   1610  O   GLU A 161      63.868  60.444 134.096  1.00  0.00
ATOM   1611  N   TYR A 162      63.674  58.860 132.572  1.00  0.00
ATOM   1612  H   TYR A 162      63.380  57.930 132.346  1.00  0.00
ATOM   1613  CA  TYR A 162      64.162  59.604 131.402  1.00  0.00
ATOM   1614  CB  TYR A 162      64.544  58.632 130.284  1.00  0.00
ATOM   1615  CG  TYR A 162      63.458  57.902 129.490  1.00  0.00
ATOM   1616  CD1 TYR A 162      63.104  56.574 129.690  1.00  0.00
ATOM   1617  HD1 TYR A 162      63.392  56.078 130.618  1.00  0.00
ATOM   1618  CD2 TYR A 162      62.886  58.602 128.434  1.00  0.00
ATOM   1619  HD2 TYR A 162      63.372  59.498 128.050  1.00  0.00
ATOM   1620  CE1 TYR A 162      62.296  55.916 128.770  1.00  0.00
ATOM   1621  HE1 TYR A 162      62.180  54.838 128.890  1.00  0.00
ATOM   1622  CE2 TYR A 162      62.062  57.956 127.520  1.00  0.00
ATOM   1623  HE2 TYR A 162      62.100  58.398 126.524  1.00  0.00
ATOM   1624  CZ  TYR A 162      61.802  56.598 127.664  1.00  0.00
ATOM   1625  OH  TYR A 162      61.022  56.000 126.724  1.00  0.00
ATOM   1626  HH  TYR A 162      60.938  55.024 126.922  1.00  0.00
ATOM   1627  C   TYR A 162      63.090  60.596 130.942  1.00  0.00
ATOM   1628  O   TYR A 162      61.890  60.354 131.060  1.00  0.00
ATOM   1629  N   THR A 163      63.576  61.622 130.248  1.00  0.00
ATOM   1630  H   THR A 163      64.524  61.866 130.452  1.00  0.00
ATOM   1631  CA  THR A 163      62.718  62.682 129.700  1.00  0.00
ATOM   1632  CB  THR A 163      63.260  64.074 130.028  1.00  0.00
ATOM   1633  OG1 THR A 163      63.664  64.076 131.400  1.00  0.00
ATOM   1634  HG1 THR A 163      64.502  64.598 131.546  1.00  0.00
ATOM   1635  CG2 THR A 163      62.152  65.124 129.906  1.00  0.00
ATOM   1636  C   THR A 163      62.720  62.418 128.194  1.00  0.00
ATOM   1637  O   THR A 163      63.816  62.298 127.646  1.00  0.00
ATOM   1638  N   VAL A 164      61.530  62.438 127.598  1.00  0.00
ATOM   1639  H   VAL A 164      60.770  62.264 128.224  1.00  0.00
ATOM   1640  CA  VAL A 164      61.334  62.556 126.146  1.00  0.00
ATOM   1641  CB  VAL A 164      61.212  61.254 125.352  1.00  0.00
ATOM   1642  CG1 VAL A 164      59.966  60.480 125.790  1.00  0.00
ATOM   1643  CG2 VAL A 164      61.106  61.510 123.848  1.00  0.00
ATOM   1644  C   VAL A 164      60.224  63.552 125.804  1.00  0.00
ATOM   1645  O   VAL A 164      59.052  63.494 126.178  1.00  0.00
ATOM   1646  N   ALA A 165      60.656  64.588 125.092  1.00  0.00
ATOM   1647  H   ALA A 165      61.552  64.514 124.656  1.00  0.00
ATOM   1648  CA  ALA A 165      59.910  65.802 124.730  1.00  0.00
ATOM   1649  CB  ALA A 165      60.770  67.000 125.142  1.00  0.00
ATOM   1650  C   ALA A 165      59.442  65.924 123.278  1.00  0.00
ATOM   1651  O   ALA A 165      60.300  65.780 122.410  1.00  0.00
ATOM   1652  N   ASP A 166      58.302  66.592 123.134  1.00  0.00
ATOM   1653  H   ASP A 166      57.666  66.790 123.880  1.00  0.00
ATOM   1654  CA  ASP A 166      57.876  67.112 121.826  1.00  0.00
ATOM   1655  CB  ASP A 166      56.364  67.270 121.994  1.00  0.00
ATOM   1656  CG  ASP A 166      55.638  65.942 122.214  1.00  0.00
ATOM   1657  OD1 ASP A 166      55.196  65.400 121.176  1.00  0.00
ATOM   1658  OD2 ASP A 166      55.318  65.574 123.364  1.00  0.00
ATOM   1659  C   ASP A 166      58.418  68.522 121.582  1.00  0.00
ATOM   1660  O   ASP A 166      58.114  69.512 122.246  1.00  0.00
ATOM   1661  N   ILE A 167      59.176  68.662 120.498  1.00  0.00
ATOM   1662  H   ILE A 167      59.140  68.082 119.684  1.00  0.00
ATOM   1663  CA  ILE A 167      60.004  69.854 120.268  1.00  0.00
ATOM   1664  CB  ILE A 167      61.444  69.610 120.724  1.00  0.00
ATOM   1665  CG1 ILE A 167      61.966  68.196 120.460  1.00  0.00
ATOM   1666  CG2 ILE A 167      61.594  70.064 122.176  1.00  0.00
ATOM   1667  CD  ILE A 167      63.242  68.406 119.644  1.00  0.00
ATOM   1668  C   ILE A 167      59.986  70.172 118.772  1.00  0.00
ATOM   1669  O   ILE A 167      60.112  69.296 117.916  1.00  0.00
ATOM   1670  N   THR A 168      60.142  71.484 118.624  1.00  0.00
ATOM   1671  H   THR A 168      60.284  72.088 119.408  1.00  0.00
ATOM   1672  CA  THR A 168      60.356  72.202 117.360  1.00  0.00
ATOM   1673  CB  THR A 168      59.940  73.672 117.442  1.00  0.00
ATOM   1674  OG1 THR A 168      60.404  74.266 118.658  1.00  0.00
ATOM   1675  HG1 THR A 168      59.728  74.888 119.052  1.00  0.00
ATOM   1676  CG2 THR A 168      58.440  73.962 117.348  1.00  0.00
ATOM   1677  C   THR A 168      61.838  72.072 117.000  1.00  0.00
ATOM   1678  O   THR A 168      62.670  72.228 117.894  1.00  0.00
ATOM   1679  N   LYS A 169      62.046  71.214 116.006  1.00  0.00
ATOM   1680  H   LYS A 169      61.302  70.570 115.826  1.00  0.00
ATOM   1681  CA  LYS A 169      63.330  71.118 115.298  1.00  0.00
ATOM   1682  CB  LYS A 169      64.108  69.874 115.732  1.00  0.00
ATOM   1683  CG  LYS A 169      65.528  70.022 115.182  1.00  0.00
ATOM   1684  CD  LYS A 169      66.532  68.896 115.440  1.00  0.00
ATOM   1685  CE  LYS A 169      67.568  68.742 114.324  1.00  0.00
ATOM   1686  NZ  LYS A 169      68.336  69.962 114.042  1.00  0.00
ATOM   1687  HZ1 LYS A 169      68.576  70.458 114.876  1.00  0.00
ATOM   1688  HZ2 LYS A 169      69.206  69.692 113.628  1.00  0.00
ATOM   1689  HZ3 LYS A 169      67.874  70.464 113.310  1.00  0.00
ATOM   1690  C   LYS A 169      62.888  71.006 113.838  1.00  0.00
ATOM   1691  O   LYS A 169      62.188  70.112 113.368  1.00  0.00
ATOM   1692  N   GLU A 170      63.234  72.066 113.112  1.00  0.00
ATOM   1693  H   GLU A 170      63.678  72.846 113.554  1.00  0.00
ATOM   1694  CA  GLU A 170      62.960  72.298 111.686  1.00  0.00
ATOM   1695  CB  GLU A 170      63.680  73.588 111.288  1.00  0.00
ATOM   1696  CG  GLU A 170      63.156  74.868 111.940  1.00  0.00
ATOM   1697  CD  GLU A 170      63.516  74.970 113.424  1.00  0.00
ATOM   1698  OE1 GLU A 170      64.584  74.520 113.892  1.00  0.00
ATOM   1699  OE2 GLU A 170      62.730  75.586 114.176  1.00  0.00
ATOM   1700  C   GLU A 170      63.344  71.170 110.726  1.00  0.00
ATOM   1701  O   GLU A 170      62.462  70.434 110.288  1.00  0.00
ATOM   1702  N   ASP A 171      64.618  70.954 110.408  1.00  0.00
ATOM   1703  H   ASP A 171      65.402  71.382 110.856  1.00  0.00
ATOM   1704  CA  ASP A 171      65.006  69.972 109.386  1.00  0.00
ATOM   1705  CB  ASP A 171      66.162  70.570 108.584  1.00  0.00
ATOM   1706  CG  ASP A 171      65.910  71.718 107.604  1.00  0.00
ATOM   1707  OD1 ASP A 171      65.452  71.522 106.458  1.00  0.00
ATOM   1708  OD2 ASP A 171      66.262  72.884 107.888  1.00  0.00
ATOM   1709  C   ASP A 171      65.358  68.566 109.874  1.00  0.00
ATOM   1710  O   ASP A 171      64.998  68.184 110.988  1.00  0.00
ATOM   1711  N   ARG A 172      65.934  67.798 108.954  1.00  0.00
ATOM   1712  H   ARG A 172      66.088  68.114 108.016  1.00  0.00
ATOM   1713  CA  ARG A 172      66.342  66.400 109.152  1.00  0.00
ATOM   1714  CB  ARG A 172      66.726  65.738 107.828  1.00  0.00
ATOM   1715  CG  ARG A 172      67.874  66.382 107.046  1.00  0.00
ATOM   1716  CD  ARG A 172      68.030  65.624 105.726  1.00  0.00
ATOM   1717  NE  ARG A 172      69.406  65.798 105.240  1.00  0.00
ATOM   1718  HE  ARG A 172      69.936  66.512 105.698  1.00  0.00
ATOM   1719  CZ  ARG A 172      70.024  65.180 104.224  1.00  0.00
ATOM   1720  NH1 ARG A 172      69.624  64.146 103.472  1.00  0.00
ATOM   1721 1HH1 ARG A 172      68.750  63.692 103.650  1.00  0.00
ATOM   1722 2HH1 ARG A 172      70.080  63.860 102.628  1.00  0.00
ATOM   1723  NH2 ARG A 172      71.300  65.402 103.886  1.00  0.00
ATOM   1724 1HH2 ARG A 172      71.916  65.920 104.482  1.00  0.00
ATOM   1725 2HH2 ARG A 172      71.598  65.458 102.934  1.00  0.00
ATOM   1726  C   ARG A 172      67.566  66.304 110.066  1.00  0.00
ATOM   1727  O   ARG A 172      68.460  67.144 109.984  1.00  0.00
ATOM   1728  N   GLY A 173      67.476  65.204 110.806  1.00  0.00
ATOM   1729  H   GLY A 173      66.606  64.712 110.782  1.00  0.00
ATOM   1730  CA  GLY A 173      68.600  64.650 111.576  1.00  0.00
ATOM   1731  C   GLY A 173      68.464  64.660 113.100  1.00  0.00
ATOM   1732  O   GLY A 173      67.550  65.038 113.832  1.00  0.00
ATOM   1733  N   THR A 174      69.502  64.010 113.620  1.00  0.00
ATOM   1734  H   THR A 174      70.298  63.706 113.096  1.00  0.00
ATOM   1735  CA  THR A 174      69.718  63.936 115.072  1.00  0.00
ATOM   1736  CB  THR A 174      69.926  62.476 115.480  1.00  0.00
ATOM   1737  OG1 THR A 174      68.834  61.714 114.956  1.00  0.00
ATOM   1738  HG1 THR A 174      69.286  60.860 114.704  1.00  0.00
ATOM   1739  CG2 THR A 174      69.926  62.280 116.998  1.00  0.00
ATOM   1740  C   THR A 174      70.914  64.804 115.468  1.00  0.00
ATOM   1741  O   THR A 174      72.002  64.850 114.894  1.00  0.00
ATOM   1742  N   GLU A 175      70.704  65.690 116.438  1.00  0.00
ATOM   1743  H   GLU A 175      69.814  65.944 116.814  1.00  0.00
ATOM   1744  CA  GLU A 175      71.702  66.612 116.998  1.00  0.00
ATOM   1745  CB  GLU A 175      71.460  68.092 116.698  1.00  0.00
ATOM   1746  CG  GLU A 175      72.420  69.042 117.420  1.00  0.00
ATOM   1747  CD  GLU A 175      72.174  70.550 117.364  1.00  0.00
ATOM   1748  OE1 GLU A 175      71.042  70.846 116.922  1.00  0.00
ATOM   1749  OE2 GLU A 175      72.902  71.350 117.992  1.00  0.00
ATOM   1750  C   GLU A 175      71.892  66.300 118.484  1.00  0.00
ATOM   1751  O   GLU A 175      71.292  66.914 119.366  1.00  0.00
ATOM   1752  N   ILE A 176      72.830  65.376 118.672  1.00  0.00
ATOM   1753  H   ILE A 176      73.554  65.136 118.024  1.00  0.00
ATOM   1754  CA  ILE A 176      72.922  64.658 119.950  1.00  0.00
ATOM   1755  CB  ILE A 176      72.872  63.146 119.720  1.00  0.00
ATOM   1756  CG1 ILE A 176      72.458  62.490 121.038  1.00  0.00
ATOM   1757  CG2 ILE A 176      74.206  62.590 119.218  1.00  0.00
ATOM   1758  CD  ILE A 176      72.302  60.978 120.878  1.00  0.00
ATOM   1759  C   ILE A 176      74.106  65.136 120.794  1.00  0.00
ATOM   1760  O   ILE A 176      75.174  65.336 120.218  1.00  0.00
ATOM   1761  N   THR A 177      73.814  65.732 121.946  1.00  0.00
ATOM   1762  H   THR A 177      72.988  65.494 122.460  1.00  0.00
ATOM   1763  CA  THR A 177      74.650  66.582 122.804  1.00  0.00
ATOM   1764  CB  THR A 177      74.148  68.028 122.830  1.00  0.00
ATOM   1765  OG1 THR A 177      74.244  68.568 121.510  1.00  0.00
ATOM   1766  HG1 THR A 177      73.396  69.052 121.294  1.00  0.00
ATOM   1767  CG2 THR A 177      74.866  69.012 123.754  1.00  0.00
ATOM   1768  C   THR A 177      74.830  65.952 124.188  1.00  0.00
ATOM   1769  O   THR A 177      73.928  66.114 125.008  1.00  0.00
ATOM   1770  N   LEU A 178      76.114  65.744 124.464  1.00  0.00
ATOM   1771  H   LEU A 178      76.778  65.956 123.748  1.00  0.00
ATOM   1772  CA  LEU A 178      76.696  64.916 125.530  1.00  0.00
ATOM   1773  CB  LEU A 178      77.388  63.724 124.864  1.00  0.00
ATOM   1774  CG  LEU A 178      77.850  63.844 123.410  1.00  0.00
ATOM   1775  CD1 LEU A 178      79.118  63.002 123.266  1.00  0.00
ATOM   1776  CD2 LEU A 178      76.764  63.434 122.414  1.00  0.00
ATOM   1777  C   LEU A 178      77.724  65.644 126.398  1.00  0.00
ATOM   1778  O   LEU A 178      78.746  66.184 125.976  1.00  0.00
ATOM   1779  N   HIS A 179      77.272  65.826 127.636  1.00  0.00
ATOM   1780  H   HIS A 179      76.490  65.312 127.990  1.00  0.00
ATOM   1781  CA  HIS A 179      77.986  66.630 128.638  1.00  0.00
ATOM   1782  CB  HIS A 179      76.876  67.236 129.500  1.00  0.00
ATOM   1783  CG  HIS A 179      75.828  68.128 128.832  1.00  0.00
ATOM   1784  ND1 HIS A 179      75.216  69.098 129.508  1.00  0.00
ATOM   1785  CD2 HIS A 179      74.972  67.828 127.860  1.00  0.00
ATOM   1786  CE1 HIS A 179      74.036  69.402 128.972  1.00  0.00
ATOM   1787  NE2 HIS A 179      73.936  68.662 127.872  1.00  0.00
ATOM   1788  HE2 HIS A 179      73.388  68.760 127.042  1.00  0.00
ATOM   1789  C   HIS A 179      78.804  65.716 129.550  1.00  0.00
ATOM   1790  O   HIS A 179      78.238  64.808 130.156  1.00  0.00
ATOM   1791  N   LEU A 180      80.080  65.674 129.174  1.00  0.00
ATOM   1792  H   LEU A 180      80.410  66.334 128.498  1.00  0.00
ATOM   1793  CA  LEU A 180      81.080  64.774 129.762  1.00  0.00
ATOM   1794  CB  LEU A 180      82.390  65.062 129.026  1.00  0.00
ATOM   1795  CG  LEU A 180      82.634  64.134 127.832  1.00  0.00
ATOM   1796  CD1 LEU A 180      81.800  64.380 126.572  1.00  0.00
ATOM   1797  CD2 LEU A 180      84.074  64.252 127.328  1.00  0.00
ATOM   1798  C   LEU A 180      81.332  65.166 131.220  1.00  0.00
ATOM   1799  O   LEU A 180      80.866  66.196 131.704  1.00  0.00
ATOM   1800  N   ARG A 181      81.944  64.264 131.980  1.00  0.00
ATOM   1801  H   ARG A 181      82.088  63.372 131.550  1.00  0.00
ATOM   1802  CA  ARG A 181      82.382  64.430 133.374  1.00  0.00
ATOM   1803  CB  ARG A 181      82.448  63.092 134.114  1.00  0.00
ATOM   1804  CG  ARG A 181      81.102  62.370 134.052  1.00  0.00
ATOM   1805  CD  ARG A 181      81.238  60.880 134.372  1.00  0.00
ATOM   1806  NE  ARG A 181      79.992  60.100 134.334  1.00  0.00
ATOM   1807  HE  ARG A 181      79.446  60.116 135.172  1.00  0.00
ATOM   1808  CZ  ARG A 181      79.770  59.116 133.452  1.00  0.00
ATOM   1809  NH1 ARG A 181      80.728  58.598 132.672  1.00  0.00
ATOM   1810 1HH1 ARG A 181      81.686  58.662 132.954  1.00  0.00
ATOM   1811 2HH1 ARG A 181      80.542  58.122 131.814  1.00  0.00
ATOM   1812  NH2 ARG A 181      78.550  58.576 133.316  1.00  0.00
ATOM   1813 1HH2 ARG A 181      77.804  58.900 133.898  1.00  0.00
ATOM   1814 2HH2 ARG A 181      78.278  58.032 132.524  1.00  0.00
ATOM   1815  C   ARG A 181      83.678  65.214 133.584  1.00  0.00
ATOM   1816  O   ARG A 181      84.510  65.454 132.710  1.00  0.00
ATOM   1817  N   GLU A 182      83.812  65.742 134.798  1.00  0.00
ATOM   1818  H   GLU A 182      83.072  65.728 135.470  1.00  0.00
ATOM   1819  CA  GLU A 182      85.054  66.360 135.280  1.00  0.00
ATOM   1820  CB  GLU A 182      84.844  66.968 136.670  1.00  0.00
ATOM   1821  CG  GLU A 182      84.550  68.456 136.472  1.00  0.00
ATOM   1822  CD  GLU A 182      84.298  69.280 137.736  1.00  0.00
ATOM   1823  OE1 GLU A 182      85.194  69.642 138.528  1.00  0.00
ATOM   1824  OE2 GLU A 182      83.110  69.560 138.012  1.00  0.00
ATOM   1825  C   GLU A 182      86.282  65.448 135.342  1.00  0.00
ATOM   1826  O   GLU A 182      86.374  64.426 136.020  1.00  0.00
ATOM   1827  N   GLY A 183      87.152  65.748 134.382  1.00  0.00
ATOM   1828  H   GLY A 183      86.884  66.406 133.678  1.00  0.00
ATOM   1829  CA  GLY A 183      88.374  64.988 134.084  1.00  0.00
ATOM   1830  C   GLY A 183      88.342  64.418 132.666  1.00  0.00
ATOM   1831  O   GLY A 183      89.126  64.696 131.760  1.00  0.00
ATOM   1832  N   GLU A 184      87.174  63.802 132.502  1.00  0.00
ATOM   1833  H   GLU A 184      86.602  63.440 133.238  1.00  0.00
ATOM   1834  CA  GLU A 184      86.606  63.376 131.214  1.00  0.00
ATOM   1835  CB  GLU A 184      85.204  62.796 131.414  1.00  0.00
ATOM   1836  CG  GLU A 184      85.308  61.302 131.736  1.00  0.00
ATOM   1837  CD  GLU A 184      85.632  61.096 133.216  1.00  0.00
ATOM   1838  OE1 GLU A 184      84.688  60.756 133.960  1.00  0.00
ATOM   1839  OE2 GLU A 184      86.808  61.116 133.640  1.00  0.00
ATOM   1840  C   GLU A 184      86.694  64.528 130.212  1.00  0.00
ATOM   1841  O   GLU A 184      87.020  64.310 129.046  1.00  0.00
ATOM   1842  N   ASP A 185      86.370  65.758 130.598  1.00  0.00
ATOM   1843  H   ASP A 185      85.808  65.886 131.416  1.00  0.00
ATOM   1844  CA  ASP A 185      86.578  66.896 129.690  1.00  0.00
ATOM   1845  CB  ASP A 185      86.278  68.186 130.456  1.00  0.00
ATOM   1846  CG  ASP A 185      86.948  68.478 131.800  1.00  0.00
ATOM   1847  OD1 ASP A 185      86.442  68.056 132.862  1.00  0.00
ATOM   1848  OD2 ASP A 185      87.948  69.228 131.800  1.00  0.00
ATOM   1849  C   ASP A 185      87.774  67.050 128.750  1.00  0.00
ATOM   1850  O   ASP A 185      87.540  67.560 127.656  1.00  0.00
ATOM   1851  N   GLU A 186      88.852  66.320 129.024  1.00  0.00
ATOM   1852  H   GLU A 186      88.870  65.660 129.776  1.00  0.00
ATOM   1853  CA  GLU A 186      90.044  66.286 128.166  1.00  0.00
ATOM   1854  CB  GLU A 186      90.954  65.284 128.880  1.00  0.00
ATOM   1855  CG  GLU A 186      92.294  64.998 128.200  1.00  0.00
ATOM   1856  CD  GLU A 186      93.098  63.956 128.980  1.00  0.00
ATOM   1857  OE1 GLU A 186      94.286  64.172 129.298  1.00  0.00
ATOM   1858  OE2 GLU A 186      92.406  63.080 129.542  1.00  0.00
ATOM   1859  C   GLU A 186      89.744  65.874 126.722  1.00  0.00
ATOM   1860  O   GLU A 186      90.480  66.220 125.800  1.00  0.00
ATOM   1861  N   PHE A 187      88.850  64.892 126.668  1.00  0.00
ATOM   1862  H   PHE A 187      88.416  64.366 127.400  1.00  0.00
ATOM   1863  CA  PHE A 187      88.344  64.418 125.372  1.00  0.00
ATOM   1864  CB  PHE A 187      87.284  63.316 125.402  1.00  0.00
ATOM   1865  CG  PHE A 187      87.992  61.964 125.500  1.00  0.00
ATOM   1866  CD1 PHE A 187      88.302  61.224 124.366  1.00  0.00
ATOM   1867  HD1 PHE A 187      88.602  61.710 123.436  1.00  0.00
ATOM   1868  CD2 PHE A 187      87.914  61.276 126.706  1.00  0.00
ATOM   1869  HD2 PHE A 187      87.336  61.642 127.554  1.00  0.00
ATOM   1870  CE1 PHE A 187      88.512  59.850 124.388  1.00  0.00
ATOM   1871  HE1 PHE A 187      88.646  59.334 123.438  1.00  0.00
ATOM   1872  CE2 PHE A 187      88.106  59.902 126.766  1.00  0.00
ATOM   1873  HE2 PHE A 187      87.784  59.302 127.618  1.00  0.00
ATOM   1874  CZ  PHE A 187      88.390  59.192 125.606  1.00  0.00
ATOM   1875  HZ  PHE A 187      88.538  58.116 125.702  1.00  0.00
ATOM   1876  C   PHE A 187      87.916  65.492 124.370  1.00  0.00
ATOM   1877  O   PHE A 187      88.008  65.208 123.176  1.00  0.00
ATOM   1878  N   LEU A 188      87.452  66.652 124.828  1.00  0.00
ATOM   1879  H   LEU A 188      87.500  66.900 125.796  1.00  0.00
ATOM   1880  CA  LEU A 188      86.874  67.730 124.014  1.00  0.00
ATOM   1881  CB  LEU A 188      85.956  68.600 124.876  1.00  0.00
ATOM   1882  CG  LEU A 188      84.814  67.900 125.616  1.00  0.00
ATOM   1883  CD1 LEU A 188      84.644  68.552 126.990  1.00  0.00
ATOM   1884  CD2 LEU A 188      83.558  67.790 124.752  1.00  0.00
ATOM   1885  C   LEU A 188      87.966  68.640 123.446  1.00  0.00
ATOM   1886  O   LEU A 188      88.176  69.820 123.720  1.00  0.00
ATOM   1887  N   ASP A 189      88.890  67.962 122.770  1.00  0.00
ATOM   1888  H   ASP A 189      88.846  66.972 122.638  1.00  0.00
ATOM   1889  CA  ASP A 189      90.112  68.586 122.240  1.00  0.00
ATOM   1890  CB  ASP A 189      91.204  67.922 123.082  1.00  0.00
ATOM   1891  CG  ASP A 189      92.578  68.410 122.622  1.00  0.00
ATOM   1892  OD1 ASP A 189      93.120  67.782 121.686  1.00  0.00
ATOM   1893  OD2 ASP A 189      93.198  69.154 123.412  1.00  0.00
ATOM   1894  C   ASP A 189      90.116  68.162 120.770  1.00  0.00
ATOM   1895  O   ASP A 189      89.880  67.010 120.414  1.00  0.00
ATOM   1896  N   ASP A 190      90.622  69.162 120.052  1.00  0.00
ATOM   1897  H   ASP A 190      90.894  70.042 120.442  1.00  0.00
ATOM   1898  CA  ASP A 190      90.690  69.126 118.584  1.00  0.00
ATOM   1899  CB  ASP A 190      91.036  70.464 117.930  1.00  0.00
ATOM   1900  CG  ASP A 190      92.286  71.110 118.530  1.00  0.00
ATOM   1901  OD1 ASP A 190      92.034  71.982 119.390  1.00  0.00
ATOM   1902  OD2 ASP A 190      93.420  70.666 118.246  1.00  0.00
ATOM   1903  C   ASP A 190      91.566  68.090 117.876  1.00  0.00
ATOM   1904  O   ASP A 190      91.092  67.500 116.908  1.00  0.00
ATOM   1905  N   TRP A 191      92.564  67.612 118.614  1.00  0.00
ATOM   1906  H   TRP A 191      92.828  68.060 119.470  1.00  0.00
ATOM   1907  CA  TRP A 191      93.334  66.444 118.168  1.00  0.00
ATOM   1908  CB  TRP A 191      94.730  66.450 118.796  1.00  0.00
ATOM   1909  CG  TRP A 191      95.724  65.326 118.504  1.00  0.00
ATOM   1910  CD1 TRP A 191      96.474  65.308 117.404  1.00  0.00
ATOM   1911  HD1 TRP A 191      96.572  66.220 116.816  1.00  0.00
ATOM   1912  CD2 TRP A 191      95.916  64.102 119.136  1.00  0.00
ATOM   1913  NE1 TRP A 191      97.188  64.186 117.396  1.00  0.00
ATOM   1914  HE1 TRP A 191      97.878  63.934 116.718  1.00  0.00
ATOM   1915  CE2 TRP A 191      96.898  63.410 118.436  1.00  0.00
ATOM   1916  CE3 TRP A 191      95.206  63.448 120.136  1.00  0.00
ATOM   1917  HE3 TRP A 191      94.408  63.940 120.690  1.00  0.00
ATOM   1918  CZ2 TRP A 191      97.126  62.072 118.736  1.00  0.00
ATOM   1919  HZ2 TRP A 191      97.896  61.524 118.196  1.00  0.00
ATOM   1920  CZ3 TRP A 191      95.442  62.120 120.470  1.00  0.00
ATOM   1921  HZ3 TRP A 191      94.960  61.662 121.334  1.00  0.00
ATOM   1922  CH2 TRP A 191      96.392  61.430 119.728  1.00  0.00
ATOM   1923  HH2 TRP A 191      96.514  60.346 119.762  1.00  0.00
ATOM   1924  C   TRP A 191      92.686  65.102 118.512  1.00  0.00
ATOM   1925  O   TRP A 191      92.458  64.368 117.552  1.00  0.00
ATOM   1926  N   ARG A 192      92.248  64.870 119.746  1.00  0.00
ATOM   1927  H   ARG A 192      92.364  65.610 120.408  1.00  0.00
ATOM   1928  CA  ARG A 192      91.592  63.680 120.308  1.00  0.00
ATOM   1929  CB  ARG A 192      91.180  63.916 121.762  1.00  0.00
ATOM   1930  CG  ARG A 192      92.404  63.710 122.656  1.00  0.00
ATOM   1931  CD  ARG A 192      92.402  64.560 123.928  1.00  0.00
ATOM   1932  NE  ARG A 192      93.572  64.240 124.758  1.00  0.00
ATOM   1933  HE  ARG A 192      93.762  63.268 124.898  1.00  0.00
ATOM   1934  CZ  ARG A 192      94.318  65.228 125.270  1.00  0.00
ATOM   1935  NH1 ARG A 192      93.998  66.528 125.242  1.00  0.00
ATOM   1936 1HH1 ARG A 192      93.172  66.738 124.718  1.00  0.00
ATOM   1937 2HH1 ARG A 192      94.498  67.248 125.724  1.00  0.00
ATOM   1938  NH2 ARG A 192      95.300  64.758 126.052  1.00  0.00
ATOM   1939 1HH2 ARG A 192      95.292  63.780 126.260  1.00  0.00
ATOM   1940 2HH2 ARG A 192      95.964  65.400 126.436  1.00  0.00
ATOM   1941  C   ARG A 192      90.382  63.182 119.516  1.00  0.00
ATOM   1942  O   ARG A 192      90.360  62.040 119.056  1.00  0.00
ATOM   1943  N   VAL A 193      89.432  64.094 119.336  1.00  0.00
ATOM   1944  H   VAL A 193      89.472  65.052 119.622  1.00  0.00
ATOM   1945  CA  VAL A 193      88.200  63.868 118.566  1.00  0.00
ATOM   1946  CB  VAL A 193      87.098  64.894 118.836  1.00  0.00
ATOM   1947  CG1 VAL A 193      86.594  64.946 120.280  1.00  0.00
ATOM   1948  CG2 VAL A 193      87.388  66.342 118.432  1.00  0.00
ATOM   1949  C   VAL A 193      88.476  63.542 117.096  1.00  0.00
ATOM   1950  O   VAL A 193      88.088  62.466 116.646  1.00  0.00
ATOM   1951  N   ARG A 194      89.328  64.422 116.578  1.00  0.00
ATOM   1952  H   ARG A 194      89.472  65.356 116.904  1.00  0.00
ATOM   1953  CA  ARG A 194      89.798  64.296 115.192  1.00  0.00
ATOM   1954  CB  ARG A 194      90.630  65.536 114.854  1.00  0.00
ATOM   1955  CG  ARG A 194      91.168  65.902 113.468  1.00  0.00
ATOM   1956  CD  ARG A 194      91.646  67.354 113.406  1.00  0.00
ATOM   1957  NE  ARG A 194      92.970  67.240 114.032  1.00  0.00
ATOM   1958  HE  ARG A 194      93.360  66.320 114.070  1.00  0.00
ATOM   1959  CZ  ARG A 194      93.788  68.210 114.466  1.00  0.00
ATOM   1960  NH1 ARG A 194      93.622  69.534 114.348  1.00  0.00
ATOM   1961 1HH1 ARG A 194      92.834  69.928 113.872  1.00  0.00
ATOM   1962 2HH1 ARG A 194      94.324  70.216 114.558  1.00  0.00
ATOM   1963  NH2 ARG A 194      94.928  67.846 115.070  1.00  0.00
ATOM   1964 1HH2 ARG A 194      95.012  66.850 115.096  1.00  0.00
ATOM   1965 2HH2 ARG A 194      95.702  68.444 115.276  1.00  0.00
ATOM   1966  C   ARG A 194      90.554  63.018 114.822  1.00  0.00
ATOM   1967  O   ARG A 194      89.948  62.356 113.980  1.00  0.00
ATOM   1968  N   SER A 195      91.248  62.464 115.810  1.00  0.00
ATOM   1969  H   SER A 195      91.504  62.966 116.636  1.00  0.00
ATOM   1970  CA  SER A 195      91.880  61.136 115.828  1.00  0.00
ATOM   1971  CB  SER A 195      92.610  60.984 117.166  1.00  0.00
ATOM   1972  OG  SER A 195      93.780  60.164 117.126  1.00  0.00
ATOM   1973  HG  SER A 195      93.860  59.610 117.954  1.00  0.00
ATOM   1974  C   SER A 195      90.980  59.932 115.548  1.00  0.00
ATOM   1975  O   SER A 195      91.246  59.174 114.616  1.00  0.00
ATOM   1976  N   ILE A 196      89.934  59.756 116.350  1.00  0.00
ATOM   1977  H   ILE A 196      89.796  60.382 117.118  1.00  0.00
ATOM   1978  CA  ILE A 196      88.892  58.732 116.188  1.00  0.00
ATOM   1979  CB  ILE A 196      87.846  58.790 117.304  1.00  0.00
ATOM   1980  CG1 ILE A 196      88.586  58.898 118.640  1.00  0.00
ATOM   1981  CG2 ILE A 196      86.886  57.600 117.318  1.00  0.00
ATOM   1982  CD  ILE A 196      89.614  57.834 119.030  1.00  0.00
ATOM   1983  C   ILE A 196      88.140  58.842 114.860  1.00  0.00
ATOM   1984  O   ILE A 196      87.774  57.866 114.208  1.00  0.00
ATOM   1985  N   ILE A 197      87.650  60.054 114.610  1.00  0.00
ATOM   1986  H   ILE A 197      87.564  60.838 115.222  1.00  0.00
ATOM   1987  CA  ILE A 197      87.030  60.416 113.328  1.00  0.00
ATOM   1988  CB  ILE A 197      86.710  61.906 113.202  1.00  0.00
ATOM   1989  CG1 ILE A 197      85.906  62.386 114.412  1.00  0.00
ATOM   1990  CG2 ILE A 197      85.766  62.090 112.010  1.00  0.00
ATOM   1991  CD  ILE A 197      85.804  63.910 114.518  1.00  0.00
ATOM   1992  C   ILE A 197      87.832  59.932 112.118  1.00  0.00
ATOM   1993  O   ILE A 197      87.354  59.012 111.454  1.00  0.00
ATOM   1994  N   SER A 198      89.032  60.500 112.032  1.00  0.00
ATOM   1995  H   SER A 198      89.278  61.260 112.632  1.00  0.00
ATOM   1996  CA  SER A 198      89.996  60.172 110.972  1.00  0.00
ATOM   1997  CB  SER A 198      91.300  60.950 111.146  1.00  0.00
ATOM   1998  OG  SER A 198      91.782  61.006 112.492  1.00  0.00
ATOM   1999  HG  SER A 198      91.164  61.660 112.932  1.00  0.00
ATOM   2000  C   SER A 198      90.348  58.700 110.750  1.00  0.00
ATOM   2001  O   SER A 198      90.274  58.198 109.628  1.00  0.00
ATOM   2002  N   LYS A 199      90.384  57.984 111.870  1.00  0.00
ATOM   2003  H   LYS A 199      90.540  58.424 112.754  1.00  0.00
ATOM   2004  CA  LYS A 199      90.572  56.534 112.012  1.00  0.00
ATOM   2005  CB  LYS A 199      90.724  56.248 113.506  1.00  0.00
ATOM   2006  CG  LYS A 199      91.030  54.776 113.786  1.00  0.00
ATOM   2007  CD  LYS A 199      91.796  54.748 115.110  1.00  0.00
ATOM   2008  CE  LYS A 199      92.346  53.330 115.286  1.00  0.00
ATOM   2009  NZ  LYS A 199      92.832  52.980 116.628  1.00  0.00
ATOM   2010  HZ1 LYS A 199      92.622  53.704 117.286  1.00  0.00
ATOM   2011  HZ2 LYS A 199      92.444  52.086 116.854  1.00  0.00
ATOM   2012  HZ3 LYS A 199      93.822  52.868 116.708  1.00  0.00
ATOM   2013  C   LYS A 199      89.348  55.892 111.352  1.00  0.00
ATOM   2014  O   LYS A 199      89.674  54.950 110.632  1.00  0.00
ATOM   2015  N   TYR A 200      88.160  56.098 111.912  1.00  0.00
ATOM   2016  H   TYR A 200      88.044  56.926 112.464  1.00  0.00
ATOM   2017  CA  TYR A 200      86.934  55.494 111.372  1.00  0.00
ATOM   2018  CB  TYR A 200      85.780  55.672 112.362  1.00  0.00
ATOM   2019  CG  TYR A 200      84.454  54.924 112.208  1.00  0.00
ATOM   2020  CD1 TYR A 200      83.412  55.198 113.086  1.00  0.00
ATOM   2021  HD1 TYR A 200      83.658  55.980 113.806  1.00  0.00
ATOM   2022  CD2 TYR A 200      84.406  53.832 111.350  1.00  0.00
ATOM   2023  HD2 TYR A 200      85.298  53.562 110.784  1.00  0.00
ATOM   2024  CE1 TYR A 200      82.358  54.294 113.114  1.00  0.00
ATOM   2025  HE1 TYR A 200      81.446  54.778 113.466  1.00  0.00
ATOM   2026  CE2 TYR A 200      83.342  52.942 111.442  1.00  0.00
ATOM   2027  HE2 TYR A 200      83.338  51.966 110.958  1.00  0.00
ATOM   2028  CZ  TYR A 200      82.300  53.142 112.338  1.00  0.00
ATOM   2029  OH  TYR A 200      81.438  52.174 112.756  1.00  0.00
ATOM   2030  HH  TYR A 200      80.806  52.516 113.450  1.00  0.00
ATOM   2031  C   TYR A 200      86.494  55.828 109.944  1.00  0.00
ATOM   2032  O   TYR A 200      86.346  54.888 109.164  1.00  0.00
ATOM   2033  N   SER A 201      86.624  57.122 109.662  1.00  0.00
ATOM   2034  H   SER A 201      86.760  57.852 110.332  1.00  0.00
ATOM   2035  CA  SER A 201      86.356  57.702 108.340  1.00  0.00
ATOM   2036  CB  SER A 201      86.242  59.226 108.414  1.00  0.00
ATOM   2037  OG  SER A 201      85.212  59.656 109.308  1.00  0.00
ATOM   2038  HG  SER A 201      84.500  60.054 108.730  1.00  0.00
ATOM   2039  C   SER A 201      87.312  57.348 107.200  1.00  0.00
ATOM   2040  O   SER A 201      87.038  57.746 106.068  1.00  0.00
ATOM   2041  N   ASP A 202      88.552  57.016 107.546  1.00  0.00
ATOM   2042  H   ASP A 202      89.050  57.438 108.304  1.00  0.00
ATOM   2043  CA  ASP A 202      89.446  56.162 106.752  1.00  0.00
ATOM   2044  CB  ASP A 202      90.700  55.844 107.570  1.00  0.00
ATOM   2045  CG  ASP A 202      91.810  55.028 106.910  1.00  0.00
ATOM   2046  OD1 ASP A 202      91.696  53.786 107.016  1.00  0.00
ATOM   2047  OD2 ASP A 202      92.614  55.560 106.112  1.00  0.00
ATOM   2048  C   ASP A 202      88.744  54.926 106.190  1.00  0.00
ATOM   2049  O   ASP A 202      88.620  54.778 104.976  1.00  0.00
ATOM   2050  N   HIS A 203      88.010  54.164 106.998  1.00  0.00
ATOM   2051  H   HIS A 203      88.018  54.350 107.980  1.00  0.00
ATOM   2052  CA  HIS A 203      87.148  53.054 106.566  1.00  0.00
ATOM   2053  CB  HIS A 203      87.116  51.942 107.616  1.00  0.00
ATOM   2054  CG  HIS A 203      88.478  51.286 107.842  1.00  0.00
ATOM   2055  ND1 HIS A 203      88.814  50.594 108.928  1.00  0.00
ATOM   2056  CD2 HIS A 203      89.562  51.398 107.080  1.00  0.00
ATOM   2057  CE1 HIS A 203      90.032  50.092 108.750  1.00  0.00
ATOM   2058  NE2 HIS A 203      90.514  50.668 107.652  1.00  0.00
ATOM   2059  HE2 HIS A 203      91.476  50.776 107.400  1.00  0.00
ATOM   2060  C   HIS A 203      85.750  53.304 105.994  1.00  0.00
ATOM   2061  O   HIS A 203      85.386  52.822 104.924  1.00  0.00
ATOM   2062  N   ILE A 204      85.014  54.174 106.680  1.00  0.00
ATOM   2063  H   ILE A 204      85.402  54.570 107.512  1.00  0.00
ATOM   2064  CA  ILE A 204      83.648  54.524 106.260  1.00  0.00
ATOM   2065  CB  ILE A 204      82.602  54.558 107.376  1.00  0.00
ATOM   2066  CG1 ILE A 204      83.184  55.260 108.604  1.00  0.00
ATOM   2067  CG2 ILE A 204      82.088  53.192 107.836  1.00  0.00
ATOM   2068  CD  ILE A 204      82.166  56.252 109.168  1.00  0.00
ATOM   2069  C   ILE A 204      83.632  55.898 105.586  1.00  0.00
ATOM   2070  O   ILE A 204      84.322  56.818 106.022  1.00  0.00
ATOM   2071  N   ALA A 205      82.694  56.042 104.656  1.00  0.00
ATOM   2072  H   ALA A 205      81.952  55.372 104.654  1.00  0.00
ATOM   2073  CA  ALA A 205      82.640  57.250 103.820  1.00  0.00
ATOM   2074  CB  ALA A 205      82.178  56.840 102.420  1.00  0.00
ATOM   2075  C   ALA A 205      81.856  58.290 104.624  1.00  0.00
ATOM   2076  O   ALA A 205      80.868  58.798 104.094  1.00  0.00
ATOM   2077  N   LEU A 206      82.456  58.754 105.716  1.00  0.00
ATOM   2078  H   LEU A 206      83.316  58.360 106.040  1.00  0.00
ATOM   2079  CA  LEU A 206      81.874  59.882 106.460  1.00  0.00
ATOM   2080  CB  LEU A 206      81.480  59.468 107.880  1.00  0.00
ATOM   2081  CG  LEU A 206      79.996  59.756 108.108  1.00  0.00
ATOM   2082  CD1 LEU A 206      79.162  58.650 107.458  1.00  0.00
ATOM   2083  CD2 LEU A 206      79.576  59.834 109.576  1.00  0.00
ATOM   2084  C   LEU A 206      82.724  61.140 106.648  1.00  0.00
ATOM   2085  O   LEU A 206      83.802  60.994 107.224  1.00  0.00
ATOM   2086  N   PRO A 207      82.404  62.180 105.884  1.00  0.00
ATOM   2087  CA  PRO A 207      83.112  63.458 106.048  1.00  0.00
ATOM   2088  CB  PRO A 207      82.950  64.160 104.696  1.00  0.00
ATOM   2089  CG  PRO A 207      82.510  63.078 103.706  1.00  0.00
ATOM   2090  CD  PRO A 207      81.710  62.120 104.590  1.00  0.00
ATOM   2091  C   PRO A 207      82.510  64.230 107.224  1.00  0.00
ATOM   2092  O   PRO A 207      81.624  65.072 107.078  1.00  0.00
ATOM   2093  N   VAL A 208      83.222  64.168 108.346  1.00  0.00
ATOM   2094  H   VAL A 208      84.162  63.832 108.364  1.00  0.00
ATOM   2095  CA  VAL A 208      82.794  64.666 109.660  1.00  0.00
ATOM   2096  CB  VAL A 208      82.784  63.572 110.730  1.00  0.00
ATOM   2097  CG1 VAL A 208      82.028  63.782 112.044  1.00  0.00
ATOM   2098  CG2 VAL A 208      82.668  62.124 110.250  1.00  0.00
ATOM   2099  C   VAL A 208      83.606  65.914 110.012  1.00  0.00
ATOM   2100  O   VAL A 208      84.832  65.974 110.086  1.00  0.00
ATOM   2101  N   GLU A 209      82.778  66.930 110.244  1.00  0.00
ATOM   2102  H   GLU A 209      81.824  66.738 110.472  1.00  0.00
ATOM   2103  CA  GLU A 209      83.178  68.344 110.196  1.00  0.00
ATOM   2104  CB  GLU A 209      82.108  69.182 109.494  1.00  0.00
ATOM   2105  CG  GLU A 209      81.700  68.686 108.108  1.00  0.00
ATOM   2106  CD  GLU A 209      80.372  69.296 107.656  1.00  0.00
ATOM   2107  OE1 GLU A 209      79.402  68.508 107.610  1.00  0.00
ATOM   2108  OE2 GLU A 209      80.384  70.456 107.188  1.00  0.00
ATOM   2109  C   GLU A 209      83.470  68.686 111.660  1.00  0.00
ATOM   2110  O   GLU A 209      82.580  68.544 112.496  1.00  0.00
ATOM   2111  N   ILE A 210      84.660  69.180 111.988  1.00  0.00
ATOM   2112  H   ILE A 210      85.338  69.252 111.256  1.00  0.00
ATOM   2113  CA  ILE A 210      85.036  69.630 113.336  1.00  0.00
ATOM   2114  CB  ILE A 210      86.272  69.024 114.004  1.00  0.00
ATOM   2115  CG1 ILE A 210      87.604  69.304 113.304  1.00  0.00
ATOM   2116  CG2 ILE A 210      86.074  67.552 114.370  1.00  0.00
ATOM   2117  CD  ILE A 210      88.190  70.590 113.890  1.00  0.00
ATOM   2118  C   ILE A 210      85.022  71.142 113.562  1.00  0.00
ATOM   2119  O   ILE A 210      85.314  71.974 112.704  1.00  0.00
ATOM   2120  N   GLU A 211      84.642  71.434 114.804  1.00  0.00
ATOM   2121  H   GLU A 211      84.480  70.662 115.418  1.00  0.00
ATOM   2122  CA  GLU A 211      84.586  72.792 115.366  1.00  0.00
ATOM   2123  CB  GLU A 211      83.692  72.830 116.608  1.00  0.00
ATOM   2124  CG  GLU A 211      83.496  74.272 117.078  1.00  0.00
ATOM   2125  CD  GLU A 211      82.804  74.426 118.434  1.00  0.00
ATOM   2126  OE1 GLU A 211      81.748  75.092 118.478  1.00  0.00
ATOM   2127  OE2 GLU A 211      83.464  74.002 119.408  1.00  0.00
ATOM   2128  C   GLU A 211      85.994  73.286 115.708  1.00  0.00
ATOM   2129  O   GLU A 211      86.726  72.710 116.512  1.00  0.00
ATOM   2130  N   LYS A 212      86.448  74.254 114.918  1.00  0.00
ATOM   2131  H   LYS A 212      85.854  74.650 114.218  1.00  0.00
ATOM   2132  CA  LYS A 212      87.712  74.952 115.202  1.00  0.00
ATOM   2133  CB  LYS A 212      88.566  74.928 113.932  1.00  0.00
ATOM   2134  CG  LYS A 212      89.928  75.618 114.034  1.00  0.00
ATOM   2135  CD  LYS A 212      90.632  75.756 112.684  1.00  0.00
ATOM   2136  CE  LYS A 212      92.088  76.186 112.870  1.00  0.00
ATOM   2137  NZ  LYS A 212      92.746  76.132 111.558  1.00  0.00
ATOM   2138  HZ1 LYS A 212      93.548  76.722 111.660  1.00  0.00
ATOM   2139  HZ2 LYS A 212      93.008  75.178 111.422  1.00  0.00
ATOM   2140  HZ3 LYS A 212      92.224  76.522 110.800  1.00  0.00
ATOM   2141  C   LYS A 212      87.420  76.362 115.714  1.00  0.00
ATOM   2142  O   LYS A 212      86.410  76.944 115.318  1.00  0.00
ATOM   2143  N   ARG A 213      87.974  76.576 116.904  1.00  0.00
ATOM   2144  H   ARG A 213      88.442  75.858 117.420  1.00  0.00
ATOM   2145  CA  ARG A 213      87.974  77.902 117.538  1.00  0.00
ATOM   2146  CB  ARG A 213      87.554  77.664 118.990  1.00  0.00
ATOM   2147  CG  ARG A 213      86.086  77.294 119.212  1.00  0.00
ATOM   2148  CD  ARG A 213      85.196  78.382 118.604  1.00  0.00
ATOM   2149  NE  ARG A 213      83.784  78.040 118.834  1.00  0.00
ATOM   2150  HE  ARG A 213      83.508  77.230 118.318  1.00  0.00
ATOM   2151  CZ  ARG A 213      82.998  78.842 119.566  1.00  0.00
ATOM   2152  NH1 ARG A 213      83.308  80.074 119.986  1.00  0.00
ATOM   2153 1HH1 ARG A 213      84.184  80.494 119.742  1.00  0.00
ATOM   2154 2HH1 ARG A 213      82.576  80.644 120.358  1.00  0.00
ATOM   2155  NH2 ARG A 213      81.988  78.254 120.222  1.00  0.00
ATOM   2156 1HH2 ARG A 213      81.830  77.268 120.252  1.00  0.00
ATOM   2157 2HH2 ARG A 213      81.310  78.842 120.666  1.00  0.00
ATOM   2158  C   ARG A 213      89.260  78.690 117.280  1.00  0.00
ATOM   2159  O   ARG A 213      90.302  78.512 117.910  1.00  0.00
ATOM   2160  N   GLU A 214      89.202  79.488 116.216  1.00  0.00
ATOM   2161  H   GLU A 214      88.282  79.722 115.902  1.00  0.00
ATOM   2162  CA  GLU A 214      90.342  80.288 115.750  1.00  0.00
ATOM   2163  CB  GLU A 214      90.078  80.750 114.316  1.00  0.00
ATOM   2164  CG  GLU A 214      90.314  79.532 113.420  1.00  0.00
ATOM   2165  CD  GLU A 214      90.292  79.792 111.912  1.00  0.00
ATOM   2166  OE1 GLU A 214      89.254  80.150 111.316  1.00  0.00
ATOM   2167  OE2 GLU A 214      91.362  79.694 111.272  1.00  0.00
ATOM   2168  C   GLU A 214      90.416  81.474 116.716  1.00  0.00
ATOM   2169  O   GLU A 214      89.394  82.122 116.938  1.00  0.00
ATOM   2170  N   GLU A 215      91.620  81.738 117.214  1.00  0.00
ATOM   2171  H   GLU A 215      92.408  81.564 116.622  1.00  0.00
ATOM   2172  CA  GLU A 215      91.800  82.642 118.358  1.00  0.00
ATOM   2173  CB  GLU A 215      93.042  82.300 119.186  1.00  0.00
ATOM   2174  CG  GLU A 215      92.654  81.714 120.544  1.00  0.00
ATOM   2175  CD  GLU A 215      93.928  81.530 121.370  1.00  0.00
ATOM   2176  OE1 GLU A 215      94.198  82.442 122.182  1.00  0.00
ATOM   2177  OE2 GLU A 215      94.436  80.390 121.428  1.00  0.00
ATOM   2178  C   GLU A 215      91.878  84.078 117.830  1.00  0.00
ATOM   2179  O   GLU A 215      92.722  84.556 117.074  1.00  0.00
ATOM   2180  N   LYS A 216      90.744  84.736 118.042  1.00  0.00
ATOM   2181  H   LYS A 216      90.018  84.428 118.658  1.00  0.00
ATOM   2182  CA  LYS A 216      90.618  86.172 117.754  1.00  0.00
ATOM   2183  CB  LYS A 216      89.294  86.422 117.032  1.00  0.00
ATOM   2184  CG  LYS A 216      88.988  87.838 116.540  1.00  0.00
ATOM   2185  CD  LYS A 216      87.484  88.066 116.364  1.00  0.00
ATOM   2186  CE  LYS A 216      87.080  89.472 115.912  1.00  0.00
ATOM   2187  NZ  LYS A 216      87.262  90.638 116.788  1.00  0.00
ATOM   2188  HZ1 LYS A 216      88.224  90.834 116.978  1.00  0.00
ATOM   2189  HZ2 LYS A 216      86.992  91.512 116.384  1.00  0.00
ATOM   2190  HZ3 LYS A 216      86.850  90.516 117.690  1.00  0.00
ATOM   2191  C   LYS A 216      90.728  86.952 119.066  1.00  0.00
ATOM   2192  O   LYS A 216      90.344  86.428 120.112  1.00  0.00
ATOM   2193  N   ASP A 217      91.264  88.164 118.962  1.00  0.00
ATOM   2194  H   ASP A 217      92.000  88.370 118.316  1.00  0.00
ATOM   2195  CA  ASP A 217      91.118  89.112 120.076  1.00  0.00
ATOM   2196  CB  ASP A 217      91.730  90.492 119.834  1.00  0.00
ATOM   2197  CG  ASP A 217      93.234  90.300 120.028  1.00  0.00
ATOM   2198  OD1 ASP A 217      93.660  89.912 121.138  1.00  0.00
ATOM   2199  OD2 ASP A 217      94.068  90.638 119.160  1.00  0.00
ATOM   2200  C   ASP A 217      89.614  89.330 120.264  1.00  0.00
ATOM   2201  O   ASP A 217      88.932  89.684 119.304  1.00  0.00
ATOM   2202  N   GLY A 218      89.124  89.000 121.456  1.00  0.00
ATOM   2203  H   GLY A 218      89.716  88.858 122.250  1.00  0.00
ATOM   2204  CA  GLY A 218      87.678  88.946 121.716  1.00  0.00
ATOM   2205  C   GLY A 218      87.122  87.526 121.832  1.00  0.00
ATOM   2206  O   GLY A 218      87.168  86.960 122.924  1.00  0.00
ATOM   2207  N   GLU A 219      86.618  87.018 120.712  1.00  0.00
ATOM   2208  H   GLU A 219      86.432  87.600 119.920  1.00  0.00
ATOM   2209  CA  GLU A 219      86.002  85.684 120.644  1.00  0.00
ATOM   2210  CB  GLU A 219      84.478  85.638 120.510  1.00  0.00
ATOM   2211  CG  GLU A 219      83.802  86.436 119.394  1.00  0.00
ATOM   2212  CD  GLU A 219      84.260  87.892 119.302  1.00  0.00
ATOM   2213  OE1 GLU A 219      83.928  88.706 120.190  1.00  0.00
ATOM   2214  OE2 GLU A 219      85.042  88.234 118.390  1.00  0.00
ATOM   2215  C   GLU A 219      86.600  84.688 119.648  1.00  0.00
ATOM   2216  O   GLU A 219      86.684  85.084 118.486  1.00  0.00
ATOM   2217  N   THR A 220      86.652  83.408 120.004  1.00  0.00
ATOM   2218  H   THR A 220      86.460  82.982 120.888  1.00  0.00
ATOM   2219  CA  THR A 220      87.170  82.448 119.018  1.00  0.00
ATOM   2220  CB  THR A 220      87.720  81.244 119.782  1.00  0.00
ATOM   2221  OG1 THR A 220      86.776  80.694 120.706  1.00  0.00
ATOM   2222  HG1 THR A 220      87.154  80.082 121.400  1.00  0.00
ATOM   2223  CG2 THR A 220      89.024  81.490 120.544  1.00  0.00
ATOM   2224  C   THR A 220      86.044  82.146 118.028  1.00  0.00
ATOM   2225  O   THR A 220      84.904  81.952 118.448  1.00  0.00
ATOM   2226  N   VAL A 221      86.400  82.502 116.796  1.00  0.00
ATOM   2227  H   VAL A 221      87.274  82.982 116.744  1.00  0.00
ATOM   2228  CA  VAL A 221      85.640  82.432 115.540  1.00  0.00
ATOM   2229  CB  VAL A 221      86.530  82.852 114.368  1.00  0.00
ATOM   2230  CG1 VAL A 221      85.764  82.830 113.044  1.00  0.00
ATOM   2231  CG2 VAL A 221      86.980  84.306 114.526  1.00  0.00
ATOM   2232  C   VAL A 221      85.212  80.996 115.234  1.00  0.00
ATOM   2233  O   VAL A 221      86.004  80.072 115.408  1.00  0.00
ATOM   2234  N   ILE A 222      83.996  80.846 114.714  1.00  0.00
ATOM   2235  H   ILE A 222      83.372  81.624 114.626  1.00  0.00
ATOM   2236  CA  ILE A 222      83.492  79.478 114.536  1.00  0.00
ATOM   2237  CB  ILE A 222      82.184  79.234 115.290  1.00  0.00
ATOM   2238  CG1 ILE A 222      82.114  79.912 116.658  1.00  0.00
ATOM   2239  CG2 ILE A 222      82.012  77.778 115.728  1.00  0.00
ATOM   2240  CD  ILE A 222      81.380  81.252 116.572  1.00  0.00
ATOM   2241  C   ILE A 222      83.504  78.928 113.108  1.00  0.00
ATOM   2242  O   ILE A 222      82.772  79.322 112.200  1.00  0.00
ATOM   2243  N   SER A 223      84.488  78.048 112.944  1.00  0.00
ATOM   2244  H   SER A 223      84.996  77.714 113.738  1.00  0.00
ATOM   2245  CA  SER A 223      84.854  77.388 111.682  1.00  0.00
ATOM   2246  CB  SER A 223      86.344  77.700 111.516  1.00  0.00
ATOM   2247  OG  SER A 223      86.586  78.984 110.934  1.00  0.00
ATOM   2248  HG  SER A 223      87.568  79.162 110.982  1.00  0.00
ATOM   2249  C   SER A 223      84.814  75.860 111.752  1.00  0.00
ATOM   2250  O   SER A 223      84.874  75.304 112.848  1.00  0.00
ATOM   2251  N   TRP A 224      84.600  75.286 110.572  1.00  0.00
ATOM   2252  H   TRP A 224      84.596  75.850 109.744  1.00  0.00
ATOM   2253  CA  TRP A 224      84.294  73.858 110.414  1.00  0.00
ATOM   2254  CB  TRP A 224      82.850  73.714 109.928  1.00  0.00
ATOM   2255  CG  TRP A 224      81.962  73.956 111.150  1.00  0.00
ATOM   2256  CD1 TRP A 224      81.382  75.116 111.438  1.00  0.00
ATOM   2257  HD1 TRP A 224      81.334  75.940 110.726  1.00  0.00
ATOM   2258  CD2 TRP A 224      81.650  73.046 112.154  1.00  0.00
ATOM   2259  NE1 TRP A 224      80.744  75.000 112.600  1.00  0.00
ATOM   2260  HE1 TRP A 224      80.048  75.668 112.860  1.00  0.00
ATOM   2261  CE2 TRP A 224      80.912  73.772 113.080  1.00  0.00
ATOM   2262  CE3 TRP A 224      82.076  71.756 112.454  1.00  0.00
ATOM   2263  HE3 TRP A 224      82.934  71.420 111.874  1.00  0.00
ATOM   2264  CZ2 TRP A 224      80.562  73.180 114.288  1.00  0.00
ATOM   2265  HZ2 TRP A 224      80.012  73.758 115.032  1.00  0.00
ATOM   2266  CZ3 TRP A 224      81.702  71.228 113.684  1.00  0.00
ATOM   2267  HZ3 TRP A 224      82.234  70.374 114.104  1.00  0.00
ATOM   2268  CH2 TRP A 224      80.940  71.888 114.640  1.00  0.00
ATOM   2269  HH2 TRP A 224      80.592  71.406 115.554  1.00  0.00
ATOM   2270  C   TRP A 224      85.240  73.268 109.366  1.00  0.00
ATOM   2271  O   TRP A 224      85.112  73.402 108.150  1.00  0.00
ATOM   2272  N   GLU A 225      86.026  72.372 109.956  1.00  0.00
ATOM   2273  H   GLU A 225      85.944  72.136 110.924  1.00  0.00
ATOM   2274  CA  GLU A 225      87.066  71.716 109.148  1.00  0.00
ATOM   2275  CB  GLU A 225      88.382  71.796 109.924  1.00  0.00
ATOM   2276  CG  GLU A 225      88.992  73.172 110.194  1.00  0.00
ATOM   2277  CD  GLU A 225      89.230  73.906 108.872  1.00  0.00
ATOM   2278  OE1 GLU A 225      88.380  74.758 108.542  1.00  0.00
ATOM   2279  OE2 GLU A 225      90.306  73.758 108.252  1.00  0.00
ATOM   2280  C   GLU A 225      86.742  70.232 108.964  1.00  0.00
ATOM   2281  O   GLU A 225      86.664  69.436 109.898  1.00  0.00
ATOM   2282  N   LYS A 226      86.654  69.900 107.680  1.00  0.00
ATOM   2283  H   LYS A 226      87.176  70.454 107.030  1.00  0.00
ATOM   2284  CA  LYS A 226      86.462  68.498 107.284  1.00  0.00
ATOM   2285  CB  LYS A 226      85.834  68.372 105.896  1.00  0.00
ATOM   2286  CG  LYS A 226      84.484  67.656 105.958  1.00  0.00
ATOM   2287  CD  LYS A 226      83.804  67.820 104.596  1.00  0.00
ATOM   2288  CE  LYS A 226      83.216  69.224 104.448  1.00  0.00
ATOM   2289  NZ  LYS A 226      82.388  69.428 103.250  1.00  0.00
ATOM   2290  HZ1 LYS A 226      82.988  69.608 102.472  1.00  0.00
ATOM   2291  HZ2 LYS A 226      81.828  68.632 103.026  1.00  0.00
ATOM   2292  HZ3 LYS A 226      81.694  70.124 103.440  1.00  0.00
ATOM   2293  C   LYS A 226      87.604  67.492 107.448  1.00  0.00
ATOM   2294  O   LYS A 226      88.760  67.552 107.032  1.00  0.00
ATOM   2295  N   ILE A 227      87.132  66.308 107.830  1.00  0.00
ATOM   2296  H   ILE A 227      86.210  66.200 108.204  1.00  0.00
ATOM   2297  CA  ILE A 227      87.754  64.982 107.956  1.00  0.00
ATOM   2298  CB  ILE A 227      87.884  64.654 109.446  1.00  0.00
ATOM   2299  CG1 ILE A 227      88.692  65.668 110.256  1.00  0.00
ATOM   2300  CG2 ILE A 227      88.618  63.320 109.584  1.00  0.00
ATOM   2301  CD  ILE A 227      87.800  66.730 110.902  1.00  0.00
ATOM   2302  C   ILE A 227      86.958  63.904 107.220  1.00  0.00
ATOM   2303  O   ILE A 227      86.036  63.316 107.780  1.00  0.00
ATOM   2304  N   ASN A 228      87.236  63.888 105.918  1.00  0.00
ATOM   2305  H   ASN A 228      87.738  64.572 105.390  1.00  0.00
ATOM   2306  CA  ASN A 228      86.702  62.828 105.050  1.00  0.00
ATOM   2307  CB  ASN A 228      86.658  63.568 103.710  1.00  0.00
ATOM   2308  CG  ASN A 228      86.166  62.698 102.552  1.00  0.00
ATOM   2309  OD1 ASN A 228      85.814  61.528 102.700  1.00  0.00
ATOM   2310  ND2 ASN A 228      86.470  63.154 101.340  1.00  0.00
ATOM   2311 1HD2 ASN A 228      87.028  63.946 101.090  1.00  0.00
ATOM   2312 2HD2 ASN A 228      85.884  62.788 100.618  1.00  0.00
ATOM   2313  C   ASN A 228      87.464  61.504 104.946  1.00  0.00
ATOM   2314  O   ASN A 228      86.824  60.500 105.254  1.00  0.00
ATOM   2315  N   LYS A 229      88.762  61.528 104.658  1.00  0.00
ATOM   2316  H   LYS A 229      89.012  62.306 104.082  1.00  0.00
ATOM   2317  CA  LYS A 229      89.714  60.418 104.528  1.00  0.00
ATOM   2318  CB  LYS A 229      89.822  59.600 105.816  1.00  0.00
ATOM   2319  CG  LYS A 229      90.370  60.432 106.978  1.00  0.00
ATOM   2320  CD  LYS A 229      91.890  60.608 106.980  1.00  0.00
ATOM   2321  CE  LYS A 229      92.692  59.506 107.672  1.00  0.00
ATOM   2322  NZ  LYS A 229      94.060  59.460 107.138  1.00  0.00
ATOM   2323  HZ1 LYS A 229      94.318  58.954 106.316  1.00  0.00
ATOM   2324  HZ2 LYS A 229      94.356  60.376 106.864  1.00  0.00
ATOM   2325  HZ3 LYS A 229      94.640  59.054 107.844  1.00  0.00
ATOM   2326  C   LYS A 229      89.384  59.544 103.316  1.00  0.00
ATOM   2327  O   LYS A 229      89.250  58.320 103.314  1.00  0.00
ATOM   2328  N   ALA A 230      89.386  60.246 102.188  1.00  0.00
ATOM   2329  H   ALA A 230      89.440  61.246 102.162  1.00  0.00
ATOM   2330  CA  ALA A 230      89.154  59.716 100.836  1.00  0.00
ATOM   2331  CB  ALA A 230      87.868  60.332 100.280  1.00  0.00
ATOM   2332  C   ALA A 230      90.262  60.148  99.874  1.00  0.00
ATOM   2333  O   ALA A 230      90.522  61.348  99.952  1.00  0.00
ATOM   2334  N   GLN A 231      90.772  59.254  99.032  1.00  0.00
ATOM   2335  H   GLN A 231      90.598  58.270  99.066  1.00  0.00
ATOM   2336  CA  GLN A 231      91.670  59.620  97.928  1.00  0.00
ATOM   2337  CB  GLN A 231      92.644  58.558  97.416  1.00  0.00
ATOM   2338  CG  GLN A 231      93.708  58.160  98.442  1.00  0.00
ATOM   2339  CD  GLN A 231      94.864  59.158  98.516  1.00  0.00
ATOM   2340  OE1 GLN A 231      94.726  60.380  98.540  1.00  0.00
ATOM   2341  NE2 GLN A 231      96.054  58.568  98.430  1.00  0.00
ATOM   2342 1HE2 GLN A 231      96.096  57.570  98.394  1.00  0.00
ATOM   2343 2HE2 GLN A 231      96.920  59.064  98.382  1.00  0.00
ATOM   2344  C   GLN A 231      90.962  60.050  96.642  1.00  0.00
ATOM   2345  O   GLN A 231      91.374  61.028  96.020  1.00  0.00
ATOM   2346  N   ALA A 232      89.754  59.520  96.464  1.00  0.00
ATOM   2347  H   ALA A 232      89.452  58.838  97.130  1.00  0.00
ATOM   2348  CA  ALA A 232      88.922  59.682  95.264  1.00  0.00
ATOM   2349  CB  ALA A 232      87.768  58.682  95.372  1.00  0.00
ATOM   2350  C   ALA A 232      88.450  61.118  95.034  1.00  0.00
ATOM   2351  O   ALA A 232      87.488  61.584  95.646  1.00  0.00
ATOM   2352  N   LEU A 233      89.070  61.758  94.048  1.00  0.00
ATOM   2353  H   LEU A 233      89.844  61.348  93.564  1.00  0.00
ATOM   2354  CA  LEU A 233      88.944  63.210  93.854  1.00  0.00
ATOM   2355  CB  LEU A 233      89.906  63.662  92.756  1.00  0.00
ATOM   2356  CG  LEU A 233      91.372  63.978  93.058  1.00  0.00
ATOM   2357  CD1 LEU A 233      92.132  62.776  93.622  1.00  0.00
ATOM   2358  CD2 LEU A 233      91.926  64.620  91.784  1.00  0.00
ATOM   2359  C   LEU A 233      87.598  63.906  93.634  1.00  0.00
ATOM   2360  O   LEU A 233      87.340  65.012  94.104  1.00  0.00
ATOM   2361  N   TRP A 234      86.750  63.188  92.900  1.00  0.00
ATOM   2362  H   TRP A 234      87.154  62.600  92.200  1.00  0.00
ATOM   2363  CA  TRP A 234      85.288  63.302  92.788  1.00  0.00
ATOM   2364  CB  TRP A 234      84.678  62.378  91.732  1.00  0.00
ATOM   2365  CG  TRP A 234      85.248  60.958  91.770  1.00  0.00
ATOM   2366  CD1 TRP A 234      84.958  60.012  92.658  1.00  0.00
ATOM   2367  HD1 TRP A 234      83.926  59.836  92.960  1.00  0.00
ATOM   2368  CD2 TRP A 234      86.506  60.598  91.300  1.00  0.00
ATOM   2369  NE1 TRP A 234      85.916  59.102  92.806  1.00  0.00
ATOM   2370  HE1 TRP A 234      85.824  58.390  93.502  1.00  0.00
ATOM   2371  CE2 TRP A 234      86.920  59.484  92.022  1.00  0.00
ATOM   2372  CE3 TRP A 234      87.400  61.094  90.360  1.00  0.00
ATOM   2373  HE3 TRP A 234      87.010  61.838  89.664  1.00  0.00
ATOM   2374  CZ2 TRP A 234      88.220  59.020  91.858  1.00  0.00
ATOM   2375  HZ2 TRP A 234      88.402  58.068  92.358  1.00  0.00
ATOM   2376  CZ3 TRP A 234      88.700  60.622  90.216  1.00  0.00
ATOM   2377  HZ3 TRP A 234      89.384  61.082  89.502  1.00  0.00
ATOM   2378  CH2 TRP A 234      89.112  59.486  90.900  1.00  0.00
ATOM   2379  HH2 TRP A 234      90.062  58.974  90.742  1.00  0.00
ATOM   2380  C   TRP A 234      84.378  63.252  94.016  1.00  0.00
ATOM   2381  O   TRP A 234      83.388  63.984  94.020  1.00  0.00
ATOM   2382  N   THR A 235      84.730  62.298  94.872  1.00  0.00
ATOM   2383  H   THR A 235      85.424  61.596  94.708  1.00  0.00
ATOM   2384  CA  THR A 235      84.164  62.196  96.224  1.00  0.00
ATOM   2385  CB  THR A 235      84.554  60.828  96.788  1.00  0.00
ATOM   2386  OG1 THR A 235      84.344  59.790  95.826  1.00  0.00
ATOM   2387  HG1 THR A 235      83.360  59.664  95.710  1.00  0.00
ATOM   2388  CG2 THR A 235      83.804  60.546  98.092  1.00  0.00
ATOM   2389  C   THR A 235      84.406  63.304  97.252  1.00  0.00
ATOM   2390  O   THR A 235      83.490  63.704  97.970  1.00  0.00
ATOM   2391  N   ARG A 236      85.586  63.908  97.144  1.00  0.00
ATOM   2392  H   ARG A 236      86.088  63.822  96.282  1.00  0.00
ATOM   2393  CA  ARG A 236      86.248  64.834  98.072  1.00  0.00
ATOM   2394  CB  ARG A 236      87.754  64.764  97.806  1.00  0.00
ATOM   2395  CG  ARG A 236      88.450  63.402  97.792  1.00  0.00
ATOM   2396  CD  ARG A 236      89.924  63.520  97.400  1.00  0.00
ATOM   2397  NE  ARG A 236      90.836  64.052  98.422  1.00  0.00
ATOM   2398  HE  ARG A 236      90.416  64.554  99.178  1.00  0.00
ATOM   2399  CZ  ARG A 236      92.154  63.832  98.498  1.00  0.00
ATOM   2400  NH1 ARG A 236      92.790  63.218  97.490  1.00  0.00
ATOM   2401 1HH1 ARG A 236      92.348  62.980  96.624  1.00  0.00
ATOM   2402 2HH1 ARG A 236      93.666  62.820  97.758  1.00  0.00
ATOM   2403  NH2 ARG A 236      92.842  64.272  99.562  1.00  0.00
ATOM   2404 1HH2 ARG A 236      92.498  64.934 100.226  1.00  0.00
ATOM   2405 2HH2 ARG A 236      93.802  64.018  99.678  1.00  0.00
ATOM   2406  C   ARG A 236      85.638  66.232  97.934  1.00  0.00
ATOM   2407  O   ARG A 236      84.762  66.500  97.114  1.00  0.00
ATOM   2408  N   ASN A 237      86.184  67.146  98.730  1.00  0.00
ATOM   2409  H   ASN A 237      86.756  66.862  99.500  1.00  0.00
ATOM   2410  CA  ASN A 237      86.018  68.606  98.716  1.00  0.00
ATOM   2411  CB  ASN A 237      85.966  69.184 100.132  1.00  0.00
ATOM   2412  CG  ASN A 237      84.684  68.630 100.760  1.00  0.00
ATOM   2413  OD1 ASN A 237      83.676  69.332 100.810  1.00  0.00
ATOM   2414  ND2 ASN A 237      84.670  67.452 101.378  1.00  0.00
ATOM   2415 1HD2 ASN A 237      85.496  66.894 101.446  1.00  0.00
ATOM   2416 2HD2 ASN A 237      83.786  67.012 101.544  1.00  0.00
ATOM   2417  C   ASN A 237      87.140  69.292  97.936  1.00  0.00
ATOM   2418  O   ASN A 237      88.268  68.800  97.978  1.00  0.00
ATOM   2419  N   LYS A 238      86.870  70.458  97.356  1.00  0.00
ATOM   2420  H   LYS A 238      85.944  70.818  97.464  1.00  0.00
ATOM   2421  CA  LYS A 238      87.870  71.370  96.784  1.00  0.00
ATOM   2422  CB  LYS A 238      87.374  72.802  96.570  1.00  0.00
ATOM   2423  CG  LYS A 238      86.272  72.826  95.510  1.00  0.00
ATOM   2424  CD  LYS A 238      85.934  74.314  95.384  1.00  0.00
ATOM   2425  CE  LYS A 238      84.950  74.746  94.294  1.00  0.00
ATOM   2426  NZ  LYS A 238      85.092  76.204  94.174  1.00  0.00
ATOM   2427  HZ1 LYS A 238      86.028  76.536  94.064  1.00  0.00
ATOM   2428  HZ2 LYS A 238      84.662  76.560  93.344  1.00  0.00
ATOM   2429  HZ3 LYS A 238      84.672  76.592  94.994  1.00  0.00
ATOM   2430  C   LYS A 238      89.154  71.538  97.602  1.00  0.00
ATOM   2431  O   LYS A 238      90.222  71.230  97.078  1.00  0.00
ATOM   2432  N   SER A 239      88.952  71.696  98.908  1.00  0.00
ATOM   2433  H   SER A 239      88.046  71.916  99.270  1.00  0.00
ATOM   2434  CA  SER A 239      89.984  71.776  99.950  1.00  0.00
ATOM   2435  CB  SER A 239      89.358  71.626 101.338  1.00  0.00
ATOM   2436  OG  SER A 239      90.196  71.980 102.442  1.00  0.00
ATOM   2437  HG  SER A 239      90.322  72.972 102.412  1.00  0.00
ATOM   2438  C   SER A 239      91.028  70.660  99.884  1.00  0.00
ATOM   2439  O   SER A 239      92.222  70.898 100.052  1.00  0.00
ATOM   2440  N   GLU A 240      90.576  69.432  99.644  1.00  0.00
ATOM   2441  H   GLU A 240      89.690  69.278  99.208  1.00  0.00
ATOM   2442  CA  GLU A 240      91.392  68.216  99.784  1.00  0.00
ATOM   2443  CB  GLU A 240      90.386  67.062  99.826  1.00  0.00
ATOM   2444  CG  GLU A 240      89.500  67.048 101.072  1.00  0.00
ATOM   2445  CD  GLU A 240      88.526  65.872 101.180  1.00  0.00
ATOM   2446  OE1 GLU A 240      89.024  64.752 100.930  1.00  0.00
ATOM   2447  OE2 GLU A 240      87.298  66.072 101.294  1.00  0.00
ATOM   2448  C   GLU A 240      92.344  68.038  98.600  1.00  0.00
ATOM   2449  O   GLU A 240      93.208  67.162  98.654  1.00  0.00
ATOM   2450  N   ILE A 241      91.988  68.676  97.490  1.00  0.00
ATOM   2451  H   ILE A 241      91.384  69.468  97.412  1.00  0.00
ATOM   2452  CA  ILE A 241      92.574  68.436  96.162  1.00  0.00
ATOM   2453  CB  ILE A 241      91.424  68.292  95.162  1.00  0.00
ATOM   2454  CG1 ILE A 241      90.366  67.260  95.560  1.00  0.00
ATOM   2455  CG2 ILE A 241      92.086  67.706  93.914  1.00  0.00
ATOM   2456  CD  ILE A 241      89.054  67.654  94.880  1.00  0.00
ATOM   2457  C   ILE A 241      93.342  69.724  95.864  1.00  0.00
ATOM   2458  O   ILE A 241      93.022  70.842  96.264  1.00  0.00
ATOM   2459  N   THR A 242      94.270  69.578  94.922  1.00  0.00
ATOM   2460  H   THR A 242      94.652  68.672  94.742  1.00  0.00
ATOM   2461  CA  THR A 242      95.008  70.706  94.336  1.00  0.00
ATOM   2462  CB  THR A 242      96.514  70.550  94.562  1.00  0.00
ATOM   2463  OG1 THR A 242      96.910  69.306  93.982  1.00  0.00
ATOM   2464  HG1 THR A 242      96.482  68.530  94.444  1.00  0.00
ATOM   2465  CG2 THR A 242      96.876  70.674  96.044  1.00  0.00
ATOM   2466  C   THR A 242      94.762  70.806  92.828  1.00  0.00
ATOM   2467  O   THR A 242      94.388  69.870  92.122  1.00  0.00
ATOM   2468  N   ASP A 243      94.946  72.066  92.448  1.00  0.00
ATOM   2469  H   ASP A 243      94.996  72.816  93.110  1.00  0.00
ATOM   2470  CA  ASP A 243      94.994  72.566  91.066  1.00  0.00
ATOM   2471  CB  ASP A 243      95.558  73.986  91.118  1.00  0.00
ATOM   2472  CG  ASP A 243      94.564  75.142  90.994  1.00  0.00
ATOM   2473  OD1 ASP A 243      93.552  75.280  91.714  1.00  0.00
ATOM   2474  OD2 ASP A 243      94.834  75.912  90.046  1.00  0.00
ATOM   2475  C   ASP A 243      95.842  71.586  90.250  1.00  0.00
ATOM   2476  O   ASP A 243      95.238  70.980  89.366  1.00  0.00
ATOM   2477  N   GLU A 244      96.976  71.130  90.772  1.00  0.00
ATOM   2478  H   GLU A 244      97.488  71.652  91.454  1.00  0.00
ATOM   2479  CA  GLU A 244      97.746  70.038  90.160  1.00  0.00
ATOM   2480  CB  GLU A 244      98.946  69.722  91.054  1.00  0.00
ATOM   2481  CG  GLU A 244     100.074  69.242  90.138  1.00  0.00
ATOM   2482  CD  GLU A 244     101.338  68.786  90.868  1.00  0.00
ATOM   2483  OE1 GLU A 244     101.364  67.556  91.084  1.00  0.00
ATOM   2484  OE2 GLU A 244     102.164  69.626  91.288  1.00  0.00
ATOM   2485  C   GLU A 244      96.970  68.752  89.858  1.00  0.00
ATOM   2486  O   GLU A 244      96.752  68.438  88.690  1.00  0.00
ATOM   2487  N   GLU A 245      96.652  68.080  90.960  1.00  0.00
ATOM   2488  H   GLU A 245      97.030  68.390  91.832  1.00  0.00
ATOM   2489  CA  GLU A 245      95.748  66.922  90.920  1.00  0.00
ATOM   2490  CB  GLU A 245      95.200  66.582  92.308  1.00  0.00
ATOM   2491  CG  GLU A 245      96.368  66.170  93.208  1.00  0.00
ATOM   2492  CD  GLU A 245      95.934  66.172  94.676  1.00  0.00
ATOM   2493  OE1 GLU A 245      95.348  65.176  95.148  1.00  0.00
ATOM   2494  OE2 GLU A 245      96.146  67.200  95.356  1.00  0.00
ATOM   2495  C   GLU A 245      94.466  66.970  90.084  1.00  0.00
ATOM   2496  O   GLU A 245      94.366  66.076  89.246  1.00  0.00
ATOM   2497  N   TYR A 246      93.842  68.144  90.040  1.00  0.00
ATOM   2498  H   TYR A 246      94.050  68.954  90.588  1.00  0.00
ATOM   2499  CA  TYR A 246      92.684  68.374  89.166  1.00  0.00
ATOM   2500  CB  TYR A 246      92.100  69.770  89.388  1.00  0.00
ATOM   2501  CG  TYR A 246      91.422  69.922  90.752  1.00  0.00
ATOM   2502  CD1 TYR A 246      91.746  70.998  91.572  1.00  0.00
ATOM   2503  HD1 TYR A 246      92.714  71.480  91.436  1.00  0.00
ATOM   2504  CD2 TYR A 246      90.248  69.232  91.026  1.00  0.00
ATOM   2505  HD2 TYR A 246      89.928  68.418  90.374  1.00  0.00
ATOM   2506  CE1 TYR A 246      90.930  71.432  92.608  1.00  0.00
ATOM   2507  HE1 TYR A 246      91.402  72.128  93.302  1.00  0.00
ATOM   2508  CE2 TYR A 246      89.460  69.604  92.108  1.00  0.00
ATOM   2509  HE2 TYR A 246      88.442  69.218  92.086  1.00  0.00
ATOM   2510  CZ  TYR A 246      89.748  70.742  92.854  1.00  0.00
ATOM   2511  OH  TYR A 246      88.804  71.318  93.646  1.00  0.00
ATOM   2512  HH  TYR A 246      89.214  72.182  93.942  1.00  0.00
ATOM   2513  C   TYR A 246      92.950  68.306  87.660  1.00  0.00
ATOM   2514  O   TYR A 246      92.172  67.754  86.884  1.00  0.00
ATOM   2515  N   LYS A 247      93.980  69.074  87.316  1.00  0.00
ATOM   2516  H   LYS A 247      94.346  69.738  87.968  1.00  0.00
ATOM   2517  CA  LYS A 247      94.554  69.034  85.964  1.00  0.00
ATOM   2518  CB  LYS A 247      95.268  70.344  85.626  1.00  0.00
ATOM   2519  CG  LYS A 247      94.276  71.504  85.514  1.00  0.00
ATOM   2520  CD  LYS A 247      95.046  72.702  84.954  1.00  0.00
ATOM   2521  CE  LYS A 247      95.760  73.676  85.896  1.00  0.00
ATOM   2522  NZ  LYS A 247      96.234  74.858  85.164  1.00  0.00
ATOM   2523  HZ1 LYS A 247      95.538  75.284  84.584  1.00  0.00
ATOM   2524  HZ2 LYS A 247      96.658  75.458  85.842  1.00  0.00
ATOM   2525  HZ3 LYS A 247      96.970  74.560  84.558  1.00  0.00
ATOM   2526  C   LYS A 247      95.274  67.782  85.454  1.00  0.00
ATOM   2527  O   LYS A 247      94.946  67.272  84.382  1.00  0.00
ATOM   2528  N   GLU A 248      95.960  67.146  86.398  1.00  0.00
ATOM   2529  H   GLU A 248      96.252  67.704  87.174  1.00  0.00
ATOM   2530  CA  GLU A 248      96.506  65.782  86.334  1.00  0.00
ATOM   2531  CB  GLU A 248      97.264  65.462  87.624  1.00  0.00
ATOM   2532  CG  GLU A 248      98.178  64.248  87.442  1.00  0.00
ATOM   2533  CD  GLU A 248      98.784  63.628  88.702  1.00  0.00
ATOM   2534  OE1 GLU A 248      99.900  64.060  89.064  1.00  0.00
ATOM   2535  OE2 GLU A 248      98.162  62.598  89.042  1.00  0.00
ATOM   2536  C   GLU A 248      95.520  64.688  85.922  1.00  0.00
ATOM   2537  O   GLU A 248      95.774  63.900  85.012  1.00  0.00
ATOM   2538  N   PHE A 249      94.424  64.704  86.676  1.00  0.00
ATOM   2539  H   PHE A 249      94.540  65.126  87.574  1.00  0.00
ATOM   2540  CA  PHE A 249      93.180  63.954  86.452  1.00  0.00
ATOM   2541  CB  PHE A 249      92.318  63.882  87.714  1.00  0.00
ATOM   2542  CG  PHE A 249      92.740  62.760  88.666  1.00  0.00
ATOM   2543  CD1 PHE A 249      91.878  61.672  88.764  1.00  0.00
ATOM   2544  HD1 PHE A 249      91.058  61.510  88.066  1.00  0.00
ATOM   2545  CD2 PHE A 249      93.840  62.832  89.510  1.00  0.00
ATOM   2546  HD2 PHE A 249      94.478  63.716  89.514  1.00  0.00
ATOM   2547  CE1 PHE A 249      92.222  60.596  89.574  1.00  0.00
ATOM   2548  HE1 PHE A 249      91.810  59.618  89.326  1.00  0.00
ATOM   2549  CE2 PHE A 249      94.058  61.836  90.454  1.00  0.00
ATOM   2550  HE2 PHE A 249      94.876  61.970  91.160  1.00  0.00
ATOM   2551  CZ  PHE A 249      93.274  60.688  90.478  1.00  0.00
ATOM   2552  HZ  PHE A 249      93.490  59.846  91.138  1.00  0.00
ATOM   2553  C   PHE A 249      92.402  64.208  85.158  1.00  0.00
ATOM   2554  O   PHE A 249      91.860  63.212  84.682  1.00  0.00
ATOM   2555  N   TYR A 250      92.336  65.460  84.714  1.00  0.00
ATOM   2556  H   TYR A 250      92.712  66.230  85.228  1.00  0.00
ATOM   2557  CA  TYR A 250      91.712  65.798  83.426  1.00  0.00
ATOM   2558  CB  TYR A 250      91.672  67.310  83.196  1.00  0.00
ATOM   2559  CG  TYR A 250      91.176  67.766  81.824  1.00  0.00
ATOM   2560  CD1 TYR A 250      89.842  67.648  81.448  1.00  0.00
ATOM   2561  HD1 TYR A 250      89.104  67.000  81.920  1.00  0.00
ATOM   2562  CD2 TYR A 250      92.092  68.524  81.104  1.00  0.00
ATOM   2563  HD2 TYR A 250      93.140  68.614  81.388  1.00  0.00
ATOM   2564  CE1 TYR A 250      89.422  68.396  80.354  1.00  0.00
ATOM   2565  HE1 TYR A 250      88.362  68.372  80.096  1.00  0.00
ATOM   2566  CE2 TYR A 250      91.624  69.238  80.006  1.00  0.00
ATOM   2567  HE2 TYR A 250      92.316  69.802  79.380  1.00  0.00
ATOM   2568  CZ  TYR A 250      90.292  69.190  79.616  1.00  0.00
ATOM   2569  OH  TYR A 250      89.974  69.450  78.320  1.00  0.00
ATOM   2570  HH  TYR A 250      90.368  70.286  77.938  1.00  0.00
ATOM   2571  C   TYR A 250      92.542  65.286  82.248  1.00  0.00
ATOM   2572  O   TYR A 250      91.972  64.606  81.396  1.00  0.00
ATOM   2573  N   LYS A 251      93.860  65.430  82.354  1.00  0.00
ATOM   2574  H   LYS A 251      94.274  66.090  82.980  1.00  0.00
ATOM   2575  CA  LYS A 251      94.772  64.674  81.482  1.00  0.00
ATOM   2576  CB  LYS A 251      96.192  65.036  81.920  1.00  0.00
ATOM   2577  CG  LYS A 251      96.516  66.462  81.468  1.00  0.00
ATOM   2578  CD  LYS A 251      97.722  66.998  82.244  1.00  0.00
ATOM   2579  CE  LYS A 251      97.792  68.524  82.334  1.00  0.00
ATOM   2580  NZ  LYS A 251      98.962  68.762  83.194  1.00  0.00
ATOM   2581  HZ1 LYS A 251      98.688  68.392  84.082  1.00  0.00
ATOM   2582  HZ2 LYS A 251      99.778  68.272  82.894  1.00  0.00
ATOM   2583  HZ3 LYS A 251      99.164  69.740  83.134  1.00  0.00
ATOM   2584  C   LYS A 251      94.580  63.156  81.430  1.00  0.00
ATOM   2585  O   LYS A 251      94.748  62.490  80.410  1.00  0.00
ATOM   2586  N   HIS A 252      94.618  62.616  82.644  1.00  0.00
ATOM   2587  H   HIS A 252      95.004  63.148  83.396  1.00  0.00
ATOM   2588  CA  HIS A 252      94.282  61.204  82.880  1.00  0.00
ATOM   2589  CB  HIS A 252      94.122  60.720  84.322  1.00  0.00
ATOM   2590  CG  HIS A 252      95.370  60.962  85.176  1.00  0.00
ATOM   2591  ND1 HIS A 252      96.634  60.800  84.798  1.00  0.00
ATOM   2592  CD2 HIS A 252      95.346  61.160  86.490  1.00  0.00
ATOM   2593  CE1 HIS A 252      97.384  60.940  85.888  1.00  0.00
ATOM   2594  NE2 HIS A 252      96.600  61.160  86.938  1.00  0.00
ATOM   2595  HE2 HIS A 252      97.052  61.616  87.704  1.00  0.00
ATOM   2596  C   HIS A 252      93.006  60.774  82.152  1.00  0.00
ATOM   2597  O   HIS A 252      92.948  59.660  81.632  1.00  0.00
ATOM   2598  N   ILE A 253      91.972  61.596  82.302  1.00  0.00
ATOM   2599  H   ILE A 253      91.964  62.140  83.140  1.00  0.00
ATOM   2600  CA  ILE A 253      90.710  61.448  81.564  1.00  0.00
ATOM   2601  CB  ILE A 253      89.330  61.610  82.206  1.00  0.00
ATOM   2602  CG1 ILE A 253      88.926  63.006  82.686  1.00  0.00
ATOM   2603  CG2 ILE A 253      89.224  60.718  83.446  1.00  0.00
ATOM   2604  CD  ILE A 253      87.418  63.210  82.834  1.00  0.00
ATOM   2605  C   ILE A 253      90.794  61.932  80.114  1.00  0.00
ATOM   2606  O   ILE A 253      91.636  61.480  79.340  1.00  0.00
ATOM   2607  N   ALA A 254      90.148  63.066  79.858  1.00  0.00
ATOM   2608  H   ALA A 254      89.892  63.634  80.642  1.00  0.00
ATOM   2609  CA  ALA A 254      89.940  63.704  78.550  1.00  0.00
ATOM   2610  CB  ALA A 254      88.542  63.314  78.064  1.00  0.00
ATOM   2611  C   ALA A 254      90.344  65.154  78.284  1.00  0.00
ATOM   2612  O   ALA A 254      89.566  66.108  78.298  1.00  0.00
ATOM   2613  N   HIS A 255      91.642  65.288  78.026  1.00  0.00
ATOM   2614  H   HIS A 255      92.240  64.512  77.832  1.00  0.00
ATOM   2615  CA  HIS A 255      92.426  66.532  77.962  1.00  0.00
ATOM   2616  CB  HIS A 255      93.896  66.216  78.244  1.00  0.00
ATOM   2617  CG  HIS A 255      94.868  67.382  78.058  1.00  0.00
ATOM   2618  ND1 HIS A 255      96.124  67.132  77.698  1.00  0.00
ATOM   2619  CD2 HIS A 255      94.820  68.616  78.552  1.00  0.00
ATOM   2620  CE1 HIS A 255      96.846  68.242  77.830  1.00  0.00
ATOM   2621  NE2 HIS A 255      96.050  69.110  78.448  1.00  0.00
ATOM   2622  HE2 HIS A 255      96.424  69.952  78.836  1.00  0.00
ATOM   2623  C   HIS A 255      92.270  67.198  76.594  1.00  0.00
ATOM   2624  O   HIS A 255      92.388  66.504  75.584  1.00  0.00
ATOM   2625  N   ASP A 256      92.072  68.512  76.602  1.00  0.00
ATOM   2626  H   ASP A 256      91.630  68.922  77.400  1.00  0.00
ATOM   2627  CA  ASP A 256      91.954  69.240  75.330  1.00  0.00
ATOM   2628  CB  ASP A 256      90.842  70.288  75.422  1.00  0.00
ATOM   2629  CG  ASP A 256      91.074  71.538  76.272  1.00  0.00
ATOM   2630  OD1 ASP A 256      91.058  71.572  77.520  1.00  0.00
ATOM   2631  OD2 ASP A 256      91.322  72.574  75.616  1.00  0.00
ATOM   2632  C   ASP A 256      93.332  69.650  74.806  1.00  0.00
ATOM   2633  O   ASP A 256      93.966  68.724  74.302  1.00  0.00
ATOM   2634  N   PHE A 257      93.482  70.896  74.366  1.00  0.00
ATOM   2635  H   PHE A 257      92.752  71.576  74.444  1.00  0.00
ATOM   2636  CA  PHE A 257      94.848  71.346  74.062  1.00  0.00
ATOM   2637  CB  PHE A 257      94.758  72.740  73.438  1.00  0.00
ATOM   2638  CG  PHE A 257      94.162  72.962  72.048  1.00  0.00
ATOM   2639  CD1 PHE A 257      94.294  74.228  71.492  1.00  0.00
ATOM   2640  HD1 PHE A 257      94.442  75.084  72.150  1.00  0.00
ATOM   2641  CD2 PHE A 257      93.806  71.912  71.206  1.00  0.00
ATOM   2642  HD2 PHE A 257      93.484  70.966  71.642  1.00  0.00
ATOM   2643  CE1 PHE A 257      94.154  74.402  70.120  1.00  0.00
ATOM   2644  HE1 PHE A 257      94.084  75.366  69.616  1.00  0.00
ATOM   2645  CE2 PHE A 257      93.550  72.076  69.850  1.00  0.00
ATOM   2646  HE2 PHE A 257      93.176  71.232  69.272  1.00  0.00
ATOM   2647  CZ  PHE A 257      93.776  73.336  69.312  1.00  0.00
ATOM   2648  HZ  PHE A 257      93.920  73.458  68.238  1.00  0.00
ATOM   2649  C   PHE A 257      95.678  71.316  75.346  1.00  0.00
ATOM   2650  O   PHE A 257      96.308  70.308  75.666  1.00  0.00
ATOM   2651  N   ASN A 258      95.822  72.448  76.028  1.00  0.00
ATOM   2652  H   ASN A 258      95.436  73.306  75.690  1.00  0.00
ATOM   2653  CA  ASN A 258      96.558  72.590  77.292  1.00  0.00
ATOM   2654  CB  ASN A 258      97.660  73.648  77.200  1.00  0.00
ATOM   2655  CG  ASN A 258      98.920  73.112  76.518  1.00  0.00
ATOM   2656  OD1 ASN A 258      98.966  72.854  75.316  1.00  0.00
ATOM   2657  ND2 ASN A 258      99.926  72.810  77.334  1.00  0.00
ATOM   2658 1HD2 ASN A 258      99.880  72.936  78.324  1.00  0.00
ATOM   2659 2HD2 ASN A 258     100.846  72.706  76.952  1.00  0.00
ATOM   2660  C   ASN A 258      95.672  72.808  78.522  1.00  0.00
ATOM   2661  O   ASN A 258      95.722  72.004  79.450  1.00  0.00
ATOM   2662  N   ASP A 259      94.756  73.772  78.516  1.00  0.00
ATOM   2663  H   ASP A 259      94.442  74.324  77.744  1.00  0.00
ATOM   2664  CA  ASP A 259      94.232  74.192  79.824  1.00  0.00
ATOM   2665  CB  ASP A 259      94.950  75.484  80.218  1.00  0.00
ATOM   2666  CG  ASP A 259      95.454  75.628  81.656  1.00  0.00
ATOM   2667  OD1 ASP A 259      94.582  75.914  82.504  1.00  0.00
ATOM   2668  OD2 ASP A 259      96.646  75.332  81.890  1.00  0.00
ATOM   2669  C   ASP A 259      92.724  74.354  80.024  1.00  0.00
ATOM   2670  O   ASP A 259      92.178  75.346  79.540  1.00  0.00
ATOM   2671  N   PRO A 260      92.004  73.422  80.640  1.00  0.00
ATOM   2672  CA  PRO A 260      90.538  73.504  80.628  1.00  0.00
ATOM   2673  CB  PRO A 260      90.156  72.292  81.482  1.00  0.00
ATOM   2674  CG  PRO A 260      91.350  71.982  82.386  1.00  0.00
ATOM   2675  CD  PRO A 260      92.510  72.294  81.436  1.00  0.00
ATOM   2676  C   PRO A 260      90.004  74.806  81.228  1.00  0.00
ATOM   2677  O   PRO A 260      90.712  75.624  81.814  1.00  0.00
ATOM   2678  N   LEU A 261      88.724  75.000  80.920  1.00  0.00
ATOM   2679  H   LEU A 261      88.148  74.328  80.458  1.00  0.00
ATOM   2680  CA  LEU A 261      87.974  76.166  81.410  1.00  0.00
ATOM   2681  CB  LEU A 261      86.658  76.162  80.632  1.00  0.00
ATOM   2682  CG  LEU A 261      86.476  77.602  80.148  1.00  0.00
ATOM   2683  CD1 LEU A 261      87.346  77.824  78.908  1.00  0.00
ATOM   2684  CD2 LEU A 261      85.060  77.910  79.662  1.00  0.00
ATOM   2685  C   LEU A 261      87.652  76.208  82.906  1.00  0.00
ATOM   2686  O   LEU A 261      87.772  77.302  83.452  1.00  0.00
ATOM   2687  N   THR A 262      87.238  75.096  83.508  1.00  0.00
ATOM   2688  H   THR A 262      86.772  74.314  83.094  1.00  0.00
ATOM   2689  CA  THR A 262      87.412  74.954  84.960  1.00  0.00
ATOM   2690  CB  THR A 262      86.122  75.378  85.666  1.00  0.00
ATOM   2691  OG1 THR A 262      86.286  75.246  87.080  1.00  0.00
ATOM   2692  HG1 THR A 262      85.586  75.802  87.530  1.00  0.00
ATOM   2693  CG2 THR A 262      84.878  74.628  85.188  1.00  0.00
ATOM   2694  C   THR A 262      87.840  73.510  85.232  1.00  0.00
ATOM   2695  O   THR A 262      87.498  72.490  84.634  1.00  0.00
ATOM   2696  N   TRP A 263      88.602  73.472  86.320  1.00  0.00
ATOM   2697  H   TRP A 263      89.014  74.254  86.788  1.00  0.00
ATOM   2698  CA  TRP A 263      89.058  72.186  86.870  1.00  0.00
ATOM   2699  CB  TRP A 263      90.562  71.926  86.780  1.00  0.00
ATOM   2700  CG  TRP A 263      91.460  73.050  87.304  1.00  0.00
ATOM   2701  CD1 TRP A 263      91.970  73.184  88.524  1.00  0.00
ATOM   2702  HD1 TRP A 263      91.974  72.458  89.336  1.00  0.00
ATOM   2703  CD2 TRP A 263      91.852  74.162  86.568  1.00  0.00
ATOM   2704  NE1 TRP A 263      92.714  74.286  88.564  1.00  0.00
ATOM   2705  HE1 TRP A 263      93.254  74.630  89.332  1.00  0.00
ATOM   2706  CE2 TRP A 263      92.672  74.920  87.394  1.00  0.00
ATOM   2707  CE3 TRP A 263      91.604  74.414  85.224  1.00  0.00
ATOM   2708  HE3 TRP A 263      91.198  73.672  84.536  1.00  0.00
ATOM   2709  CZ2 TRP A 263      93.348  75.998  86.838  1.00  0.00
ATOM   2710  HZ2 TRP A 263      93.794  76.754  87.484  1.00  0.00
ATOM   2711  CZ3 TRP A 263      92.388  75.422  84.674  1.00  0.00
ATOM   2712  HZ3 TRP A 263      92.504  75.592  83.602  1.00  0.00
ATOM   2713  CH2 TRP A 263      93.216  76.204  85.470  1.00  0.00
ATOM   2714  HH2 TRP A 263      93.766  77.038  85.032  1.00  0.00
ATOM   2715  C   TRP A 263      88.632  72.094  88.338  1.00  0.00
ATOM   2716  O   TRP A 263      88.538  71.002  88.896  1.00  0.00
ATOM   2717  N   SER A 264      88.378  73.210  89.016  1.00  0.00
ATOM   2718  H   SER A 264      88.552  74.144  88.700  1.00  0.00
ATOM   2719  CA  SER A 264      87.872  73.102  90.392  1.00  0.00
ATOM   2720  CB  SER A 264      87.584  74.466  91.022  1.00  0.00
ATOM   2721  OG  SER A 264      87.782  74.476  92.438  1.00  0.00
ATOM   2722  HG  SER A 264      88.648  74.088  92.750  1.00  0.00
ATOM   2723  C   SER A 264      86.582  72.294  90.550  1.00  0.00
ATOM   2724  O   SER A 264      85.754  72.550  89.678  1.00  0.00
ATOM   2725  N   HIS A 265      86.432  71.536  91.632  1.00  0.00
ATOM   2726  H   HIS A 265      87.166  71.604  92.308  1.00  0.00
ATOM   2727  CA  HIS A 265      85.362  70.598  92.000  1.00  0.00
ATOM   2728  CB  HIS A 265      85.830  69.846  93.248  1.00  0.00
ATOM   2729  CG  HIS A 265      84.928  68.738  93.796  1.00  0.00
ATOM   2730  ND1 HIS A 265      83.738  68.954  94.352  1.00  0.00
ATOM   2731  CD2 HIS A 265      85.036  67.430  93.584  1.00  0.00
ATOM   2732  CE1 HIS A 265      83.220  67.756  94.614  1.00  0.00
ATOM   2733  NE2 HIS A 265      84.030  66.796  94.176  1.00  0.00
ATOM   2734  HE2 HIS A 265      84.026  65.852  94.504  1.00  0.00
ATOM   2735  C   HIS A 265      84.038  71.282  92.348  1.00  0.00
ATOM   2736  O   HIS A 265      83.962  72.270  93.078  1.00  0.00
ATOM   2737  N   ASN A 266      82.950  70.740  91.808  1.00  0.00
ATOM   2738  H   ASN A 266      83.048  69.818  91.432  1.00  0.00
ATOM   2739  CA  ASN A 266      81.564  71.226  91.886  1.00  0.00
ATOM   2740  CB  ASN A 266      81.052  71.704  90.528  1.00  0.00
ATOM   2741  CG  ASN A 266      79.986  72.796  90.654  1.00  0.00
ATOM   2742  OD1 ASN A 266      78.930  72.796  91.284  1.00  0.00
ATOM   2743  ND2 ASN A 266      80.474  73.914  90.124  1.00  0.00
ATOM   2744 1HD2 ASN A 266      81.428  74.052  89.860  1.00  0.00
ATOM   2745 2HD2 ASN A 266      79.940  74.754  90.210  1.00  0.00
ATOM   2746  C   ASN A 266      80.516  70.322  92.538  1.00  0.00
ATOM   2747  O   ASN A 266      80.514  69.124  92.258  1.00  0.00
ATOM   2748  N   ARG A 267      79.928  70.682  93.676  1.00  0.00
ATOM   2749  H   ARG A 267      80.406  71.406  94.174  1.00  0.00
ATOM   2750  CA  ARG A 267      78.776  69.932  94.194  1.00  0.00
ATOM   2751  CB  ARG A 267      78.664  70.090  95.712  1.00  0.00
ATOM   2752  CG  ARG A 267      79.158  68.858  96.476  1.00  0.00
ATOM   2753  CD  ARG A 267      78.998  69.146  97.970  1.00  0.00
ATOM   2754  NE  ARG A 267      79.424  67.972  98.746  1.00  0.00
ATOM   2755  HE  ARG A 267      80.364  67.658  98.616  1.00  0.00
ATOM   2756  CZ  ARG A 267      78.676  67.158  99.504  1.00  0.00
ATOM   2757  NH1 ARG A 267      77.400  67.390  99.840  1.00  0.00
ATOM   2758 1HH1 ARG A 267      76.962  68.280  99.726  1.00  0.00
ATOM   2759 2HH1 ARG A 267      76.844  66.634 100.186  1.00  0.00
ATOM   2760  NH2 ARG A 267      79.278  66.058  99.976  1.00  0.00
ATOM   2761 1HH2 ARG A 267      80.216  66.006  99.636  1.00  0.00
ATOM   2762 2HH2 ARG A 267      78.844  65.360 100.546  1.00  0.00
ATOM   2763  C   ARG A 267      77.448  70.396  93.594  1.00  0.00
ATOM   2764  O   ARG A 267      76.782  71.338  94.020  1.00  0.00
ATOM   2765  N   VAL A 268      76.996  69.572  92.650  1.00  0.00
ATOM   2766  H   VAL A 268      77.400  68.660  92.578  1.00  0.00
ATOM   2767  CA  VAL A 268      75.710  69.842  91.992  1.00  0.00
ATOM   2768  CB  VAL A 268      75.478  69.276  90.590  1.00  0.00
ATOM   2769  CG1 VAL A 268      76.538  69.772  89.604  1.00  0.00
ATOM   2770  CG2 VAL A 268      75.390  67.748  90.616  1.00  0.00
ATOM   2771  C   VAL A 268      74.462  69.720  92.868  1.00  0.00
ATOM   2772  O   VAL A 268      74.096  68.668  93.390  1.00  0.00
ATOM   2773  N   GLU A 269      73.632  70.744  92.684  1.00  0.00
ATOM   2774  H   GLU A 269      73.688  71.278  91.840  1.00  0.00
ATOM   2775  CA  GLU A 269      72.572  71.132  93.626  1.00  0.00
ATOM   2776  CB  GLU A 269      72.474  72.658  93.590  1.00  0.00
ATOM   2777  CG  GLU A 269      71.660  73.246  94.746  1.00  0.00
ATOM   2778  CD  GLU A 269      71.698  74.772  94.856  1.00  0.00
ATOM   2779  OE1 GLU A 269      72.094  75.142  95.980  1.00  0.00
ATOM   2780  OE2 GLU A 269      71.546  75.408  93.790  1.00  0.00
ATOM   2781  C   GLU A 269      71.274  70.444  93.198  1.00  0.00
ATOM   2782  O   GLU A 269      70.940  70.416  92.016  1.00  0.00
ATOM   2783  N   GLY A 270      70.418  70.350  94.212  1.00  0.00
ATOM   2784  H   GLY A 270      70.490  70.938  95.016  1.00  0.00
ATOM   2785  CA  GLY A 270      69.056  69.832  94.018  1.00  0.00
ATOM   2786  C   GLY A 270      68.874  68.644  94.966  1.00  0.00
ATOM   2787  O   GLY A 270      69.084  67.492  94.588  1.00  0.00
ATOM   2788  N   LYS A 271      68.368  68.882  96.172  1.00  0.00
ATOM   2789  H   LYS A 271      67.928  69.766  96.332  1.00  0.00
ATOM   2790  CA  LYS A 271      67.966  67.904  97.196  1.00  0.00
ATOM   2791  CB  LYS A 271      66.972  66.808  96.814  1.00  0.00
ATOM   2792  CG  LYS A 271      65.480  67.108  96.642  1.00  0.00
ATOM   2793  CD  LYS A 271      64.910  68.024  97.728  1.00  0.00
ATOM   2794  CE  LYS A 271      63.414  67.712  97.672  1.00  0.00
ATOM   2795  NZ  LYS A 271      62.558  68.552  96.820  1.00  0.00
ATOM   2796  HZ1 LYS A 271      63.032  68.510  95.940  1.00  0.00
ATOM   2797  HZ2 LYS A 271      61.620  68.236  96.680  1.00  0.00
ATOM   2798  HZ3 LYS A 271      62.588  69.522  97.060  1.00  0.00
ATOM   2799  C   LYS A 271      69.180  67.204  97.810  1.00  0.00
ATOM   2800  O   LYS A 271      69.398  67.166  99.020  1.00  0.00
ATOM   2801  N   GLN A 272      70.118  66.812  96.950  1.00  0.00
ATOM   2802  H   GLN A 272      70.114  66.990  95.966  1.00  0.00
ATOM   2803  CA  GLN A 272      71.400  66.242  97.382  1.00  0.00
ATOM   2804  CB  GLN A 272      71.572  64.800  96.896  1.00  0.00
ATOM   2805  CG  GLN A 272      70.336  63.900  96.934  1.00  0.00
ATOM   2806  CD  GLN A 272      70.476  62.618  96.110  1.00  0.00
ATOM   2807  OE1 GLN A 272      69.622  62.252  95.304  1.00  0.00
ATOM   2808  NE2 GLN A 272      71.574  61.868  96.148  1.00  0.00
ATOM   2809 1HE2 GLN A 272      72.434  62.072  96.616  1.00  0.00
ATOM   2810 2HE2 GLN A 272      71.588  61.018  95.622  1.00  0.00
ATOM   2811  C   GLN A 272      72.452  67.028  96.596  1.00  0.00
ATOM   2812  O   GLN A 272      72.244  67.418  95.448  1.00  0.00
ATOM   2813  N   GLU A 273      73.634  67.178  97.186  1.00  0.00
ATOM   2814  H   GLU A 273      73.844  66.784  98.082  1.00  0.00
ATOM   2815  CA  GLU A 273      74.744  67.836  96.482  1.00  0.00
ATOM   2816  CB  GLU A 273      75.258  68.938  97.412  1.00  0.00
ATOM   2817  CG  GLU A 273      74.396  70.192  97.564  1.00  0.00
ATOM   2818  CD  GLU A 273      74.832  71.238  98.592  1.00  0.00
ATOM   2819  OE1 GLU A 273      74.544  72.428  98.340  1.00  0.00
ATOM   2820  OE2 GLU A 273      75.268  70.826  99.690  1.00  0.00
ATOM   2821  C   GLU A 273      75.858  66.858  96.106  1.00  0.00
ATOM   2822  O   GLU A 273      76.800  66.596  96.852  1.00  0.00
ATOM   2823  N   TYR A 274      75.520  66.246  94.976  1.00  0.00
ATOM   2824  H   TYR A 274      74.542  66.270  94.766  1.00  0.00
ATOM   2825  CA  TYR A 274      76.342  65.290  94.220  1.00  0.00
ATOM   2826  CB  TYR A 274      75.674  64.928  92.892  1.00  0.00
ATOM   2827  CG  TYR A 274      74.188  64.576  92.986  1.00  0.00
ATOM   2828  CD1 TYR A 274      73.184  65.506  92.748  1.00  0.00
ATOM   2829  HD1 TYR A 274      73.364  66.514  92.374  1.00  0.00
ATOM   2830  CD2 TYR A 274      73.846  63.276  93.342  1.00  0.00
ATOM   2831  HD2 TYR A 274      74.606  62.508  93.478  1.00  0.00
ATOM   2832  CE1 TYR A 274      71.862  65.074  92.792  1.00  0.00
ATOM   2833  HE1 TYR A 274      71.088  65.838  92.712  1.00  0.00
ATOM   2834  CE2 TYR A 274      72.532  62.822  93.378  1.00  0.00
ATOM   2835  HE2 TYR A 274      72.334  61.854  93.836  1.00  0.00
ATOM   2836  CZ  TYR A 274      71.544  63.748  93.060  1.00  0.00
ATOM   2837  OH  TYR A 274      70.248  63.346  92.984  1.00  0.00
ATOM   2838  HH  TYR A 274      70.156  62.478  93.474  1.00  0.00
ATOM   2839  C   TYR A 274      77.756  65.818  93.964  1.00  0.00
ATOM   2840  O   TYR A 274      77.902  66.972  93.562  1.00  0.00
ATOM   2841  N   THR A 275      78.736  64.974  94.270  1.00  0.00
ATOM   2842  H   THR A 275      78.714  64.080  94.716  1.00  0.00
ATOM   2843  CA  THR A 275      80.134  65.426  94.204  1.00  0.00
ATOM   2844  CB  THR A 275      81.030  64.838  95.296  1.00  0.00
ATOM   2845  OG1 THR A 275      81.072  63.408  95.278  1.00  0.00
ATOM   2846  HG1 THR A 275      81.622  63.196  94.470  1.00  0.00
ATOM   2847  CG2 THR A 275      80.524  65.236  96.684  1.00  0.00
ATOM   2848  C   THR A 275      80.646  65.192  92.782  1.00  0.00
ATOM   2849  O   THR A 275      81.298  64.218  92.410  1.00  0.00
ATOM   2850  N   SER A 276      80.612  66.258  91.986  1.00  0.00
ATOM   2851  H   SER A 276      80.298  67.134  92.354  1.00  0.00
ATOM   2852  CA  SER A 276      81.056  66.192  90.586  1.00  0.00
ATOM   2853  CB  SER A 276      79.982  66.804  89.684  1.00  0.00
ATOM   2854  OG  SER A 276      79.638  68.156  89.998  1.00  0.00
ATOM   2855  HG  SER A 276      80.168  68.514  90.766  1.00  0.00
ATOM   2856  C   SER A 276      82.292  67.006  90.196  1.00  0.00
ATOM   2857  O   SER A 276      82.742  67.932  90.868  1.00  0.00
ATOM   2858  N   LEU A 277      83.012  66.476  89.212  1.00  0.00
ATOM   2859  H   LEU A 277      82.968  65.498  89.004  1.00  0.00
ATOM   2860  CA  LEU A 277      84.038  67.190  88.438  1.00  0.00
ATOM   2861  CB  LEU A 277      85.446  66.602  88.540  1.00  0.00
ATOM   2862  CG  LEU A 277      86.126  66.932  89.872  1.00  0.00
ATOM   2863  CD1 LEU A 277      87.392  66.074  89.858  1.00  0.00
ATOM   2864  CD2 LEU A 277      86.572  68.392  89.790  1.00  0.00
ATOM   2865  C   LEU A 277      83.614  67.438  86.988  1.00  0.00
ATOM   2866  O   LEU A 277      83.782  66.670  86.042  1.00  0.00
ATOM   2867  N   LEU A 278      82.980  68.594  86.804  1.00  0.00
ATOM   2868  H   LEU A 278      83.048  69.326  87.480  1.00  0.00
ATOM   2869  CA  LEU A 278      82.532  69.022  85.472  1.00  0.00
ATOM   2870  CB  LEU A 278      81.188  69.756  85.470  1.00  0.00
ATOM   2871  CG  LEU A 278      80.116  68.890  86.134  1.00  0.00
ATOM   2872  CD1 LEU A 278      78.986  69.764  86.682  1.00  0.00
ATOM   2873  CD2 LEU A 278      79.582  67.744  85.274  1.00  0.00
ATOM   2874  C   LEU A 278      83.528  69.920  84.734  1.00  0.00
ATOM   2875  O   LEU A 278      83.500  71.148  84.696  1.00  0.00
ATOM   2876  N   TYR A 279      84.486  69.156  84.216  1.00  0.00
ATOM   2877  H   TYR A 279      84.632  68.194  84.442  1.00  0.00
ATOM   2878  CA  TYR A 279      85.588  69.714  83.418  1.00  0.00
ATOM   2879  CB  TYR A 279      86.724  68.692  83.328  1.00  0.00
ATOM   2880  CG  TYR A 279      87.438  68.208  84.592  1.00  0.00
ATOM   2881  CD1 TYR A 279      88.334  68.970  85.332  1.00  0.00
ATOM   2882  HD1 TYR A 279      88.456  70.004  85.012  1.00  0.00
ATOM   2883  CD2 TYR A 279      87.210  66.876  84.918  1.00  0.00
ATOM   2884  HD2 TYR A 279      86.738  66.164  84.242  1.00  0.00
ATOM   2885  CE1 TYR A 279      89.028  68.378  86.380  1.00  0.00
ATOM   2886  HE1 TYR A 279      89.884  68.878  86.834  1.00  0.00
ATOM   2887  CE2 TYR A 279      87.876  66.320  86.004  1.00  0.00
ATOM   2888  HE2 TYR A 279      87.762  65.276  86.298  1.00  0.00
ATOM   2889  CZ  TYR A 279      88.800  67.054  86.740  1.00  0.00
ATOM   2890  OH  TYR A 279      89.722  66.360  87.458  1.00  0.00
ATOM   2891  HH  TYR A 279      90.524  66.956  87.462  1.00  0.00
ATOM   2892  C   TYR A 279      85.250  70.222  82.016  1.00  0.00
ATOM   2893  O   TYR A 279      85.204  69.484  81.032  1.00  0.00
ATOM   2894  N   ILE A 280      84.784  71.466  82.022  1.00  0.00
ATOM   2895  H   ILE A 280      84.436  71.808  82.896  1.00  0.00
ATOM   2896  CA  ILE A 280      84.586  72.212  80.770  1.00  0.00
ATOM   2897  CB  ILE A 280      83.776  73.486  81.028  1.00  0.00
ATOM   2898  CG1 ILE A 280      82.446  73.310  81.766  1.00  0.00
ATOM   2899  CG2 ILE A 280      83.414  73.966  79.622  1.00  0.00
ATOM   2900  CD  ILE A 280      81.780  74.622  82.186  1.00  0.00
ATOM   2901  C   ILE A 280      85.976  72.456  80.178  1.00  0.00
ATOM   2902  O   ILE A 280      86.772  73.064  80.890  1.00  0.00
ATOM   2903  N   PRO A 281      86.202  71.910  78.986  1.00  0.00
ATOM   2904  CA  PRO A 281      87.390  72.126  78.148  1.00  0.00
ATOM   2905  CB  PRO A 281      87.334  71.152  76.970  1.00  0.00
ATOM   2906  CG  PRO A 281      85.944  70.514  77.010  1.00  0.00
ATOM   2907  CD  PRO A 281      85.292  70.970  78.318  1.00  0.00
ATOM   2908  C   PRO A 281      87.632  73.600  77.818  1.00  0.00
ATOM   2909  O   PRO A 281      86.918  74.524  78.206  1.00  0.00
ATOM   2910  N   SER A 282      88.740  73.826  77.116  1.00  0.00
ATOM   2911  H   SER A 282      89.540  73.228  77.116  1.00  0.00
ATOM   2912  CA  SER A 282      88.950  75.154  76.522  1.00  0.00
ATOM   2913  CB  SER A 282      90.308  75.708  76.956  1.00  0.00
ATOM   2914  OG  SER A 282      90.306  77.064  76.498  1.00  0.00
ATOM   2915  HG  SER A 282      91.096  77.146  75.892  1.00  0.00
ATOM   2916  C   SER A 282      88.822  75.178  74.996  1.00  0.00
ATOM   2917  O   SER A 282      88.412  76.142  74.352  1.00  0.00
ATOM   2918  N   GLN A 283      89.206  74.032  74.440  1.00  0.00
ATOM   2919  H   GLN A 283      89.916  73.450  74.834  1.00  0.00
ATOM   2920  CA  GLN A 283      89.040  73.714  73.016  1.00  0.00
ATOM   2921  CB  GLN A 283      90.402  73.742  72.320  1.00  0.00
ATOM   2922  CG  GLN A 283      91.200  75.036  72.500  1.00  0.00
ATOM   2923  CD  GLN A 283      90.684  76.236  71.704  1.00  0.00
ATOM   2924  OE1 GLN A 283      90.654  76.220  70.476  1.00  0.00
ATOM   2925  NE2 GLN A 283      90.208  77.316  72.318  1.00  0.00
ATOM   2926 1HE2 GLN A 283      90.386  77.466  73.292  1.00  0.00
ATOM   2927 2HE2 GLN A 283      89.766  78.026  71.768  1.00  0.00
ATOM   2928  C   GLN A 283      88.372  72.356  72.778  1.00  0.00
ATOM   2929  O   GLN A 283      88.900  71.286  73.074  1.00  0.00
ATOM   2930  N   ALA A 284      87.396  72.482  71.882  1.00  0.00
ATOM   2931  H   ALA A 284      87.190  73.346  71.426  1.00  0.00
ATOM   2932  CA  ALA A 284      86.572  71.324  71.506  1.00  0.00
ATOM   2933  CB  ALA A 284      85.234  71.418  72.240  1.00  0.00
ATOM   2934  C   ALA A 284      86.342  71.142  70.004  1.00  0.00
ATOM   2935  O   ALA A 284      85.930  72.096  69.346  1.00  0.00
ATOM   2936  N   PRO A 285      86.630  69.972  69.438  1.00  0.00
ATOM   2937  CA  PRO A 285      86.684  69.882  67.972  1.00  0.00
ATOM   2938  CB  PRO A 285      87.146  68.444  67.726  1.00  0.00
ATOM   2939  CG  PRO A 285      87.856  68.028  69.016  1.00  0.00
ATOM   2940  CD  PRO A 285      87.002  68.706  70.088  1.00  0.00
ATOM   2941  C   PRO A 285      85.294  69.968  67.338  1.00  0.00
ATOM   2942  O   PRO A 285      84.276  69.608  67.928  1.00  0.00
ATOM   2943  N   TRP A 286      85.382  70.050  66.012  1.00  0.00
ATOM   2944  H   TRP A 286      86.278  70.118  65.574  1.00  0.00
ATOM   2945  CA  TRP A 286      84.286  70.072  65.032  1.00  0.00
ATOM   2946  CB  TRP A 286      84.842  70.054  63.608  1.00  0.00
ATOM   2947  CG  TRP A 286      83.762  70.074  62.524  1.00  0.00
ATOM   2948  CD1 TRP A 286      82.874  69.120  62.266  1.00  0.00
ATOM   2949  HD1 TRP A 286      83.064  68.054  62.396  1.00  0.00
ATOM   2950  CD2 TRP A 286      83.484  71.156  61.698  1.00  0.00
ATOM   2951  NE1 TRP A 286      81.944  69.632  61.466  1.00  0.00
ATOM   2952  HE1 TRP A 286      81.274  69.086  60.962  1.00  0.00
ATOM   2953  CE2 TRP A 286      82.244  70.882  61.128  1.00  0.00
ATOM   2954  CE3 TRP A 286      84.054  72.418  61.582  1.00  0.00
ATOM   2955  HE3 TRP A 286      85.066  72.652  61.912  1.00  0.00
ATOM   2956  CZ2 TRP A 286      81.600  71.790  60.296  1.00  0.00
ATOM   2957  HZ2 TRP A 286      80.766  71.470  59.672  1.00  0.00
ATOM   2958  CZ3 TRP A 286      83.326  73.346  60.846  1.00  0.00
ATOM   2959  HZ3 TRP A 286      83.834  74.298  60.688  1.00  0.00
ATOM   2960  CH2 TRP A 286      82.146  73.062  60.168  1.00  0.00
ATOM   2961  HH2 TRP A 286      81.676  73.820  59.540  1.00  0.00
ATOM   2962  C   TRP A 286      83.318  68.900  65.216  1.00  0.00
ATOM   2963  O   TRP A 286      82.138  69.112  65.490  1.00  0.00
ATOM   2964  N   ASP A 287      83.842  67.704  65.466  1.00  0.00
ATOM   2965  H   ASP A 287      84.744  67.428  65.132  1.00  0.00
ATOM   2966  CA  ASP A 287      82.988  66.556  65.804  1.00  0.00
ATOM   2967  CB  ASP A 287      83.842  65.310  65.552  1.00  0.00
ATOM   2968  CG  ASP A 287      84.152  65.094  64.068  1.00  0.00
ATOM   2969  OD1 ASP A 287      83.434  64.354  63.360  1.00  0.00
ATOM   2970  OD2 ASP A 287      84.978  65.898  63.586  1.00  0.00
ATOM   2971  C   ASP A 287      82.234  66.634  67.134  1.00  0.00
ATOM   2972  O   ASP A 287      81.102  66.158  67.066  1.00  0.00
ATOM   2973  N   MET A 288      82.630  67.456  68.100  1.00  0.00
ATOM   2974  H   MET A 288      83.142  68.268  67.820  1.00  0.00
ATOM   2975  CA  MET A 288      81.822  67.550  69.326  1.00  0.00
ATOM   2976  CB  MET A 288      82.512  68.456  70.348  1.00  0.00
ATOM   2977  CG  MET A 288      82.010  68.330  71.788  1.00  0.00
ATOM   2978  SD  MET A 288      82.584  66.736  72.478  1.00  0.00
ATOM   2979  CE  MET A 288      84.330  66.924  72.188  1.00  0.00
ATOM   2980  C   MET A 288      80.404  68.038  69.026  1.00  0.00
ATOM   2981  O   MET A 288      79.402  67.632  69.614  1.00  0.00
ATOM   2982  N   TRP A 289      80.338  69.008  68.120  1.00  0.00
ATOM   2983  H   TRP A 289      81.154  69.586  68.088  1.00  0.00
ATOM   2984  CA  TRP A 289      79.028  69.464  67.632  1.00  0.00
ATOM   2985  CB  TRP A 289      78.978  70.924  67.176  1.00  0.00
ATOM   2986  CG  TRP A 289      80.058  71.250  66.142  1.00  0.00
ATOM   2987  CD1 TRP A 289      79.806  71.324  64.838  1.00  0.00
ATOM   2988  HD1 TRP A 289      78.972  70.830  64.338  1.00  0.00
ATOM   2989  CD2 TRP A 289      81.302  71.844  66.320  1.00  0.00
ATOM   2990  NE1 TRP A 289      80.772  71.946  64.168  1.00  0.00
ATOM   2991  HE1 TRP A 289      80.806  72.074  63.178  1.00  0.00
ATOM   2992  CE2 TRP A 289      81.706  72.266  65.060  1.00  0.00
ATOM   2993  CE3 TRP A 289      82.062  72.064  67.464  1.00  0.00
ATOM   2994  HE3 TRP A 289      81.624  71.878  68.444  1.00  0.00
ATOM   2995  CZ2 TRP A 289      82.860  73.036  64.974  1.00  0.00
ATOM   2996  HZ2 TRP A 289      82.992  73.660  64.090  1.00  0.00
ATOM   2997  CZ3 TRP A 289      83.250  72.762  67.276  1.00  0.00
ATOM   2998  HZ3 TRP A 289      83.934  73.002  68.090  1.00  0.00
ATOM   2999  CH2 TRP A 289      83.708  73.244  66.056  1.00  0.00
ATOM   3000  HH2 TRP A 289      84.696  73.656  65.854  1.00  0.00
ATOM   3001  C   TRP A 289      78.384  68.638  66.516  1.00  0.00
ATOM   3002  O   TRP A 289      77.240  68.206  66.654  1.00  0.00
ATOM   3003  N   ASN A 290      79.284  68.196  65.642  1.00  0.00
ATOM   3004  H   ASN A 290      80.246  68.434  65.786  1.00  0.00
ATOM   3005  CA  ASN A 290      79.044  67.388  64.438  1.00  0.00
ATOM   3006  CB  ASN A 290      80.308  67.486  63.582  1.00  0.00
ATOM   3007  CG  ASN A 290      80.148  66.826  62.210  1.00  0.00
ATOM   3008  OD1 ASN A 290      79.310  67.234  61.408  1.00  0.00
ATOM   3009  ND2 ASN A 290      80.996  65.860  61.870  1.00  0.00
ATOM   3010 1HD2 ASN A 290      81.764  65.694  62.488  1.00  0.00
ATOM   3011 2HD2 ASN A 290      80.630  65.272  61.148  1.00  0.00
ATOM   3012  C   ASN A 290      78.506  65.982  64.708  1.00  0.00
ATOM   3013  O   ASN A 290      77.446  65.564  64.244  1.00  0.00
ATOM   3014  N   ARG A 291      79.322  65.178  65.386  1.00  0.00
ATOM   3015  H   ARG A 291      80.052  65.452  66.012  1.00  0.00
ATOM   3016  CA  ARG A 291      78.978  63.794  65.740  1.00  0.00
ATOM   3017  CB  ARG A 291      79.854  62.862  64.904  1.00  0.00
ATOM   3018  CG  ARG A 291      79.536  62.794  63.408  1.00  0.00
ATOM   3019  CD  ARG A 291      78.162  62.210  63.074  1.00  0.00
ATOM   3020  NE  ARG A 291      78.330  61.468  61.816  1.00  0.00
ATOM   3021  HE  ARG A 291      79.048  61.818  61.214  1.00  0.00
ATOM   3022  CZ  ARG A 291      77.488  60.530  61.360  1.00  0.00
ATOM   3023  NH1 ARG A 291      76.270  60.344  61.882  1.00  0.00
ATOM   3024 1HH1 ARG A 291      75.964  60.906  62.652  1.00  0.00
ATOM   3025 2HH1 ARG A 291      75.694  59.586  61.578  1.00  0.00
ATOM   3026  NH2 ARG A 291      78.016  59.588  60.566  1.00  0.00
ATOM   3027 1HH2 ARG A 291      78.998  59.696  60.408  1.00  0.00
ATOM   3028 2HH2 ARG A 291      77.538  58.806  60.168  1.00  0.00
ATOM   3029  C   ARG A 291      78.916  63.480  67.238  1.00  0.00
ATOM   3030  O   ARG A 291      78.984  64.362  68.092  1.00  0.00
ATOM   3031  N   ASP A 292      78.528  62.258  67.588  1.00  0.00
ATOM   3032  H   ASP A 292      78.148  61.668  66.876  1.00  0.00
ATOM   3033  CA  ASP A 292      78.350  61.880  68.998  1.00  0.00
ATOM   3034  CB  ASP A 292      77.288  60.798  69.208  1.00  0.00
ATOM   3035  CG  ASP A 292      76.890  60.712  70.684  1.00  0.00
ATOM   3036  OD1 ASP A 292      76.752  59.604  71.246  1.00  0.00
ATOM   3037  OD2 ASP A 292      76.388  61.752  71.160  1.00  0.00
ATOM   3038  C   ASP A 292      79.686  61.518  69.648  1.00  0.00
ATOM   3039  O   ASP A 292      80.338  60.540  69.286  1.00  0.00
ATOM   3040  N   HIS A 293      80.226  62.554  70.284  1.00  0.00
ATOM   3041  H   HIS A 293      79.884  63.490  70.194  1.00  0.00
ATOM   3042  CA  HIS A 293      81.526  62.408  70.954  1.00  0.00
ATOM   3043  CB  HIS A 293      82.568  63.304  70.282  1.00  0.00
ATOM   3044  CG  HIS A 293      83.326  62.974  68.994  1.00  0.00
ATOM   3045  ND1 HIS A 293      84.528  62.416  68.878  1.00  0.00
ATOM   3046  CD2 HIS A 293      82.756  63.030  67.794  1.00  0.00
ATOM   3047  CE1 HIS A 293      84.766  62.214  67.586  1.00  0.00
ATOM   3048  NE2 HIS A 293      83.656  62.556  66.938  1.00  0.00
ATOM   3049  HE2 HIS A 293      83.510  62.530  65.950  1.00  0.00
ATOM   3050  C   HIS A 293      81.426  62.730  72.448  1.00  0.00
ATOM   3051  O   HIS A 293      81.316  63.906  72.790  1.00  0.00
ATOM   3052  N   LYS A 294      81.320  61.752  73.342  1.00  0.00
ATOM   3053  H   LYS A 294      81.194  60.828  72.984  1.00  0.00
ATOM   3054  CA  LYS A 294      81.330  61.938  74.800  1.00  0.00
ATOM   3055  CB  LYS A 294      80.054  61.288  75.340  1.00  0.00
ATOM   3056  CG  LYS A 294      78.864  62.168  74.956  1.00  0.00
ATOM   3057  CD  LYS A 294      77.638  61.338  74.572  1.00  0.00
ATOM   3058  CE  LYS A 294      76.418  62.254  74.688  1.00  0.00
ATOM   3059  NZ  LYS A 294      75.260  61.522  74.156  1.00  0.00
ATOM   3060  HZ1 LYS A 294      75.346  60.556  74.400  1.00  0.00
ATOM   3061  HZ2 LYS A 294      74.378  61.850  74.496  1.00  0.00
ATOM   3062  HZ3 LYS A 294      75.182  61.580  73.162  1.00  0.00
ATOM   3063  C   LYS A 294      82.624  61.358  75.374  1.00  0.00
ATOM   3064  O   LYS A 294      82.786  60.138  75.400  1.00  0.00
ATOM   3065  N   HIS A 295      83.566  62.188  75.810  1.00  0.00
ATOM   3066  H   HIS A 295      83.134  62.902  76.360  1.00  0.00
ATOM   3067  CA  HIS A 295      84.944  61.794  76.142  1.00  0.00
ATOM   3068  CB  HIS A 295      85.904  62.498  75.180  1.00  0.00
ATOM   3069  CG  HIS A 295      85.794  61.682  73.890  1.00  0.00
ATOM   3070  ND1 HIS A 295      86.406  60.580  73.468  1.00  0.00
ATOM   3071  CD2 HIS A 295      85.080  62.188  72.888  1.00  0.00
ATOM   3072  CE1 HIS A 295      85.918  60.296  72.264  1.00  0.00
ATOM   3073  NE2 HIS A 295      85.144  61.312  71.890  1.00  0.00
ATOM   3074  HE2 HIS A 295      84.578  61.320  71.066  1.00  0.00
ATOM   3075  C   HIS A 295      85.276  62.020  77.618  1.00  0.00
ATOM   3076  O   HIS A 295      85.040  63.136  78.078  1.00  0.00
ATOM   3077  N   GLY A 296      85.930  61.044  78.242  1.00  0.00
ATOM   3078  H   GLY A 296      86.370  60.342  77.684  1.00  0.00
ATOM   3079  CA  GLY A 296      86.238  60.934  79.676  1.00  0.00
ATOM   3080  C   GLY A 296      85.046  61.194  80.600  1.00  0.00
ATOM   3081  O   GLY A 296      85.060  62.194  81.314  1.00  0.00
ATOM   3082  N   LEU A 297      84.298  60.116  80.822  1.00  0.00
ATOM   3083  H   LEU A 297      84.508  59.224  80.420  1.00  0.00
ATOM   3084  CA  LEU A 297      82.976  60.196  81.460  1.00  0.00
ATOM   3085  CB  LEU A 297      81.904  60.340  80.378  1.00  0.00
ATOM   3086  CG  LEU A 297      81.814  61.686  79.656  1.00  0.00
ATOM   3087  CD1 LEU A 297      80.782  61.454  78.552  1.00  0.00
ATOM   3088  CD2 LEU A 297      81.468  62.952  80.444  1.00  0.00
ATOM   3089  C   LEU A 297      82.776  59.018  82.414  1.00  0.00
ATOM   3090  O   LEU A 297      82.400  57.926  81.988  1.00  0.00
ATOM   3091  N   LYS A 298      83.094  59.334  83.666  1.00  0.00
ATOM   3092  H   LYS A 298      83.402  60.266  83.856  1.00  0.00
ATOM   3093  CA  LYS A 298      83.212  58.320  84.724  1.00  0.00
ATOM   3094  CB  LYS A 298      84.612  58.362  85.338  1.00  0.00
ATOM   3095  CG  LYS A 298      85.840  58.106  84.462  1.00  0.00
ATOM   3096  CD  LYS A 298      85.764  56.838  83.608  1.00  0.00
ATOM   3097  CE  LYS A 298      86.850  56.796  82.530  1.00  0.00
ATOM   3098  NZ  LYS A 298      86.732  55.680  81.582  1.00  0.00
ATOM   3099  HZ1 LYS A 298      87.470  55.838  80.928  1.00  0.00
ATOM   3100  HZ2 LYS A 298      86.808  54.732  81.894  1.00  0.00
ATOM   3101  HZ3 LYS A 298      85.910  55.768  81.020  1.00  0.00
ATOM   3102  C   LYS A 298      82.366  58.622  85.962  1.00  0.00
ATOM   3103  O   LYS A 298      82.368  59.760  86.430  1.00  0.00
ATOM   3104  N   LEU A 299      81.956  57.544  86.626  1.00  0.00
ATOM   3105  H   LEU A 299      82.236  56.646  86.286  1.00  0.00
ATOM   3106  CA  LEU A 299      80.956  57.630  87.700  1.00  0.00
ATOM   3107  CB  LEU A 299      79.510  57.488  87.220  1.00  0.00
ATOM   3108  CG  LEU A 299      78.458  58.052  88.176  1.00  0.00
ATOM   3109  CD1 LEU A 299      78.426  59.580  88.086  1.00  0.00
ATOM   3110  CD2 LEU A 299      77.086  57.530  87.740  1.00  0.00
ATOM   3111  C   LEU A 299      81.202  56.642  88.844  1.00  0.00
ATOM   3112  O   LEU A 299      81.584  55.514  88.534  1.00  0.00
ATOM   3113  N   TYR A 300      81.224  57.326  89.984  1.00  0.00
ATOM   3114  H   TYR A 300      81.114  58.320  89.948  1.00  0.00
ATOM   3115  CA  TYR A 300      81.422  56.712  91.304  1.00  0.00
ATOM   3116  CB  TYR A 300      82.618  57.330  92.032  1.00  0.00
ATOM   3117  CG  TYR A 300      83.968  57.158  91.334  1.00  0.00
ATOM   3118  CD1 TYR A 300      84.958  56.352  91.884  1.00  0.00
ATOM   3119  HD1 TYR A 300      84.726  55.618  92.654  1.00  0.00
ATOM   3120  CD2 TYR A 300      84.264  57.844  90.160  1.00  0.00
ATOM   3121  HD2 TYR A 300      83.598  58.650  89.852  1.00  0.00
ATOM   3122  CE1 TYR A 300      86.142  56.170  91.180  1.00  0.00
ATOM   3123  HE1 TYR A 300      86.614  55.246  91.512  1.00  0.00
ATOM   3124  CE2 TYR A 300      85.516  57.780  89.562  1.00  0.00
ATOM   3125  HE2 TYR A 300      85.692  58.190  88.568  1.00  0.00
ATOM   3126  CZ  TYR A 300      86.474  56.892  90.040  1.00  0.00
ATOM   3127  OH  TYR A 300      87.596  56.676  89.302  1.00  0.00
ATOM   3128  HH  TYR A 300      87.958  57.460  88.798  1.00  0.00
ATOM   3129  C   TYR A 300      80.154  56.684  92.160  1.00  0.00
ATOM   3130  O   TYR A 300      79.372  57.632  92.110  1.00  0.00
ATOM   3131  N   VAL A 301      79.970  55.660  92.986  1.00  0.00
ATOM   3132  H   VAL A 301      80.546  54.846  93.062  1.00  0.00
ATOM   3133  CA  VAL A 301      78.954  55.754  94.044  1.00  0.00
ATOM   3134  CB  VAL A 301      77.910  54.644  93.902  1.00  0.00
ATOM   3135  CG1 VAL A 301      76.864  54.998  92.842  1.00  0.00
ATOM   3136  CG2 VAL A 301      78.464  53.246  93.618  1.00  0.00
ATOM   3137  C   VAL A 301      79.580  55.760  95.440  1.00  0.00
ATOM   3138  O   VAL A 301      79.498  54.812  96.222  1.00  0.00
ATOM   3139  N   GLN A 302      80.122  56.948  95.690  1.00  0.00
ATOM   3140  H   GLN A 302      80.208  57.692  95.026  1.00  0.00
ATOM   3141  CA  GLN A 302      80.776  57.372  96.936  1.00  0.00
ATOM   3142  CB  GLN A 302      79.942  57.514  98.212  1.00  0.00
ATOM   3143  CG  GLN A 302      78.782  58.502  98.080  1.00  0.00
ATOM   3144  CD  GLN A 302      77.620  58.038  97.200  1.00  0.00
ATOM   3145  OE1 GLN A 302      76.766  57.192  97.458  1.00  0.00
ATOM   3146  NE2 GLN A 302      77.690  58.346  95.908  1.00  0.00
ATOM   3147 1HE2 GLN A 302      78.494  58.858  95.604  1.00  0.00
ATOM   3148 2HE2 GLN A 302      76.934  58.164  95.282  1.00  0.00
ATOM   3149  C   GLN A 302      81.916  56.372  97.140  1.00  0.00
ATOM   3150  O   GLN A 302      81.862  55.168  97.388  1.00  0.00
ATOM   3151  N   ARG A 303      83.048  57.024  96.894  1.00  0.00
ATOM   3152  H   ARG A 303      82.896  57.982  96.652  1.00  0.00
ATOM   3153  CA  ARG A 303      84.382  56.406  96.878  1.00  0.00
ATOM   3154  CB  ARG A 303      84.918  55.864  98.204  1.00  0.00
ATOM   3155  CG  ARG A 303      84.962  57.000  99.228  1.00  0.00
ATOM   3156  CD  ARG A 303      85.568  56.314 100.456  1.00  0.00
ATOM   3157  NE  ARG A 303      85.458  57.304 101.538  1.00  0.00
ATOM   3158  HE  ARG A 303      84.886  58.106 101.360  1.00  0.00
ATOM   3159  CZ  ARG A 303      86.058  57.236 102.732  1.00  0.00
ATOM   3160  NH1 ARG A 303      86.778  56.196 103.178  1.00  0.00
ATOM   3161 1HH1 ARG A 303      86.784  55.308 102.716  1.00  0.00
ATOM   3162 2HH1 ARG A 303      87.432  56.312 103.924  1.00  0.00
ATOM   3163  NH2 ARG A 303      85.946  58.298 103.542  1.00  0.00
ATOM   3164 1HH2 ARG A 303      85.502  59.152 103.272  1.00  0.00
ATOM   3165 2HH2 ARG A 303      86.212  58.202 104.502  1.00  0.00
ATOM   3166  C   ARG A 303      84.618  55.296  95.854  1.00  0.00
ATOM   3167  O   ARG A 303      85.572  55.408  95.084  1.00  0.00
ATOM   3168  N   VAL A 304      83.682  54.352  95.782  1.00  0.00
ATOM   3169  H   VAL A 304      82.932  54.318  96.444  1.00  0.00
ATOM   3170  CA  VAL A 304      83.766  53.062  95.086  1.00  0.00
ATOM   3171  CB  VAL A 304      83.214  51.918  95.940  1.00  0.00
ATOM   3172  CG1 VAL A 304      84.114  51.684  97.154  1.00  0.00
ATOM   3173  CG2 VAL A 304      81.780  52.146  96.418  1.00  0.00
ATOM   3174  C   VAL A 304      83.038  53.160  93.744  1.00  0.00
ATOM   3175  O   VAL A 304      81.946  53.716  93.656  1.00  0.00
ATOM   3176  N   PHE A 305      83.818  52.938  92.690  1.00  0.00
ATOM   3177  H   PHE A 305      84.584  52.296  92.716  1.00  0.00
ATOM   3178  CA  PHE A 305      83.386  53.146  91.300  1.00  0.00
ATOM   3179  CB  PHE A 305      84.604  52.664  90.512  1.00  0.00
ATOM   3180  CG  PHE A 305      84.574  53.074  89.038  1.00  0.00
ATOM   3181  CD1 PHE A 305      84.678  54.432  88.762  1.00  0.00
ATOM   3182  HD1 PHE A 305      84.316  55.130  89.518  1.00  0.00
ATOM   3183  CD2 PHE A 305      84.548  52.088  88.058  1.00  0.00
ATOM   3184  HD2 PHE A 305      83.846  51.260  88.156  1.00  0.00
ATOM   3185  CE1 PHE A 305      84.938  54.856  87.464  1.00  0.00
ATOM   3186  HE1 PHE A 305      84.858  55.874  87.084  1.00  0.00
ATOM   3187  CE2 PHE A 305      84.930  52.528  86.796  1.00  0.00
ATOM   3188  HE2 PHE A 305      85.190  51.772  86.054  1.00  0.00
ATOM   3189  CZ  PHE A 305      85.148  53.868  86.508  1.00  0.00
ATOM   3190  HZ  PHE A 305      85.898  54.044  85.734  1.00  0.00
ATOM   3191  C   PHE A 305      82.144  52.350  90.894  1.00  0.00
ATOM   3192  O   PHE A 305      82.006  51.168  91.202  1.00  0.00
ATOM   3193  N   ILE A 306      81.454  52.906  89.902  1.00  0.00
ATOM   3194  H   ILE A 306      81.526  53.852  89.586  1.00  0.00
ATOM   3195  CA  ILE A 306      80.260  52.290  89.306  1.00  0.00
ATOM   3196  CB  ILE A 306      79.010  52.856  89.986  1.00  0.00
ATOM   3197  CG1 ILE A 306      77.720  52.128  89.602  1.00  0.00
ATOM   3198  CG2 ILE A 306      78.696  54.332  89.736  1.00  0.00
ATOM   3199  CD  ILE A 306      77.644  50.716  90.186  1.00  0.00
ATOM   3200  C   ILE A 306      80.184  52.204  87.782  1.00  0.00
ATOM   3201  O   ILE A 306      80.062  51.092  87.268  1.00  0.00
ATOM   3202  N   MET A 307      80.512  53.328  87.150  1.00  0.00
ATOM   3203  H   MET A 307      80.770  54.132  87.684  1.00  0.00
ATOM   3204  CA  MET A 307      80.342  53.482  85.698  1.00  0.00
ATOM   3205  CB  MET A 307      79.048  54.294  85.628  1.00  0.00
ATOM   3206  CG  MET A 307      78.264  54.396  84.318  1.00  0.00
ATOM   3207  SD  MET A 307      76.728  55.392  84.322  1.00  0.00
ATOM   3208  CE  MET A 307      75.868  54.686  82.932  1.00  0.00
ATOM   3209  C   MET A 307      81.502  54.084  84.900  1.00  0.00
ATOM   3210  O   MET A 307      81.812  55.266  85.036  1.00  0.00
ATOM   3211  N   ASP A 308      82.294  53.208  84.290  1.00  0.00
ATOM   3212  H   ASP A 308      82.264  52.244  84.556  1.00  0.00
ATOM   3213  CA  ASP A 308      83.484  53.570  83.508  1.00  0.00
ATOM   3214  CB  ASP A 308      84.290  52.324  83.134  1.00  0.00
ATOM   3215  CG  ASP A 308      85.586  52.632  82.382  1.00  0.00
ATOM   3216  OD1 ASP A 308      85.492  52.734  81.140  1.00  0.00
ATOM   3217  OD2 ASP A 308      86.638  52.814  83.034  1.00  0.00
ATOM   3218  C   ASP A 308      83.048  54.264  82.216  1.00  0.00
ATOM   3219  O   ASP A 308      83.714  55.224  81.834  1.00  0.00
ATOM   3220  N   ASP A 309      81.906  53.940  81.618  1.00  0.00
ATOM   3221  H   ASP A 309      81.500  53.062  81.870  1.00  0.00
ATOM   3222  CA  ASP A 309      81.342  54.626  80.446  1.00  0.00
ATOM   3223  CB  ASP A 309      81.424  53.562  79.346  1.00  0.00
ATOM   3224  CG  ASP A 309      80.640  53.764  78.048  1.00  0.00
ATOM   3225  OD1 ASP A 309      80.526  52.830  77.226  1.00  0.00
ATOM   3226  OD2 ASP A 309      79.972  54.816  77.940  1.00  0.00
ATOM   3227  C   ASP A 309      79.968  55.192  80.804  1.00  0.00
ATOM   3228  O   ASP A 309      79.018  54.444  81.028  1.00  0.00
ATOM   3229  N   ALA A 310      79.992  56.506  81.014  1.00  0.00
ATOM   3230  H   ALA A 310      80.850  56.922  81.318  1.00  0.00
ATOM   3231  CA  ALA A 310      78.840  57.386  81.264  1.00  0.00
ATOM   3232  CB  ALA A 310      79.078  58.148  82.570  1.00  0.00
ATOM   3233  C   ALA A 310      78.704  58.394  80.120  1.00  0.00
ATOM   3234  O   ALA A 310      77.982  59.368  80.322  1.00  0.00
ATOM   3235  N   GLU A 311      78.984  57.920  78.910  1.00  0.00
ATOM   3236  H   GLU A 311      79.620  57.148  78.890  1.00  0.00
ATOM   3237  CA  GLU A 311      78.514  58.428  77.612  1.00  0.00
ATOM   3238  CB  GLU A 311      78.932  57.348  76.612  1.00  0.00
ATOM   3239  CG  GLU A 311      78.556  57.730  75.180  1.00  0.00
ATOM   3240  CD  GLU A 311      78.318  56.558  74.226  1.00  0.00
ATOM   3241  OE1 GLU A 311      79.256  56.378  73.418  1.00  0.00
ATOM   3242  OE2 GLU A 311      77.200  56.004  74.150  1.00  0.00
ATOM   3243  C   GLU A 311      77.048  58.862  77.566  1.00  0.00
ATOM   3244  O   GLU A 311      76.704  60.042  77.582  1.00  0.00
ATOM   3245  N   GLN A 312      76.190  57.912  77.204  1.00  0.00
ATOM   3246  H   GLN A 312      76.546  57.018  76.930  1.00  0.00
ATOM   3247  CA  GLN A 312      74.742  57.976  76.962  1.00  0.00
ATOM   3248  CB  GLN A 312      74.272  56.520  76.928  1.00  0.00
ATOM   3249  CG  GLN A 312      74.368  55.604  78.150  1.00  0.00
ATOM   3250  CD  GLN A 312      75.712  55.600  78.882  1.00  0.00
ATOM   3251  OE1 GLN A 312      75.920  56.274  79.890  1.00  0.00
ATOM   3252  NE2 GLN A 312      76.704  54.914  78.324  1.00  0.00
ATOM   3253 1HE2 GLN A 312      76.532  54.386  77.492  1.00  0.00
ATOM   3254 2HE2 GLN A 312      77.606  54.912  78.756  1.00  0.00
ATOM   3255  C   GLN A 312      73.964  58.852  77.946  1.00  0.00
ATOM   3256  O   GLN A 312      72.900  59.406  77.674  1.00  0.00
ATOM   3257  N   PHE A 313      74.496  58.912  79.164  1.00  0.00
ATOM   3258  H   PHE A 313      75.338  58.404  79.354  1.00  0.00
ATOM   3259  CA  PHE A 313      73.988  59.662  80.322  1.00  0.00
ATOM   3260  CB  PHE A 313      74.868  59.220  81.492  1.00  0.00
ATOM   3261  CG  PHE A 313      74.518  59.544  82.946  1.00  0.00
ATOM   3262  CD1 PHE A 313      74.592  60.868  83.366  1.00  0.00
ATOM   3263  HD1 PHE A 313      74.950  61.644  82.692  1.00  0.00
ATOM   3264  CD2 PHE A 313      74.090  58.562  83.830  1.00  0.00
ATOM   3265  HD2 PHE A 313      74.268  57.530  83.526  1.00  0.00
ATOM   3266  CE1 PHE A 313      74.164  61.128  84.662  1.00  0.00
ATOM   3267  HE1 PHE A 313      74.316  62.156  84.990  1.00  0.00
ATOM   3268  CE2 PHE A 313      73.668  58.830  85.126  1.00  0.00
ATOM   3269  HE2 PHE A 313      73.232  58.086  85.794  1.00  0.00
ATOM   3270  CZ  PHE A 313      73.724  60.154  85.552  1.00  0.00
ATOM   3271  HZ  PHE A 313      73.532  60.386  86.598  1.00  0.00
ATOM   3272  C   PHE A 313      73.904  61.168  80.064  1.00  0.00
ATOM   3273  O   PHE A 313      73.060  61.858  80.636  1.00  0.00
ATOM   3274  N   MET A 314      74.908  61.716  79.384  1.00  0.00
ATOM   3275  H   MET A 314      75.586  61.050  79.076  1.00  0.00
ATOM   3276  CA  MET A 314      75.034  63.118  78.962  1.00  0.00
ATOM   3277  CB  MET A 314      76.528  63.380  78.766  1.00  0.00
ATOM   3278  CG  MET A 314      77.334  63.400  80.066  1.00  0.00
ATOM   3279  SD  MET A 314      76.824  64.530  81.412  1.00  0.00
ATOM   3280  CE  MET A 314      78.458  64.880  82.024  1.00  0.00
ATOM   3281  C   MET A 314      74.202  63.560  77.756  1.00  0.00
ATOM   3282  O   MET A 314      74.298  62.932  76.702  1.00  0.00
ATOM   3283  N   PRO A 315      73.604  64.746  77.798  1.00  0.00
ATOM   3284  CA  PRO A 315      73.054  65.348  76.576  1.00  0.00
ATOM   3285  CB  PRO A 315      72.454  66.670  77.064  1.00  0.00
ATOM   3286  CG  PRO A 315      72.142  66.364  78.530  1.00  0.00
ATOM   3287  CD  PRO A 315      73.318  65.516  79.018  1.00  0.00
ATOM   3288  C   PRO A 315      74.066  65.578  75.452  1.00  0.00
ATOM   3289  O   PRO A 315      75.226  65.916  75.684  1.00  0.00
ATOM   3290  N   ASN A 316      73.468  65.496  74.268  1.00  0.00
ATOM   3291  H   ASN A 316      72.482  65.392  74.140  1.00  0.00
ATOM   3292  CA  ASN A 316      74.206  65.720  73.016  1.00  0.00
ATOM   3293  CB  ASN A 316      73.446  65.442  71.718  1.00  0.00
ATOM   3294  CG  ASN A 316      72.898  64.014  71.658  1.00  0.00
ATOM   3295  OD1 ASN A 316      73.214  63.114  72.436  1.00  0.00
ATOM   3296  ND2 ASN A 316      71.766  63.924  70.968  1.00  0.00
ATOM   3297 1HD2 ASN A 316      71.304  64.776  70.722  1.00  0.00
ATOM   3298 2HD2 ASN A 316      71.484  63.002  70.698  1.00  0.00
ATOM   3299  C   ASN A 316      74.720  67.152  72.856  1.00  0.00
ATOM   3300  O   ASN A 316      75.858  67.446  72.494  1.00  0.00
ATOM   3301  N   TYR A 317      73.880  68.138  73.154  1.00  0.00
ATOM   3302  H   TYR A 317      72.916  67.938  72.974  1.00  0.00
ATOM   3303  CA  TYR A 317      74.190  69.574  73.208  1.00  0.00
ATOM   3304  CB  TYR A 317      72.884  70.284  73.574  1.00  0.00
ATOM   3305  CG  TYR A 317      72.266  70.020  74.948  1.00  0.00
ATOM   3306  CD1 TYR A 317      72.662  70.770  76.048  1.00  0.00
ATOM   3307  HD1 TYR A 317      73.620  71.282  75.956  1.00  0.00
ATOM   3308  CD2 TYR A 317      71.064  69.332  75.068  1.00  0.00
ATOM   3309  HD2 TYR A 317      70.654  68.814  74.200  1.00  0.00
ATOM   3310  CE1 TYR A 317      71.896  70.878  77.204  1.00  0.00
ATOM   3311  HE1 TYR A 317      72.174  71.546  78.020  1.00  0.00
ATOM   3312  CE2 TYR A 317      70.312  69.324  76.236  1.00  0.00
ATOM   3313  HE2 TYR A 317      69.286  68.974  76.132  1.00  0.00
ATOM   3314  CZ  TYR A 317      70.754  70.094  77.306  1.00  0.00
ATOM   3315  OH  TYR A 317      70.248  69.794  78.532  1.00  0.00
ATOM   3316  HH  TYR A 317      69.602  69.040  78.404  1.00  0.00
ATOM   3317  C   TYR A 317      75.246  69.912  74.264  1.00  0.00
ATOM   3318  O   TYR A 317      75.886  70.962  74.236  1.00  0.00
ATOM   3319  N   LEU A 318      75.500  69.020  75.216  1.00  0.00
ATOM   3320  H   LEU A 318      74.810  68.338  75.458  1.00  0.00
ATOM   3321  CA  LEU A 318      76.448  69.250  76.316  1.00  0.00
ATOM   3322  CB  LEU A 318      75.648  69.028  77.602  1.00  0.00
ATOM   3323  CG  LEU A 318      76.268  69.784  78.780  1.00  0.00
ATOM   3324  CD1 LEU A 318      75.770  71.226  78.650  1.00  0.00
ATOM   3325  CD2 LEU A 318      75.916  69.118  80.112  1.00  0.00
ATOM   3326  C   LEU A 318      77.630  68.282  76.244  1.00  0.00
ATOM   3327  O   LEU A 318      78.426  68.222  77.180  1.00  0.00
ATOM   3328  N   ARG A 319      77.850  67.632  75.104  1.00  0.00
ATOM   3329  H   ARG A 319      77.266  67.868  74.326  1.00  0.00
ATOM   3330  CA  ARG A 319      78.902  66.632  74.882  1.00  0.00
ATOM   3331  CB  ARG A 319      79.036  66.390  73.376  1.00  0.00
ATOM   3332  CG  ARG A 319      78.058  65.406  72.732  1.00  0.00
ATOM   3333  CD  ARG A 319      78.120  65.480  71.206  1.00  0.00
ATOM   3334  NE  ARG A 319      76.974  64.800  70.586  1.00  0.00
ATOM   3335  HE  ARG A 319      76.726  64.014  71.154  1.00  0.00
ATOM   3336  CZ  ARG A 319      76.240  65.420  69.652  1.00  0.00
ATOM   3337  NH1 ARG A 319      76.438  66.628  69.110  1.00  0.00
ATOM   3338 1HH1 ARG A 319      77.160  67.232  69.448  1.00  0.00
ATOM   3339 2HH1 ARG A 319      75.718  67.066  68.572  1.00  0.00
ATOM   3340  NH2 ARG A 319      75.232  64.706  69.132  1.00  0.00
ATOM   3341 1HH2 ARG A 319      75.046  63.780  69.462  1.00  0.00
ATOM   3342 2HH2 ARG A 319      74.632  65.134  68.456  1.00  0.00
ATOM   3343  C   ARG A 319      80.290  67.074  75.352  1.00  0.00
ATOM   3344  O   ARG A 319      81.114  66.240  75.722  1.00  0.00
ATOM   3345  N   PHE A 320      80.522  68.384  75.368  1.00  0.00
ATOM   3346  H   PHE A 320      79.740  68.994  75.238  1.00  0.00
ATOM   3347  CA  PHE A 320      81.802  69.064  75.610  1.00  0.00
ATOM   3348  CB  PHE A 320      81.772  70.546  75.236  1.00  0.00
ATOM   3349  CG  PHE A 320      80.792  71.454  75.980  1.00  0.00
ATOM   3350  CD1 PHE A 320      79.592  71.842  75.398  1.00  0.00
ATOM   3351  HD1 PHE A 320      79.476  71.716  74.320  1.00  0.00
ATOM   3352  CD2 PHE A 320      81.156  71.856  77.262  1.00  0.00
ATOM   3353  HD2 PHE A 320      82.160  72.096  77.612  1.00  0.00
ATOM   3354  CE1 PHE A 320      78.688  72.536  76.194  1.00  0.00
ATOM   3355  HE1 PHE A 320      77.698  72.670  75.762  1.00  0.00
ATOM   3356  CE2 PHE A 320      80.204  72.512  78.032  1.00  0.00
ATOM   3357  HE2 PHE A 320      80.480  72.664  79.076  1.00  0.00
ATOM   3358  CZ  PHE A 320      78.986  72.912  77.500  1.00  0.00
ATOM   3359  HZ  PHE A 320      78.246  73.164  78.260  1.00  0.00
ATOM   3360  C   PHE A 320      82.448  68.756  76.964  1.00  0.00
ATOM   3361  O   PHE A 320      83.640  68.454  76.972  1.00  0.00
ATOM   3362  N   VAL A 321      81.666  68.900  78.030  1.00  0.00
ATOM   3363  H   VAL A 321      80.678  68.938  77.884  1.00  0.00
ATOM   3364  CA  VAL A 321      82.180  68.638  79.382  1.00  0.00
ATOM   3365  CB  VAL A 321      81.074  69.150  80.308  1.00  0.00
ATOM   3366  CG1 VAL A 321      79.956  68.158  80.630  1.00  0.00
ATOM   3367  CG2 VAL A 321      81.664  69.796  81.564  1.00  0.00
ATOM   3368  C   VAL A 321      82.844  67.302  79.724  1.00  0.00
ATOM   3369  O   VAL A 321      82.614  66.316  79.026  1.00  0.00
ATOM   3370  N   ARG A 322      83.698  67.220  80.740  1.00  0.00
ATOM   3371  H   ARG A 322      84.090  68.052  81.134  1.00  0.00
ATOM   3372  CA  ARG A 322      84.426  66.018  81.170  1.00  0.00
ATOM   3373  CB  ARG A 322      85.938  66.150  80.970  1.00  0.00
ATOM   3374  CG  ARG A 322      86.570  65.924  79.596  1.00  0.00
ATOM   3375  CD  ARG A 322      86.376  67.144  78.696  1.00  0.00
ATOM   3376  NE  ARG A 322      86.214  66.636  77.324  1.00  0.00
ATOM   3377  HE  ARG A 322      85.504  65.946  77.188  1.00  0.00
ATOM   3378  CZ  ARG A 322      86.934  66.934  76.234  1.00  0.00
ATOM   3379  NH1 ARG A 322      87.964  67.790  76.282  1.00  0.00
ATOM   3380 1HH1 ARG A 322      88.282  68.396  77.012  1.00  0.00
ATOM   3381 2HH1 ARG A 322      88.496  67.902  75.442  1.00  0.00
ATOM   3382  NH2 ARG A 322      86.398  66.716  75.026  1.00  0.00
ATOM   3383 1HH2 ARG A 322      85.458  66.414  75.192  1.00  0.00
ATOM   3384 2HH2 ARG A 322      86.864  66.658  74.144  1.00  0.00
ATOM   3385  C   ARG A 322      84.080  65.670  82.620  1.00  0.00
ATOM   3386  O   ARG A 322      84.112  66.504  83.522  1.00  0.00
ATOM   3387  N   GLY A 323      83.604  64.430  82.722  1.00  0.00
ATOM   3388  H   GLY A 323      83.842  63.712  82.070  1.00  0.00
ATOM   3389  CA  GLY A 323      82.816  63.994  83.884  1.00  0.00
ATOM   3390  C   GLY A 323      83.516  62.996  84.808  1.00  0.00
ATOM   3391  O   GLY A 323      83.688  61.854  84.384  1.00  0.00
ATOM   3392  N   LEU A 324      84.266  63.606  85.722  1.00  0.00
ATOM   3393  H   LEU A 324      84.522  64.568  85.638  1.00  0.00
ATOM   3394  CA  LEU A 324      84.776  62.828  86.860  1.00  0.00
ATOM   3395  CB  LEU A 324      86.234  63.030  87.280  1.00  0.00
ATOM   3396  CG  LEU A 324      87.306  62.184  86.590  1.00  0.00
ATOM   3397  CD1 LEU A 324      88.648  62.806  86.980  1.00  0.00
ATOM   3398  CD2 LEU A 324      87.072  60.684  86.786  1.00  0.00
ATOM   3399  C   LEU A 324      83.930  62.964  88.126  1.00  0.00
ATOM   3400  O   LEU A 324      84.102  63.882  88.928  1.00  0.00
ATOM   3401  N   ILE A 325      82.842  62.198  88.136  1.00  0.00
ATOM   3402  H   ILE A 325      82.740  61.374  87.576  1.00  0.00
ATOM   3403  CA  ILE A 325      81.738  62.456  89.072  1.00  0.00
ATOM   3404  CB  ILE A 325      80.462  62.732  88.274  1.00  0.00
ATOM   3405  CG1 ILE A 325      80.646  63.764  87.158  1.00  0.00
ATOM   3406  CG2 ILE A 325      79.272  63.262  89.076  1.00  0.00
ATOM   3407  CD  ILE A 325      79.732  63.346  86.006  1.00  0.00
ATOM   3408  C   ILE A 325      81.434  61.324  90.056  1.00  0.00
ATOM   3409  O   ILE A 325      81.502  60.138  89.736  1.00  0.00
ATOM   3410  N   ASP A 326      81.026  61.728  91.256  1.00  0.00
ATOM   3411  H   ASP A 326      81.076  62.702  91.476  1.00  0.00
ATOM   3412  CA  ASP A 326      80.508  60.860  92.324  1.00  0.00
ATOM   3413  CB  ASP A 326      81.304  61.086  93.610  1.00  0.00
ATOM   3414  CG  ASP A 326      80.994  60.044  94.686  1.00  0.00
ATOM   3415  OD1 ASP A 326      79.820  60.008  95.114  1.00  0.00
ATOM   3416  OD2 ASP A 326      81.916  59.502  95.330  1.00  0.00
ATOM   3417  C   ASP A 326      79.006  61.074  92.510  1.00  0.00
ATOM   3418  O   ASP A 326      78.572  62.216  92.656  1.00  0.00
ATOM   3419  N   SER A 327      78.258  60.094  92.008  1.00  0.00
ATOM   3420  H   SER A 327      78.540  59.322  91.440  1.00  0.00
ATOM   3421  CA  SER A 327      76.798  60.256  92.002  1.00  0.00
ATOM   3422  CB  SER A 327      76.100  59.344  90.990  1.00  0.00
ATOM   3423  OG  SER A 327      76.546  57.988  90.932  1.00  0.00
ATOM   3424  HG  SER A 327      76.248  57.362  91.654  1.00  0.00
ATOM   3425  C   SER A 327      76.346  60.072  93.454  1.00  0.00
ATOM   3426  O   SER A 327      75.794  59.056  93.874  1.00  0.00
ATOM   3427  N   SER A 328      76.718  61.052  94.272  1.00  0.00
ATOM   3428  H   SER A 328      77.296  61.804  93.954  1.00  0.00
ATOM   3429  CA  SER A 328      76.482  61.106  95.722  1.00  0.00
ATOM   3430  CB  SER A 328      76.678  62.536  96.230  1.00  0.00
ATOM   3431  OG  SER A 328      78.016  62.816  95.816  1.00  0.00
ATOM   3432  HG  SER A 328      78.658  62.110  96.116  1.00  0.00
ATOM   3433  C   SER A 328      75.164  60.532  96.242  1.00  0.00
ATOM   3434  O   SER A 328      74.162  60.586  95.530  1.00  0.00
ATOM   3435  N   ASP A 329      75.186  60.066  97.488  1.00  0.00
ATOM   3436  H   ASP A 329      75.928  60.300  98.114  1.00  0.00
ATOM   3437  CA  ASP A 329      74.028  59.396  98.096  1.00  0.00
ATOM   3438  CB  ASP A 329      73.088  60.426  98.722  1.00  0.00
ATOM   3439  CG  ASP A 329      73.800  61.436  99.626  1.00  0.00
ATOM   3440  OD1 ASP A 329      74.254  62.492  99.134  1.00  0.00
ATOM   3441  OD2 ASP A 329      73.708  61.290 100.864  1.00  0.00
ATOM   3442  C   ASP A 329      73.322  58.444  97.128  1.00  0.00
ATOM   3443  O   ASP A 329      72.092  58.426  97.180  1.00  0.00
ATOM   3444  N   LEU A 330      74.070  57.480  96.598  1.00  0.00
ATOM   3445  H   LEU A 330      75.054  57.408  96.760  1.00  0.00
ATOM   3446  CA  LEU A 330      73.436  56.414  95.808  1.00  0.00
ATOM   3447  CB  LEU A 330      73.558  56.776  94.326  1.00  0.00
ATOM   3448  CG  LEU A 330      72.460  57.730  93.856  1.00  0.00
ATOM   3449  CD1 LEU A 330      73.012  58.298  92.546  1.00  0.00
ATOM   3450  CD2 LEU A 330      71.182  56.922  93.628  1.00  0.00
ATOM   3451  C   LEU A 330      73.998  55.030  96.134  1.00  0.00
ATOM   3452  O   LEU A 330      75.064  54.870  96.726  1.00  0.00
ATOM   3453  N   PRO A 331      73.080  54.068  96.196  1.00  0.00
ATOM   3454  CA  PRO A 331      73.232  52.614  96.340  1.00  0.00
ATOM   3455  CB  PRO A 331      71.844  52.050  96.028  1.00  0.00
ATOM   3456  CG  PRO A 331      71.100  53.046  96.918  1.00  0.00
ATOM   3457  CD  PRO A 331      71.660  54.376  96.408  1.00  0.00
ATOM   3458  C   PRO A 331      74.400  51.982  95.578  1.00  0.00
ATOM   3459  O   PRO A 331      74.880  52.608  94.634  1.00  0.00
ATOM   3460  N   LEU A 332      74.854  50.818  96.036  1.00  0.00
ATOM   3461  H   LEU A 332      74.450  50.418  96.856  1.00  0.00
ATOM   3462  CA  LEU A 332      76.182  50.232  95.800  1.00  0.00
ATOM   3463  CB  LEU A 332      76.544  49.238  96.906  1.00  0.00
ATOM   3464  CG  LEU A 332      77.138  50.004  98.090  1.00  0.00
ATOM   3465  CD1 LEU A 332      77.216  48.984  99.228  1.00  0.00
ATOM   3466  CD2 LEU A 332      78.540  50.502  97.732  1.00  0.00
ATOM   3467  C   LEU A 332      76.134  49.580  94.418  1.00  0.00
ATOM   3468  O   LEU A 332      76.932  49.952  93.558  1.00  0.00
ATOM   3469  N   ASN A 333      75.062  48.852  94.120  1.00  0.00
ATOM   3470  H   ASN A 333      74.472  48.494  94.846  1.00  0.00
ATOM   3471  CA  ASN A 333      74.870  48.140  92.848  1.00  0.00
ATOM   3472  CB  ASN A 333      74.872  46.626  93.072  1.00  0.00
ATOM   3473  CG  ASN A 333      76.156  46.090  93.712  1.00  0.00
ATOM   3474  OD1 ASN A 333      77.220  45.772  93.182  1.00  0.00
ATOM   3475  ND2 ASN A 333      76.146  45.898  95.028  1.00  0.00
ATOM   3476 1HD2 ASN A 333      75.264  46.042  95.474  1.00  0.00
ATOM   3477 2HD2 ASN A 333      76.982  45.634  95.508  1.00  0.00
ATOM   3478  C   ASN A 333      73.634  48.628  92.090  1.00  0.00
ATOM   3479  O   ASN A 333      72.580  47.998  92.026  1.00  0.00
ATOM   3480  N   VAL A 334      73.856  49.828  91.562  1.00  0.00
ATOM   3481  H   VAL A 334      74.544  50.462  91.918  1.00  0.00
ATOM   3482  CA  VAL A 334      72.964  50.510  90.614  1.00  0.00
ATOM   3483  CB  VAL A 334      72.882  52.006  90.922  1.00  0.00
ATOM   3484  CG1 VAL A 334      72.284  52.246  92.308  1.00  0.00
ATOM   3485  CG2 VAL A 334      74.206  52.774  90.956  1.00  0.00
ATOM   3486  C   VAL A 334      73.190  50.154  89.144  1.00  0.00
ATOM   3487  O   VAL A 334      74.156  50.634  88.554  1.00  0.00
ATOM   3488  N   SER A 335      72.438  49.204  88.590  1.00  0.00
ATOM   3489  H   SER A 335      71.728  48.774  89.150  1.00  0.00
ATOM   3490  CA  SER A 335      72.474  48.788  87.182  1.00  0.00
ATOM   3491  CB  SER A 335      71.556  47.592  86.928  1.00  0.00
ATOM   3492  OG  SER A 335      70.462  47.608  87.848  1.00  0.00
ATOM   3493  HG  SER A 335      69.738  48.230  87.546  1.00  0.00
ATOM   3494  C   SER A 335      72.358  49.950  86.194  1.00  0.00
ATOM   3495  O   SER A 335      71.950  51.022  86.640  1.00  0.00
ATOM   3496  N   ARG A 336      72.938  49.790  85.006  1.00  0.00
ATOM   3497  H   ARG A 336      73.218  48.882  84.692  1.00  0.00
ATOM   3498  CA  ARG A 336      72.900  50.822  83.960  1.00  0.00
ATOM   3499  CB  ARG A 336      73.644  50.226  82.764  1.00  0.00
ATOM   3500  CG  ARG A 336      74.284  51.198  81.772  1.00  0.00
ATOM   3501  CD  ARG A 336      75.172  50.432  80.790  1.00  0.00
ATOM   3502  NE  ARG A 336      76.030  51.338  80.010  1.00  0.00
ATOM   3503  HE  ARG A 336      75.690  51.546  79.094  1.00  0.00
ATOM   3504  CZ  ARG A 336      77.274  51.772  80.254  1.00  0.00
ATOM   3505  NH1 ARG A 336      77.948  51.432  81.360  1.00  0.00
ATOM   3506 1HH1 ARG A 336      77.566  50.856  82.082  1.00  0.00
ATOM   3507 2HH1 ARG A 336      78.924  51.598  81.510  1.00  0.00
ATOM   3508  NH2 ARG A 336      78.028  52.424  79.358  1.00  0.00
ATOM   3509 1HH2 ARG A 336      77.710  52.484  78.412  1.00  0.00
ATOM   3510 2HH2 ARG A 336      78.890  52.784  79.716  1.00  0.00
ATOM   3511  C   ARG A 336      71.474  51.272  83.630  1.00  0.00
ATOM   3512  O   ARG A 336      71.228  52.476  83.584  1.00  0.00
ATOM   3513  N   GLU A 337      70.502  50.382  83.448  1.00  0.00
ATOM   3514  H   GLU A 337      70.652  49.416  83.242  1.00  0.00
ATOM   3515  CA  GLU A 337      69.080  50.730  83.312  1.00  0.00
ATOM   3516  CB  GLU A 337      68.210  49.478  83.206  1.00  0.00
ATOM   3517  CG  GLU A 337      68.412  48.412  84.284  1.00  0.00
ATOM   3518  CD  GLU A 337      67.786  48.706  85.650  1.00  0.00
ATOM   3519  OE1 GLU A 337      68.562  48.874  86.616  1.00  0.00
ATOM   3520  OE2 GLU A 337      66.564  48.966  85.690  1.00  0.00
ATOM   3521  C   GLU A 337      68.612  51.746  84.358  1.00  0.00
ATOM   3522  O   GLU A 337      67.894  52.656  83.952  1.00  0.00
ATOM   3523  N   ILE A 338      68.870  51.644  85.658  1.00  0.00
ATOM   3524  H   ILE A 338      69.014  50.772  86.126  1.00  0.00
ATOM   3525  CA  ILE A 338      68.376  52.630  86.632  1.00  0.00
ATOM   3526  CB  ILE A 338      68.170  52.132  88.064  1.00  0.00
ATOM   3527  CG1 ILE A 338      69.450  51.512  88.626  1.00  0.00
ATOM   3528  CG2 ILE A 338      66.984  51.164  88.070  1.00  0.00
ATOM   3529  CD  ILE A 338      69.310  51.398  90.146  1.00  0.00
ATOM   3530  C   ILE A 338      69.112  53.968  86.536  1.00  0.00
ATOM   3531  O   ILE A 338      68.480  55.024  86.492  1.00  0.00
ATOM   3532  N   LEU A 339      70.364  53.876  86.098  1.00  0.00
ATOM   3533  H   LEU A 339      70.718  52.984  85.818  1.00  0.00
ATOM   3534  CA  LEU A 339      71.310  54.990  85.926  1.00  0.00
ATOM   3535  CB  LEU A 339      72.740  54.452  85.842  1.00  0.00
ATOM   3536  CG  LEU A 339      73.366  54.360  87.234  1.00  0.00
ATOM   3537  CD1 LEU A 339      74.778  53.784  87.110  1.00  0.00
ATOM   3538  CD2 LEU A 339      73.512  55.782  87.780  1.00  0.00
ATOM   3539  C   LEU A 339      71.002  55.804  84.668  1.00  0.00
ATOM   3540  O   LEU A 339      71.470  56.924  84.472  1.00  0.00
ATOM   3541  N   GLN A 340      70.418  55.148  83.668  1.00  0.00
ATOM   3542  H   GLN A 340      70.540  54.156  83.634  1.00  0.00
ATOM   3543  CA  GLN A 340      69.834  55.702  82.438  1.00  0.00
ATOM   3544  CB  GLN A 340      69.518  54.614  81.412  1.00  0.00
ATOM   3545  CG  GLN A 340      70.804  53.960  80.906  1.00  0.00
ATOM   3546  CD  GLN A 340      70.490  52.622  80.234  1.00  0.00
ATOM   3547  OE1 GLN A 340      70.496  51.570  80.868  1.00  0.00
ATOM   3548  NE2 GLN A 340      70.370  52.728  78.914  1.00  0.00
ATOM   3549 1HE2 GLN A 340      70.444  53.578  78.390  1.00  0.00
ATOM   3550 2HE2 GLN A 340      70.344  51.866  78.408  1.00  0.00
ATOM   3551  C   GLN A 340      68.614  56.582  82.718  1.00  0.00
ATOM   3552  O   GLN A 340      68.542  57.730  82.282  1.00  0.00
ATOM   3553  N   ASP A 341      67.680  56.052  83.502  1.00  0.00
ATOM   3554  H   ASP A 341      67.852  55.174  83.946  1.00  0.00
ATOM   3555  CA  ASP A 341      66.458  56.784  83.868  1.00  0.00
ATOM   3556  CB  ASP A 341      65.652  56.950  82.578  1.00  0.00
ATOM   3557  CG  ASP A 341      64.712  58.156  82.626  1.00  0.00
ATOM   3558  OD1 ASP A 341      65.156  59.314  82.484  1.00  0.00
ATOM   3559  OD2 ASP A 341      63.496  57.866  82.564  1.00  0.00
ATOM   3560  C   ASP A 341      65.680  56.266  85.080  1.00  0.00
ATOM   3561  O   ASP A 341      64.644  55.606  85.020  1.00  0.00
ATOM   3562  N   SER A 342      66.030  56.952  86.164  1.00  0.00
ATOM   3563  H   SER A 342      66.768  57.626  86.116  1.00  0.00
ATOM   3564  CA  SER A 342      65.414  56.922  87.498  1.00  0.00
ATOM   3565  CB  SER A 342      66.402  56.334  88.510  1.00  0.00
ATOM   3566  OG  SER A 342      67.560  57.160  88.654  1.00  0.00
ATOM   3567  HG  SER A 342      68.096  57.134  87.810  1.00  0.00
ATOM   3568  C   SER A 342      65.122  58.356  87.942  1.00  0.00
ATOM   3569  O   SER A 342      65.640  59.294  87.338  1.00  0.00
ATOM   3570  N   THR A 343      64.382  58.542  89.032  1.00  0.00
ATOM   3571  H   THR A 343      63.984  57.690  89.376  1.00  0.00
ATOM   3572  CA  THR A 343      64.018  59.750  89.786  1.00  0.00
ATOM   3573  CB  THR A 343      63.448  59.288  91.130  1.00  0.00
ATOM   3574  OG1 THR A 343      64.140  58.116  91.570  1.00  0.00
ATOM   3575  HG1 THR A 343      63.708  57.748  92.394  1.00  0.00
ATOM   3576  CG2 THR A 343      61.944  59.020  91.084  1.00  0.00
ATOM   3577  C   THR A 343      65.170  60.654  90.224  1.00  0.00
ATOM   3578  O   THR A 343      65.188  61.882  90.164  1.00  0.00
ATOM   3579  N   VAL A 344      66.110  59.916  90.808  1.00  0.00
ATOM   3580  H   VAL A 344      65.918  59.012  91.190  1.00  0.00
ATOM   3581  CA  VAL A 344      67.400  60.448  91.274  1.00  0.00
ATOM   3582  CB  VAL A 344      67.966  59.406  92.240  1.00  0.00
ATOM   3583  CG1 VAL A 344      68.382  58.044  91.680  1.00  0.00
ATOM   3584  CG2 VAL A 344      69.076  59.988  93.116  1.00  0.00
ATOM   3585  C   VAL A 344      68.344  60.906  90.160  1.00  0.00
ATOM   3586  O   VAL A 344      68.882  62.010  90.212  1.00  0.00
ATOM   3587  N   THR A 345      68.396  60.090  89.110  1.00  0.00
ATOM   3588  H   THR A 345      67.974  59.184  89.062  1.00  0.00
ATOM   3589  CA  THR A 345      69.042  60.452  87.842  1.00  0.00
ATOM   3590  CB  THR A 345      69.296  59.406  86.754  1.00  0.00
ATOM   3591  OG1 THR A 345      68.044  58.946  86.238  1.00  0.00
ATOM   3592  HG1 THR A 345      67.738  59.622  85.568  1.00  0.00
ATOM   3593  CG2 THR A 345      70.048  58.228  87.380  1.00  0.00
ATOM   3594  C   THR A 345      68.550  61.710  87.124  1.00  0.00
ATOM   3595  O   THR A 345      69.382  62.496  86.674  1.00  0.00
ATOM   3596  N   ARG A 346      67.222  61.730  87.062  1.00  0.00
ATOM   3597  H   ARG A 346      66.628  61.020  87.444  1.00  0.00
ATOM   3598  CA  ARG A 346      66.512  62.844  86.418  1.00  0.00
ATOM   3599  CB  ARG A 346      64.996  62.750  86.600  1.00  0.00
ATOM   3600  CG  ARG A 346      64.422  61.530  85.874  1.00  0.00
ATOM   3601  CD  ARG A 346      62.896  61.450  85.798  1.00  0.00
ATOM   3602  NE  ARG A 346      62.290  62.440  84.896  1.00  0.00
ATOM   3603  HE  ARG A 346      62.760  63.318  84.798  1.00  0.00
ATOM   3604  CZ  ARG A 346      61.372  62.130  83.970  1.00  0.00
ATOM   3605  NH1 ARG A 346      60.776  60.934  83.904  1.00  0.00
ATOM   3606 1HH1 ARG A 346      61.060  60.224  84.548  1.00  0.00
ATOM   3607 2HH1 ARG A 346      60.238  60.748  83.082  1.00  0.00
ATOM   3608  NH2 ARG A 346      61.102  63.002  82.990  1.00  0.00
ATOM   3609 1HH2 ARG A 346      61.726  63.770  82.834  1.00  0.00
ATOM   3610 2HH2 ARG A 346      60.212  62.858  82.560  1.00  0.00
ATOM   3611  C   ARG A 346      66.944  64.204  86.970  1.00  0.00
ATOM   3612  O   ARG A 346      67.442  65.038  86.216  1.00  0.00
ATOM   3613  N   ASN A 347      66.922  64.246  88.300  1.00  0.00
ATOM   3614  H   ASN A 347      66.396  63.580  88.828  1.00  0.00
ATOM   3615  CA  ASN A 347      67.414  65.352  89.134  1.00  0.00
ATOM   3616  CB  ASN A 347      67.164  64.900  90.574  1.00  0.00
ATOM   3617  CG  ASN A 347      67.628  65.978  91.556  1.00  0.00
ATOM   3618  OD1 ASN A 347      67.312  67.166  91.578  1.00  0.00
ATOM   3619  ND2 ASN A 347      68.390  65.474  92.524  1.00  0.00
ATOM   3620 1HD2 ASN A 347      68.704  64.528  92.446  1.00  0.00
ATOM   3621 2HD2 ASN A 347      68.904  66.032  93.176  1.00  0.00
ATOM   3622  C   ASN A 347      68.916  65.626  89.030  1.00  0.00
ATOM   3623  O   ASN A 347      69.252  66.744  88.642  1.00  0.00
ATOM   3624  N   LEU A 348      69.748  64.620  89.290  1.00  0.00
ATOM   3625  H   LEU A 348      69.386  63.928  89.914  1.00  0.00
ATOM   3626  CA  LEU A 348      71.212  64.660  89.160  1.00  0.00
ATOM   3627  CB  LEU A 348      71.724  63.218  89.144  1.00  0.00
ATOM   3628  CG  LEU A 348      72.976  62.990  89.992  1.00  0.00
ATOM   3629  CD1 LEU A 348      73.168  61.472  90.042  1.00  0.00
ATOM   3630  CD2 LEU A 348      74.250  63.584  89.386  1.00  0.00
ATOM   3631  C   LEU A 348      71.578  65.278  87.810  1.00  0.00
ATOM   3632  O   LEU A 348      72.466  66.128  87.794  1.00  0.00
ATOM   3633  N   ARG A 349      71.158  64.660  86.708  1.00  0.00
ATOM   3634  H   ARG A 349      70.612  63.824  86.674  1.00  0.00
ATOM   3635  CA  ARG A 349      71.366  65.190  85.352  1.00  0.00
ATOM   3636  CB  ARG A 349      70.726  64.304  84.282  1.00  0.00
ATOM   3637  CG  ARG A 349      71.226  62.860  84.354  1.00  0.00
ATOM   3638  CD  ARG A 349      70.602  62.088  83.190  1.00  0.00
ATOM   3639  NE  ARG A 349      71.254  60.786  82.978  1.00  0.00
ATOM   3640  HE  ARG A 349      72.066  60.654  83.546  1.00  0.00
ATOM   3641  CZ  ARG A 349      71.048  59.854  82.040  1.00  0.00
ATOM   3642  NH1 ARG A 349      70.220  60.016  80.998  1.00  0.00
ATOM   3643 1HH1 ARG A 349      69.728  60.858  80.776  1.00  0.00
ATOM   3644 2HH1 ARG A 349      69.878  59.158  80.612  1.00  0.00
ATOM   3645  NH2 ARG A 349      71.640  58.656  82.140  1.00  0.00
ATOM   3646 1HH2 ARG A 349      72.130  58.358  82.960  1.00  0.00
ATOM   3647 2HH2 ARG A 349      71.698  58.054  81.342  1.00  0.00
ATOM   3648  C   ARG A 349      70.844  66.612  85.128  1.00  0.00
ATOM   3649  O   ARG A 349      71.578  67.376  84.504  1.00  0.00
ATOM   3650  N   ASN A 350      69.666  67.002  85.608  1.00  0.00
ATOM   3651  H   ASN A 350      69.158  66.292  86.096  1.00  0.00
ATOM   3652  CA  ASN A 350      69.174  68.384  85.686  1.00  0.00
ATOM   3653  CB  ASN A 350      67.764  68.374  86.280  1.00  0.00
ATOM   3654  CG  ASN A 350      66.748  68.270  85.140  1.00  0.00
ATOM   3655  OD1 ASN A 350      66.252  67.172  84.898  1.00  0.00
ATOM   3656  ND2 ASN A 350      66.244  69.446  84.776  1.00  0.00
ATOM   3657 1HD2 ASN A 350      66.516  70.260  85.290  1.00  0.00
ATOM   3658 2HD2 ASN A 350      65.932  69.526  83.830  1.00  0.00
ATOM   3659  C   ASN A 350      70.044  69.342  86.502  1.00  0.00
ATOM   3660  O   ASN A 350      70.496  70.344  85.950  1.00  0.00
ATOM   3661  N   ALA A 351      70.626  68.820  87.578  1.00  0.00
ATOM   3662  H   ALA A 351      70.210  67.976  87.914  1.00  0.00
ATOM   3663  CA  ALA A 351      71.728  69.366  88.382  1.00  0.00
ATOM   3664  CB  ALA A 351      71.900  68.606  89.700  1.00  0.00
ATOM   3665  C   ALA A 351      73.100  69.494  87.716  1.00  0.00
ATOM   3666  O   ALA A 351      73.704  70.562  87.800  1.00  0.00
ATOM   3667  N   LEU A 352      73.484  68.470  86.958  1.00  0.00
ATOM   3668  H   LEU A 352      72.896  67.662  86.970  1.00  0.00
ATOM   3669  CA  LEU A 352      74.660  68.488  86.076  1.00  0.00
ATOM   3670  CB  LEU A 352      75.044  67.152  85.436  1.00  0.00
ATOM   3671  CG  LEU A 352      75.306  65.862  86.216  1.00  0.00
ATOM   3672  CD1 LEU A 352      75.584  64.688  85.276  1.00  0.00
ATOM   3673  CD2 LEU A 352      76.426  66.060  87.240  1.00  0.00
ATOM   3674  C   LEU A 352      74.550  69.580  85.010  1.00  0.00
ATOM   3675  O   LEU A 352      75.270  70.576  84.948  1.00  0.00
ATOM   3676  N   THR A 353      73.464  69.556  84.242  1.00  0.00
ATOM   3677  H   THR A 353      72.740  68.868  84.286  1.00  0.00
ATOM   3678  CA  THR A 353      73.174  70.440  83.102  1.00  0.00
ATOM   3679  CB  THR A 353      72.030  69.946  82.216  1.00  0.00
ATOM   3680  OG1 THR A 353      70.758  69.752  82.844  1.00  0.00
ATOM   3681  HG1 THR A 353      70.140  69.254  82.236  1.00  0.00
ATOM   3682  CG2 THR A 353      72.468  68.764  81.350  1.00  0.00
ATOM   3683  C   THR A 353      73.080  71.898  83.558  1.00  0.00
ATOM   3684  O   THR A 353      73.814  72.712  82.996  1.00  0.00
ATOM   3685  N   LYS A 354      72.178  72.196  84.488  1.00  0.00
ATOM   3686  H   LYS A 354      71.334  71.676  84.614  1.00  0.00
ATOM   3687  CA  LYS A 354      72.064  73.466  85.218  1.00  0.00
ATOM   3688  CB  LYS A 354      71.028  73.318  86.336  1.00  0.00
ATOM   3689  CG  LYS A 354      70.550  74.612  87.000  1.00  0.00
ATOM   3690  CD  LYS A 354      69.586  74.444  88.176  1.00  0.00
ATOM   3691  CE  LYS A 354      69.112  75.824  88.632  1.00  0.00
ATOM   3692  NZ  LYS A 354      68.172  75.634  89.746  1.00  0.00
ATOM   3693  HZ1 LYS A 354      68.272  76.442  90.324  1.00  0.00
ATOM   3694  HZ2 LYS A 354      67.212  75.514  89.494  1.00  0.00
ATOM   3695  HZ3 LYS A 354      68.396  74.776  90.210  1.00  0.00
ATOM   3696  C   LYS A 354      73.346  74.080  85.782  1.00  0.00
ATOM   3697  O   LYS A 354      73.586  75.246  85.466  1.00  0.00
ATOM   3698  N   ARG A 355      74.320  73.260  86.162  1.00  0.00
ATOM   3699  H   ARG A 355      74.292  72.278  85.976  1.00  0.00
ATOM   3700  CA  ARG A 355      75.574  73.766  86.740  1.00  0.00
ATOM   3701  CB  ARG A 355      76.164  72.744  87.716  1.00  0.00
ATOM   3702  CG  ARG A 355      77.356  73.086  88.610  1.00  0.00
ATOM   3703  CD  ARG A 355      77.170  74.466  89.244  1.00  0.00
ATOM   3704  NE  ARG A 355      76.190  74.208  90.310  1.00  0.00
ATOM   3705  HE  ARG A 355      75.446  73.558  90.160  1.00  0.00
ATOM   3706  CZ  ARG A 355      76.138  74.800  91.510  1.00  0.00
ATOM   3707  NH1 ARG A 355      77.040  75.694  91.936  1.00  0.00
ATOM   3708 1HH1 ARG A 355      77.730  76.064  91.312  1.00  0.00
ATOM   3709 2HH1 ARG A 355      76.830  76.166  92.792  1.00  0.00
ATOM   3710  NH2 ARG A 355      75.318  74.210  92.390  1.00  0.00
ATOM   3711 1HH2 ARG A 355      74.768  73.420  92.118  1.00  0.00
ATOM   3712 2HH2 ARG A 355      74.946  74.732  93.158  1.00  0.00
ATOM   3713  C   ARG A 355      76.594  74.004  85.626  1.00  0.00
ATOM   3714  O   ARG A 355      77.138  75.106  85.562  1.00  0.00
ATOM   3715  N   VAL A 356      76.662  73.114  84.640  1.00  0.00
ATOM   3716  H   VAL A 356      75.984  72.386  84.554  1.00  0.00
ATOM   3717  CA  VAL A 356      77.562  73.268  83.488  1.00  0.00
ATOM   3718  CB  VAL A 356      77.382  72.170  82.438  1.00  0.00
ATOM   3719  CG1 VAL A 356      78.402  72.220  81.298  1.00  0.00
ATOM   3720  CG2 VAL A 356      77.626  70.788  83.048  1.00  0.00
ATOM   3721  C   VAL A 356      77.412  74.654  82.858  1.00  0.00
ATOM   3722  O   VAL A 356      78.330  75.472  82.838  1.00  0.00
ATOM   3723  N   LEU A 357      76.118  74.902  82.674  1.00  0.00
ATOM   3724  H   LEU A 357      75.490  74.126  82.736  1.00  0.00
ATOM   3725  CA  LEU A 357      75.508  76.198  82.344  1.00  0.00
ATOM   3726  CB  LEU A 357      73.986  76.068  82.254  1.00  0.00
ATOM   3727  CG  LEU A 357      73.364  75.112  81.234  1.00  0.00
ATOM   3728  CD1 LEU A 357      71.836  75.200  81.246  1.00  0.00
ATOM   3729  CD2 LEU A 357      73.824  75.414  79.808  1.00  0.00
ATOM   3730  C   LEU A 357      75.908  77.376  83.236  1.00  0.00
ATOM   3731  O   LEU A 357      76.580  78.286  82.754  1.00  0.00
ATOM   3732  N   GLN A 358      75.638  77.250  84.532  1.00  0.00
ATOM   3733  H   GLN A 358      75.112  76.442  84.798  1.00  0.00
ATOM   3734  CA  GLN A 358      75.968  78.246  85.562  1.00  0.00
ATOM   3735  CB  GLN A 358      75.654  77.744  86.974  1.00  0.00
ATOM   3736  CG  GLN A 358      74.202  78.060  87.332  1.00  0.00
ATOM   3737  CD  GLN A 358      73.660  77.212  88.486  1.00  0.00
ATOM   3738  OE1 GLN A 358      73.548  75.986  88.474  1.00  0.00
ATOM   3739  NE2 GLN A 358      72.900  77.970  89.270  1.00  0.00
ATOM   3740 1HE2 GLN A 358      72.764  78.896  88.916  1.00  0.00
ATOM   3741 2HE2 GLN A 358      72.370  77.564  90.014  1.00  0.00
ATOM   3742  C   GLN A 358      77.440  78.662  85.550  1.00  0.00
ATOM   3743  O   GLN A 358      77.656  79.826  85.884  1.00  0.00
ATOM   3744  N   MET A 359      78.330  77.718  85.254  1.00  0.00
ATOM   3745  H   MET A 359      78.032  76.772  85.382  1.00  0.00
ATOM   3746  CA  MET A 359      79.762  77.882  84.962  1.00  0.00
ATOM   3747  CB  MET A 359      80.392  76.490  85.022  1.00  0.00
ATOM   3748  CG  MET A 359      80.346  75.816  86.394  1.00  0.00
ATOM   3749  SD  MET A 359      79.998  74.022  86.306  1.00  0.00
ATOM   3750  CE  MET A 359      81.634  73.378  86.032  1.00  0.00
ATOM   3751  C   MET A 359      79.998  78.628  83.648  1.00  0.00
ATOM   3752  O   MET A 359      80.394  79.792  83.702  1.00  0.00
ATOM   3753  N   LEU A 360      79.532  78.046  82.546  1.00  0.00
ATOM   3754  H   LEU A 360      79.140  77.126  82.530  1.00  0.00
ATOM   3755  CA  LEU A 360      79.594  78.598  81.184  1.00  0.00
ATOM   3756  CB  LEU A 360      78.662  77.814  80.258  1.00  0.00
ATOM   3757  CG  LEU A 360      79.484  76.622  79.762  1.00  0.00
ATOM   3758  CD1 LEU A 360      78.598  75.464  79.300  1.00  0.00
ATOM   3759  CD2 LEU A 360      80.582  76.872  78.728  1.00  0.00
ATOM   3760  C   LEU A 360      79.160  80.062  81.068  1.00  0.00
ATOM   3761  O   LEU A 360      79.896  80.872  80.506  1.00  0.00
ATOM   3762  N   GLU A 361      77.986  80.356  81.620  1.00  0.00
ATOM   3763  H   GLU A 361      77.312  79.630  81.760  1.00  0.00
ATOM   3764  CA  GLU A 361      77.588  81.764  81.744  1.00  0.00
ATOM   3765  CB  GLU A 361      76.138  81.872  82.220  1.00  0.00
ATOM   3766  CG  GLU A 361      75.944  81.320  83.634  1.00  0.00
ATOM   3767  CD  GLU A 361      74.788  81.958  84.408  1.00  0.00
ATOM   3768  OE1 GLU A 361      74.968  83.064  84.964  1.00  0.00
ATOM   3769  OE2 GLU A 361      73.646  81.492  84.216  1.00  0.00
ATOM   3770  C   GLU A 361      78.596  82.624  82.510  1.00  0.00
ATOM   3771  O   GLU A 361      79.144  83.574  81.952  1.00  0.00
ATOM   3772  N   LYS A 362      78.910  82.238  83.744  1.00  0.00
ATOM   3773  H   LYS A 362      78.560  81.424  84.208  1.00  0.00
ATOM   3774  CA  LYS A 362      79.854  83.018  84.556  1.00  0.00
ATOM   3775  CB  LYS A 362      79.704  82.432  85.962  1.00  0.00
ATOM   3776  CG  LYS A 362      78.404  82.934  86.594  1.00  0.00
ATOM   3777  CD  LYS A 362      78.672  84.136  87.502  1.00  0.00
ATOM   3778  CE  LYS A 362      78.736  85.434  86.694  1.00  0.00
ATOM   3779  NZ  LYS A 362      79.088  86.502  87.642  1.00  0.00
ATOM   3780  HZ1 LYS A 362      78.370  86.510  88.338  1.00  0.00
ATOM   3781  HZ2 LYS A 362      80.002  86.272  87.980  1.00  0.00
ATOM   3782  HZ3 LYS A 362      79.076  87.436  87.286  1.00  0.00
ATOM   3783  C   LYS A 362      81.274  83.212  84.022  1.00  0.00
ATOM   3784  O   LYS A 362      81.692  84.368  84.010  1.00  0.00
ATOM   3785  N   LEU A 363      81.788  82.090  83.522  1.00  0.00
ATOM   3786  H   LEU A 363      81.268  81.248  83.658  1.00  0.00
ATOM   3787  CA  LEU A 363      83.050  82.048  82.770  1.00  0.00
ATOM   3788  CB  LEU A 363      83.430  80.590  82.502  1.00  0.00
ATOM   3789  CG  LEU A 363      83.554  79.710  83.750  1.00  0.00
ATOM   3790  CD1 LEU A 363      83.662  78.256  83.288  1.00  0.00
ATOM   3791  CD2 LEU A 363      84.882  80.004  84.448  1.00  0.00
ATOM   3792  C   LEU A 363      82.964  83.024  81.596  1.00  0.00
ATOM   3793  O   LEU A 363      83.546  84.106  81.552  1.00  0.00
ATOM   3794  N   ALA A 364      81.938  82.914  80.756  1.00  0.00
ATOM   3795  H   ALA A 364      81.370  82.092  80.736  1.00  0.00
ATOM   3796  CA  ALA A 364      81.660  83.834  79.644  1.00  0.00
ATOM   3797  CB  ALA A 364      80.412  83.418  78.864  1.00  0.00
ATOM   3798  C   ALA A 364      81.476  85.274  80.130  1.00  0.00
ATOM   3799  O   ALA A 364      81.956  86.180  79.452  1.00  0.00
ATOM   3800  N   LYS A 365      80.614  85.528  81.110  1.00  0.00
ATOM   3801  H   LYS A 365      80.038  84.848  81.564  1.00  0.00
ATOM   3802  CA  LYS A 365      80.360  86.898  81.576  1.00  0.00
ATOM   3803  CB  LYS A 365      79.146  87.052  82.494  1.00  0.00
ATOM   3804  CG  LYS A 365      77.832  86.384  82.084  1.00  0.00
ATOM   3805  CD  LYS A 365      76.740  86.662  83.120  1.00  0.00
ATOM   3806  CE  LYS A 365      75.602  85.638  83.126  1.00  0.00
ATOM   3807  NZ  LYS A 365      74.572  86.074  84.078  1.00  0.00
ATOM   3808  HZ1 LYS A 365      74.972  86.312  84.964  1.00  0.00
ATOM   3809  HZ2 LYS A 365      74.106  86.862  83.676  1.00  0.00
ATOM   3810  HZ3 LYS A 365      73.868  85.392  84.278  1.00  0.00
ATOM   3811  C   LYS A 365      81.558  87.620  82.196  1.00  0.00
ATOM   3812  O   LYS A 365      81.470  88.848  82.194  1.00  0.00
ATOM   3813  N   ASP A 366      82.568  86.948  82.740  1.00  0.00
ATOM   3814  H   ASP A 366      82.534  85.952  82.654  1.00  0.00
ATOM   3815  CA  ASP A 366      83.678  87.690  83.352  1.00  0.00
ATOM   3816  CB  ASP A 366      83.884  87.258  84.806  1.00  0.00
ATOM   3817  CG  ASP A 366      82.734  87.582  85.762  1.00  0.00
ATOM   3818  OD1 ASP A 366      81.828  86.774  86.058  1.00  0.00
ATOM   3819  OD2 ASP A 366      82.720  88.760  86.182  1.00  0.00
ATOM   3820  C   ASP A 366      85.042  87.434  82.708  1.00  0.00
ATOM   3821  O   ASP A 366      85.960  88.232  82.900  1.00  0.00
ATOM   3822  N   ASP A 367      85.072  86.416  81.854  1.00  0.00
ATOM   3823  H   ASP A 367      84.276  85.852  81.634  1.00  0.00
ATOM   3824  CA  ASP A 367      86.250  86.154  81.014  1.00  0.00
ATOM   3825  CB  ASP A 367      86.888  84.822  81.414  1.00  0.00
ATOM   3826  CG  ASP A 367      88.300  84.642  80.850  1.00  0.00
ATOM   3827  OD1 ASP A 367      89.176  84.216  81.634  1.00  0.00
ATOM   3828  OD2 ASP A 367      88.520  84.842  79.636  1.00  0.00
ATOM   3829  C   ASP A 367      85.916  86.360  79.536  1.00  0.00
ATOM   3830  O   ASP A 367      85.042  85.642  79.056  1.00  0.00
ATOM   3831  N   ALA A 368      86.666  87.264  78.908  1.00  0.00
ATOM   3832  H   ALA A 368      87.454  87.698  79.346  1.00  0.00
ATOM   3833  CA  ALA A 368      86.492  87.580  77.484  1.00  0.00
ATOM   3834  CB  ALA A 368      87.344  88.812  77.170  1.00  0.00
ATOM   3835  C   ALA A 368      86.914  86.446  76.546  1.00  0.00
ATOM   3836  O   ALA A 368      86.252  86.274  75.524  1.00  0.00
ATOM   3837  N   GLU A 369      87.884  85.618  76.926  1.00  0.00
ATOM   3838  H   GLU A 369      88.158  85.474  77.876  1.00  0.00
ATOM   3839  CA  GLU A 369      88.468  84.466  76.222  1.00  0.00
ATOM   3840  CB  GLU A 369      89.838  84.162  76.830  1.00  0.00
ATOM   3841  CG  GLU A 369      90.586  83.070  76.066  1.00  0.00
ATOM   3842  CD  GLU A 369      91.848  82.672  76.834  1.00  0.00
ATOM   3843  OE1 GLU A 369      91.680  82.040  77.898  1.00  0.00
ATOM   3844  OE2 GLU A 369      92.902  83.270  76.524  1.00  0.00
ATOM   3845  C   GLU A 369      87.512  83.274  76.292  1.00  0.00
ATOM   3846  O   GLU A 369      87.102  82.864  75.208  1.00  0.00
ATOM   3847  N   LYS A 370      87.140  82.978  77.536  1.00  0.00
ATOM   3848  H   LYS A 370      87.690  83.188  78.344  1.00  0.00
ATOM   3849  CA  LYS A 370      86.098  81.972  77.786  1.00  0.00
ATOM   3850  CB  LYS A 370      85.844  81.818  79.286  1.00  0.00
ATOM   3851  CG  LYS A 370      87.044  81.318  80.092  1.00  0.00
ATOM   3852  CD  LYS A 370      86.792  81.196  81.596  1.00  0.00
ATOM   3853  CE  LYS A 370      87.964  80.638  82.402  1.00  0.00
ATOM   3854  NZ  LYS A 370      89.276  81.170  82.002  1.00  0.00
ATOM   3855  HZ1 LYS A 370      89.510  80.892  81.070  1.00  0.00
ATOM   3856  HZ2 LYS A 370      89.312  82.162  82.120  1.00  0.00
ATOM   3857  HZ3 LYS A 370      90.052  80.794  82.508  1.00  0.00
ATOM   3858  C   LYS A 370      84.854  82.384  76.996  1.00  0.00
ATOM   3859  O   LYS A 370      84.394  81.470  76.314  1.00  0.00
ATOM   3860  N   TYR A 371      84.314  83.590  77.158  1.00  0.00
ATOM   3861  H   TYR A 371      84.672  84.294  77.772  1.00  0.00
ATOM   3862  CA  TYR A 371      83.216  84.098  76.324  1.00  0.00
ATOM   3863  CB  TYR A 371      82.946  85.598  76.476  1.00  0.00
ATOM   3864  CG  TYR A 371      81.760  86.116  75.658  1.00  0.00
ATOM   3865  CD1 TYR A 371      82.100  86.794  74.494  1.00  0.00
ATOM   3866  HD1 TYR A 371      83.044  87.296  74.280  1.00  0.00
ATOM   3867  CD2 TYR A 371      80.478  85.642  75.906  1.00  0.00
ATOM   3868  HD2 TYR A 371      80.374  85.140  76.868  1.00  0.00
ATOM   3869  CE1 TYR A 371      81.122  86.918  73.514  1.00  0.00
ATOM   3870  HE1 TYR A 371      81.222  87.822  72.914  1.00  0.00
ATOM   3871  CE2 TYR A 371      79.506  85.832  74.930  1.00  0.00
ATOM   3872  HE2 TYR A 371      78.472  85.552  75.124  1.00  0.00
ATOM   3873  CZ  TYR A 371      79.850  86.388  73.702  1.00  0.00
ATOM   3874  OH  TYR A 371      78.998  86.138  72.672  1.00  0.00
ATOM   3875  HH  TYR A 371      78.530  85.284  72.904  1.00  0.00
ATOM   3876  C   TYR A 371      83.206  83.752  74.834  1.00  0.00
ATOM   3877  O   TYR A 371      82.268  83.152  74.310  1.00  0.00
ATOM   3878  N   GLN A 372      84.338  84.006  74.184  1.00  0.00
ATOM   3879  H   GLN A 372      84.998  84.630  74.604  1.00  0.00
ATOM   3880  CA  GLN A 372      84.652  83.680  72.786  1.00  0.00
ATOM   3881  CB  GLN A 372      85.920  84.356  72.260  1.00  0.00
ATOM   3882  CG  GLN A 372      86.114  85.872  72.278  1.00  0.00
ATOM   3883  CD  GLN A 372      85.190  86.568  71.276  1.00  0.00
ATOM   3884  OE1 GLN A 372      84.044  86.884  71.588  1.00  0.00
ATOM   3885  NE2 GLN A 372      85.770  86.568  70.078  1.00  0.00
ATOM   3886 1HE2 GLN A 372      86.652  86.182  69.808  1.00  0.00
ATOM   3887 2HE2 GLN A 372      85.270  87.070  69.374  1.00  0.00
ATOM   3888  C   GLN A 372      84.660  82.172  72.518  1.00  0.00
ATOM   3889  O   GLN A 372      83.860  81.732  71.694  1.00  0.00
ATOM   3890  N   THR A 373      85.388  81.414  73.332  1.00  0.00
ATOM   3891  H   THR A 373      85.876  81.824  74.102  1.00  0.00
ATOM   3892  CA  THR A 373      85.378  79.946  73.256  1.00  0.00
ATOM   3893  CB  THR A 373      86.466  79.288  74.108  1.00  0.00
ATOM   3894  OG1 THR A 373      86.438  79.404  75.532  1.00  0.00
ATOM   3895  HG1 THR A 373      87.366  79.544  75.880  1.00  0.00
ATOM   3896  CG2 THR A 373      87.800  79.634  73.442  1.00  0.00
ATOM   3897  C   THR A 373      83.988  79.324  73.406  1.00  0.00
ATOM   3898  O   THR A 373      83.682  78.314  72.776  1.00  0.00
ATOM   3899  N   PHE A 374      83.278  79.938  74.350  1.00  0.00
ATOM   3900  H   PHE A 374      83.672  80.544  75.040  1.00  0.00
ATOM   3901  CA  PHE A 374      81.876  79.524  74.510  1.00  0.00
ATOM   3902  CB  PHE A 374      81.260  80.424  75.582  1.00  0.00
ATOM   3903  CG  PHE A 374      79.734  80.390  75.702  1.00  0.00
ATOM   3904  CD1 PHE A 374      78.980  81.486  75.296  1.00  0.00
ATOM   3905  HD1 PHE A 374      79.474  82.454  75.224  1.00  0.00
ATOM   3906  CD2 PHE A 374      79.168  79.230  76.216  1.00  0.00
ATOM   3907  HD2 PHE A 374      79.772  78.362  76.484  1.00  0.00
ATOM   3908  CE1 PHE A 374      77.596  81.398  75.400  1.00  0.00
ATOM   3909  HE1 PHE A 374      77.082  82.360  75.400  1.00  0.00
ATOM   3910  CE2 PHE A 374      77.782  79.130  76.212  1.00  0.00
ATOM   3911  HE2 PHE A 374      77.332  78.160  76.424  1.00  0.00
ATOM   3912  CZ  PHE A 374      77.004  80.202  75.788  1.00  0.00
ATOM   3913  HZ  PHE A 374      75.936  80.016  75.680  1.00  0.00
ATOM   3914  C   PHE A 374      81.068  79.676  73.220  1.00  0.00
ATOM   3915  O   PHE A 374      80.832  78.604  72.664  1.00  0.00
ATOM   3916  N   TRP A 375      80.714  80.874  72.766  1.00  0.00
ATOM   3917  H   TRP A 375      80.928  81.700  73.286  1.00  0.00
ATOM   3918  CA  TRP A 375      79.828  80.994  71.600  1.00  0.00
ATOM   3919  CB  TRP A 375      79.368  82.444  71.420  1.00  0.00
ATOM   3920  CG  TRP A 375      80.456  83.394  70.916  1.00  0.00
ATOM   3921  CD1 TRP A 375      81.148  84.150  71.762  1.00  0.00
ATOM   3922  HD1 TRP A 375      80.914  84.300  72.816  1.00  0.00
ATOM   3923  CD2 TRP A 375      81.108  83.360  69.688  1.00  0.00
ATOM   3924  NE1 TRP A 375      82.232  84.566  71.112  1.00  0.00
ATOM   3925  HE1 TRP A 375      83.058  84.962  71.514  1.00  0.00
ATOM   3926  CE2 TRP A 375      82.262  84.116  69.862  1.00  0.00
ATOM   3927  CE3 TRP A 375      80.754  82.876  68.434  1.00  0.00
ATOM   3928  HE3 TRP A 375      79.800  82.402  68.206  1.00  0.00
ATOM   3929  CZ2 TRP A 375      83.144  84.372  68.818  1.00  0.00
ATOM   3930  HZ2 TRP A 375      83.872  85.182  68.784  1.00  0.00
ATOM   3931  CZ3 TRP A 375      81.652  83.120  67.400  1.00  0.00
ATOM   3932  HZ3 TRP A 375      81.484  82.638  66.438  1.00  0.00
ATOM   3933  CH2 TRP A 375      82.804  83.880  67.564  1.00  0.00
ATOM   3934  HH2 TRP A 375      83.506  84.030  66.742  1.00  0.00
ATOM   3935  C   TRP A 375      80.392  80.258  70.384  1.00  0.00
ATOM   3936  O   TRP A 375      79.526  79.758  69.666  1.00  0.00
ATOM   3937  N   GLN A 376      81.716  80.294  70.262  1.00  0.00
ATOM   3938  H   GLN A 376      82.236  81.086  70.582  1.00  0.00
ATOM   3939  CA  GLN A 376      82.428  79.512  69.242  1.00  0.00
ATOM   3940  CB  GLN A 376      83.954  79.614  69.210  1.00  0.00
ATOM   3941  CG  GLN A 376      84.364  80.986  68.670  1.00  0.00
ATOM   3942  CD  GLN A 376      85.648  81.582  69.250  1.00  0.00
ATOM   3943  OE1 GLN A 376      86.586  80.862  69.590  1.00  0.00
ATOM   3944  NE2 GLN A 376      85.914  82.854  68.966  1.00  0.00
ATOM   3945 1HE2 GLN A 376      85.218  83.408  68.510  1.00  0.00
ATOM   3946 2HE2 GLN A 376      86.844  83.218  68.908  1.00  0.00
ATOM   3947  C   GLN A 376      82.064  78.028  69.324  1.00  0.00
ATOM   3948  O   GLN A 376      81.424  77.488  68.422  1.00  0.00
ATOM   3949  N   GLN A 377      82.494  77.414  70.424  1.00  0.00
ATOM   3950  H   GLN A 377      82.892  77.958  71.162  1.00  0.00
ATOM   3951  CA  GLN A 377      82.458  75.950  70.536  1.00  0.00
ATOM   3952  CB  GLN A 377      83.790  75.412  71.064  1.00  0.00
ATOM   3953  CG  GLN A 377      85.012  75.994  70.354  1.00  0.00
ATOM   3954  CD  GLN A 377      86.280  75.572  71.098  1.00  0.00
ATOM   3955  OE1 GLN A 377      87.176  74.880  70.618  1.00  0.00
ATOM   3956  NE2 GLN A 377      86.416  76.046  72.334  1.00  0.00
ATOM   3957 1HE2 GLN A 377      85.656  76.544  72.754  1.00  0.00
ATOM   3958 2HE2 GLN A 377      87.314  76.104  72.768  1.00  0.00
ATOM   3959  C   GLN A 377      81.296  75.478  71.410  1.00  0.00
ATOM   3960  O   GLN A 377      80.294  75.172  70.764  1.00  0.00
ATOM   3961  N   PHE A 378      81.428  75.694  72.716  1.00  0.00
ATOM   3962  H   PHE A 378      82.164  76.302  73.014  1.00  0.00
ATOM   3963  CA  PHE A 378      80.428  75.290  73.714  1.00  0.00
ATOM   3964  CB  PHE A 378      80.748  75.916  75.074  1.00  0.00
ATOM   3965  CG  PHE A 378      82.148  75.574  75.592  1.00  0.00
ATOM   3966  CD1 PHE A 378      82.736  74.380  75.192  1.00  0.00
ATOM   3967  HD1 PHE A 378      82.080  73.670  74.686  1.00  0.00
ATOM   3968  CD2 PHE A 378      82.956  76.638  75.974  1.00  0.00
ATOM   3969  HD2 PHE A 378      82.552  77.616  76.236  1.00  0.00
ATOM   3970  CE1 PHE A 378      84.110  74.176  75.232  1.00  0.00
ATOM   3971  HE1 PHE A 378      84.458  73.208  74.868  1.00  0.00
ATOM   3972  CE2 PHE A 378      84.328  76.454  76.108  1.00  0.00
ATOM   3973  HE2 PHE A 378      85.022  77.282  76.248  1.00  0.00
ATOM   3974  CZ  PHE A 378      84.862  75.220  75.756  1.00  0.00
ATOM   3975  HZ  PHE A 378      85.898  75.002  76.014  1.00  0.00
ATOM   3976  C   PHE A 378      79.022  75.686  73.262  1.00  0.00
ATOM   3977  O   PHE A 378      78.196  74.822  72.970  1.00  0.00
ATOM   3978  N   GLY A 379      78.818  76.982  73.038  1.00  0.00
ATOM   3979  H   GLY A 379      79.584  77.612  72.910  1.00  0.00
ATOM   3980  CA  GLY A 379      77.514  77.428  72.530  1.00  0.00
ATOM   3981  C   GLY A 379      76.972  76.728  71.282  1.00  0.00
ATOM   3982  O   GLY A 379      75.808  76.336  71.214  1.00  0.00
ATOM   3983  N   LEU A 380      77.794  76.688  70.238  1.00  0.00
ATOM   3984  H   LEU A 380      78.384  77.476  70.062  1.00  0.00
ATOM   3985  CA  LEU A 380      77.528  75.948  68.996  1.00  0.00
ATOM   3986  CB  LEU A 380      78.692  76.034  68.008  1.00  0.00
ATOM   3987  CG  LEU A 380      78.438  75.082  66.838  1.00  0.00
ATOM   3988  CD1 LEU A 380      77.308  75.548  65.916  1.00  0.00
ATOM   3989  CD2 LEU A 380      79.772  75.010  66.092  1.00  0.00
ATOM   3990  C   LEU A 380      77.096  74.492  69.188  1.00  0.00
ATOM   3991  O   LEU A 380      76.022  74.164  68.688  1.00  0.00
ATOM   3992  N   VAL A 381      77.708  73.752  70.110  1.00  0.00
ATOM   3993  H   VAL A 381      78.500  74.172  70.552  1.00  0.00
ATOM   3994  CA  VAL A 381      77.314  72.426  70.602  1.00  0.00
ATOM   3995  CB  VAL A 381      78.446  71.862  71.464  1.00  0.00
ATOM   3996  CG1 VAL A 381      78.072  70.530  72.120  1.00  0.00
ATOM   3997  CG2 VAL A 381      79.764  71.650  70.716  1.00  0.00
ATOM   3998  C   VAL A 381      75.962  72.462  71.318  1.00  0.00
ATOM   3999  O   VAL A 381      75.062  71.680  71.016  1.00  0.00
ATOM   4000  N   LEU A 382      75.720  73.500  72.114  1.00  0.00
ATOM   4001  H   LEU A 382      76.420  74.170  72.362  1.00  0.00
ATOM   4002  CA  LEU A 382      74.512  73.654  72.940  1.00  0.00
ATOM   4003  CB  LEU A 382      74.584  74.890  73.840  1.00  0.00
ATOM   4004  CG  LEU A 382      75.550  74.676  75.006  1.00  0.00
ATOM   4005  CD1 LEU A 382      75.970  75.954  75.734  1.00  0.00
ATOM   4006  CD2 LEU A 382      74.760  73.952  76.098  1.00  0.00
ATOM   4007  C   LEU A 382      73.144  73.750  72.260  1.00  0.00
ATOM   4008  O   LEU A 382      72.170  73.302  72.862  1.00  0.00
ATOM   4009  N   LYS A 383      73.076  74.056  70.968  1.00  0.00
ATOM   4010  H   LYS A 383      73.862  73.996  70.354  1.00  0.00
ATOM   4011  CA  LYS A 383      71.840  74.392  70.248  1.00  0.00
ATOM   4012  CB  LYS A 383      72.294  74.278  68.792  1.00  0.00
ATOM   4013  CG  LYS A 383      72.528  75.736  68.392  1.00  0.00
ATOM   4014  CD  LYS A 383      72.390  75.734  66.868  1.00  0.00
ATOM   4015  CE  LYS A 383      72.546  77.172  66.370  1.00  0.00
ATOM   4016  NZ  LYS A 383      73.044  77.294  64.992  1.00  0.00
ATOM   4017  HZ1 LYS A 383      73.704  78.038  65.080  1.00  0.00
ATOM   4018  HZ2 LYS A 383      73.488  76.430  64.758  1.00  0.00
ATOM   4019  HZ3 LYS A 383      72.248  77.430  64.402  1.00  0.00
ATOM   4020  C   LYS A 383      70.594  73.574  70.596  1.00  0.00
ATOM   4021  O   LYS A 383      69.526  74.182  70.640  1.00  0.00
ATOM   4022  N   GLU A 384      70.762  72.254  70.634  1.00  0.00
ATOM   4023  H   GLU A 384      71.472  71.924  70.014  1.00  0.00
ATOM   4024  CA  GLU A 384      69.796  71.218  71.022  1.00  0.00
ATOM   4025  CB  GLU A 384      70.620  69.930  70.954  1.00  0.00
ATOM   4026  CG  GLU A 384      69.844  68.712  71.458  1.00  0.00
ATOM   4027  CD  GLU A 384      70.640  67.418  71.640  1.00  0.00
ATOM   4028  OE1 GLU A 384      71.248  67.358  72.732  1.00  0.00
ATOM   4029  OE2 GLU A 384      70.724  66.616  70.686  1.00  0.00
ATOM   4030  C   GLU A 384      69.062  71.456  72.346  1.00  0.00
ATOM   4031  O   GLU A 384      67.878  71.130  72.408  1.00  0.00
ATOM   4032  N   GLY A 385      69.752  72.036  73.324  1.00  0.00
ATOM   4033  H   GLY A 385      70.726  71.812  73.316  1.00  0.00
ATOM   4034  CA  GLY A 385      69.236  72.422  74.644  1.00  0.00
ATOM   4035  C   GLY A 385      68.170  73.504  74.454  1.00  0.00
ATOM   4036  O   GLY A 385      66.992  73.158  74.388  1.00  0.00
ATOM   4037  N   PRO A 386      68.526  74.776  74.300  1.00  0.00
ATOM   4038  CA  PRO A 386      67.612  75.906  74.074  1.00  0.00
ATOM   4039  CB  PRO A 386      68.456  77.006  73.428  1.00  0.00
ATOM   4040  CG  PRO A 386      69.854  76.782  74.006  1.00  0.00
ATOM   4041  CD  PRO A 386      69.894  75.254  74.058  1.00  0.00
ATOM   4042  C   PRO A 386      66.470  75.538  73.122  1.00  0.00
ATOM   4043  O   PRO A 386      65.318  75.784  73.478  1.00  0.00
ATOM   4044  N   ALA A 387      66.694  74.792  72.046  1.00  0.00
ATOM   4045  H   ALA A 387      67.642  74.700  71.738  1.00  0.00
ATOM   4046  CA  ALA A 387      65.748  74.172  71.108  1.00  0.00
ATOM   4047  CB  ALA A 387      66.534  73.154  70.280  1.00  0.00
ATOM   4048  C   ALA A 387      64.476  73.580  71.720  1.00  0.00
ATOM   4049  O   ALA A 387      63.482  73.370  71.026  1.00  0.00
ATOM   4050  N   GLU A 388      64.686  72.994  72.894  1.00  0.00
ATOM   4051  H   GLU A 388      65.622  72.748  73.150  1.00  0.00
ATOM   4052  CA  GLU A 388      63.604  72.366  73.666  1.00  0.00
ATOM   4053  CB  GLU A 388      63.982  70.894  73.840  1.00  0.00
ATOM   4054  CG  GLU A 388      62.928  70.000  74.496  1.00  0.00
ATOM   4055  CD  GLU A 388      63.352  68.534  74.614  1.00  0.00
ATOM   4056  OE1 GLU A 388      64.108  68.192  75.550  1.00  0.00
ATOM   4057  OE2 GLU A 388      62.888  67.780  73.732  1.00  0.00
ATOM   4058  C   GLU A 388      63.428  72.956  75.066  1.00  0.00
ATOM   4059  O   GLU A 388      62.378  73.272  75.622  1.00  0.00
ATOM   4060  N   ASP A 389      64.564  72.954  75.758  1.00  0.00
ATOM   4061  H   ASP A 389      65.452  72.932  75.300  1.00  0.00
ATOM   4062  CA  ASP A 389      64.680  73.284  77.186  1.00  0.00
ATOM   4063  CB  ASP A 389      65.978  72.656  77.702  1.00  0.00
ATOM   4064  CG  ASP A 389      66.056  72.910  79.208  1.00  0.00
ATOM   4065  OD1 ASP A 389      66.542  73.976  79.644  1.00  0.00
ATOM   4066  OD2 ASP A 389      65.616  71.956  79.884  1.00  0.00
ATOM   4067  C   ASP A 389      64.706  74.802  77.368  1.00  0.00
ATOM   4068  O   ASP A 389      65.554  75.556  76.892  1.00  0.00
ATOM   4069  N   PHE A 390      63.864  75.270  78.284  1.00  0.00
ATOM   4070  H   PHE A 390      63.302  74.598  78.766  1.00  0.00
ATOM   4071  CA  PHE A 390      63.704  76.670  78.710  1.00  0.00
ATOM   4072  CB  PHE A 390      62.320  76.868  79.332  1.00  0.00
ATOM   4073  CG  PHE A 390      61.158  76.922  78.340  1.00  0.00
ATOM   4074  CD1 PHE A 390      60.892  78.138  77.720  1.00  0.00
ATOM   4075  HD1 PHE A 390      61.216  79.034  78.252  1.00  0.00
ATOM   4076  CD2 PHE A 390      60.588  75.764  77.818  1.00  0.00
ATOM   4077  HD2 PHE A 390      60.674  74.806  78.328  1.00  0.00
ATOM   4078  CE1 PHE A 390      60.166  78.248  76.542  1.00  0.00
ATOM   4079  HE1 PHE A 390      59.958  79.260  76.192  1.00  0.00
ATOM   4080  CE2 PHE A 390      59.736  75.926  76.732  1.00  0.00
ATOM   4081  HE2 PHE A 390      59.276  75.016  76.348  1.00  0.00
ATOM   4082  CZ  PHE A 390      59.512  77.122  76.058  1.00  0.00
ATOM   4083  HZ  PHE A 390      58.836  77.252  75.212  1.00  0.00
ATOM   4084  C   PHE A 390      64.798  77.192  79.642  1.00  0.00
ATOM   4085  O   PHE A 390      65.106  78.380  79.560  1.00  0.00
ATOM   4086  N   ALA A 391      65.348  76.394  80.554  1.00  0.00
ATOM   4087  H   ALA A 391      65.334  75.410  80.370  1.00  0.00
ATOM   4088  CA  ALA A 391      66.418  76.934  81.406  1.00  0.00
ATOM   4089  CB  ALA A 391      66.756  75.778  82.350  1.00  0.00
ATOM   4090  C   ALA A 391      67.730  77.160  80.654  1.00  0.00
ATOM   4091  O   ALA A 391      68.220  78.286  80.726  1.00  0.00
ATOM   4092  N   ASN A 392      68.040  76.280  79.704  1.00  0.00
ATOM   4093  H   ASN A 392      67.594  75.386  79.672  1.00  0.00
ATOM   4094  CA  ASN A 392      69.084  76.522  78.698  1.00  0.00
ATOM   4095  CB  ASN A 392      69.050  75.462  77.594  1.00  0.00
ATOM   4096  CG  ASN A 392      69.756  74.152  77.950  1.00  0.00
ATOM   4097  OD1 ASN A 392      70.928  73.950  77.636  1.00  0.00
ATOM   4098  ND2 ASN A 392      69.106  73.188  78.594  1.00  0.00
ATOM   4099 1HD2 ASN A 392      68.178  73.330  78.942  1.00  0.00
ATOM   4100 2HD2 ASN A 392      69.668  72.396  78.832  1.00  0.00
ATOM   4101  C   ASN A 392      69.068  77.846  77.932  1.00  0.00
ATOM   4102  O   ASN A 392      70.060  78.562  77.800  1.00  0.00
ATOM   4103  N   GLN A 393      67.892  78.202  77.422  1.00  0.00
ATOM   4104  H   GLN A 393      67.098  77.596  77.378  1.00  0.00
ATOM   4105  CA  GLN A 393      67.636  79.532  76.850  1.00  0.00
ATOM   4106  CB  GLN A 393      66.144  79.840  76.722  1.00  0.00
ATOM   4107  CG  GLN A 393      65.460  78.684  75.990  1.00  0.00
ATOM   4108  CD  GLN A 393      63.962  78.894  75.760  1.00  0.00
ATOM   4109  OE1 GLN A 393      63.356  79.898  76.134  1.00  0.00
ATOM   4110  NE2 GLN A 393      63.294  77.758  75.590  1.00  0.00
ATOM   4111 1HE2 GLN A 393      63.760  76.878  75.690  1.00  0.00
ATOM   4112 2HE2 GLN A 393      62.300  77.712  75.494  1.00  0.00
ATOM   4113  C   GLN A 393      68.104  80.752  77.646  1.00  0.00
ATOM   4114  O   GLN A 393      68.820  81.618  77.148  1.00  0.00
ATOM   4115  N   GLU A 394      67.718  80.816  78.918  1.00  0.00
ATOM   4116  H   GLU A 394      67.416  79.990  79.394  1.00  0.00
ATOM   4117  CA  GLU A 394      67.782  81.914  79.894  1.00  0.00
ATOM   4118  CB  GLU A 394      67.430  81.484  81.318  1.00  0.00
ATOM   4119  CG  GLU A 394      65.926  81.468  81.598  1.00  0.00
ATOM   4120  CD  GLU A 394      65.412  81.522  83.040  1.00  0.00
ATOM   4121  OE1 GLU A 394      65.310  80.476  83.714  1.00  0.00
ATOM   4122  OE2 GLU A 394      65.050  82.610  83.536  1.00  0.00
ATOM   4123  C   GLU A 394      69.056  82.758  79.818  1.00  0.00
ATOM   4124  O   GLU A 394      68.882  83.916  79.442  1.00  0.00
ATOM   4125  N   ALA A 395      70.224  82.122  79.850  1.00  0.00
ATOM   4126  H   ALA A 395      70.284  81.290  80.400  1.00  0.00
ATOM   4127  CA  ALA A 395      71.480  82.854  79.632  1.00  0.00
ATOM   4128  CB  ALA A 395      72.264  82.772  80.944  1.00  0.00
ATOM   4129  C   ALA A 395      72.340  82.404  78.450  1.00  0.00
ATOM   4130  O   ALA A 395      72.896  83.280  77.788  1.00  0.00
ATOM   4131  N   ILE A 396      72.436  81.092  78.256  1.00  0.00
ATOM   4132  H   ILE A 396      71.898  80.498  78.854  1.00  0.00
ATOM   4133  CA  ILE A 396      73.256  80.512  77.184  1.00  0.00
ATOM   4134  CB  ILE A 396      73.414  79.046  77.594  1.00  0.00
ATOM   4135  CG1 ILE A 396      74.804  78.810  78.192  1.00  0.00
ATOM   4136  CG2 ILE A 396      72.954  78.024  76.552  1.00  0.00
ATOM   4137  CD  ILE A 396      74.936  79.522  79.540  1.00  0.00
ATOM   4138  C   ILE A 396      72.758  80.868  75.782  1.00  0.00
ATOM   4139  O   ILE A 396      73.620  81.242  74.988  1.00  0.00
ATOM   4140  N   ALA A 397      71.488  80.692  75.430  1.00  0.00
ATOM   4141  H   ALA A 397      70.978  80.082  76.036  1.00  0.00
ATOM   4142  CA  ALA A 397      70.978  81.176  74.140  1.00  0.00
ATOM   4143  CB  ALA A 397      69.562  80.676  73.850  1.00  0.00
ATOM   4144  C   ALA A 397      71.038  82.690  73.920  1.00  0.00
ATOM   4145  O   ALA A 397      71.808  83.034  73.024  1.00  0.00
ATOM   4146  N   LYS A 398      70.732  83.444  74.972  1.00  0.00
ATOM   4147  H   LYS A 398      70.072  83.196  75.682  1.00  0.00
ATOM   4148  CA  LYS A 398      71.200  84.830  75.102  1.00  0.00
ATOM   4149  CB  LYS A 398      70.854  85.454  76.456  1.00  0.00
ATOM   4150  CG  LYS A 398      69.422  85.924  76.714  1.00  0.00
ATOM   4151  CD  LYS A 398      68.922  87.280  76.210  1.00  0.00
ATOM   4152  CE  LYS A 398      69.860  88.332  76.804  1.00  0.00
ATOM   4153  NZ  LYS A 398      69.350  88.952  78.036  1.00  0.00
ATOM   4154  HZ1 LYS A 398      68.556  89.512  77.796  1.00  0.00
ATOM   4155  HZ2 LYS A 398      69.050  88.278  78.712  1.00  0.00
ATOM   4156  HZ3 LYS A 398      69.950  89.636  78.448  1.00  0.00
ATOM   4157  C   LYS A 398      72.612  85.214  74.654  1.00  0.00
ATOM   4158  O   LYS A 398      72.836  85.882  73.646  1.00  0.00
ATOM   4159  N   LEU A 399      73.634  84.750  75.370  1.00  0.00
ATOM   4160  H   LEU A 399      73.356  84.124  76.098  1.00  0.00
ATOM   4161  CA  LEU A 399      75.088  84.776  75.160  1.00  0.00
ATOM   4162  CB  LEU A 399      75.796  84.294  76.428  1.00  0.00
ATOM   4163  CG  LEU A 399      75.812  85.306  77.574  1.00  0.00
ATOM   4164  CD1 LEU A 399      75.764  84.540  78.898  1.00  0.00
ATOM   4165  CD2 LEU A 399      77.176  85.994  77.480  1.00  0.00
ATOM   4166  C   LEU A 399      75.696  84.088  73.936  1.00  0.00
ATOM   4167  O   LEU A 399      76.816  84.436  73.566  1.00  0.00
ATOM   4168  N   LEU A 400      75.070  83.014  73.464  1.00  0.00
ATOM   4169  H   LEU A 400      74.456  82.502  74.066  1.00  0.00
ATOM   4170  CA  LEU A 400      75.482  82.368  72.208  1.00  0.00
ATOM   4171  CB  LEU A 400      74.834  80.982  72.192  1.00  0.00
ATOM   4172  CG  LEU A 400      74.764  80.262  70.844  1.00  0.00
ATOM   4173  CD1 LEU A 400      76.038  79.660  70.246  1.00  0.00
ATOM   4174  CD2 LEU A 400      73.734  79.140  70.982  1.00  0.00
ATOM   4175  C   LEU A 400      75.038  83.238  71.030  1.00  0.00
ATOM   4176  O   LEU A 400      74.012  83.916  71.040  1.00  0.00
ATOM   4177  N   ARG A 401      75.930  83.148  70.046  1.00  0.00
ATOM   4178  H   ARG A 401      76.766  82.626  70.214  1.00  0.00
ATOM   4179  CA  ARG A 401      75.952  83.906  68.788  1.00  0.00
ATOM   4180  CB  ARG A 401      77.302  84.490  68.368  1.00  0.00
ATOM   4181  CG  ARG A 401      77.800  85.566  69.334  1.00  0.00
ATOM   4182  CD  ARG A 401      79.132  86.144  68.854  1.00  0.00
ATOM   4183  NE  ARG A 401      79.666  87.026  69.904  1.00  0.00
ATOM   4184  HE  ARG A 401      79.052  86.960  70.690  1.00  0.00
ATOM   4185  CZ  ARG A 401      80.844  87.662  69.938  1.00  0.00
ATOM   4186  NH1 ARG A 401      81.688  87.462  68.918  1.00  0.00
ATOM   4187 1HH1 ARG A 401      81.382  86.830  68.206  1.00  0.00
ATOM   4188 2HH1 ARG A 401      82.540  87.984  68.892  1.00  0.00
ATOM   4189  NH2 ARG A 401      81.080  88.778  70.642  1.00  0.00
ATOM   4190 1HH2 ARG A 401      80.302  89.292  71.002  1.00  0.00
ATOM   4191 2HH2 ARG A 401      81.964  89.204  70.832  1.00  0.00
ATOM   4192  C   ARG A 401      75.570  83.052  67.576  1.00  0.00
ATOM   4193  O   ARG A 401      75.872  81.870  67.420  1.00  0.00
ATOM   4194  N   PHE A 402      74.724  83.640  66.736  1.00  0.00
ATOM   4195  H   PHE A 402      74.550  84.624  66.682  1.00  0.00
ATOM   4196  CA  PHE A 402      74.256  82.932  65.536  1.00  0.00
ATOM   4197  CB  PHE A 402      72.738  82.792  65.654  1.00  0.00
ATOM   4198  CG  PHE A 402      72.092  82.878  67.040  1.00  0.00
ATOM   4199  CD1 PHE A 402      71.554  84.088  67.462  1.00  0.00
ATOM   4200  HD1 PHE A 402      71.458  84.878  66.718  1.00  0.00
ATOM   4201  CD2 PHE A 402      71.992  81.792  67.902  1.00  0.00
ATOM   4202  HD2 PHE A 402      72.138  80.792  67.490  1.00  0.00
ATOM   4203  CE1 PHE A 402      70.844  84.184  68.652  1.00  0.00
ATOM   4204  HE1 PHE A 402      70.322  85.106  68.906  1.00  0.00
ATOM   4205  CE2 PHE A 402      71.428  81.928  69.164  1.00  0.00
ATOM   4206  HE2 PHE A 402      71.598  81.200  69.958  1.00  0.00
ATOM   4207  CZ  PHE A 402      70.762  83.098  69.516  1.00  0.00
ATOM   4208  HZ  PHE A 402      70.034  83.108  70.326  1.00  0.00
ATOM   4209  C   PHE A 402      74.744  83.542  64.220  1.00  0.00
ATOM   4210  O   PHE A 402      75.254  84.658  64.298  1.00  0.00
ATOM   4211  N   ALA A 403      74.204  83.108  63.084  1.00  0.00
ATOM   4212  H   ALA A 403      73.286  82.724  63.198  1.00  0.00
ATOM   4213  CA  ALA A 403      74.536  83.566  61.728  1.00  0.00
ATOM   4214  CB  ALA A 403      74.422  82.348  60.812  1.00  0.00
ATOM   4215  C   ALA A 403      73.670  84.770  61.350  1.00  0.00
ATOM   4216  O   ALA A 403      72.454  84.670  61.510  1.00  0.00
ATOM   4217  N   SER A 404      74.204  85.916  60.938  1.00  0.00
ATOM   4218  H   SER A 404      75.194  86.062  60.906  1.00  0.00
ATOM   4219  CA  SER A 404      73.476  87.192  60.894  1.00  0.00
ATOM   4220  CB  SER A 404      73.626  88.068  62.140  1.00  0.00
ATOM   4221  OG  SER A 404      72.548  89.008  62.132  1.00  0.00
ATOM   4222  HG  SER A 404      73.016  89.860  61.904  1.00  0.00
ATOM   4223  C   SER A 404      73.866  88.000  59.656  1.00  0.00
ATOM   4224  O   SER A 404      74.996  88.480  59.580  1.00  0.00
ATOM   4225  N   THR A 405      72.800  88.334  58.934  1.00  0.00
ATOM   4226  H   THR A 405      71.894  88.136  59.310  1.00  0.00
ATOM   4227  CA  THR A 405      72.748  89.004  57.628  1.00  0.00
ATOM   4228  CB  THR A 405      72.964  90.510  57.782  1.00  0.00
ATOM   4229  OG1 THR A 405      74.096  90.820  58.598  1.00  0.00
ATOM   4230  HG1 THR A 405      73.938  90.920  59.580  1.00  0.00
ATOM   4231  CG2 THR A 405      71.646  91.130  58.254  1.00  0.00
ATOM   4232  C   THR A 405      73.704  88.508  56.540  1.00  0.00
ATOM   4233  O   THR A 405      73.716  89.112  55.468  1.00  0.00
ATOM   4234  N   HIS A 406      74.500  87.450  56.674  1.00  0.00
ATOM   4235  H   HIS A 406      74.534  86.984  57.558  1.00  0.00
ATOM   4236  CA  HIS A 406      75.480  87.124  55.628  1.00  0.00
ATOM   4237  CB  HIS A 406      76.620  86.226  56.112  1.00  0.00
ATOM   4238  CG  HIS A 406      77.122  86.586  57.510  1.00  0.00
ATOM   4239  ND1 HIS A 406      76.900  85.942  58.654  1.00  0.00
ATOM   4240  CD2 HIS A 406      77.954  87.602  57.726  1.00  0.00
ATOM   4241  CE1 HIS A 406      77.588  86.610  59.576  1.00  0.00
ATOM   4242  NE2 HIS A 406      78.284  87.592  59.014  1.00  0.00
ATOM   4243  HE2 HIS A 406      78.766  88.330  59.488  1.00  0.00
ATOM   4244  C   HIS A 406      74.948  86.646  54.274  1.00  0.00
ATOM   4245  O   HIS A 406      73.888  86.034  54.166  1.00  0.00
ATOM   4246  N   THR A 407      75.670  87.178  53.292  1.00  0.00
ATOM   4247  H   THR A 407      76.150  88.050  53.392  1.00  0.00
ATOM   4248  CA  THR A 407      75.484  86.626  51.942  1.00  0.00
ATOM   4249  CB  THR A 407      75.734  87.686  50.868  1.00  0.00
ATOM   4250  OG1 THR A 407      74.972  88.842  51.230  1.00  0.00
ATOM   4251  HG1 THR A 407      75.532  89.622  50.952  1.00  0.00
ATOM   4252  CG2 THR A 407      75.390  87.246  49.446  1.00  0.00
ATOM   4253  C   THR A 407      76.492  85.474  51.916  1.00  0.00
ATOM   4254  O   THR A 407      76.160  84.416  52.444  1.00  0.00
ATOM   4255  N   ASP A 408      77.730  85.784  51.536  1.00  0.00
ATOM   4256  H   ASP A 408      78.018  86.714  51.312  1.00  0.00
ATOM   4257  CA  ASP A 408      78.796  84.820  51.228  1.00  0.00
ATOM   4258  CB  ASP A 408      80.008  85.584  50.688  1.00  0.00
ATOM   4259  CG  ASP A 408      80.232  86.872  51.482  1.00  0.00
ATOM   4260  OD1 ASP A 408      79.800  87.946  51.010  1.00  0.00
ATOM   4261  OD2 ASP A 408      81.088  86.818  52.392  1.00  0.00
ATOM   4262  C   ASP A 408      79.182  83.872  52.364  1.00  0.00
ATOM   4263  O   ASP A 408      78.698  82.746  52.258  1.00  0.00
ATOM   4264  N   SER A 409      79.992  84.270  53.342  1.00  0.00
ATOM   4265  H   SER A 409      80.280  85.226  53.390  1.00  0.00
ATOM   4266  CA  SER A 409      80.370  83.424  54.484  1.00  0.00
ATOM   4267  CB  SER A 409      81.826  83.704  54.856  1.00  0.00
ATOM   4268  OG  SER A 409      82.258  82.878  55.940  1.00  0.00
ATOM   4269  HG  SER A 409      82.938  83.370  56.484  1.00  0.00
ATOM   4270  C   SER A 409      79.510  83.788  55.696  1.00  0.00
ATOM   4271  O   SER A 409      79.694  84.804  56.364  1.00  0.00
ATOM   4272  N   SER A 410      78.552  82.904  55.960  1.00  0.00
ATOM   4273  H   SER A 410      78.122  82.350  55.248  1.00  0.00
ATOM   4274  CA  SER A 410      77.768  82.850  57.202  1.00  0.00
ATOM   4275  CB  SER A 410      76.600  81.864  57.240  1.00  0.00
ATOM   4276  OG  SER A 410      75.564  82.122  56.288  1.00  0.00
ATOM   4277  HG  SER A 410      75.784  82.002  55.320  1.00  0.00
ATOM   4278  C   SER A 410      78.690  82.510  58.376  1.00  0.00
ATOM   4279  O   SER A 410      79.534  81.620  58.266  1.00  0.00
ATOM   4280  N   ALA A 411      78.826  83.392  59.362  1.00  0.00
ATOM   4281  H   ALA A 411      78.158  84.134  59.418  1.00  0.00
ATOM   4282  CA  ALA A 411      79.596  83.066  60.572  1.00  0.00
ATOM   4283  CB  ALA A 411      80.824  83.972  60.474  1.00  0.00
ATOM   4284  C   ALA A 411      78.818  83.428  61.838  1.00  0.00
ATOM   4285  O   ALA A 411      77.786  84.084  61.710  1.00  0.00
ATOM   4286  N   GLN A 412      79.130  82.884  63.012  1.00  0.00
ATOM   4287  H   GLN A 412      80.070  82.542  63.042  1.00  0.00
ATOM   4288  CA  GLN A 412      78.392  83.220  64.238  1.00  0.00
ATOM   4289  CB  GLN A 412      78.416  82.082  65.260  1.00  0.00
ATOM   4290  CG  GLN A 412      78.954  80.706  64.868  1.00  0.00
ATOM   4291  CD  GLN A 412      78.868  79.718  66.032  1.00  0.00
ATOM   4292  OE1 GLN A 412      77.800  79.316  66.494  1.00  0.00
ATOM   4293  NE2 GLN A 412      79.998  79.628  66.726  1.00  0.00
ATOM   4294 1HE2 GLN A 412      80.928  79.922  66.508  1.00  0.00
ATOM   4295 2HE2 GLN A 412      79.764  79.472  67.686  1.00  0.00
ATOM   4296  C   GLN A 412      78.926  84.534  64.812  1.00  0.00
ATOM   4297  O   GLN A 412      79.844  84.664  65.620  1.00  0.00
ATOM   4298  N   THR A 413      78.346  85.644  64.360  1.00  0.00
ATOM   4299  H   THR A 413      77.572  85.688  63.728  1.00  0.00
ATOM   4300  CA  THR A 413      78.890  86.968  64.694  1.00  0.00
ATOM   4301  CB  THR A 413      79.078  87.876  63.478  1.00  0.00
ATOM   4302  OG1 THR A 413      77.888  88.012  62.696  1.00  0.00
ATOM   4303  HG1 THR A 413      77.964  88.778  62.058  1.00  0.00
ATOM   4304  CG2 THR A 413      80.248  87.494  62.570  1.00  0.00
ATOM   4305  C   THR A 413      78.100  87.800  65.706  1.00  0.00
ATOM   4306  O   THR A 413      78.654  88.408  66.620  1.00  0.00
ATOM   4307  N   VAL A 414      76.778  87.736  65.586  1.00  0.00
ATOM   4308  H   VAL A 414      76.454  87.392  64.704  1.00  0.00
ATOM   4309  CA  VAL A 414      75.748  88.410  66.392  1.00  0.00
ATOM   4310  CB  VAL A 414      74.952  89.360  65.494  1.00  0.00
ATOM   4311  CG1 VAL A 414      73.958  90.262  66.230  1.00  0.00
ATOM   4312  CG2 VAL A 414      75.710  90.258  64.516  1.00  0.00
ATOM   4313  C   VAL A 414      74.852  87.372  67.072  1.00  0.00
ATOM   4314  O   VAL A 414      74.442  86.312  66.600  1.00  0.00
ATOM   4315  N   SER A 415      75.072  87.464  68.380  1.00  0.00
ATOM   4316  H   SER A 415      75.854  88.050  68.598  1.00  0.00
ATOM   4317  CA  SER A 415      74.324  86.758  69.430  1.00  0.00
ATOM   4318  CB  SER A 415      75.088  86.830  70.754  1.00  0.00
ATOM   4319  OG  SER A 415      75.018  88.176  71.232  1.00  0.00
ATOM   4320  HG  SER A 415      75.600  88.890  70.846  1.00  0.00
ATOM   4321  C   SER A 415      72.998  87.508  69.566  1.00  0.00
ATOM   4322  O   SER A 415      72.816  88.668  69.202  1.00  0.00
ATOM   4323  N   LEU A 416      72.166  86.798  70.324  1.00  0.00
ATOM   4324  H   LEU A 416      72.276  85.808  70.422  1.00  0.00
ATOM   4325  CA  LEU A 416      70.926  87.372  70.864  1.00  0.00
ATOM   4326  CB  LEU A 416      70.086  86.228  71.432  1.00  0.00
ATOM   4327  CG  LEU A 416      68.584  86.352  71.696  1.00  0.00
ATOM   4328  CD1 LEU A 416      67.824  86.184  70.380  1.00  0.00
ATOM   4329  CD2 LEU A 416      68.056  85.528  72.872  1.00  0.00
ATOM   4330  C   LEU A 416      71.050  88.474  71.918  1.00  0.00
ATOM   4331  O   LEU A 416      70.402  89.498  71.714  1.00  0.00
ATOM   4332  N   GLU A 417      72.132  88.388  72.688  1.00  0.00
ATOM   4333  H   GLU A 417      72.610  87.514  72.776  1.00  0.00
ATOM   4334  CA  GLU A 417      72.504  89.518  73.552  1.00  0.00
ATOM   4335  CB  GLU A 417      73.726  89.100  74.372  1.00  0.00
ATOM   4336  CG  GLU A 417      73.604  89.966  75.628  1.00  0.00
ATOM   4337  CD  GLU A 417      74.860  90.078  76.492  1.00  0.00
ATOM   4338  OE1 GLU A 417      75.782  90.768  76.006  1.00  0.00
ATOM   4339  OE2 GLU A 417      74.768  89.528  77.612  1.00  0.00
ATOM   4340  C   GLU A 417      72.818  90.816  72.808  1.00  0.00
ATOM   4341  O   GLU A 417      72.116  91.800  73.034  1.00  0.00
ATOM   4342  N   ASP A 418      73.636  90.712  71.764  1.00  0.00
ATOM   4343  H   ASP A 418      74.292  89.960  71.704  1.00  0.00
ATOM   4344  CA  ASP A 418      73.854  91.766  70.762  1.00  0.00
ATOM   4345  CB  ASP A 418      74.872  91.288  69.726  1.00  0.00
ATOM   4346  CG  ASP A 418      76.140  90.592  70.226  1.00  0.00
ATOM   4347  OD1 ASP A 418      76.566  89.656  69.516  1.00  0.00
ATOM   4348  OD2 ASP A 418      76.544  90.942  71.356  1.00  0.00
ATOM   4349  C   ASP A 418      72.528  92.316  70.232  1.00  0.00
ATOM   4350  O   ASP A 418      72.148  93.436  70.570  1.00  0.00
ATOM   4351  N   TYR A 419      71.762  91.428  69.604  1.00  0.00
ATOM   4352  H   TYR A 419      72.106  90.490  69.546  1.00  0.00
ATOM   4353  CA  TYR A 419      70.464  91.732  68.984  1.00  0.00
ATOM   4354  CB  TYR A 419      69.828  90.386  68.624  1.00  0.00
ATOM   4355  CG  TYR A 419      68.984  90.540  67.358  1.00  0.00
ATOM   4356  CD1 TYR A 419      67.738  91.120  67.568  1.00  0.00
ATOM   4357  HD1 TYR A 419      67.294  91.064  68.562  1.00  0.00
ATOM   4358  CD2 TYR A 419      69.480  90.072  66.146  1.00  0.00
ATOM   4359  HD2 TYR A 419      70.386  89.468  66.102  1.00  0.00
ATOM   4360  CE1 TYR A 419      66.962  91.278  66.426  1.00  0.00
ATOM   4361  HE1 TYR A 419      65.980  91.746  66.486  1.00  0.00
ATOM   4362  CE2 TYR A 419      68.714  90.364  65.022  1.00  0.00
ATOM   4363  HE2 TYR A 419      69.074  90.244  64.000  1.00  0.00
ATOM   4364  CZ  TYR A 419      67.472  90.968  65.170  1.00  0.00
ATOM   4365  OH  TYR A 419      66.606  91.264  64.164  1.00  0.00
ATOM   4366  HH  TYR A 419      67.176  91.314  63.344  1.00  0.00
ATOM   4367  C   TYR A 419      69.582  92.682  69.798  1.00  0.00
ATOM   4368  O   TYR A 419      69.400  93.862  69.504  1.00  0.00
ATOM   4369  N   VAL A 420      69.150  92.166  70.946  1.00  0.00
ATOM   4370  H   VAL A 420      69.510  91.286  71.250  1.00  0.00
ATOM   4371  CA  VAL A 420      68.274  92.898  71.872  1.00  0.00
ATOM   4372  CB  VAL A 420      67.832  92.020  73.044  1.00  0.00
ATOM   4373  CG1 VAL A 420      66.662  91.156  72.568  1.00  0.00
ATOM   4374  CG2 VAL A 420      68.918  91.218  73.764  1.00  0.00
ATOM   4375  C   VAL A 420      68.794  94.240  72.390  1.00  0.00
ATOM   4376  O   VAL A 420      68.040  95.212  72.414  1.00  0.00
ATOM   4377  N   SER A 421      70.102  94.376  72.580  1.00  0.00
ATOM   4378  H   SER A 421      70.642  93.562  72.366  1.00  0.00
ATOM   4379  CA  SER A 421      70.854  95.598  72.906  1.00  0.00
ATOM   4380  CB  SER A 421      72.138  95.230  73.656  1.00  0.00
ATOM   4381  OG  SER A 421      71.904  94.708  74.966  1.00  0.00
ATOM   4382  HG  SER A 421      72.782  94.308  75.232  1.00  0.00
ATOM   4383  C   SER A 421      71.178  96.528  71.736  1.00  0.00
ATOM   4384  O   SER A 421      70.750  97.680  71.800  1.00  0.00
ATOM   4385  N   ARG A 422      71.754  96.058  70.632  1.00  0.00
ATOM   4386  H   ARG A 422      71.976  95.090  70.530  1.00  0.00
ATOM   4387  CA  ARG A 422      72.112  96.802  69.416  1.00  0.00
ATOM   4388  CB  ARG A 422      73.566  96.578  68.994  1.00  0.00
ATOM   4389  CG  ARG A 422      73.728  95.236  68.276  1.00  0.00
ATOM   4390  CD  ARG A 422      75.122  94.938  67.726  1.00  0.00
ATOM   4391  NE  ARG A 422      76.088  94.514  68.750  1.00  0.00
ATOM   4392  HE  ARG A 422      75.788  94.474  69.702  1.00  0.00
ATOM   4393  CZ  ARG A 422      77.326  94.056  68.522  1.00  0.00
ATOM   4394  NH1 ARG A 422      77.916  93.998  67.320  1.00  0.00
ATOM   4395 1HH1 ARG A 422      77.382  94.268  66.522  1.00  0.00
ATOM   4396 2HH1 ARG A 422      78.874  93.712  67.286  1.00  0.00
ATOM   4397  NH2 ARG A 422      77.888  93.470  69.588  1.00  0.00
ATOM   4398 1HH2 ARG A 422      77.442  93.468  70.484  1.00  0.00
ATOM   4399 2HH2 ARG A 422      78.668  92.878  69.380  1.00  0.00
ATOM   4400  C   ARG A 422      70.982  96.836  68.386  1.00  0.00
ATOM   4401  O   ARG A 422      70.940  96.002  67.482  1.00  0.00
ATOM   4402  N   MET A 423      70.086  97.820  68.430  1.00  0.00
ATOM   4403  H   MET A 423      70.078  98.530  69.134  1.00  0.00
ATOM   4404  CA  MET A 423      68.844  97.800  67.646  1.00  0.00
ATOM   4405  CB  MET A 423      67.644  97.750  68.594  1.00  0.00
ATOM   4406  CG  MET A 423      67.152  96.356  68.990  1.00  0.00
ATOM   4407  SD  MET A 423      66.696  95.300  67.568  1.00  0.00
ATOM   4408  CE  MET A 423      66.016  93.994  68.566  1.00  0.00
ATOM   4409  C   MET A 423      68.802  98.966  66.654  1.00  0.00
ATOM   4410  O   MET A 423      69.556  99.904  66.908  1.00  0.00
ATOM   4411  N   LYS A 424      68.044  98.822  65.572  1.00  0.00
ATOM   4412  H   LYS A 424      67.494  97.994  65.464  1.00  0.00
ATOM   4413  CA  LYS A 424      67.732  99.750  64.474  1.00  0.00
ATOM   4414  CB  LYS A 424      67.944  99.198  63.064  1.00  0.00
ATOM   4415  CG  LYS A 424      69.368  98.772  62.698  1.00  0.00
ATOM   4416  CD  LYS A 424      70.076 100.078  62.334  1.00  0.00
ATOM   4417  CE  LYS A 424      71.580  99.826  62.468  1.00  0.00
ATOM   4418  NZ  LYS A 424      72.256 101.124  62.324  1.00  0.00
ATOM   4419  HZ1 LYS A 424      71.796 101.730  62.972  1.00  0.00
ATOM   4420  HZ2 LYS A 424      73.216 101.056  62.598  1.00  0.00
ATOM   4421  HZ3 LYS A 424      72.132 101.364  61.362  1.00  0.00
ATOM   4422  C   LYS A 424      66.288 100.246  64.546  1.00  0.00
ATOM   4423  O   LYS A 424      65.384  99.634  65.112  1.00  0.00
ATOM   4424  N   GLU A 425      66.216 101.566  64.388  1.00  0.00
ATOM   4425  H   GLU A 425      66.982 102.206  64.370  1.00  0.00
ATOM   4426  CA  GLU A 425      64.994 102.380  64.462  1.00  0.00
ATOM   4427  CB  GLU A 425      65.230 103.704  63.732  1.00  0.00
ATOM   4428  CG  GLU A 425      64.680 104.922  64.478  1.00  0.00
ATOM   4429  CD  GLU A 425      65.410 105.120  65.808  1.00  0.00
ATOM   4430  OE1 GLU A 425      66.408 105.862  65.686  1.00  0.00
ATOM   4431  OE2 GLU A 425      65.046 104.682  66.920  1.00  0.00
ATOM   4432  C   GLU A 425      63.786 101.672  63.844  1.00  0.00
ATOM   4433  O   GLU A 425      63.662 101.458  62.638  1.00  0.00
ATOM   4434  N   GLY A 426      62.904 101.318  64.774  1.00  0.00
ATOM   4435  H   GLY A 426      63.192 101.346  65.730  1.00  0.00
ATOM   4436  CA  GLY A 426      61.664 100.596  64.460  1.00  0.00
ATOM   4437  C   GLY A 426      61.698  99.138  64.926  1.00  0.00
ATOM   4438  O   GLY A 426      61.020  98.788  65.890  1.00  0.00
ATOM   4439  N   GLN A 427      62.798  98.492  64.548  1.00  0.00
ATOM   4440  H   GLN A 427      63.490  99.120  64.194  1.00  0.00
ATOM   4441  CA  GLN A 427      63.058  97.058  64.740  1.00  0.00
ATOM   4442  CB  GLN A 427      64.436  96.782  64.134  1.00  0.00
ATOM   4443  CG  GLN A 427      64.926  95.334  64.054  1.00  0.00
ATOM   4444  CD  GLN A 427      66.442  95.184  64.192  1.00  0.00
ATOM   4445  OE1 GLN A 427      67.214  96.138  64.110  1.00  0.00
ATOM   4446  NE2 GLN A 427      66.942  94.020  64.602  1.00  0.00
ATOM   4447 1HE2 GLN A 427      66.338  93.234  64.738  1.00  0.00
ATOM   4448 2HE2 GLN A 427      67.896  94.010  64.902  1.00  0.00
ATOM   4449  C   GLN A 427      63.004  96.624  66.206  1.00  0.00
ATOM   4450  O   GLN A 427      63.842  96.920  67.056  1.00  0.00
ATOM   4451  N   GLU A 428      61.868  96.012  66.526  1.00  0.00
ATOM   4452  H   GLU A 428      61.220  95.736  65.814  1.00  0.00
ATOM   4453  CA  GLU A 428      61.518  95.476  67.850  1.00  0.00
ATOM   4454  CB  GLU A 428      60.192  95.966  68.436  1.00  0.00
ATOM   4455  CG  GLU A 428      60.342  97.358  69.056  1.00  0.00
ATOM   4456  CD  GLU A 428      61.368  97.606  70.164  1.00  0.00
ATOM   4457  OE1 GLU A 428      61.764  96.702  70.932  1.00  0.00
ATOM   4458  OE2 GLU A 428      61.848  98.760  70.188  1.00  0.00
ATOM   4459  C   GLU A 428      61.548  93.952  67.978  1.00  0.00
ATOM   4460  O   GLU A 428      61.702  93.376  69.054  1.00  0.00
ATOM   4461  N   LYS A 429      61.320  93.412  66.784  1.00  0.00
ATOM   4462  H   LYS A 429      61.348  94.054  66.018  1.00  0.00
ATOM   4463  CA  LYS A 429      61.358  91.978  66.466  1.00  0.00
ATOM   4464  CB  LYS A 429      60.346  91.574  65.392  1.00  0.00
ATOM   4465  CG  LYS A 429      58.918  91.832  65.882  1.00  0.00
ATOM   4466  CD  LYS A 429      57.890  91.464  64.812  1.00  0.00
ATOM   4467  CE  LYS A 429      56.422  91.730  65.152  1.00  0.00
ATOM   4468  NZ  LYS A 429      56.118  93.166  65.062  1.00  0.00
ATOM   4469  HZ1 LYS A 429      56.160  93.396  64.090  1.00  0.00
ATOM   4470  HZ2 LYS A 429      55.144  93.252  65.270  1.00  0.00
ATOM   4471  HZ3 LYS A 429      56.616  93.722  65.726  1.00  0.00
ATOM   4472  C   LYS A 429      62.756  91.462  66.122  1.00  0.00
ATOM   4473  O   LYS A 429      63.414  91.984  65.224  1.00  0.00
ATOM   4474  N   ILE A 430      63.060  90.294  66.684  1.00  0.00
ATOM   4475  H   ILE A 430      62.490  89.834  67.366  1.00  0.00
ATOM   4476  CA  ILE A 430      64.164  89.432  66.244  1.00  0.00
ATOM   4477  CB  ILE A 430      64.406  88.434  67.380  1.00  0.00
ATOM   4478  CG1 ILE A 430      64.768  89.196  68.656  1.00  0.00
ATOM   4479  CG2 ILE A 430      65.576  87.542  66.962  1.00  0.00
ATOM   4480  CD  ILE A 430      64.610  88.546  70.032  1.00  0.00
ATOM   4481  C   ILE A 430      63.782  88.764  64.920  1.00  0.00
ATOM   4482  O   ILE A 430      62.908  87.904  64.820  1.00  0.00
ATOM   4483  N   TYR A 431      64.176  89.448  63.850  1.00  0.00
ATOM   4484  H   TYR A 431      64.862  90.172  63.928  1.00  0.00
ATOM   4485  CA  TYR A 431      64.086  89.012  62.450  1.00  0.00
ATOM   4486  CB  TYR A 431      63.974  90.154  61.438  1.00  0.00
ATOM   4487  CG  TYR A 431      62.810  91.062  61.844  1.00  0.00
ATOM   4488  CD1 TYR A 431      61.524  90.676  61.482  1.00  0.00
ATOM   4489  HD1 TYR A 431      61.392  89.682  61.056  1.00  0.00
ATOM   4490  CD2 TYR A 431      63.022  92.286  62.468  1.00  0.00
ATOM   4491  HD2 TYR A 431      64.008  92.752  62.492  1.00  0.00
ATOM   4492  CE1 TYR A 431      60.446  91.486  61.820  1.00  0.00
ATOM   4493  HE1 TYR A 431      59.416  91.252  61.554  1.00  0.00
ATOM   4494  CE2 TYR A 431      61.900  93.046  62.770  1.00  0.00
ATOM   4495  HE2 TYR A 431      62.076  93.894  63.434  1.00  0.00
ATOM   4496  CZ  TYR A 431      60.590  92.724  62.432  1.00  0.00
ATOM   4497  OH  TYR A 431      59.600  93.648  62.564  1.00  0.00
ATOM   4498  HH  TYR A 431      58.864  93.240  62.022  1.00  0.00
ATOM   4499  C   TYR A 431      65.172  88.006  62.062  1.00  0.00
ATOM   4500  O   TYR A 431      66.390  88.088  62.210  1.00  0.00
ATOM   4501  N   TYR A 432      64.584  86.868  61.708  1.00  0.00
ATOM   4502  H   TYR A 432      63.592  86.800  61.812  1.00  0.00
ATOM   4503  CA  TYR A 432      65.258  85.706  61.108  1.00  0.00
ATOM   4504  CB  TYR A 432      65.294  84.550  62.108  1.00  0.00
ATOM   4505  CG  TYR A 432      63.924  84.016  62.536  1.00  0.00
ATOM   4506  CD1 TYR A 432      63.328  83.002  61.796  1.00  0.00
ATOM   4507  HD1 TYR A 432      63.724  82.776  60.806  1.00  0.00
ATOM   4508  CD2 TYR A 432      63.398  84.384  63.770  1.00  0.00
ATOM   4509  HD2 TYR A 432      63.720  85.300  64.266  1.00  0.00
ATOM   4510  CE1 TYR A 432      62.296  82.226  62.310  1.00  0.00
ATOM   4511  HE1 TYR A 432      61.948  81.330  61.796  1.00  0.00
ATOM   4512  CE2 TYR A 432      62.378  83.596  64.290  1.00  0.00
ATOM   4513  HE2 TYR A 432      62.022  83.846  65.288  1.00  0.00
ATOM   4514  CZ  TYR A 432      61.854  82.512  63.596  1.00  0.00
ATOM   4515  OH  TYR A 432      60.710  81.908  64.018  1.00  0.00
ATOM   4516  HH  TYR A 432      60.736  80.926  63.830  1.00  0.00
ATOM   4517  C   TYR A 432      64.626  85.378  59.754  1.00  0.00
ATOM   4518  O   TYR A 432      63.580  85.842  59.298  1.00  0.00
ATOM   4519  N   ILE A 433      65.410  84.610  59.002  1.00  0.00
ATOM   4520  H   ILE A 433      66.388  84.596  59.202  1.00  0.00
ATOM   4521  CA  ILE A 433      64.976  83.970  57.752  1.00  0.00
ATOM   4522  CB  ILE A 433      65.874  84.470  56.618  1.00  0.00
ATOM   4523  CG1 ILE A 433      65.820  83.558  55.390  1.00  0.00
ATOM   4524  CG2 ILE A 433      67.366  84.654  56.898  1.00  0.00
ATOM   4525  CD  ILE A 433      64.560  83.674  54.530  1.00  0.00
ATOM   4526  C   ILE A 433      65.008  82.458  57.978  1.00  0.00
ATOM   4527  O   ILE A 433      66.102  81.970  58.266  1.00  0.00
ATOM   4528  N   THR A 434      63.862  81.884  57.624  1.00  0.00
ATOM   4529  H   THR A 434      63.164  82.420  57.146  1.00  0.00
ATOM   4530  CA  THR A 434      63.556  80.466  57.858  1.00  0.00
ATOM   4531  CB  THR A 434      62.854  80.080  59.160  1.00  0.00
ATOM   4532  OG1 THR A 434      63.088  78.724  59.548  1.00  0.00
ATOM   4533  HG1 THR A 434      62.608  78.500  60.396  1.00  0.00
ATOM   4534  CG2 THR A 434      61.340  80.300  59.174  1.00  0.00
ATOM   4535  C   THR A 434      63.146  79.702  56.598  1.00  0.00
ATOM   4536  O   THR A 434      62.112  79.698  55.932  1.00  0.00
ATOM   4537  N   ALA A 435      64.202  79.094  56.062  1.00  0.00
ATOM   4538  H   ALA A 435      65.090  79.272  56.488  1.00  0.00
ATOM   4539  CA  ALA A 435      64.282  78.418  54.760  1.00  0.00
ATOM   4540  CB  ALA A 435      65.482  79.008  54.016  1.00  0.00
ATOM   4541  C   ALA A 435      64.562  76.914  54.804  1.00  0.00
ATOM   4542  O   ALA A 435      65.182  76.436  55.754  1.00  0.00
ATOM   4543  N   ASP A 436      64.078  76.242  53.764  1.00  0.00
ATOM   4544  H   ASP A 436      63.474  76.640  53.072  1.00  0.00
ATOM   4545  CA  ASP A 436      64.384  74.820  53.554  1.00  0.00
ATOM   4546  CB  ASP A 436      63.412  74.234  52.528  1.00  0.00
ATOM   4547  CG  ASP A 436      63.306  72.708  52.574  1.00  0.00
ATOM   4548  OD1 ASP A 436      62.332  72.172  53.142  1.00  0.00
ATOM   4549  OD2 ASP A 436      64.278  72.058  52.136  1.00  0.00
ATOM   4550  C   ASP A 436      65.820  74.470  53.160  1.00  0.00
ATOM   4551  O   ASP A 436      66.542  73.550  53.542  1.00  0.00
ATOM   4552  N   SER A 437      66.350  75.364  52.332  1.00  0.00
ATOM   4553  H   SER A 437      65.706  75.968  51.862  1.00  0.00
ATOM   4554  CA  SER A 437      67.710  75.428  51.778  1.00  0.00
ATOM   4555  CB  SER A 437      67.550  75.782  50.298  1.00  0.00
ATOM   4556  OG  SER A 437      68.852  75.604  49.732  1.00  0.00
ATOM   4557  HG  SER A 437      68.698  75.652  48.746  1.00  0.00
ATOM   4558  C   SER A 437      68.398  76.638  52.414  1.00  0.00
ATOM   4559  O   SER A 437      67.904  77.760  52.318  1.00  0.00
ATOM   4560  N   TYR A 438      69.704  76.446  52.582  1.00  0.00
ATOM   4561  H   TYR A 438      70.126  75.540  52.600  1.00  0.00
ATOM   4562  CA  TYR A 438      70.498  77.480  53.262  1.00  0.00
ATOM   4563  CB  TYR A 438      71.844  76.920  53.728  1.00  0.00
ATOM   4564  CG  TYR A 438      72.402  77.766  54.874  1.00  0.00
ATOM   4565  CD1 TYR A 438      71.602  78.208  55.922  1.00  0.00
ATOM   4566  HD1 TYR A 438      70.554  77.916  55.872  1.00  0.00
ATOM   4567  CD2 TYR A 438      73.638  78.370  54.666  1.00  0.00
ATOM   4568  HD2 TYR A 438      74.428  77.886  54.094  1.00  0.00
ATOM   4569  CE1 TYR A 438      72.062  79.150  56.834  1.00  0.00
ATOM   4570  HE1 TYR A 438      71.340  79.512  57.566  1.00  0.00
ATOM   4571  CE2 TYR A 438      74.014  79.372  55.552  1.00  0.00
ATOM   4572  HE2 TYR A 438      74.996  79.846  55.548  1.00  0.00
ATOM   4573  CZ  TYR A 438      73.326  79.714  56.710  1.00  0.00
ATOM   4574  OH  TYR A 438      73.756  80.636  57.614  1.00  0.00
ATOM   4575  HH  TYR A 438      74.562  81.064  57.208  1.00  0.00
ATOM   4576  C   TYR A 438      70.704  78.692  52.352  1.00  0.00
ATOM   4577  O   TYR A 438      70.848  79.760  52.944  1.00  0.00
ATOM   4578  N   ALA A 439      71.156  78.534  51.112  1.00  0.00
ATOM   4579  H   ALA A 439      71.686  77.700  50.962  1.00  0.00
ATOM   4580  CA  ALA A 439      71.328  79.578  50.090  1.00  0.00
ATOM   4581  CB  ALA A 439      71.172  78.928  48.714  1.00  0.00
ATOM   4582  C   ALA A 439      70.232  80.634  50.252  1.00  0.00
ATOM   4583  O   ALA A 439      70.460  81.842  50.312  1.00  0.00
ATOM   4584  N   ALA A 440      68.992  80.156  50.202  1.00  0.00
ATOM   4585  H   ALA A 440      68.864  79.266  49.766  1.00  0.00
ATOM   4586  CA  ALA A 440      67.786  80.982  50.350  1.00  0.00
ATOM   4587  CB  ALA A 440      66.494  80.162  50.350  1.00  0.00
ATOM   4588  C   ALA A 440      67.920  81.786  51.644  1.00  0.00
ATOM   4589  O   ALA A 440      67.768  83.006  51.602  1.00  0.00
ATOM   4590  N   ALA A 441      68.298  81.192  52.772  1.00  0.00
ATOM   4591  H   ALA A 441      68.220  80.198  52.850  1.00  0.00
ATOM   4592  CA  ALA A 441      68.606  81.934  54.002  1.00  0.00
ATOM   4593  CB  ALA A 441      69.088  80.860  54.978  1.00  0.00
ATOM   4594  C   ALA A 441      69.662  83.026  53.832  1.00  0.00
ATOM   4595  O   ALA A 441      69.386  84.180  54.156  1.00  0.00
ATOM   4596  N   LYS A 442      70.838  82.646  53.338  1.00  0.00
ATOM   4597  H   LYS A 442      70.982  81.706  53.028  1.00  0.00
ATOM   4598  CA  LYS A 442      71.904  83.610  53.034  1.00  0.00
ATOM   4599  CB  LYS A 442      73.192  82.816  52.802  1.00  0.00
ATOM   4600  CG  LYS A 442      73.182  81.924  51.558  1.00  0.00
ATOM   4601  CD  LYS A 442      74.550  81.242  51.558  1.00  0.00
ATOM   4602  CE  LYS A 442      75.566  81.848  50.588  1.00  0.00
ATOM   4603  NZ  LYS A 442      75.200  81.688  49.174  1.00  0.00
ATOM   4604  HZ1 LYS A 442      75.904  81.776  48.468  1.00  0.00
ATOM   4605  HZ2 LYS A 442      74.914  80.756  48.958  1.00  0.00
ATOM   4606  HZ3 LYS A 442      74.448  82.306  48.948  1.00  0.00
ATOM   4607  C   LYS A 442      71.696  84.434  51.762  1.00  0.00
ATOM   4608  O   LYS A 442      72.634  85.078  51.298  1.00  0.00
ATOM   4609  N   SER A 443      70.464  84.528  51.266  1.00  0.00
ATOM   4610  H   SER A 443      69.766  84.300  51.946  1.00  0.00
ATOM   4611  CA  SER A 443      70.070  85.328  50.100  1.00  0.00
ATOM   4612  CB  SER A 443      69.868  84.450  48.864  1.00  0.00
ATOM   4613  OG  SER A 443      69.628  85.368  47.794  1.00  0.00
ATOM   4614  HG  SER A 443      70.524  85.468  47.362  1.00  0.00
ATOM   4615  C   SER A 443      68.784  86.042  50.520  1.00  0.00
ATOM   4616  O   SER A 443      69.006  86.988  51.272  1.00  0.00
ATOM   4617  N   SER A 444      67.572  85.698  50.090  1.00  0.00
ATOM   4618  H   SER A 444      67.524  84.990  49.386  1.00  0.00
ATOM   4619  CA  SER A 444      66.320  86.374  50.460  1.00  0.00
ATOM   4620  CB  SER A 444      65.916  85.872  51.848  1.00  0.00
ATOM   4621  OG  SER A 444      64.690  86.556  52.124  1.00  0.00
ATOM   4622  HG  SER A 444      63.878  86.034  51.860  1.00  0.00
ATOM   4623  C   SER A 444      66.248  87.888  50.246  1.00  0.00
ATOM   4624  O   SER A 444      67.014  88.634  50.854  1.00  0.00
ATOM   4625  N   PRO A 445      65.422  88.280  49.282  1.00  0.00
ATOM   4626  CA  PRO A 445      64.958  89.662  49.090  1.00  0.00
ATOM   4627  CB  PRO A 445      63.706  89.646  48.212  1.00  0.00
ATOM   4628  CG  PRO A 445      63.164  88.230  48.426  1.00  0.00
ATOM   4629  CD  PRO A 445      64.434  87.404  48.638  1.00  0.00
ATOM   4630  C   PRO A 445      64.736  90.568  50.302  1.00  0.00
ATOM   4631  O   PRO A 445      65.212  91.702  50.314  1.00  0.00
ATOM   4632  N   HIS A 446      64.046  89.896  51.220  1.00  0.00
ATOM   4633  H   HIS A 446      63.548  89.056  51.002  1.00  0.00
ATOM   4634  CA  HIS A 446      63.680  90.466  52.524  1.00  0.00
ATOM   4635  CB  HIS A 446      62.768  89.648  53.444  1.00  0.00
ATOM   4636  CG  HIS A 446      61.800  88.742  52.680  1.00  0.00
ATOM   4637  ND1 HIS A 446      61.126  89.082  51.588  1.00  0.00
ATOM   4638  CD2 HIS A 446      61.420  87.504  52.988  1.00  0.00
ATOM   4639  CE1 HIS A 446      60.560  87.986  51.092  1.00  0.00
ATOM   4640  NE2 HIS A 446      60.690  87.014  51.992  1.00  0.00
ATOM   4641  HE2 HIS A 446      60.182  86.152  51.980  1.00  0.00
ATOM   4642  C   HIS A 446      64.982  90.808  53.252  1.00  0.00
ATOM   4643  O   HIS A 446      65.296  91.964  53.526  1.00  0.00
ATOM   4644  N   LEU A 447      65.886  89.832  53.278  1.00  0.00
ATOM   4645  H   LEU A 447      65.568  88.886  53.212  1.00  0.00
ATOM   4646  CA  LEU A 447      67.228  89.956  53.862  1.00  0.00
ATOM   4647  CB  LEU A 447      67.874  88.570  53.876  1.00  0.00
ATOM   4648  CG  LEU A 447      69.200  88.570  54.640  1.00  0.00
ATOM   4649  CD1 LEU A 447      69.124  88.782  56.154  1.00  0.00
ATOM   4650  CD2 LEU A 447      69.852  87.198  54.452  1.00  0.00
ATOM   4651  C   LEU A 447      68.144  90.992  53.208  1.00  0.00
ATOM   4652  O   LEU A 447      68.724  91.786  53.946  1.00  0.00
ATOM   4653  N   GLU A 448      68.102  90.940  51.878  1.00  0.00
ATOM   4654  H   GLU A 448      67.704  90.178  51.370  1.00  0.00
ATOM   4655  CA  GLU A 448      68.738  91.968  51.042  1.00  0.00
ATOM   4656  CB  GLU A 448      68.320  91.654  49.606  1.00  0.00
ATOM   4657  CG  GLU A 448      68.940  92.476  48.476  1.00  0.00
ATOM   4658  CD  GLU A 448      70.326  92.016  48.018  1.00  0.00
ATOM   4659  OE1 GLU A 448      71.332  92.650  48.404  1.00  0.00
ATOM   4660  OE2 GLU A 448      70.360  91.132  47.134  1.00  0.00
ATOM   4661  C   GLU A 448      68.344  93.386  51.458  1.00  0.00
ATOM   4662  O   GLU A 448      69.194  94.238  51.712  1.00  0.00
ATOM   4663  N   LEU A 449      67.066  93.742  51.348  1.00  0.00
ATOM   4664  H   LEU A 449      66.350  93.060  51.206  1.00  0.00
ATOM   4665  CA  LEU A 449      66.470  95.008  51.792  1.00  0.00
ATOM   4666  CB  LEU A 449      64.944  95.002  51.676  1.00  0.00
ATOM   4667  CG  LEU A 449      64.598  95.000  50.186  1.00  0.00
ATOM   4668  CD1 LEU A 449      63.084  94.824  50.064  1.00  0.00
ATOM   4669  CD2 LEU A 449      65.008  96.308  49.508  1.00  0.00
ATOM   4670  C   LEU A 449      66.906  95.424  53.198  1.00  0.00
ATOM   4671  O   LEU A 449      67.664  96.372  53.396  1.00  0.00
ATOM   4672  N   LEU A 450      66.700  94.486  54.118  1.00  0.00
ATOM   4673  H   LEU A 450      66.264  93.596  53.982  1.00  0.00
ATOM   4674  CA  LEU A 450      67.238  94.650  55.476  1.00  0.00
ATOM   4675  CB  LEU A 450      66.738  93.530  56.390  1.00  0.00
ATOM   4676  CG  LEU A 450      65.210  93.526  56.288  1.00  0.00
ATOM   4677  CD1 LEU A 450      64.516  92.338  56.958  1.00  0.00
ATOM   4678  CD2 LEU A 450      64.486  94.754  56.838  1.00  0.00
ATOM   4679  C   LEU A 450      68.734  94.956  55.544  1.00  0.00
ATOM   4680  O   LEU A 450      69.034  95.866  56.318  1.00  0.00
ATOM   4681  N   ARG A 451      69.686  94.174  55.042  1.00  0.00
ATOM   4682  H   ARG A 451      69.594  93.180  54.962  1.00  0.00
ATOM   4683  CA  ARG A 451      71.104  94.546  54.934  1.00  0.00
ATOM   4684  CB  ARG A 451      71.774  93.590  53.944  1.00  0.00
ATOM   4685  CG  ARG A 451      71.798  92.132  54.406  1.00  0.00
ATOM   4686  CD  ARG A 451      71.808  91.224  53.174  1.00  0.00
ATOM   4687  NE  ARG A 451      71.946  89.770  53.346  1.00  0.00
ATOM   4688  HE  ARG A 451      72.284  89.558  54.264  1.00  0.00
ATOM   4689  CZ  ARG A 451      71.880  88.874  52.354  1.00  0.00
ATOM   4690  NH1 ARG A 451      71.560  89.236  51.104  1.00  0.00
ATOM   4691 1HH1 ARG A 451      71.372  90.208  50.968  1.00  0.00
ATOM   4692 2HH1 ARG A 451      71.494  88.636  50.306  1.00  0.00
ATOM   4693  NH2 ARG A 451      72.150  87.576  52.554  1.00  0.00
ATOM   4694 1HH2 ARG A 451      72.296  87.194  53.466  1.00  0.00
ATOM   4695 2HH2 ARG A 451      72.344  87.046  51.730  1.00  0.00
ATOM   4696  C   ARG A 451      71.410  95.946  54.398  1.00  0.00
ATOM   4697  O   ARG A 451      72.256  96.642  54.956  1.00  0.00
ATOM   4698  N   LYS A 452      70.656  96.328  53.370  1.00  0.00
ATOM   4699  H   LYS A 452      69.994  95.668  53.014  1.00  0.00
ATOM   4700  CA  LYS A 452      70.750  97.670  52.776  1.00  0.00
ATOM   4701  CB  LYS A 452      69.792  97.794  51.590  1.00  0.00
ATOM   4702  CG  LYS A 452      70.246  96.858  50.468  1.00  0.00
ATOM   4703  CD  LYS A 452      69.564  96.858  49.100  1.00  0.00
ATOM   4704  CE  LYS A 452      70.254  95.978  48.054  1.00  0.00
ATOM   4705  NZ  LYS A 452      69.592  95.966  46.742  1.00  0.00
ATOM   4706  HZ1 LYS A 452      70.176  95.524  46.062  1.00  0.00
ATOM   4707  HZ2 LYS A 452      68.704  95.504  46.766  1.00  0.00
ATOM   4708  HZ3 LYS A 452      69.470  96.930  46.506  1.00  0.00
ATOM   4709  C   LYS A 452      70.460  98.740  53.830  1.00  0.00
ATOM   4710  O   LYS A 452      71.370  99.480  54.200  1.00  0.00
ATOM   4711  N   LYS A 453      69.348  98.544  54.532  1.00  0.00
ATOM   4712  H   LYS A 453      68.792  97.724  54.396  1.00  0.00
ATOM   4713  CA  LYS A 453      68.926  99.362  55.678  1.00  0.00
ATOM   4714  CB  LYS A 453      67.444  99.166  56.008  1.00  0.00
ATOM   4715  CG  LYS A 453      66.490  99.026  54.820  1.00  0.00
ATOM   4716  CD  LYS A 453      66.500 100.202  53.842  1.00  0.00
ATOM   4717  CE  LYS A 453      65.446 100.140  52.734  1.00  0.00
ATOM   4718  NZ  LYS A 453      65.344 101.414  52.008  1.00  0.00
ATOM   4719  HZ1 LYS A 453      65.132 102.058  52.744  1.00  0.00
ATOM   4720  HZ2 LYS A 453      66.252 101.532  51.606  1.00  0.00
ATOM   4721  HZ3 LYS A 453      64.634 101.396  51.304  1.00  0.00
ATOM   4722  C   LYS A 453      69.656  99.050  56.986  1.00  0.00
ATOM   4723  O   LYS A 453      69.248  99.368  58.102  1.00  0.00
ATOM   4724  N   GLY A 454      70.890  98.566  56.882  1.00  0.00
ATOM   4725  H   GLY A 454      71.280  98.458  55.968  1.00  0.00
ATOM   4726  CA  GLY A 454      71.736  98.022  57.954  1.00  0.00
ATOM   4727  C   GLY A 454      71.132  97.412  59.220  1.00  0.00
ATOM   4728  O   GLY A 454      71.702  97.442  60.310  1.00  0.00
ATOM   4729  N   ILE A 455      70.274  96.442  58.920  1.00  0.00
ATOM   4730  H   ILE A 455      70.056  96.104  58.004  1.00  0.00
ATOM   4731  CA  ILE A 455      69.534  95.792  60.012  1.00  0.00
ATOM   4732  CB  ILE A 455      68.016  95.786  59.808  1.00  0.00
ATOM   4733  CG1 ILE A 455      67.488  97.220  59.734  1.00  0.00
ATOM   4734  CG2 ILE A 455      67.286  95.072  60.946  1.00  0.00
ATOM   4735  CD  ILE A 455      66.210  97.406  58.914  1.00  0.00
ATOM   4736  C   ILE A 455      70.040  94.348  60.032  1.00  0.00
ATOM   4737  O   ILE A 455      70.142  93.630  59.038  1.00  0.00
ATOM   4738  N   GLU A 456      70.162  93.902  61.278  1.00  0.00
ATOM   4739  H   GLU A 456      70.128  94.488  62.090  1.00  0.00
ATOM   4740  CA  GLU A 456      70.504  92.530  61.680  1.00  0.00
ATOM   4741  CB  GLU A 456      71.140  92.682  63.064  1.00  0.00
ATOM   4742  CG  GLU A 456      72.338  91.778  63.360  1.00  0.00
ATOM   4743  CD  GLU A 456      73.380  91.956  62.252  1.00  0.00
ATOM   4744  OE1 GLU A 456      74.256  92.830  62.430  1.00  0.00
ATOM   4745  OE2 GLU A 456      73.300  91.276  61.208  1.00  0.00
ATOM   4746  C   GLU A 456      69.356  91.520  61.642  1.00  0.00
ATOM   4747  O   GLU A 456      68.312  91.628  62.282  1.00  0.00
ATOM   4748  N   VAL A 457      69.586  90.492  60.830  1.00  0.00
ATOM   4749  H   VAL A 457      70.554  90.450  60.580  1.00  0.00
ATOM   4750  CA  VAL A 457      68.714  89.392  60.396  1.00  0.00
ATOM   4751  CB  VAL A 457      67.820  89.840  59.238  1.00  0.00
ATOM   4752  CG1 VAL A 457      66.742  88.832  58.838  1.00  0.00
ATOM   4753  CG2 VAL A 457      66.952  91.048  59.594  1.00  0.00
ATOM   4754  C   VAL A 457      69.348  88.022  60.138  1.00  0.00
ATOM   4755  O   VAL A 457      69.944  87.754  59.096  1.00  0.00
ATOM   4756  N   LEU A 458      68.982  87.196  61.114  1.00  0.00
ATOM   4757  H   LEU A 458      68.304  87.420  61.814  1.00  0.00
ATOM   4758  CA  LEU A 458      69.480  85.828  61.312  1.00  0.00
ATOM   4759  CB  LEU A 458      68.952  85.494  62.708  1.00  0.00
ATOM   4760  CG  LEU A 458      69.404  86.432  63.830  1.00  0.00
ATOM   4761  CD1 LEU A 458      68.498  86.302  65.056  1.00  0.00
ATOM   4762  CD2 LEU A 458      70.824  86.212  64.358  1.00  0.00
ATOM   4763  C   LEU A 458      69.106  84.714  60.332  1.00  0.00
ATOM   4764  O   LEU A 458      68.002  84.602  59.800  1.00  0.00
ATOM   4765  N   LEU A 459      70.142  83.902  60.138  1.00  0.00
ATOM   4766  H   LEU A 459      71.020  83.958  60.614  1.00  0.00
ATOM   4767  CA  LEU A 459      70.096  82.936  59.032  1.00  0.00
ATOM   4768  CB  LEU A 459      71.460  82.866  58.342  1.00  0.00
ATOM   4769  CG  LEU A 459      71.982  84.228  57.884  1.00  0.00
ATOM   4770  CD1 LEU A 459      73.408  84.074  57.348  1.00  0.00
ATOM   4771  CD2 LEU A 459      71.176  84.886  56.762  1.00  0.00
ATOM   4772  C   LEU A 459      69.770  81.500  59.444  1.00  0.00
ATOM   4773  O   LEU A 459      70.628  80.876  60.066  1.00  0.00
ATOM   4774  N   LEU A 460      68.562  81.052  59.114  1.00  0.00
ATOM   4775  H   LEU A 460      67.894  81.604  58.618  1.00  0.00
ATOM   4776  CA  LEU A 460      68.012  79.768  59.574  1.00  0.00
ATOM   4777  CB  LEU A 460      66.878  79.980  60.578  1.00  0.00
ATOM   4778  CG  LEU A 460      67.202  80.276  62.044  1.00  0.00
ATOM   4779  CD1 LEU A 460      67.858  81.638  62.276  1.00  0.00
ATOM   4780  CD2 LEU A 460      65.878  80.184  62.808  1.00  0.00
ATOM   4781  C   LEU A 460      67.586  78.832  58.442  1.00  0.00
ATOM   4782  O   LEU A 460      66.768  79.244  57.622  1.00  0.00
ATOM   4783  N   SER A 461      68.134  77.622  58.512  1.00  0.00
ATOM   4784  H   SER A 461      68.888  77.406  59.130  1.00  0.00
ATOM   4785  CA  SER A 461      67.644  76.520  57.668  1.00  0.00
ATOM   4786  CB  SER A 461      68.430  76.186  56.400  1.00  0.00
ATOM   4787  OG  SER A 461      69.540  75.302  56.582  1.00  0.00
ATOM   4788  HG  SER A 461      70.354  75.758  56.940  1.00  0.00
ATOM   4789  C   SER A 461      67.512  75.246  58.504  1.00  0.00
ATOM   4790  O   SER A 461      66.530  74.568  58.212  1.00  0.00
ATOM   4791  N   ASP A 462      68.450  74.876  59.372  1.00  0.00
ATOM   4792  H   ASP A 462      69.316  75.334  59.566  1.00  0.00
ATOM   4793  CA  ASP A 462      68.372  73.614  60.122  1.00  0.00
ATOM   4794  CB  ASP A 462      69.646  73.496  60.960  1.00  0.00
ATOM   4795  CG  ASP A 462      69.952  72.046  61.336  1.00  0.00
ATOM   4796  OD1 ASP A 462      70.456  71.268  60.498  1.00  0.00
ATOM   4797  OD2 ASP A 462      69.630  71.654  62.480  1.00  0.00
ATOM   4798  C   ASP A 462      67.224  73.484  61.126  1.00  0.00
ATOM   4799  O   ASP A 462      66.532  74.472  61.368  1.00  0.00
ATOM   4800  N   ARG A 463      66.846  72.224  61.324  1.00  0.00
ATOM   4801  H   ARG A 463      67.180  71.574  60.642  1.00  0.00
ATOM   4802  CA  ARG A 463      65.728  71.824  62.192  1.00  0.00
ATOM   4803  CB  ARG A 463      65.290  70.360  62.128  1.00  0.00
ATOM   4804  CG  ARG A 463      66.498  69.432  61.992  1.00  0.00
ATOM   4805  CD  ARG A 463      65.868  68.040  61.900  1.00  0.00
ATOM   4806  NE  ARG A 463      66.992  67.170  61.524  1.00  0.00
ATOM   4807  HE  ARG A 463      67.774  67.744  61.282  1.00  0.00
ATOM   4808  CZ  ARG A 463      67.122  65.848  61.348  1.00  0.00
ATOM   4809  NH1 ARG A 463      66.094  65.004  61.190  1.00  0.00
ATOM   4810 1HH1 ARG A 463      65.136  65.280  61.268  1.00  0.00
ATOM   4811 2HH1 ARG A 463      66.280  64.022  61.214  1.00  0.00
ATOM   4812  NH2 ARG A 463      68.356  65.338  61.224  1.00  0.00
ATOM   4813 1HH2 ARG A 463      69.082  66.018  61.326  1.00  0.00
ATOM   4814 2HH2 ARG A 463      68.586  64.368  61.170  1.00  0.00
ATOM   4815  C   ARG A 463      65.972  72.188  63.658  1.00  0.00
ATOM   4816  O   ARG A 463      65.060  72.796  64.218  1.00  0.00
ATOM   4817  N   ILE A 464      67.212  72.122  64.134  1.00  0.00
ATOM   4818  H   ILE A 464      67.972  71.820  63.556  1.00  0.00
ATOM   4819  CA  ILE A 464      67.510  72.590  65.494  1.00  0.00
ATOM   4820  CB  ILE A 464      68.936  72.270  65.950  1.00  0.00
ATOM   4821  CG1 ILE A 464      69.512  70.922  65.516  1.00  0.00
ATOM   4822  CG2 ILE A 464      68.958  72.494  67.464  1.00  0.00
ATOM   4823  CD  ILE A 464      70.998  70.714  65.822  1.00  0.00
ATOM   4824  C   ILE A 464      67.232  74.092  65.574  1.00  0.00
ATOM   4825  O   ILE A 464      66.264  74.374  66.280  1.00  0.00
ATOM   4826  N   ASP A 465      67.744  74.998  64.744  1.00  0.00
ATOM   4827  H   ASP A 465      68.518  74.746  64.164  1.00  0.00
ATOM   4828  CA  ASP A 465      67.420  76.416  64.528  1.00  0.00
ATOM   4829  CB  ASP A 465      68.070  76.912  63.234  1.00  0.00
ATOM   4830  CG  ASP A 465      69.584  77.122  63.172  1.00  0.00
ATOM   4831  OD1 ASP A 465      70.230  76.224  62.590  1.00  0.00
ATOM   4832  OD2 ASP A 465      69.998  78.252  63.514  1.00  0.00
ATOM   4833  C   ASP A 465      65.916  76.680  64.436  1.00  0.00
ATOM   4834  O   ASP A 465      65.404  77.482  65.216  1.00  0.00
ATOM   4835  N   GLU A 466      65.138  75.856  63.740  1.00  0.00
ATOM   4836  H   GLU A 466      65.572  75.112  63.230  1.00  0.00
ATOM   4837  CA  GLU A 466      63.684  76.002  63.588  1.00  0.00
ATOM   4838  CB  GLU A 466      63.202  75.224  62.362  1.00  0.00
ATOM   4839  CG  GLU A 466      62.892  76.086  61.138  1.00  0.00
ATOM   4840  CD  GLU A 466      61.562  76.840  61.214  1.00  0.00
ATOM   4841  OE1 GLU A 466      61.580  78.012  61.650  1.00  0.00
ATOM   4842  OE2 GLU A 466      60.522  76.290  60.790  1.00  0.00
ATOM   4843  C   GLU A 466      62.930  75.730  64.892  1.00  0.00
ATOM   4844  O   GLU A 466      62.190  76.596  65.356  1.00  0.00
ATOM   4845  N   TRP A 467      63.318  74.642  65.552  1.00  0.00
ATOM   4846  H   TRP A 467      63.974  73.988  65.174  1.00  0.00
ATOM   4847  CA  TRP A 467      62.762  74.358  66.884  1.00  0.00
ATOM   4848  CB  TRP A 467      63.244  73.076  67.564  1.00  0.00
ATOM   4849  CG  TRP A 467      63.004  71.678  66.992  1.00  0.00
ATOM   4850  CD1 TRP A 467      63.802  71.004  66.168  1.00  0.00
ATOM   4851  HD1 TRP A 467      64.718  71.388  65.720  1.00  0.00
ATOM   4852  CD2 TRP A 467      61.808  70.976  67.068  1.00  0.00
ATOM   4853  NE1 TRP A 467      63.218  69.862  65.814  1.00  0.00
ATOM   4854  HE1 TRP A 467      63.590  69.184  65.180  1.00  0.00
ATOM   4855  CE2 TRP A 467      61.976  69.838  66.290  1.00  0.00
ATOM   4856  CE3 TRP A 467      60.698  71.208  67.872  1.00  0.00
ATOM   4857  HE3 TRP A 467      60.774  72.070  68.534  1.00  0.00
ATOM   4858  CZ2 TRP A 467      60.852  69.022  66.228  1.00  0.00
ATOM   4859  HZ2 TRP A 467      60.824  68.190  65.524  1.00  0.00
ATOM   4860  CZ3 TRP A 467      59.654  70.290  67.858  1.00  0.00
ATOM   4861  HZ3 TRP A 467      58.880  70.378  68.622  1.00  0.00
ATOM   4862  CH2 TRP A 467      59.710  69.198  67.000  1.00  0.00
ATOM   4863  HH2 TRP A 467      58.864  68.512  66.928  1.00  0.00
ATOM   4864  C   TRP A 467      63.140  75.440  67.898  1.00  0.00
ATOM   4865  O   TRP A 467      62.234  76.006  68.506  1.00  0.00
ATOM   4866  N   MET A 468      64.388  75.898  67.856  1.00  0.00
ATOM   4867  H   MET A 468      65.038  75.548  67.180  1.00  0.00
ATOM   4868  CA  MET A 468      65.074  76.778  68.812  1.00  0.00
ATOM   4869  CB  MET A 468      66.492  77.054  68.308  1.00  0.00
ATOM   4870  CG  MET A 468      67.422  77.852  69.222  1.00  0.00
ATOM   4871  SD  MET A 468      69.002  78.092  68.330  1.00  0.00
ATOM   4872  CE  MET A 468      69.644  79.290  69.480  1.00  0.00
ATOM   4873  C   MET A 468      64.250  78.052  69.002  1.00  0.00
ATOM   4874  O   MET A 468      63.548  78.396  69.952  1.00  0.00
ATOM   4875  N   MET A 469      64.122  78.702  67.850  1.00  0.00
ATOM   4876  H   MET A 469      64.558  78.396  67.004  1.00  0.00
ATOM   4877  CA  MET A 469      63.486  80.018  67.698  1.00  0.00
ATOM   4878  CB  MET A 469      64.120  80.698  66.482  1.00  0.00
ATOM   4879  CG  MET A 469      65.236  81.696  66.798  1.00  0.00
ATOM   4880  SD  MET A 469      66.924  80.990  66.798  1.00  0.00
ATOM   4881  CE  MET A 469      67.858  82.490  67.016  1.00  0.00
ATOM   4882  C   MET A 469      61.958  80.034  67.774  1.00  0.00
ATOM   4883  O   MET A 469      61.424  81.132  67.924  1.00  0.00
ATOM   4884  N   ASN A 470      61.332  78.860  67.806  1.00  0.00
ATOM   4885  H   ASN A 470      61.948  78.072  67.792  1.00  0.00
ATOM   4886  CA  ASN A 470      59.920  78.638  68.148  1.00  0.00
ATOM   4887  CB  ASN A 470      59.638  77.308  67.450  1.00  0.00
ATOM   4888  CG  ASN A 470      58.164  76.908  67.552  1.00  0.00
ATOM   4889  OD1 ASN A 470      57.776  76.108  68.402  1.00  0.00
ATOM   4890  ND2 ASN A 470      57.274  77.220  66.614  1.00  0.00
ATOM   4891 1HD2 ASN A 470      57.592  77.630  65.758  1.00  0.00
ATOM   4892 2HD2 ASN A 470      56.314  77.068  66.846  1.00  0.00
ATOM   4893  C   ASN A 470      59.776  78.636  69.672  1.00  0.00
ATOM   4894  O   ASN A 470      59.120  79.500  70.252  1.00  0.00
ATOM   4895  N   TYR A 471      60.594  77.774  70.268  1.00  0.00
ATOM   4896  H   TYR A 471      61.002  77.012  69.762  1.00  0.00
ATOM   4897  CA  TYR A 471      60.826  77.618  71.710  1.00  0.00
ATOM   4898  CB  TYR A 471      61.608  76.334  71.998  1.00  0.00
ATOM   4899  CG  TYR A 471      60.804  75.042  71.844  1.00  0.00
ATOM   4900  CD1 TYR A 471      60.822  74.206  72.954  1.00  0.00
ATOM   4901  HD1 TYR A 471      61.114  74.500  73.962  1.00  0.00
ATOM   4902  CD2 TYR A 471      60.008  74.752  70.742  1.00  0.00
ATOM   4903  HD2 TYR A 471      59.844  75.512  69.980  1.00  0.00
ATOM   4904  CE1 TYR A 471      60.092  73.022  72.936  1.00  0.00
ATOM   4905  HE1 TYR A 471      60.068  72.462  73.870  1.00  0.00
ATOM   4906  CE2 TYR A 471      59.222  73.604  70.776  1.00  0.00
ATOM   4907  HE2 TYR A 471      58.540  73.378  69.958  1.00  0.00
ATOM   4908  CZ  TYR A 471      59.316  72.700  71.828  1.00  0.00
ATOM   4909  OH  TYR A 471      58.760  71.472  71.648  1.00  0.00
ATOM   4910  HH  TYR A 471      58.086  71.396  70.914  1.00  0.00
ATOM   4911  C   TYR A 471      61.332  78.810  72.528  1.00  0.00
ATOM   4912  O   TYR A 471      60.610  79.146  73.466  1.00  0.00
ATOM   4913  N   LEU A 472      62.276  79.522  71.922  1.00  0.00
ATOM   4914  H   LEU A 472      62.692  79.212  71.066  1.00  0.00
ATOM   4915  CA  LEU A 472      62.964  80.710  72.446  1.00  0.00
ATOM   4916  CB  LEU A 472      63.978  81.144  71.384  1.00  0.00
ATOM   4917  CG  LEU A 472      65.402  81.136  71.946  1.00  0.00
ATOM   4918  CD1 LEU A 472      65.794  79.666  72.100  1.00  0.00
ATOM   4919  CD2 LEU A 472      66.342  81.750  70.908  1.00  0.00
ATOM   4920  C   LEU A 472      61.960  81.796  72.842  1.00  0.00
ATOM   4921  O   LEU A 472      61.188  82.368  72.076  1.00  0.00
ATOM   4922  N   THR A 473      62.006  82.142  74.126  1.00  0.00
ATOM   4923  H   THR A 473      62.702  81.708  74.698  1.00  0.00
ATOM   4924  CA  THR A 473      61.044  83.058  74.756  1.00  0.00
ATOM   4925  CB  THR A 473      61.040  82.984  76.284  1.00  0.00
ATOM   4926  OG1 THR A 473      62.378  83.188  76.748  1.00  0.00
ATOM   4927  HG1 THR A 473      62.690  83.988  76.236  1.00  0.00
ATOM   4928  CG2 THR A 473      60.438  81.674  76.796  1.00  0.00
ATOM   4929  C   THR A 473      61.350  84.536  74.504  1.00  0.00
ATOM   4930  O   THR A 473      62.492  84.920  74.750  1.00  0.00
ATOM   4931  N   GLU A 474      60.258  85.292  74.440  1.00  0.00
ATOM   4932  H   GLU A 474      59.382  84.874  74.200  1.00  0.00
ATOM   4933  CA  GLU A 474      60.218  86.748  74.242  1.00  0.00
ATOM   4934  CB  GLU A 474      58.740  87.142  74.276  1.00  0.00
ATOM   4935  CG  GLU A 474      58.290  88.522  73.796  1.00  0.00
ATOM   4936  CD  GLU A 474      56.814  88.796  74.096  1.00  0.00
ATOM   4937  OE1 GLU A 474      56.100  89.320  73.216  1.00  0.00
ATOM   4938  OE2 GLU A 474      56.338  88.364  75.168  1.00  0.00
ATOM   4939  C   GLU A 474      61.016  87.390  75.378  1.00  0.00
ATOM   4940  O   GLU A 474      60.584  87.274  76.524  1.00  0.00
ATOM   4941  N   PHE A 475      62.120  88.036  75.016  1.00  0.00
ATOM   4942  H   PHE A 475      62.356  88.142  74.050  1.00  0.00
ATOM   4943  CA  PHE A 475      63.094  88.522  76.004  1.00  0.00
ATOM   4944  CB  PHE A 475      64.508  88.010  75.720  1.00  0.00
ATOM   4945  CG  PHE A 475      64.696  86.540  76.098  1.00  0.00
ATOM   4946  CD1 PHE A 475      65.250  85.758  75.094  1.00  0.00
ATOM   4947  HD1 PHE A 475      65.488  86.230  74.140  1.00  0.00
ATOM   4948  CD2 PHE A 475      64.702  86.012  77.384  1.00  0.00
ATOM   4949  HD2 PHE A 475      64.394  86.648  78.214  1.00  0.00
ATOM   4950  CE1 PHE A 475      65.682  84.456  75.324  1.00  0.00
ATOM   4951  HE1 PHE A 475      66.008  83.842  74.484  1.00  0.00
ATOM   4952  CE2 PHE A 475      65.004  84.674  77.618  1.00  0.00
ATOM   4953  HE2 PHE A 475      64.996  84.284  78.636  1.00  0.00
ATOM   4954  CZ  PHE A 475      65.504  83.894  76.582  1.00  0.00
ATOM   4955  HZ  PHE A 475      65.766  82.858  76.794  1.00  0.00
ATOM   4956  C   PHE A 475      63.024  90.052  76.018  1.00  0.00
ATOM   4957  O   PHE A 475      63.262  90.694  74.996  1.00  0.00
ATOM   4958  N   ASP A 476      62.184  90.476  76.956  1.00  0.00
ATOM   4959  H   ASP A 476      61.744  89.770  77.512  1.00  0.00
ATOM   4960  CA  ASP A 476      61.848  91.826  77.434  1.00  0.00
ATOM   4961  CB  ASP A 476      63.074  92.482  78.072  1.00  0.00
ATOM   4962  CG  ASP A 476      63.806  91.814  79.238  1.00  0.00
ATOM   4963  OD1 ASP A 476      63.282  91.890  80.370  1.00  0.00
ATOM   4964  OD2 ASP A 476      64.856  91.208  78.930  1.00  0.00
ATOM   4965  C   ASP A 476      61.520  92.802  76.302  1.00  0.00
ATOM   4966  O   ASP A 476      62.288  93.470  75.610  1.00  0.00
ATOM   4967  N   GLY A 477      60.296  92.608  75.824  1.00  0.00
ATOM   4968  H   GLY A 477      59.666  91.992  76.300  1.00  0.00
ATOM   4969  CA  GLY A 477      59.680  93.408  74.756  1.00  0.00
ATOM   4970  C   GLY A 477      59.860  92.824  73.352  1.00  0.00
ATOM   4971  O   GLY A 477      58.914  92.774  72.568  1.00  0.00
ATOM   4972  N   LYS A 478      61.060  92.334  73.054  1.00  0.00
ATOM   4973  H   LYS A 478      61.804  92.254  73.718  1.00  0.00
ATOM   4974  CA  LYS A 478      61.488  91.788  71.758  1.00  0.00
ATOM   4975  CB  LYS A 478      63.014  91.740  71.678  1.00  0.00
ATOM   4976  CG  LYS A 478      63.696  93.066  71.334  1.00  0.00
ATOM   4977  CD  LYS A 478      64.206  93.680  72.640  1.00  0.00
ATOM   4978  CE  LYS A 478      64.920  94.998  72.328  1.00  0.00
ATOM   4979  NZ  LYS A 478      64.958  95.938  73.458  1.00  0.00
ATOM   4980  HZ1 LYS A 478      65.122  95.238  74.154  1.00  0.00
ATOM   4981  HZ2 LYS A 478      65.672  96.608  73.254  1.00  0.00
ATOM   4982  HZ3 LYS A 478      64.052  96.354  73.534  1.00  0.00
ATOM   4983  C   LYS A 478      60.930  90.382  71.524  1.00  0.00
ATOM   4984  O   LYS A 478      61.292  89.418  72.198  1.00  0.00
ATOM   4985  N   PRO A 479      60.158  90.258  70.448  1.00  0.00
ATOM   4986  CA  PRO A 479      59.622  88.958  70.016  1.00  0.00
ATOM   4987  CB  PRO A 479      58.142  89.286  69.802  1.00  0.00
ATOM   4988  CG  PRO A 479      58.182  90.720  69.270  1.00  0.00
ATOM   4989  CD  PRO A 479      59.404  91.394  69.898  1.00  0.00
ATOM   4990  C   PRO A 479      60.428  88.418  68.834  1.00  0.00
ATOM   4991  O   PRO A 479      61.300  89.032  68.222  1.00  0.00
ATOM   4992  N   PHE A 480      60.098  87.164  68.538  1.00  0.00
ATOM   4993  H   PHE A 480      59.260  86.776  68.922  1.00  0.00
ATOM   4994  CA  PHE A 480      60.784  86.252  67.614  1.00  0.00
ATOM   4995  CB  PHE A 480      61.210  84.988  68.364  1.00  0.00
ATOM   4996  CG  PHE A 480      62.262  85.188  69.456  1.00  0.00
ATOM   4997  CD1 PHE A 480      62.006  85.518  70.782  1.00  0.00
ATOM   4998  HD1 PHE A 480      60.988  85.478  71.166  1.00  0.00
ATOM   4999  CD2 PHE A 480      63.544  84.872  69.020  1.00  0.00
ATOM   5000  HD2 PHE A 480      63.648  84.532  67.990  1.00  0.00
ATOM   5001  CE1 PHE A 480      63.090  85.438  71.650  1.00  0.00
ATOM   5002  HE1 PHE A 480      63.046  85.972  72.598  1.00  0.00
ATOM   5003  CE2 PHE A 480      64.586  84.802  69.936  1.00  0.00
ATOM   5004  HE2 PHE A 480      65.486  84.284  69.604  1.00  0.00
ATOM   5005  CZ  PHE A 480      64.344  84.950  71.296  1.00  0.00
ATOM   5006  HZ  PHE A 480      65.154  84.812  72.012  1.00  0.00
ATOM   5007  C   PHE A 480      60.114  85.944  66.274  1.00  0.00
ATOM   5008  O   PHE A 480      59.332  85.002  66.136  1.00  0.00
ATOM   5009  N   GLN A 481      60.514  86.676  65.238  1.00  0.00
ATOM   5010  H   GLN A 481      61.206  87.396  65.284  1.00  0.00
ATOM   5011  CA  GLN A 481      59.804  86.600  63.952  1.00  0.00
ATOM   5012  CB  GLN A 481      59.088  87.936  63.736  1.00  0.00
ATOM   5013  CG  GLN A 481      57.804  87.594  62.976  1.00  0.00
ATOM   5014  CD  GLN A 481      57.048  88.798  62.412  1.00  0.00
ATOM   5015  OE1 GLN A 481      56.150  89.270  63.106  1.00  0.00
ATOM   5016  NE2 GLN A 481      57.162  89.150  61.134  1.00  0.00
ATOM   5017 1HE2 GLN A 481      57.854  88.694  60.574  1.00  0.00
ATOM   5018 2HE2 GLN A 481      56.424  89.706  60.752  1.00  0.00
ATOM   5019  C   GLN A 481      60.694  86.334  62.738  1.00  0.00
ATOM   5020  O   GLN A 481      61.692  87.006  62.484  1.00  0.00
ATOM   5021  N   SER A 482      60.140  85.474  61.886  1.00  0.00
ATOM   5022  H   SER A 482      59.602  84.728  62.276  1.00  0.00
ATOM   5023  CA  SER A 482      60.526  85.324  60.476  1.00  0.00
ATOM   5024  CB  SER A 482      59.936  84.004  59.974  1.00  0.00
ATOM   5025  OG  SER A 482      59.604  83.998  58.582  1.00  0.00
ATOM   5026  HG  SER A 482      58.974  83.244  58.402  1.00  0.00
ATOM   5027  C   SER A 482      60.148  86.478  59.546  1.00  0.00
ATOM   5028  O   SER A 482      59.230  87.222  59.888  1.00  0.00
ATOM   5029  N   VAL A 483      61.122  86.772  58.690  1.00  0.00
ATOM   5030  H   VAL A 483      62.066  86.498  58.872  1.00  0.00
ATOM   5031  CA  VAL A 483      61.084  87.662  57.522  1.00  0.00
ATOM   5032  CB  VAL A 483      62.470  88.046  57.002  1.00  0.00
ATOM   5033  CG1 VAL A 483      63.114  88.760  58.192  1.00  0.00
ATOM   5034  CG2 VAL A 483      63.264  86.902  56.368  1.00  0.00
ATOM   5035  C   VAL A 483      60.108  87.416  56.370  1.00  0.00
ATOM   5036  O   VAL A 483      59.640  88.314  55.670  1.00  0.00
ATOM   5037  N   SER A 484      59.690  86.158  56.262  1.00  0.00
ATOM   5038  H   SER A 484      60.168  85.434  56.758  1.00  0.00
ATOM   5039  CA  SER A 484      58.574  85.884  55.344  1.00  0.00
ATOM   5040  CB  SER A 484      58.572  84.382  55.058  1.00  0.00
ATOM   5041  OG  SER A 484      57.334  84.042  54.430  1.00  0.00
ATOM   5042  HG  SER A 484      57.396  83.996  53.432  1.00  0.00
ATOM   5043  C   SER A 484      57.252  86.304  55.994  1.00  0.00
ATOM   5044  O   SER A 484      56.322  86.654  55.268  1.00  0.00
ATOM   5045  N   LYS A 485      57.082  86.236  57.310  1.00  0.00
ATOM   5046  H   LYS A 485      57.868  85.996  57.882  1.00  0.00
ATOM   5047  CA  LYS A 485      55.896  86.632  58.082  1.00  0.00
ATOM   5048  CB  LYS A 485      56.118  86.380  59.574  1.00  0.00
ATOM   5049  CG  LYS A 485      55.882  84.912  59.938  1.00  0.00
ATOM   5050  CD  LYS A 485      56.058  84.662  61.438  1.00  0.00
ATOM   5051  CE  LYS A 485      55.648  83.230  61.788  1.00  0.00
ATOM   5052  NZ  LYS A 485      55.620  83.016  63.242  1.00  0.00
ATOM   5053  HZ1 LYS A 485      56.522  83.112  63.658  1.00  0.00
ATOM   5054  HZ2 LYS A 485      55.044  83.716  63.664  1.00  0.00
ATOM   5055  HZ3 LYS A 485      55.274  82.144  63.588  1.00  0.00
ATOM   5056  C   LYS A 485      55.378  88.054  57.858  1.00  0.00
ATOM   5057  O   LYS A 485      56.018  89.034  57.478  1.00  0.00
ATOM   5058  N   VAL A 486      54.056  88.112  57.980  1.00  0.00
ATOM   5059  H   VAL A 486      53.530  87.268  58.088  1.00  0.00
ATOM   5060  CA  VAL A 486      53.242  89.288  57.640  1.00  0.00
ATOM   5061  CB  VAL A 486      51.856  88.882  57.134  1.00  0.00
ATOM   5062  CG1 VAL A 486      51.938  88.076  55.838  1.00  0.00
ATOM   5063  CG2 VAL A 486      51.020  87.944  58.010  1.00  0.00
ATOM   5064  C   VAL A 486      53.138  90.292  58.790  1.00  0.00
ATOM   5065  O   VAL A 486      52.484  90.022  59.798  1.00  0.00
ATOM   5066  N   ASP A 487      54.112  91.190  58.664  1.00  0.00
ATOM   5067  H   ASP A 487      54.890  91.018  58.060  1.00  0.00
ATOM   5068  CA  ASP A 487      54.280  92.350  59.550  1.00  0.00
ATOM   5069  CB  ASP A 487      55.510  92.054  60.408  1.00  0.00
ATOM   5070  CG  ASP A 487      55.842  93.108  61.468  1.00  0.00
ATOM   5071  OD1 ASP A 487      57.026  93.506  61.510  1.00  0.00
ATOM   5072  OD2 ASP A 487      54.890  93.550  62.144  1.00  0.00
ATOM   5073  C   ASP A 487      54.368  93.732  58.900  1.00  0.00
ATOM   5074  O   ASP A 487      55.384  94.086  58.304  1.00  0.00
ATOM   5075  N   GLU A 488      53.526  94.608  59.444  1.00  0.00
ATOM   5076  H   GLU A 488      52.740  94.338  60.000  1.00  0.00
ATOM   5077  CA  GLU A 488      53.520  96.054  59.180  1.00  0.00
ATOM   5078  CB  GLU A 488      52.346  96.748  59.876  1.00  0.00
ATOM   5079  CG  GLU A 488      51.000  96.152  59.458  1.00  0.00
ATOM   5080  CD  GLU A 488      49.864  97.056  59.942  1.00  0.00
ATOM   5081  OE1 GLU A 488      48.838  96.426  60.276  1.00  0.00
ATOM   5082  OE2 GLU A 488      49.996  98.214  60.392  1.00  0.00
ATOM   5083  C   GLU A 488      54.800  96.808  59.546  1.00  0.00
ATOM   5084  O   GLU A 488      55.196  97.550  58.648  1.00  0.00
ATOM   5085  N   SER A 489      55.604  96.382  60.514  1.00  0.00
ATOM   5086  H   SER A 489      55.224  95.682  61.118  1.00  0.00
ATOM   5087  CA  SER A 489      56.902  96.998  60.828  1.00  0.00
ATOM   5088  CB  SER A 489      57.468  96.638  62.202  1.00  0.00
ATOM   5089  OG  SER A 489      56.682  97.150  63.282  1.00  0.00
ATOM   5090  HG  SER A 489      55.742  96.820  63.194  1.00  0.00
ATOM   5091  C   SER A 489      57.942  96.538  59.806  1.00  0.00
ATOM   5092  O   SER A 489      58.658  97.348  59.220  1.00  0.00
ATOM   5093  N   LEU A 490      58.160  95.236  59.644  1.00  0.00
ATOM   5094  H   LEU A 490      57.618  94.588  60.180  1.00  0.00
ATOM   5095  CA  LEU A 490      59.072  94.564  58.708  1.00  0.00
ATOM   5096  CB  LEU A 490      58.654  93.094  58.772  1.00  0.00
ATOM   5097  CG  LEU A 490      59.624  92.026  58.260  1.00  0.00
ATOM   5098  CD1 LEU A 490      59.218  90.610  58.670  1.00  0.00
ATOM   5099  CD2 LEU A 490      59.912  92.084  56.758  1.00  0.00
ATOM   5100  C   LEU A 490      59.076  95.144  57.292  1.00  0.00
ATOM   5101  O   LEU A 490      60.044  95.672  56.746  1.00  0.00
ATOM   5102  N   GLU A 491      57.904  95.090  56.662  1.00  0.00
ATOM   5103  H   GLU A 491      57.076  94.752  57.108  1.00  0.00
ATOM   5104  CA  GLU A 491      57.526  95.764  55.412  1.00  0.00
ATOM   5105  CB  GLU A 491      56.020  95.904  55.176  1.00  0.00
ATOM   5106  CG  GLU A 491      55.274  94.568  55.174  1.00  0.00
ATOM   5107  CD  GLU A 491      53.744  94.552  55.176  1.00  0.00
ATOM   5108  OE1 GLU A 491      53.374  94.006  54.116  1.00  0.00
ATOM   5109  OE2 GLU A 491      52.958  95.224  55.880  1.00  0.00
ATOM   5110  C   GLU A 491      58.086  97.188  55.360  1.00  0.00
ATOM   5111  O   GLU A 491      58.948  97.484  54.534  1.00  0.00
ATOM   5112  N   LYS A 492      57.792  97.992  56.378  1.00  0.00
ATOM   5113  H   LYS A 492      57.224  97.622  57.112  1.00  0.00
ATOM   5114  CA  LYS A 492      58.290  99.370  56.498  1.00  0.00
ATOM   5115  CB  LYS A 492      57.626 100.134  57.646  1.00  0.00
ATOM   5116  CG  LYS A 492      56.106 100.268  57.538  1.00  0.00
ATOM   5117  CD  LYS A 492      55.526 101.046  58.720  1.00  0.00
ATOM   5118  CE  LYS A 492      54.036 100.840  59.004  1.00  0.00
ATOM   5119  NZ  LYS A 492      53.252 100.938  57.766  1.00  0.00
ATOM   5120  HZ1 LYS A 492      52.314 100.924  58.114  1.00  0.00
ATOM   5121  HZ2 LYS A 492      53.470 101.722  57.186  1.00  0.00
ATOM   5122  HZ3 LYS A 492      53.268 100.062  57.282  1.00  0.00
ATOM   5123  C   LYS A 492      59.812  99.442  56.640  1.00  0.00
ATOM   5124  O   LYS A 492      60.492 100.092  55.848  1.00  0.00
ATOM   5125  N   LEU A 493      60.350  98.574  57.492  1.00  0.00
ATOM   5126  H   LEU A 493      59.894  98.062  58.220  1.00  0.00
ATOM   5127  CA  LEU A 493      61.798  98.530  57.742  1.00  0.00
ATOM   5128  CB  LEU A 493      62.174  97.424  58.730  1.00  0.00
ATOM   5129  CG  LEU A 493      61.746  97.566  60.192  1.00  0.00
ATOM   5130  CD1 LEU A 493      62.300  96.410  61.026  1.00  0.00
ATOM   5131  CD2 LEU A 493      62.124  98.928  60.776  1.00  0.00
ATOM   5132  C   LEU A 493      62.588  98.254  56.460  1.00  0.00
ATOM   5133  O   LEU A 493      63.662  98.792  56.192  1.00  0.00
ATOM   5134  N   ALA A 494      62.048  97.318  55.684  1.00  0.00
ATOM   5135  H   ALA A 494      61.210  96.828  55.920  1.00  0.00
ATOM   5136  CA  ALA A 494      62.624  96.818  54.426  1.00  0.00
ATOM   5137  CB  ALA A 494      62.142  95.412  54.066  1.00  0.00
ATOM   5138  C   ALA A 494      62.390  97.712  53.206  1.00  0.00
ATOM   5139  O   ALA A 494      63.060  97.700  52.174  1.00  0.00
ATOM   5140  N   ASP A 495      61.424  98.604  53.398  1.00  0.00
ATOM   5141  H   ASP A 495      60.890  98.594  54.244  1.00  0.00
ATOM   5142  CA  ASP A 495      61.124  99.706  52.472  1.00  0.00
ATOM   5143  CB  ASP A 495      59.678  99.538  52.004  1.00  0.00
ATOM   5144  CG  ASP A 495      59.358 100.322  50.730  1.00  0.00
ATOM   5145  OD1 ASP A 495      58.904 101.484  50.772  1.00  0.00
ATOM   5146  OD2 ASP A 495      59.942  99.928  49.698  1.00  0.00
ATOM   5147  C   ASP A 495      61.426 101.016  53.202  1.00  0.00
ATOM   5148  O   ASP A 495      62.492 101.244  53.772  1.00  0.00
ATOM   5149  N   GLU A 496      60.562 102.022  53.114  1.00  0.00
ATOM   5150  H   GLU A 496      59.912 102.120  52.362  1.00  0.00
ATOM   5151  CA  GLU A 496      60.736 103.252  53.902  1.00  0.00
ATOM   5152  CB  GLU A 496      60.724 104.390  52.878  1.00  0.00
ATOM   5153  CG  GLU A 496      61.154 105.780  53.350  1.00  0.00
ATOM   5154  CD  GLU A 496      60.190 106.472  54.314  1.00  0.00
ATOM   5155  OE1 GLU A 496      59.290 107.180  53.810  1.00  0.00
ATOM   5156  OE2 GLU A 496      60.366 106.340  55.544  1.00  0.00
ATOM   5157  C   GLU A 496      59.566 103.272  54.888  1.00  0.00
ATOM   5158  O   GLU A 496      58.432 102.936  54.550  1.00  0.00
ATOM   5159  N   VAL A 497      59.880 103.514  56.156  1.00  0.00
ATOM   5160  H   VAL A 497      60.844 103.678  56.368  1.00  0.00
ATOM   5161  CA  VAL A 497      59.000 103.432  57.330  1.00  0.00
ATOM   5162  CB  VAL A 497      59.682 103.390  58.698  1.00  0.00
ATOM   5163  CG1 VAL A 497      60.624 102.190  58.808  1.00  0.00
ATOM   5164  CG2 VAL A 497      60.692 104.476  59.074  1.00  0.00
ATOM   5165  C   VAL A 497      57.834 104.422  57.284  1.00  0.00
ATOM   5166  O   VAL A 497      56.650 104.096  57.362  1.00  0.00
ATOM   5167  N   ASP A 498      58.192 105.698  57.172  1.00  0.00
ATOM   5168  H   ASP A 498      59.090 105.998  56.850  1.00  0.00
ATOM   5169  CA  ASP A 498      57.236 106.786  57.420  1.00  0.00
ATOM   5170  CB  ASP A 498      57.976 108.076  57.776  1.00  0.00
ATOM   5171  CG  ASP A 498      57.822 108.734  59.148  1.00  0.00
ATOM   5172  OD1 ASP A 498      57.678 109.972  59.048  1.00  0.00
ATOM   5173  OD2 ASP A 498      57.910 108.054  60.192  1.00  0.00
ATOM   5174  C   ASP A 498      56.304 107.056  56.236  1.00  0.00
ATOM   5175  O   ASP A 498      55.214 106.488  56.302  1.00  0.00
ATOM   5176  N   GLU A 499      56.646 107.806  55.192  1.00  0.00
ATOM   5177  H   GLU A 499      57.604 107.722  54.918  1.00  0.00
ATOM   5178  CA  GLU A 499      55.698 108.246  54.160  1.00  0.00
ATOM   5179  CB  GLU A 499      56.270 109.506  53.506  1.00  0.00
ATOM   5180  CG  GLU A 499      56.450 110.760  54.366  1.00  0.00
ATOM   5181  CD  GLU A 499      56.798 111.976  53.506  1.00  0.00
ATOM   5182  OE1 GLU A 499      58.016 112.040  53.230  1.00  0.00
ATOM   5183  OE2 GLU A 499      55.980 112.808  53.056  1.00  0.00
ATOM   5184  C   GLU A 499      55.396 107.280  53.012  1.00  0.00
ATOM   5185  O   GLU A 499      54.450 107.468  52.250  1.00  0.00
ATOM   5186  N   SER A 500      56.112 106.162  52.912  1.00  0.00
ATOM   5187  H   SER A 500      56.948 106.032  53.446  1.00  0.00
ATOM   5188  CA  SER A 500      56.006 105.210  51.798  1.00  0.00
ATOM   5189  CB  SER A 500      57.160 104.206  51.770  1.00  0.00
ATOM   5190  OG  SER A 500      56.948 103.170  50.806  1.00  0.00
ATOM   5191  HG  SER A 500      57.754 102.578  50.832  1.00  0.00
ATOM   5192  C   SER A 500      54.646 104.508  51.810  1.00  0.00
ATOM   5193  O   SER A 500      54.358 103.846  52.806  1.00  0.00
ATOM   5194  N   ALA A 501      53.872 104.602  50.732  1.00  0.00
ATOM   5195  H   ALA A 501      54.002 105.224  49.960  1.00  0.00
ATOM   5196  CA  ALA A 501      52.536 103.992  50.642  1.00  0.00
ATOM   5197  CB  ALA A 501      51.458 105.076  50.700  1.00  0.00
ATOM   5198  C   ALA A 501      52.284 103.104  49.422  1.00  0.00
ATOM   5199  O   ALA A 501      51.992 103.614  48.342  1.00  0.00
ATOM   5200  N   LYS A 502      52.784 101.874  49.512  1.00  0.00
ATOM   5201  H   LYS A 502      53.410 101.504  50.198  1.00  0.00
ATOM   5202  CA  LYS A 502      52.236 100.870  48.590  1.00  0.00
ATOM   5203  CB  LYS A 502      53.310  99.822  48.290  1.00  0.00
ATOM   5204  CG  LYS A 502      54.376 100.246  47.278  1.00  0.00
ATOM   5205  CD  LYS A 502      55.216 101.474  47.640  1.00  0.00
ATOM   5206  CE  LYS A 502      56.272 100.962  48.620  1.00  0.00
ATOM   5207  NZ  LYS A 502      57.292 100.218  47.868  1.00  0.00
ATOM   5208  HZ1 LYS A 502      58.132 100.050  48.384  1.00  0.00
ATOM   5209  HZ2 LYS A 502      56.870  99.364  47.568  1.00  0.00
ATOM   5210  HZ3 LYS A 502      57.528 100.752  47.054  1.00  0.00
ATOM   5211  C   LYS A 502      50.920 100.372  49.188  1.00  0.00
ATOM   5212  O   LYS A 502      50.874 100.300  50.416  1.00  0.00
ATOM   5213  N   GLU A 503      49.914 100.176  48.340  1.00  0.00
ATOM   5214  H   GLU A 503      50.072 100.174  47.352  1.00  0.00
ATOM   5215  CA  GLU A 503      48.598  99.710  48.798  1.00  0.00
ATOM   5216  CB  GLU A 503      47.556 100.642  48.172  1.00  0.00
ATOM   5217  CG  GLU A 503      46.376 100.844  49.126  1.00  0.00
ATOM   5218  CD  GLU A 503      45.664  99.522  49.418  1.00  0.00
ATOM   5219  OE1 GLU A 503      44.964  98.998  48.526  1.00  0.00
ATOM   5220  OE2 GLU A 503      45.780  99.088  50.584  1.00  0.00
ATOM   5221  C   GLU A 503      48.370  98.274  48.326  1.00  0.00
ATOM   5222  O   GLU A 503      48.566  97.948  47.156  1.00  0.00
ATOM   5223  N   ALA A 504      47.690  97.540  49.202  1.00  0.00
ATOM   5224  H   ALA A 504      47.092  97.996  49.862  1.00  0.00
ATOM   5225  CA  ALA A 504      47.412  96.104  49.044  1.00  0.00
ATOM   5226  CB  ALA A 504      46.822  95.602  50.364  1.00  0.00
ATOM   5227  C   ALA A 504      46.682  95.642  47.782  1.00  0.00
ATOM   5228  O   ALA A 504      46.932  94.548  47.280  1.00  0.00
ATOM   5229  N   GLU A 505      45.894  96.566  47.240  1.00  0.00
ATOM   5230  H   GLU A 505      45.646  97.458  47.620  1.00  0.00
ATOM   5231  CA  GLU A 505      45.280  96.372  45.918  1.00  0.00
ATOM   5232  CB  GLU A 505      43.802  96.086  46.194  1.00  0.00
ATOM   5233  CG  GLU A 505      43.610  94.670  46.738  1.00  0.00
ATOM   5234  CD  GLU A 505      42.296  94.482  47.498  1.00  0.00
ATOM   5235  OE1 GLU A 505      42.084  93.296  47.834  1.00  0.00
ATOM   5236  OE2 GLU A 505      41.646  95.430  47.992  1.00  0.00
ATOM   5237  C   GLU A 505      45.420  97.634  45.064  1.00  0.00
ATOM   5238  O   GLU A 505      45.464  97.498  43.842  1.00  0.00
ATOM   5239  N   LYS A 506      45.198  98.788  45.686  1.00  0.00
ATOM   5240  H   LYS A 506      45.246  98.804  46.684  1.00  0.00
ATOM   5241  CA  LYS A 506      45.192 100.016  44.878  1.00  0.00
ATOM   5242  CB  LYS A 506      44.692 101.182  45.736  1.00  0.00
ATOM   5243  CG  LYS A 506      43.370 101.016  46.488  1.00  0.00
ATOM   5244  CD  LYS A 506      43.128 101.978  47.652  1.00  0.00
ATOM   5245  CE  LYS A 506      41.800 101.620  48.322  1.00  0.00
ATOM   5246  NZ  LYS A 506      41.382 102.808  49.082  1.00  0.00
ATOM   5247  HZ1 LYS A 506      41.320 103.588  48.460  1.00  0.00
ATOM   5248  HZ2 LYS A 506      40.532 102.596  49.566  1.00  0.00
ATOM   5249  HZ3 LYS A 506      42.054 103.120  49.752  1.00  0.00
ATOM   5250  C   LYS A 506      46.522 100.388  44.220  1.00  0.00
ATOM   5251  O   LYS A 506      46.578 101.432  43.570  1.00  0.00
ATOM   5252  N   ALA A 507      47.548  99.558  44.374  1.00  0.00
ATOM   5253  H   ALA A 507      47.554  98.726  44.928  1.00  0.00
ATOM   5254  CA  ALA A 507      48.858  99.806  43.756  1.00  0.00
ATOM   5255  CB  ALA A 507      49.924  99.310  44.736  1.00  0.00
ATOM   5256  C   ALA A 507      49.282  99.496  42.318  1.00  0.00
ATOM   5257  O   ALA A 507      50.186 100.176  41.836  1.00  0.00
ATOM   5258  N   LEU A 508      48.770  98.372  41.822  1.00  0.00
ATOM   5259  H   LEU A 508      48.704  97.562  42.402  1.00  0.00
ATOM   5260  CA  LEU A 508      48.736  98.036  40.390  1.00  0.00
ATOM   5261  CB  LEU A 508      49.982  97.180  40.162  1.00  0.00
ATOM   5262  CG  LEU A 508      50.350  97.100  38.678  1.00  0.00
ATOM   5263  CD1 LEU A 508      50.714  98.504  38.188  1.00  0.00
ATOM   5264  CD2 LEU A 508      51.498  96.104  38.498  1.00  0.00
ATOM   5265  C   LEU A 508      47.382  97.448  39.988  1.00  0.00
ATOM   5266  O   LEU A 508      47.142  96.242  40.014  1.00  0.00
ATOM   5267  N   THR A 509      46.622  98.292  39.296  1.00  0.00
ATOM   5268  H   THR A 509      46.816  99.270  39.358  1.00  0.00
ATOM   5269  CA  THR A 509      45.248  97.852  39.016  1.00  0.00
ATOM   5270  CB  THR A 509      44.336  98.954  38.472  1.00  0.00
ATOM   5271  OG1 THR A 509      44.996  99.908  37.636  1.00  0.00
ATOM   5272  HG1 THR A 509      45.824 100.274  38.062  1.00  0.00
ATOM   5273  CG2 THR A 509      43.494  99.658  39.536  1.00  0.00
ATOM   5274  C   THR A 509      45.090  96.644  38.088  1.00  0.00
ATOM   5275  O   THR A 509      44.538  95.664  38.584  1.00  0.00
ATOM   5276  N   PRO A 510      45.670  96.538  36.896  1.00  0.00
ATOM   5277  CA  PRO A 510      45.474  95.378  36.014  1.00  0.00
ATOM   5278  CB  PRO A 510      46.112  95.808  34.692  1.00  0.00
ATOM   5279  CG  PRO A 510      47.186  96.840  35.038  1.00  0.00
ATOM   5280  CD  PRO A 510      46.576  97.512  36.270  1.00  0.00
ATOM   5281  C   PRO A 510      45.916  93.978  36.440  1.00  0.00
ATOM   5282  O   PRO A 510      45.636  93.018  35.724  1.00  0.00
ATOM   5283  N   PHE A 511      46.962  94.030  37.262  1.00  0.00
ATOM   5284  H   PHE A 511      47.600  94.782  37.432  1.00  0.00
ATOM   5285  CA  PHE A 511      47.528  92.816  37.864  1.00  0.00
ATOM   5286  CB  PHE A 511      48.898  93.148  38.458  1.00  0.00
ATOM   5287  CG  PHE A 511      49.576  91.850  38.902  1.00  0.00
ATOM   5288  CD1 PHE A 511      49.518  91.476  40.240  1.00  0.00
ATOM   5289  HD1 PHE A 511      49.116  92.178  40.972  1.00  0.00
ATOM   5290  CD2 PHE A 511      50.152  91.038  37.934  1.00  0.00
ATOM   5291  HD2 PHE A 511      50.356  91.422  36.934  1.00  0.00
ATOM   5292  CE1 PHE A 511      49.960  90.208  40.596  1.00  0.00
ATOM   5293  HE1 PHE A 511      49.862  89.920  41.644  1.00  0.00
ATOM   5294  CE2 PHE A 511      50.570  89.758  38.274  1.00  0.00
ATOM   5295  HE2 PHE A 511      51.066  89.190  37.486  1.00  0.00
ATOM   5296  CZ  PHE A 511      50.448  89.368  39.602  1.00  0.00
ATOM   5297  HZ  PHE A 511      50.554  88.302  39.810  1.00  0.00
ATOM   5298  C   PHE A 511      46.480  92.156  38.760  1.00  0.00
ATOM   5299  O   PHE A 511      45.994  91.056  38.502  1.00  0.00
ATOM   5300  N   ILE A 512      45.998  93.004  39.664  1.00  0.00
ATOM   5301  H   ILE A 512      45.972  93.990  39.492  1.00  0.00
ATOM   5302  CA  ILE A 512      45.358  92.558  40.910  1.00  0.00
ATOM   5303  CB  ILE A 512      45.370  93.686  41.944  1.00  0.00
ATOM   5304  CG1 ILE A 512      45.148  93.214  43.382  1.00  0.00
ATOM   5305  CG2 ILE A 512      44.364  94.754  41.506  1.00  0.00
ATOM   5306  CD  ILE A 512      46.364  92.430  43.882  1.00  0.00
ATOM   5307  C   ILE A 512      44.050  91.790  40.722  1.00  0.00
ATOM   5308  O   ILE A 512      44.030  90.606  41.058  1.00  0.00
ATOM   5309  N   ASP A 513      43.106  92.232  39.896  1.00  0.00
ATOM   5310  H   ASP A 513      43.066  93.136  39.468  1.00  0.00
ATOM   5311  CA  ASP A 513      41.936  91.486  39.414  1.00  0.00
ATOM   5312  CB  ASP A 513      40.952  92.310  38.580  1.00  0.00
ATOM   5313  CG  ASP A 513      41.480  92.862  37.254  1.00  0.00
ATOM   5314  OD1 ASP A 513      42.256  93.838  37.340  1.00  0.00
ATOM   5315  OD2 ASP A 513      41.344  92.160  36.230  1.00  0.00
ATOM   5316  C   ASP A 513      42.140  90.110  38.776  1.00  0.00
ATOM   5317  O   ASP A 513      41.628  89.082  39.214  1.00  0.00
ATOM   5318  N   ARG A 514      43.096  90.142  37.850  1.00  0.00
ATOM   5319  H   ARG A 514      43.562  90.990  37.598  1.00  0.00
ATOM   5320  CA  ARG A 514      43.438  88.982  37.018  1.00  0.00
ATOM   5321  CB  ARG A 514      44.518  89.354  36.000  1.00  0.00
ATOM   5322  CG  ARG A 514      43.852  89.942  34.756  1.00  0.00
ATOM   5323  CD  ARG A 514      44.876  89.878  33.622  1.00  0.00
ATOM   5324  NE  ARG A 514      44.482  90.836  32.578  1.00  0.00
ATOM   5325  HE  ARG A 514      43.556  90.622  32.268  1.00  0.00
ATOM   5326  CZ  ARG A 514      45.210  91.900  32.216  1.00  0.00
ATOM   5327  NH1 ARG A 514      46.424  92.194  32.704  1.00  0.00
ATOM   5328 1HH1 ARG A 514      46.914  91.512  33.246  1.00  0.00
ATOM   5329 2HH1 ARG A 514      46.916  92.980  32.330  1.00  0.00
ATOM   5330  NH2 ARG A 514      44.678  92.652  31.242  1.00  0.00
ATOM   5331 1HH2 ARG A 514      43.756  92.434  30.922  1.00  0.00
ATOM   5332 2HH2 ARG A 514      45.250  93.376  30.858  1.00  0.00
ATOM   5333  C   ARG A 514      43.772  87.774  37.896  1.00  0.00
ATOM   5334  O   ARG A 514      43.026  86.798  37.954  1.00  0.00
ATOM   5335  N   VAL A 515      44.912  87.834  38.580  1.00  0.00
ATOM   5336  H   VAL A 515      45.402  88.706  38.566  1.00  0.00
ATOM   5337  CA  VAL A 515      45.280  86.928  39.678  1.00  0.00
ATOM   5338  CB  VAL A 515      46.658  87.344  40.192  1.00  0.00
ATOM   5339  CG1 VAL A 515      46.720  88.680  40.936  1.00  0.00
ATOM   5340  CG2 VAL A 515      47.382  86.126  40.770  1.00  0.00
ATOM   5341  C   VAL A 515      44.206  86.572  40.708  1.00  0.00
ATOM   5342  O   VAL A 515      44.070  85.408  41.076  1.00  0.00
ATOM   5343  N   LYS A 516      43.484  87.624  41.088  1.00  0.00
ATOM   5344  H   LYS A 516      43.422  88.512  40.632  1.00  0.00
ATOM   5345  CA  LYS A 516      42.442  87.386  42.096  1.00  0.00
ATOM   5346  CB  LYS A 516      41.926  88.680  42.728  1.00  0.00
ATOM   5347  CG  LYS A 516      42.878  89.192  43.812  1.00  0.00
ATOM   5348  CD  LYS A 516      42.226  89.072  45.190  1.00  0.00
ATOM   5349  CE  LYS A 516      43.144  89.736  46.220  1.00  0.00
ATOM   5350  NZ  LYS A 516      42.254  89.904  47.376  1.00  0.00
ATOM   5351  HZ1 LYS A 516      42.898  90.210  48.078  1.00  0.00
ATOM   5352  HZ2 LYS A 516      41.526  90.590  47.344  1.00  0.00
ATOM   5353  HZ3 LYS A 516      41.872  89.040  47.708  1.00  0.00
ATOM   5354  C   LYS A 516      41.258  86.540  41.624  1.00  0.00
ATOM   5355  O   LYS A 516      40.626  85.922  42.478  1.00  0.00
ATOM   5356  N   ALA A 517      41.094  86.524  40.304  1.00  0.00
ATOM   5357  H   ALA A 517      41.412  87.218  39.658  1.00  0.00
ATOM   5358  CA  ALA A 517      40.190  85.638  39.556  1.00  0.00
ATOM   5359  CB  ALA A 517      39.964  86.238  38.166  1.00  0.00
ATOM   5360  C   ALA A 517      40.752  84.218  39.492  1.00  0.00
ATOM   5361  O   ALA A 517      40.494  83.328  40.302  1.00  0.00
ATOM   5362  N   LEU A 518      41.870  84.096  38.784  1.00  0.00
ATOM   5363  H   LEU A 518      42.240  84.904  38.326  1.00  0.00
ATOM   5364  CA  LEU A 518      42.534  82.824  38.464  1.00  0.00
ATOM   5365  CB  LEU A 518      43.322  82.876  37.152  1.00  0.00
ATOM   5366  CG  LEU A 518      44.356  84.002  37.122  1.00  0.00
ATOM   5367  CD1 LEU A 518      45.698  83.362  37.488  1.00  0.00
ATOM   5368  CD2 LEU A 518      44.580  84.584  35.724  1.00  0.00
ATOM   5369  C   LEU A 518      43.236  82.078  39.600  1.00  0.00
ATOM   5370  O   LEU A 518      43.054  80.884  39.830  1.00  0.00
ATOM   5371  N   LEU A 519      43.972  82.768  40.468  1.00  0.00
ATOM   5372  H   LEU A 519      43.782  83.744  40.574  1.00  0.00
ATOM   5373  CA  LEU A 519      44.746  82.230  41.596  1.00  0.00
ATOM   5374  CB  LEU A 519      46.174  82.774  41.512  1.00  0.00
ATOM   5375  CG  LEU A 519      47.080  82.122  42.560  1.00  0.00
ATOM   5376  CD1 LEU A 519      47.376  80.640  42.320  1.00  0.00
ATOM   5377  CD2 LEU A 519      48.326  82.984  42.764  1.00  0.00
ATOM   5378  C   LEU A 519      44.104  82.668  42.914  1.00  0.00
ATOM   5379  O   LEU A 519      44.190  83.766  43.460  1.00  0.00
ATOM   5380  N   GLY A 520      43.398  81.622  43.336  1.00  0.00
ATOM   5381  H   GLY A 520      43.622  80.772  42.860  1.00  0.00
ATOM   5382  CA  GLY A 520      42.602  81.762  44.564  1.00  0.00
ATOM   5383  C   GLY A 520      43.030  80.710  45.590  1.00  0.00
ATOM   5384  O   GLY A 520      44.074  80.900  46.210  1.00  0.00
ATOM   5385  N   GLU A 521      42.370  79.558  45.514  1.00  0.00
ATOM   5386  H   GLU A 521      41.948  79.202  44.680  1.00  0.00
ATOM   5387  CA  GLU A 521      42.274  78.514  46.546  1.00  0.00
ATOM   5388  CB  GLU A 521      41.362  77.398  46.034  1.00  0.00
ATOM   5389  CG  GLU A 521      41.680  76.776  44.674  1.00  0.00
ATOM   5390  CD  GLU A 521      40.924  77.462  43.534  1.00  0.00
ATOM   5391  OE1 GLU A 521      39.828  76.926  43.262  1.00  0.00
ATOM   5392  OE2 GLU A 521      41.536  78.414  43.006  1.00  0.00
ATOM   5393  C   GLU A 521      43.542  77.916  47.158  1.00  0.00
ATOM   5394  O   GLU A 521      43.530  77.612  48.350  1.00  0.00
ATOM   5395  N   ARG A 522      44.580  77.750  46.342  1.00  0.00
ATOM   5396  H   ARG A 522      44.396  77.960  45.380  1.00  0.00
ATOM   5397  CA  ARG A 522      45.924  77.340  46.770  1.00  0.00
ATOM   5398  CB  ARG A 522      46.802  77.258  45.520  1.00  0.00
ATOM   5399  CG  ARG A 522      48.302  77.000  45.674  1.00  0.00
ATOM   5400  CD  ARG A 522      49.010  77.170  44.330  1.00  0.00
ATOM   5401  NE  ARG A 522      50.454  77.060  44.590  1.00  0.00
ATOM   5402  HE  ARG A 522      50.580  76.758  45.536  1.00  0.00
ATOM   5403  CZ  ARG A 522      51.478  77.090  43.726  1.00  0.00
ATOM   5404  NH1 ARG A 522      51.278  77.300  42.418  1.00  0.00
ATOM   5405 1HH1 ARG A 522      50.332  77.186  42.116  1.00  0.00
ATOM   5406 2HH1 ARG A 522      52.014  77.376  41.746  1.00  0.00
ATOM   5407  NH2 ARG A 522      52.732  77.104  44.196  1.00  0.00
ATOM   5408 1HH2 ARG A 522      52.902  76.876  45.154  1.00  0.00
ATOM   5409 2HH2 ARG A 522      53.496  77.304  43.584  1.00  0.00
ATOM   5410  C   ARG A 522      46.644  78.256  47.762  1.00  0.00
ATOM   5411  O   ARG A 522      47.450  77.740  48.536  1.00  0.00
ATOM   5412  N   VAL A 523      46.238  79.516  47.886  1.00  0.00
ATOM   5413  H   VAL A 523      45.376  79.806  47.472  1.00  0.00
ATOM   5414  CA  VAL A 523      46.976  80.582  48.578  1.00  0.00
ATOM   5415  CB  VAL A 523      47.948  81.352  47.682  1.00  0.00
ATOM   5416  CG1 VAL A 523      49.176  80.552  47.244  1.00  0.00
ATOM   5417  CG2 VAL A 523      47.330  82.074  46.482  1.00  0.00
ATOM   5418  C   VAL A 523      46.046  81.584  49.264  1.00  0.00
ATOM   5419  O   VAL A 523      44.852  81.640  48.972  1.00  0.00
ATOM   5420  N   LYS A 524      46.600  82.110  50.354  1.00  0.00
ATOM   5421  H   LYS A 524      47.578  81.956  50.488  1.00  0.00
ATOM   5422  CA  LYS A 524      45.860  83.020  51.240  1.00  0.00
ATOM   5423  CB  LYS A 524      46.432  82.982  52.658  1.00  0.00
ATOM   5424  CG  LYS A 524      46.148  81.648  53.352  1.00  0.00
ATOM   5425  CD  LYS A 524      46.180  81.692  54.882  1.00  0.00
ATOM   5426  CE  LYS A 524      47.578  81.680  55.502  1.00  0.00
ATOM   5427  NZ  LYS A 524      47.670  82.232  56.862  1.00  0.00
ATOM   5428  HZ1 LYS A 524      47.456  83.208  56.910  1.00  0.00
ATOM   5429  HZ2 LYS A 524      47.052  81.792  57.514  1.00  0.00
ATOM   5430  HZ3 LYS A 524      48.632  82.128  57.112  1.00  0.00
ATOM   5431  C   LYS A 524      45.792  84.408  50.600  1.00  0.00
ATOM   5432  O   LYS A 524      44.988  84.554  49.682  1.00  0.00
ATOM   5433  N   ASP A 525      46.388  85.456  51.164  1.00  0.00
ATOM   5434  H   ASP A 525      46.526  85.376  52.152  1.00  0.00
ATOM   5435  CA  ASP A 525      46.376  86.850  50.700  1.00  0.00
ATOM   5436  CB  ASP A 525      46.954  87.696  51.836  1.00  0.00
ATOM   5437  CG  ASP A 525      46.066  87.590  53.078  1.00  0.00
ATOM   5438  OD1 ASP A 525      45.058  88.326  53.142  1.00  0.00
ATOM   5439  OD2 ASP A 525      46.552  86.742  53.858  1.00  0.00
ATOM   5440  C   ASP A 525      47.216  87.104  49.446  1.00  0.00
ATOM   5441  O   ASP A 525      48.324  86.588  49.312  1.00  0.00
ATOM   5442  N   VAL A 526      46.404  87.520  48.476  1.00  0.00
ATOM   5443  H   VAL A 526      45.416  87.378  48.516  1.00  0.00
ATOM   5444  CA  VAL A 526      47.026  87.760  47.166  1.00  0.00
ATOM   5445  CB  VAL A 526      46.286  87.256  45.924  1.00  0.00
ATOM   5446  CG1 VAL A 526      47.060  87.596  44.650  1.00  0.00
ATOM   5447  CG2 VAL A 526      46.046  85.746  45.964  1.00  0.00
ATOM   5448  C   VAL A 526      47.182  89.272  46.998  1.00  0.00
ATOM   5449  O   VAL A 526      46.290  90.024  46.612  1.00  0.00
ATOM   5450  N   ARG A 527      48.326  89.722  47.508  1.00  0.00
ATOM   5451  H   ARG A 527      49.138  89.144  47.574  1.00  0.00
ATOM   5452  CA  ARG A 527      48.562  91.108  47.936  1.00  0.00
ATOM   5453  CB  ARG A 527      48.698  91.040  49.458  1.00  0.00
ATOM   5454  CG  ARG A 527      48.908  92.444  50.028  1.00  0.00
ATOM   5455  CD  ARG A 527      48.630  92.574  51.526  1.00  0.00
ATOM   5456  NE  ARG A 527      49.484  91.598  52.218  1.00  0.00
ATOM   5457  HE  ARG A 527      50.392  91.478  51.818  1.00  0.00
ATOM   5458  CZ  ARG A 527      49.136  90.830  53.260  1.00  0.00
ATOM   5459  NH1 ARG A 527      48.032  90.914  54.014  1.00  0.00
ATOM   5460 1HH1 ARG A 527      47.394  91.662  53.832  1.00  0.00
ATOM   5461 2HH1 ARG A 527      47.766  90.248  54.712  1.00  0.00
ATOM   5462  NH2 ARG A 527      49.930  89.870  53.754  1.00  0.00
ATOM   5463 1HH2 ARG A 527      50.874  89.760  53.440  1.00  0.00
ATOM   5464 2HH2 ARG A 527      49.614  89.240  54.464  1.00  0.00
ATOM   5465  C   ARG A 527      49.796  91.798  47.348  1.00  0.00
ATOM   5466  O   ARG A 527      50.768  91.162  46.946  1.00  0.00
ATOM   5467  N   LEU A 528      49.502  93.042  46.982  1.00  0.00
ATOM   5468  H   LEU A 528      48.650  93.524  47.188  1.00  0.00
ATOM   5469  CA  LEU A 528      50.574  93.952  46.558  1.00  0.00
ATOM   5470  CB  LEU A 528      49.860  95.072  45.796  1.00  0.00
ATOM   5471  CG  LEU A 528      49.350  94.548  44.452  1.00  0.00
ATOM   5472  CD1 LEU A 528      48.462  95.640  43.850  1.00  0.00
ATOM   5473  CD2 LEU A 528      50.446  94.182  43.450  1.00  0.00
ATOM   5474  C   LEU A 528      51.386  94.448  47.756  1.00  0.00
ATOM   5475  O   LEU A 528      50.826  94.940  48.736  1.00  0.00
ATOM   5476  N   THR A 529      52.526  93.772  47.874  1.00  0.00
ATOM   5477  H   THR A 529      52.940  93.368  47.058  1.00  0.00
ATOM   5478  CA  THR A 529      53.554  94.076  48.878  1.00  0.00
ATOM   5479  CB  THR A 529      54.668  93.030  48.944  1.00  0.00
ATOM   5480  OG1 THR A 529      55.476  93.354  50.080  1.00  0.00
ATOM   5481  HG1 THR A 529      55.164  92.740  50.804  1.00  0.00
ATOM   5482  CG2 THR A 529      55.428  92.832  47.630  1.00  0.00
ATOM   5483  C   THR A 529      54.164  95.476  48.790  1.00  0.00
ATOM   5484  O   THR A 529      54.254  96.096  47.730  1.00  0.00
ATOM   5485  N   HIS A 530      54.380  95.954  50.014  1.00  0.00
ATOM   5486  H   HIS A 530      53.940  95.502  50.788  1.00  0.00
ATOM   5487  CA  HIS A 530      55.042  97.190  50.454  1.00  0.00
ATOM   5488  CB  HIS A 530      54.842  97.484  51.942  1.00  0.00
ATOM   5489  CG  HIS A 530      55.096  98.958  52.266  1.00  0.00
ATOM   5490  ND1 HIS A 530      54.322  99.970  51.888  1.00  0.00
ATOM   5491  CD2 HIS A 530      56.128  99.488  52.918  1.00  0.00
ATOM   5492  CE1 HIS A 530      54.920 101.072  52.332  1.00  0.00
ATOM   5493  NE2 HIS A 530      56.056 100.814  52.976  1.00  0.00
ATOM   5494  HE2 HIS A 530      56.694 101.376  53.502  1.00  0.00
ATOM   5495  C   HIS A 530      56.554  97.010  50.304  1.00  0.00
ATOM   5496  O   HIS A 530      57.262  97.998  50.108  1.00  0.00
ATOM   5497  N   ARG A 531      57.040  95.772  50.296  1.00  0.00
ATOM   5498  H   ARG A 531      56.384  95.018  50.316  1.00  0.00
ATOM   5499  CA  ARG A 531      58.446  95.350  50.208  1.00  0.00
ATOM   5500  CB  ARG A 531      58.758  93.950  50.738  1.00  0.00
ATOM   5501  CG  ARG A 531      58.402  93.786  52.216  1.00  0.00
ATOM   5502  CD  ARG A 531      58.770  92.372  52.670  1.00  0.00
ATOM   5503  NE  ARG A 531      57.578  91.536  52.458  1.00  0.00
ATOM   5504  HE  ARG A 531      56.698  91.954  52.234  1.00  0.00
ATOM   5505  CZ  ARG A 531      57.504  90.222  52.702  1.00  0.00
ATOM   5506  NH1 ARG A 531      58.560  89.504  53.108  1.00  0.00
ATOM   5507 1HH1 ARG A 531      59.468  89.904  53.244  1.00  0.00
ATOM   5508 2HH1 ARG A 531      58.496  88.612  53.554  1.00  0.00
ATOM   5509  NH2 ARG A 531      56.278  89.682  52.654  1.00  0.00
ATOM   5510 1HH2 ARG A 531      55.412  90.162  52.512  1.00  0.00
ATOM   5511 2HH2 ARG A 531      56.304  88.694  52.808  1.00  0.00
ATOM   5512  C   ARG A 531      58.958  95.184  48.778  1.00  0.00
ATOM   5513  O   ARG A 531      58.236  94.570  47.994  1.00  0.00
ATOM   5514  N   LEU A 532      59.770  96.176  48.424  1.00  0.00
ATOM   5515  H   LEU A 532      59.900  96.890  49.114  1.00  0.00
ATOM   5516  CA  LEU A 532      60.410  96.396  47.118  1.00  0.00
ATOM   5517  CB  LEU A 532      60.964  97.812  46.940  1.00  0.00
ATOM   5518  CG  LEU A 532      61.328  98.278  45.528  1.00  0.00
ATOM   5519  CD1 LEU A 532      59.990  98.512  44.824  1.00  0.00
ATOM   5520  CD2 LEU A 532      62.158  99.544  45.752  1.00  0.00
ATOM   5521  C   LEU A 532      61.382  95.260  46.796  1.00  0.00
ATOM   5522  O   LEU A 532      62.586  95.466  46.640  1.00  0.00
ATOM   5523  N   THR A 533      60.804  94.062  46.822  1.00  0.00
ATOM   5524  H   THR A 533      59.806  93.992  46.804  1.00  0.00
ATOM   5525  CA  THR A 533      61.574  92.836  46.574  1.00  0.00
ATOM   5526  CB  THR A 533      60.720  91.660  47.050  1.00  0.00
ATOM   5527  OG1 THR A 533      59.470  91.626  46.358  1.00  0.00
ATOM   5528  HG1 THR A 533      59.560  91.510  45.370  1.00  0.00
ATOM   5529  CG2 THR A 533      60.592  91.694  48.574  1.00  0.00
ATOM   5530  C   THR A 533      62.140  92.702  45.158  1.00  0.00
ATOM   5531  O   THR A 533      61.412  93.056  44.232  1.00  0.00
ATOM   5532  N   ASP A 534      63.450  92.486  45.066  1.00  0.00
ATOM   5533  H   ASP A 534      64.160  92.830  45.680  1.00  0.00
ATOM   5534  CA  ASP A 534      64.000  92.204  43.732  1.00  0.00
ATOM   5535  CB  ASP A 534      65.522  92.072  43.668  1.00  0.00
ATOM   5536  CG  ASP A 534      66.326  93.292  44.122  1.00  0.00
ATOM   5537  OD1 ASP A 534      66.468  94.332  43.444  1.00  0.00
ATOM   5538  OD2 ASP A 534      67.090  93.058  45.084  1.00  0.00
ATOM   5539  C   ASP A 534      63.424  90.910  43.158  1.00  0.00
ATOM   5540  O   ASP A 534      63.246  90.974  41.942  1.00  0.00
ATOM   5541  N   THR A 535      63.014  89.940  43.972  1.00  0.00
ATOM   5542  H   THR A 535      63.610  89.678  44.732  1.00  0.00
ATOM   5543  CA  THR A 535      61.992  88.970  43.554  1.00  0.00
ATOM   5544  CB  THR A 535      61.644  87.834  44.518  1.00  0.00
ATOM   5545  OG1 THR A 535      61.280  88.470  45.746  1.00  0.00
ATOM   5546  HG1 THR A 535      60.692  89.270  45.634  1.00  0.00
ATOM   5547  CG2 THR A 535      62.818  86.912  44.854  1.00  0.00
ATOM   5548  C   THR A 535      60.696  89.684  43.170  1.00  0.00
ATOM   5549  O   THR A 535      60.046  90.360  43.968  1.00  0.00
ATOM   5550  N   PRO A 536      60.168  89.390  41.986  1.00  0.00
ATOM   5551  CA  PRO A 536      58.898  89.974  41.530  1.00  0.00
ATOM   5552  CB  PRO A 536      58.682  89.560  40.074  1.00  0.00
ATOM   5553  CG  PRO A 536      60.120  89.316  39.610  1.00  0.00
ATOM   5554  CD  PRO A 536      60.854  88.776  40.838  1.00  0.00
ATOM   5555  C   PRO A 536      57.678  89.596  42.372  1.00  0.00
ATOM   5556  O   PRO A 536      56.778  90.358  42.720  1.00  0.00
ATOM   5557  N   ALA A 537      57.662  88.314  42.722  1.00  0.00
ATOM   5558  H   ALA A 537      58.116  87.684  42.090  1.00  0.00
ATOM   5559  CA  ALA A 537      56.722  87.700  43.672  1.00  0.00
ATOM   5560  CB  ALA A 537      55.738  86.806  42.916  1.00  0.00
ATOM   5561  C   ALA A 537      57.282  86.884  44.840  1.00  0.00
ATOM   5562  O   ALA A 537      58.386  86.360  44.710  1.00  0.00
ATOM   5563  N   ILE A 538      56.712  86.986  46.038  1.00  0.00
ATOM   5564  H   ILE A 538      56.092  87.738  46.262  1.00  0.00
ATOM   5565  CA  ILE A 538      57.132  86.208  47.212  1.00  0.00
ATOM   5566  CB  ILE A 538      58.030  86.984  48.180  1.00  0.00
ATOM   5567  CG1 ILE A 538      57.658  88.466  48.138  1.00  0.00
ATOM   5568  CG2 ILE A 538      59.482  86.794  47.734  1.00  0.00
ATOM   5569  CD  ILE A 538      56.676  88.746  49.278  1.00  0.00
ATOM   5570  C   ILE A 538      55.996  85.532  47.984  1.00  0.00
ATOM   5571  O   ILE A 538      54.842  85.922  47.820  1.00  0.00
ATOM   5572  N   VAL A 539      56.318  84.384  48.570  1.00  0.00
ATOM   5573  H   VAL A 539      57.254  84.134  48.824  1.00  0.00
ATOM   5574  CA  VAL A 539      55.214  83.640  49.194  1.00  0.00
ATOM   5575  CB  VAL A 539      54.958  82.190  48.782  1.00  0.00
ATOM   5576  CG1 VAL A 539      54.224  82.082  47.444  1.00  0.00
ATOM   5577  CG2 VAL A 539      56.264  81.394  48.768  1.00  0.00
ATOM   5578  C   VAL A 539      55.296  83.668  50.722  1.00  0.00
ATOM   5579  O   VAL A 539      55.806  82.838  51.474  1.00  0.00
ATOM   5580  N   SER A 540      54.724  84.754  51.232  1.00  0.00
ATOM   5581  H   SER A 540      54.128  85.266  50.616  1.00  0.00
ATOM   5582  CA  SER A 540      54.722  85.116  52.658  1.00  0.00
ATOM   5583  CB  SER A 540      54.006  86.428  52.984  1.00  0.00
ATOM   5584  OG  SER A 540      54.608  87.554  52.338  1.00  0.00
ATOM   5585  HG  SER A 540      53.936  88.292  52.408  1.00  0.00
ATOM   5586  C   SER A 540      53.998  84.108  53.554  1.00  0.00
ATOM   5587  O   SER A 540      53.270  83.210  53.134  1.00  0.00
ATOM   5588  N   THR A 541      54.508  84.038  54.780  1.00  0.00
ATOM   5589  H   THR A 541      55.296  84.628  54.956  1.00  0.00
ATOM   5590  CA  THR A 541      54.044  83.202  55.898  1.00  0.00
ATOM   5591  CB  THR A 541      55.210  82.446  56.538  1.00  0.00
ATOM   5592  OG1 THR A 541      55.952  81.722  55.552  1.00  0.00
ATOM   5593  HG1 THR A 541      56.204  82.370  54.834  1.00  0.00
ATOM   5594  CG2 THR A 541      54.520  81.462  57.486  1.00  0.00
ATOM   5595  C   THR A 541      53.196  84.158  56.738  1.00  0.00
ATOM   5596  O   THR A 541      53.544  85.338  56.764  1.00  0.00
ATOM   5597  N   ASP A 542      52.178  83.676  57.446  1.00  0.00
ATOM   5598  H   ASP A 542      51.916  82.710  57.464  1.00  0.00
ATOM   5599  CA  ASP A 542      51.368  84.470  58.380  1.00  0.00
ATOM   5600  CB  ASP A 542      50.040  83.744  58.600  1.00  0.00
ATOM   5601  CG  ASP A 542      49.034  84.388  59.558  1.00  0.00
ATOM   5602  OD1 ASP A 542      48.282  85.314  59.186  1.00  0.00
ATOM   5603  OD2 ASP A 542      49.066  83.974  60.738  1.00  0.00
ATOM   5604  C   ASP A 542      52.112  84.534  59.716  1.00  0.00
ATOM   5605  O   ASP A 542      52.732  83.562  60.144  1.00  0.00
ATOM   5606  N   ALA A 543      52.028  85.696  60.356  1.00  0.00
ATOM   5607  H   ALA A 543      51.222  86.278  60.250  1.00  0.00
ATOM   5608  CA  ALA A 543      52.730  86.016  61.608  1.00  0.00
ATOM   5609  CB  ALA A 543      52.516  87.498  61.924  1.00  0.00
ATOM   5610  C   ALA A 543      52.294  85.194  62.824  1.00  0.00
ATOM   5611  O   ALA A 543      53.098  84.390  63.296  1.00  0.00
ATOM   5612  N   ASP A 544      50.976  85.072  62.960  1.00  0.00
ATOM   5613  H   ASP A 544      50.382  85.270  62.180  1.00  0.00
ATOM   5614  CA  ASP A 544      50.352  84.240  63.998  1.00  0.00
ATOM   5615  CB  ASP A 544      48.854  84.494  63.816  1.00  0.00
ATOM   5616  CG  ASP A 544      48.210  85.752  64.402  1.00  0.00
ATOM   5617  OD1 ASP A 544      48.008  85.738  65.634  1.00  0.00
ATOM   5618  OD2 ASP A 544      47.908  86.628  63.562  1.00  0.00
ATOM   5619  C   ASP A 544      50.640  82.756  63.770  1.00  0.00
ATOM   5620  O   ASP A 544      51.154  82.018  64.610  1.00  0.00
ATOM   5621  N   GLU A 545      50.300  82.248  62.588  1.00  0.00
ATOM   5622  H   GLU A 545      49.796  82.856  61.974  1.00  0.00
ATOM   5623  CA  GLU A 545      50.640  80.912  62.080  1.00  0.00
ATOM   5624  CB  GLU A 545      50.078  80.764  60.664  1.00  0.00
ATOM   5625  CG  GLU A 545      50.104  79.324  60.146  1.00  0.00
ATOM   5626  CD  GLU A 545      48.896  79.224  59.212  1.00  0.00
ATOM   5627  OE1 GLU A 545      48.942  79.810  58.108  1.00  0.00
ATOM   5628  OE2 GLU A 545      47.876  78.616  59.600  1.00  0.00
ATOM   5629  C   GLU A 545      52.134  80.586  62.130  1.00  0.00
ATOM   5630  O   GLU A 545      52.960  81.494  62.198  1.00  0.00
ATOM   5631  N   MET A 546      52.448  79.308  62.322  1.00  0.00
ATOM   5632  H   MET A 546      51.750  78.598  62.434  1.00  0.00
ATOM   5633  CA  MET A 546      53.810  78.756  62.334  1.00  0.00
ATOM   5634  CB  MET A 546      53.814  77.266  62.678  1.00  0.00
ATOM   5635  CG  MET A 546      53.638  76.730  64.102  1.00  0.00
ATOM   5636  SD  MET A 546      53.990  74.944  64.302  1.00  0.00
ATOM   5637  CE  MET A 546      54.140  74.712  66.060  1.00  0.00
ATOM   5638  C   MET A 546      54.502  78.852  60.972  1.00  0.00
ATOM   5639  O   MET A 546      53.776  78.654  60.000  1.00  0.00
ATOM   5640  N   SER A 547      55.828  78.754  61.012  1.00  0.00
ATOM   5641  H   SER A 547      56.316  78.862  61.878  1.00  0.00
ATOM   5642  CA  SER A 547      56.722  78.542  59.864  1.00  0.00
ATOM   5643  CB  SER A 547      58.152  78.830  60.328  1.00  0.00
ATOM   5644  OG  SER A 547      58.478  78.172  61.554  1.00  0.00
ATOM   5645  HG  SER A 547      59.206  77.524  61.330  1.00  0.00
ATOM   5646  C   SER A 547      56.674  77.080  59.418  1.00  0.00
ATOM   5647  O   SER A 547      56.268  76.242  60.220  1.00  0.00
ATOM   5648  N   THR A 548      56.938  76.820  58.140  1.00  0.00
ATOM   5649  H   THR A 548      57.500  77.498  57.664  1.00  0.00
ATOM   5650  CA  THR A 548      56.664  75.558  57.436  1.00  0.00
ATOM   5651  CB  THR A 548      56.752  75.738  55.920  1.00  0.00
ATOM   5652  OG1 THR A 548      58.098  75.968  55.494  1.00  0.00
ATOM   5653  HG1 THR A 548      58.280  76.950  55.518  1.00  0.00
ATOM   5654  CG2 THR A 548      55.836  76.814  55.334  1.00  0.00
ATOM   5655  C   THR A 548      57.402  74.286  57.852  1.00  0.00
ATOM   5656  O   THR A 548      56.780  73.272  58.162  1.00  0.00
ATOM   5657  N   GLN A 549      58.710  74.358  58.090  1.00  0.00
ATOM   5658  H   GLN A 549      59.256  75.082  57.672  1.00  0.00
ATOM   5659  CA  GLN A 549      59.496  73.362  58.832  1.00  0.00
ATOM   5660  CB  GLN A 549      60.996  73.666  58.840  1.00  0.00
ATOM   5661  CG  GLN A 549      61.942  72.520  59.204  1.00  0.00
ATOM   5662  CD  GLN A 549      63.400  72.774  58.818  1.00  0.00
ATOM   5663  OE1 GLN A 549      64.086  71.778  58.590  1.00  0.00
ATOM   5664  NE2 GLN A 549      63.818  74.022  58.624  1.00  0.00
ATOM   5665 1HE2 GLN A 549      63.222  74.816  58.754  1.00  0.00
ATOM   5666 2HE2 GLN A 549      64.790  74.230  58.524  1.00  0.00
ATOM   5667  C   GLN A 549      59.062  73.034  60.264  1.00  0.00
ATOM   5668  O   GLN A 549      58.748  71.906  60.640  1.00  0.00
ATOM   5669  N   MET A 550      58.810  74.086  61.038  1.00  0.00
ATOM   5670  H   MET A 550      59.334  74.928  60.910  1.00  0.00
ATOM   5671  CA  MET A 550      58.362  73.934  62.430  1.00  0.00
ATOM   5672  CB  MET A 550      58.272  75.212  63.266  1.00  0.00
ATOM   5673  CG  MET A 550      59.396  75.274  64.300  1.00  0.00
ATOM   5674  SD  MET A 550      59.740  73.726  65.214  1.00  0.00
ATOM   5675  CE  MET A 550      58.516  73.490  66.482  1.00  0.00
ATOM   5676  C   MET A 550      57.054  73.140  62.460  1.00  0.00
ATOM   5677  O   MET A 550      56.840  72.170  63.184  1.00  0.00
ATOM   5678  N   ALA A 551      56.118  73.534  61.600  1.00  0.00
ATOM   5679  H   ALA A 551      56.126  74.448  61.196  1.00  0.00
ATOM   5680  CA  ALA A 551      54.836  72.832  61.432  1.00  0.00
ATOM   5681  CB  ALA A 551      54.138  73.398  60.194  1.00  0.00
ATOM   5682  C   ALA A 551      55.138  71.338  61.320  1.00  0.00
ATOM   5683  O   ALA A 551      54.522  70.466  61.930  1.00  0.00
ATOM   5684  N   LYS A 552      55.966  71.014  60.330  1.00  0.00
ATOM   5685  H   LYS A 552      56.206  71.716  59.660  1.00  0.00
ATOM   5686  CA  LYS A 552      56.334  69.642  59.952  1.00  0.00
ATOM   5687  CB  LYS A 552      57.234  69.632  58.716  1.00  0.00
ATOM   5688  CG  LYS A 552      56.368  69.810  57.468  1.00  0.00
ATOM   5689  CD  LYS A 552      57.074  69.160  56.276  1.00  0.00
ATOM   5690  CE  LYS A 552      56.222  68.066  55.630  1.00  0.00
ATOM   5691  NZ  LYS A 552      56.678  67.436  54.382  1.00  0.00
ATOM   5692  HZ1 LYS A 552      56.868  68.168  53.726  1.00  0.00
ATOM   5693  HZ2 LYS A 552      57.586  67.028  54.462  1.00  0.00
ATOM   5694  HZ3 LYS A 552      56.022  66.756  54.056  1.00  0.00
ATOM   5695  C   LYS A 552      56.862  68.822  61.132  1.00  0.00
ATOM   5696  O   LYS A 552      56.138  67.952  61.610  1.00  0.00
ATOM   5697  N   LEU A 553      57.762  69.514  61.824  1.00  0.00
ATOM   5698  H   LEU A 553      58.062  70.418  61.522  1.00  0.00
ATOM   5699  CA  LEU A 553      58.504  68.958  62.966  1.00  0.00
ATOM   5700  CB  LEU A 553      59.682  69.886  63.264  1.00  0.00
ATOM   5701  CG  LEU A 553      60.678  70.060  62.116  1.00  0.00
ATOM   5702  CD1 LEU A 553      61.652  71.188  62.462  1.00  0.00
ATOM   5703  CD2 LEU A 553      61.456  68.790  61.760  1.00  0.00
ATOM   5704  C   LEU A 553      57.634  68.694  64.198  1.00  0.00
ATOM   5705  O   LEU A 553      57.672  67.576  64.708  1.00  0.00
ATOM   5706  N   PHE A 554      56.554  69.468  64.224  1.00  0.00
ATOM   5707  H   PHE A 554      56.380  70.196  63.560  1.00  0.00
ATOM   5708  CA  PHE A 554      55.526  69.326  65.264  1.00  0.00
ATOM   5709  CB  PHE A 554      55.022  70.714  65.668  1.00  0.00
ATOM   5710  CG  PHE A 554      54.090  70.560  66.872  1.00  0.00
ATOM   5711  CD1 PHE A 554      54.556  69.848  67.970  1.00  0.00
ATOM   5712  HD1 PHE A 554      55.230  68.994  67.894  1.00  0.00
ATOM   5713  CD2 PHE A 554      53.032  71.448  67.030  1.00  0.00
ATOM   5714  HD2 PHE A 554      52.824  72.052  66.146  1.00  0.00
ATOM   5715  CE1 PHE A 554      54.046  70.106  69.236  1.00  0.00
ATOM   5716  HE1 PHE A 554      54.330  69.394  70.012  1.00  0.00
ATOM   5717  CE2 PHE A 554      52.488  71.684  68.286  1.00  0.00
ATOM   5718  HE2 PHE A 554      51.704  72.422  68.450  1.00  0.00
ATOM   5719  CZ  PHE A 554      52.982  70.986  69.384  1.00  0.00
ATOM   5720  HZ  PHE A 554      52.782  71.348  70.392  1.00  0.00
ATOM   5721  C   PHE A 554      54.440  68.288  64.972  1.00  0.00
ATOM   5722  O   PHE A 554      54.132  67.504  65.868  1.00  0.00
ATOM   5723  N   ALA A 555      53.784  68.400  63.820  1.00  0.00
ATOM   5724  H   ALA A 555      54.104  69.008  63.094  1.00  0.00
ATOM   5725  CA  ALA A 555      52.706  67.540  63.314  1.00  0.00
ATOM   5726  CB  ALA A 555      52.180  68.110  61.994  1.00  0.00
ATOM   5727  C   ALA A 555      53.146  66.088  63.108  1.00  0.00
ATOM   5728  O   ALA A 555      52.384  65.124  63.088  1.00  0.00
ATOM   5729  N   ALA A 556      54.434  65.798  62.944  1.00  0.00
ATOM   5730  H   ALA A 556      55.014  66.530  62.590  1.00  0.00
ATOM   5731  CA  ALA A 556      55.020  64.450  62.906  1.00  0.00
ATOM   5732  CB  ALA A 556      56.210  64.568  61.948  1.00  0.00
ATOM   5733  C   ALA A 556      55.500  63.996  64.286  1.00  0.00
ATOM   5734  O   ALA A 556      54.974  62.978  64.730  1.00  0.00
ATOM   5735  N   ALA A 557      56.124  64.874  65.068  1.00  0.00
ATOM   5736  H   ALA A 557      56.396  65.764  64.704  1.00  0.00
ATOM   5737  CA  ALA A 557      56.348  64.632  66.500  1.00  0.00
ATOM   5738  CB  ALA A 557      57.854  64.756  66.736  1.00  0.00
ATOM   5739  C   ALA A 557      55.594  65.622  67.390  1.00  0.00
ATOM   5740  O   ALA A 557      56.004  66.704  67.812  1.00  0.00
ATOM   5741  N   GLY A 558      54.326  65.330  67.664  1.00  0.00
ATOM   5742  H   GLY A 558      53.990  64.412  67.450  1.00  0.00
ATOM   5743  CA  GLY A 558      53.450  66.166  68.498  1.00  0.00
ATOM   5744  C   GLY A 558      52.012  66.406  68.030  1.00  0.00
ATOM   5745  O   GLY A 558      51.370  65.572  67.392  1.00  0.00
ATOM   5746  N   GLN A 559      51.566  67.596  68.422  1.00  0.00
ATOM   5747  H   GLN A 559      52.222  68.224  68.840  1.00  0.00
ATOM   5748  CA  GLN A 559      50.210  68.086  68.134  1.00  0.00
ATOM   5749  CB  GLN A 559      49.774  69.300  68.956  1.00  0.00
ATOM   5750  CG  GLN A 559      49.566  68.798  70.386  1.00  0.00
ATOM   5751  CD  GLN A 559      50.856  68.706  71.202  1.00  0.00
ATOM   5752  OE1 GLN A 559      51.400  67.620  71.394  1.00  0.00
ATOM   5753  NE2 GLN A 559      51.228  69.800  71.862  1.00  0.00
ATOM   5754 1HE2 GLN A 559      50.730  70.658  71.744  1.00  0.00
ATOM   5755 2HE2 GLN A 559      51.974  69.738  72.526  1.00  0.00
ATOM   5756  C   GLN A 559      50.242  68.416  66.640  1.00  0.00
ATOM   5757  O   GLN A 559      51.192  68.916  66.042  1.00  0.00
ATOM   5758  N   LYS A 560      49.114  68.084  66.020  1.00  0.00
ATOM   5759  H   LYS A 560      48.266  67.764  66.444  1.00  0.00
ATOM   5760  CA  LYS A 560      48.990  68.288  64.570  1.00  0.00
ATOM   5761  CB  LYS A 560      48.106  67.328  63.770  1.00  0.00
ATOM   5762  CG  LYS A 560      48.844  65.990  63.708  1.00  0.00
ATOM   5763  CD  LYS A 560      48.008  65.046  62.842  1.00  0.00
ATOM   5764  CE  LYS A 560      48.574  63.630  62.974  1.00  0.00
ATOM   5765  NZ  LYS A 560      49.940  63.604  62.432  1.00  0.00
ATOM   5766  HZ1 LYS A 560      50.538  64.352  62.718  1.00  0.00
ATOM   5767  HZ2 LYS A 560      50.428  62.762  62.660  1.00  0.00
ATOM   5768  HZ3 LYS A 560      49.856  63.614  61.436  1.00  0.00
ATOM   5769  C   LYS A 560      48.512  69.716  64.298  1.00  0.00
ATOM   5770  O   LYS A 560      47.304  69.930  64.202  1.00  0.00
ATOM   5771  N   VAL A 561      49.552  70.454  63.922  1.00  0.00
ATOM   5772  H   VAL A 561      50.492  70.190  64.136  1.00  0.00
ATOM   5773  CA  VAL A 561      49.346  71.804  63.380  1.00  0.00
ATOM   5774  CB  VAL A 561      50.632  72.630  63.310  1.00  0.00
ATOM   5775  CG1 VAL A 561      50.882  73.216  64.700  1.00  0.00
ATOM   5776  CG2 VAL A 561      51.866  71.956  62.708  1.00  0.00
ATOM   5777  C   VAL A 561      48.624  71.870  62.032  1.00  0.00
ATOM   5778  O   VAL A 561      49.032  71.148  61.124  1.00  0.00
ATOM   5779  N   PRO A 562      47.554  72.658  61.970  1.00  0.00
ATOM   5780  CA  PRO A 562      46.774  73.108  60.810  1.00  0.00
ATOM   5781  CB  PRO A 562      45.956  74.300  61.314  1.00  0.00
ATOM   5782  CG  PRO A 562      45.522  73.710  62.656  1.00  0.00
ATOM   5783  CD  PRO A 562      46.812  73.066  63.172  1.00  0.00
ATOM   5784  C   PRO A 562      47.680  73.254  59.586  1.00  0.00
ATOM   5785  O   PRO A 562      48.876  73.490  59.750  1.00  0.00
ATOM   5786  N   GLU A 563      47.038  73.044  58.440  1.00  0.00
ATOM   5787  H   GLU A 563      46.054  72.910  58.332  1.00  0.00
ATOM   5788  CA  GLU A 563      47.706  72.992  57.130  1.00  0.00
ATOM   5789  CB  GLU A 563      46.762  72.490  56.036  1.00  0.00
ATOM   5790  CG  GLU A 563      46.068  71.154  56.308  1.00  0.00
ATOM   5791  CD  GLU A 563      47.042  69.980  56.184  1.00  0.00
ATOM   5792  OE1 GLU A 563      47.850  69.716  57.100  1.00  0.00
ATOM   5793  OE2 GLU A 563      46.948  69.308  55.134  1.00  0.00
ATOM   5794  C   GLU A 563      48.254  74.352  56.692  1.00  0.00
ATOM   5795  O   GLU A 563      47.644  75.356  57.056  1.00  0.00
ATOM   5796  N   VAL A 564      49.414  74.348  56.040  1.00  0.00
ATOM   5797  H   VAL A 564      49.460  73.730  55.256  1.00  0.00
ATOM   5798  CA  VAL A 564      50.240  75.560  55.928  1.00  0.00
ATOM   5799  CB  VAL A 564      51.594  75.426  56.624  1.00  0.00
ATOM   5800  CG1 VAL A 564      51.418  75.484  58.144  1.00  0.00
ATOM   5801  CG2 VAL A 564      52.432  74.218  56.202  1.00  0.00
ATOM   5802  C   VAL A 564      50.294  76.206  54.542  1.00  0.00
ATOM   5803  O   VAL A 564      50.786  75.538  53.632  1.00  0.00
ATOM   5804  N   LYS A 565      49.384  77.154  54.344  1.00  0.00
ATOM   5805  H   LYS A 565      48.698  77.314  55.054  1.00  0.00
ATOM   5806  CA  LYS A 565      49.164  78.024  53.180  1.00  0.00
ATOM   5807  CB  LYS A 565      47.658  77.904  52.948  1.00  0.00
ATOM   5808  CG  LYS A 565      47.130  78.380  51.592  1.00  0.00
ATOM   5809  CD  LYS A 565      45.604  78.278  51.572  1.00  0.00
ATOM   5810  CE  LYS A 565      45.078  76.844  51.476  1.00  0.00
ATOM   5811  NZ  LYS A 565      43.616  76.718  51.402  1.00  0.00
ATOM   5812  HZ1 LYS A 565      43.242  77.298  50.678  1.00  0.00
ATOM   5813  HZ2 LYS A 565      43.418  75.780  51.122  1.00  0.00
ATOM   5814  HZ3 LYS A 565      43.156  77.024  52.236  1.00  0.00
ATOM   5815  C   LYS A 565      49.770  79.430  53.196  1.00  0.00
ATOM   5816  O   LYS A 565      50.112  80.088  54.178  1.00  0.00
ATOM   5817  N   TYR A 566      50.332  79.572  51.998  1.00  0.00
ATOM   5818  H   TYR A 566      50.092  78.976  51.234  1.00  0.00
ATOM   5819  CA  TYR A 566      51.202  80.688  51.598  1.00  0.00
ATOM   5820  CB  TYR A 566      52.148  80.172  50.512  1.00  0.00
ATOM   5821  CG  TYR A 566      53.192  79.194  51.056  1.00  0.00
ATOM   5822  CD1 TYR A 566      54.088  79.794  51.932  1.00  0.00
ATOM   5823  HD1 TYR A 566      53.654  80.436  52.702  1.00  0.00
ATOM   5824  CD2 TYR A 566      53.262  77.914  50.520  1.00  0.00
ATOM   5825  HD2 TYR A 566      52.406  77.366  50.124  1.00  0.00
ATOM   5826  CE1 TYR A 566      55.226  79.058  52.240  1.00  0.00
ATOM   5827  HE1 TYR A 566      55.924  79.384  53.010  1.00  0.00
ATOM   5828  CE2 TYR A 566      54.370  77.172  50.912  1.00  0.00
ATOM   5829  HE2 TYR A 566      54.462  76.128  50.614  1.00  0.00
ATOM   5830  CZ  TYR A 566      55.356  77.800  51.664  1.00  0.00
ATOM   5831  OH  TYR A 566      56.578  77.208  51.582  1.00  0.00
ATOM   5832  HH  TYR A 566      57.304  77.814  51.904  1.00  0.00
ATOM   5833  C   TYR A 566      50.354  81.902  51.218  1.00  0.00
ATOM   5834  O   TYR A 566      49.234  81.780  50.722  1.00  0.00
ATOM   5835  N   ILE A 567      50.914  83.078  51.488  1.00  0.00
ATOM   5836  H   ILE A 567      51.564  83.128  52.246  1.00  0.00
ATOM   5837  CA  ILE A 567      50.404  84.422  51.188  1.00  0.00
ATOM   5838  CB  ILE A 567      50.562  85.272  52.450  1.00  0.00
ATOM   5839  CG1 ILE A 567      49.618  84.780  53.550  1.00  0.00
ATOM   5840  CG2 ILE A 567      50.336  86.760  52.166  1.00  0.00
ATOM   5841  CD  ILE A 567      50.136  83.582  54.346  1.00  0.00
ATOM   5842  C   ILE A 567      51.124  85.072  50.004  1.00  0.00
ATOM   5843  O   ILE A 567      52.234  85.598  50.040  1.00  0.00
ATOM   5844  N   PHE A 568      50.504  84.940  48.834  1.00  0.00
ATOM   5845  H   PHE A 568      49.524  85.130  48.874  1.00  0.00
ATOM   5846  CA  PHE A 568      51.130  85.302  47.554  1.00  0.00
ATOM   5847  CB  PHE A 568      50.404  84.670  46.366  1.00  0.00
ATOM   5848  CG  PHE A 568      51.184  84.716  45.050  1.00  0.00
ATOM   5849  CD1 PHE A 568      50.572  84.886  43.814  1.00  0.00
ATOM   5850  HD1 PHE A 568      49.612  85.404  43.850  1.00  0.00
ATOM   5851  CD2 PHE A 568      52.552  84.472  44.986  1.00  0.00
ATOM   5852  HD2 PHE A 568      53.044  84.108  45.888  1.00  0.00
ATOM   5853  CE1 PHE A 568      51.262  84.770  42.614  1.00  0.00
ATOM   5854  HE1 PHE A 568      50.666  84.616  41.714  1.00  0.00
ATOM   5855  CE2 PHE A 568      53.270  84.294  43.810  1.00  0.00
ATOM   5856  HE2 PHE A 568      54.328  84.034  43.858  1.00  0.00
ATOM   5857  CZ  PHE A 568      52.618  84.464  42.594  1.00  0.00
ATOM   5858  HZ  PHE A 568      53.078  84.040  41.702  1.00  0.00
ATOM   5859  C   PHE A 568      51.090  86.824  47.394  1.00  0.00
ATOM   5860  O   PHE A 568      50.126  87.384  46.876  1.00  0.00
ATOM   5861  N   GLU A 569      52.276  87.368  47.656  1.00  0.00
ATOM   5862  H   GLU A 569      52.984  86.732  47.962  1.00  0.00
ATOM   5863  CA  GLU A 569      52.636  88.794  47.612  1.00  0.00
ATOM   5864  CB  GLU A 569      53.154  89.256  48.976  1.00  0.00
ATOM   5865  CG  GLU A 569      52.050  89.724  49.924  1.00  0.00
ATOM   5866  CD  GLU A 569      52.546  90.314  51.246  1.00  0.00
ATOM   5867  OE1 GLU A 569      52.762  89.584  52.238  1.00  0.00
ATOM   5868  OE2 GLU A 569      52.404  91.554  51.318  1.00  0.00
ATOM   5869  C   GLU A 569      53.630  89.206  46.524  1.00  0.00
ATOM   5870  O   GLU A 569      54.822  88.952  46.694  1.00  0.00
ATOM   5871  N   LEU A 570      53.290  90.330  45.900  1.00  0.00
ATOM   5872  H   LEU A 570      52.738  91.062  46.304  1.00  0.00
ATOM   5873  CA  LEU A 570      53.974  90.712  44.656  1.00  0.00
ATOM   5874  CB  LEU A 570      53.060  90.430  43.462  1.00  0.00
ATOM   5875  CG  LEU A 570      52.992  88.920  43.222  1.00  0.00
ATOM   5876  CD1 LEU A 570      51.618  88.522  43.766  1.00  0.00
ATOM   5877  CD2 LEU A 570      52.924  88.516  41.748  1.00  0.00
ATOM   5878  C   LEU A 570      54.284  92.210  44.622  1.00  0.00
ATOM   5879  O   LEU A 570      53.566  92.980  45.256  1.00  0.00
ATOM   5880  N   ASN A 571      55.438  92.530  44.044  1.00  0.00
ATOM   5881  H   ASN A 571      56.000  91.868  43.548  1.00  0.00
ATOM   5882  CA  ASN A 571      55.932  93.910  43.942  1.00  0.00
ATOM   5883  CB  ASN A 571      57.458  93.804  43.984  1.00  0.00
ATOM   5884  CG  ASN A 571      58.124  95.170  43.818  1.00  0.00
ATOM   5885  OD1 ASN A 571      57.442  96.174  43.612  1.00  0.00
ATOM   5886  ND2 ASN A 571      59.408  95.262  44.154  1.00  0.00
ATOM   5887 1HD2 ASN A 571      60.026  94.518  44.410  1.00  0.00
ATOM   5888 2HD2 ASN A 571      59.730  96.204  44.230  1.00  0.00
ATOM   5889  C   ASN A 571      55.424  94.660  42.706  1.00  0.00
ATOM   5890  O   ASN A 571      55.812  94.310  41.594  1.00  0.00
ATOM   5891  N   PRO A 572      54.572  95.658  42.920  1.00  0.00
ATOM   5892  CA  PRO A 572      53.914  96.420  41.850  1.00  0.00
ATOM   5893  CB  PRO A 572      52.768  97.124  42.580  1.00  0.00
ATOM   5894  CG  PRO A 572      53.376  97.488  43.936  1.00  0.00
ATOM   5895  CD  PRO A 572      54.258  96.272  44.220  1.00  0.00
ATOM   5896  C   PRO A 572      54.806  97.306  40.976  1.00  0.00
ATOM   5897  O   PRO A 572      54.838  97.240  39.748  1.00  0.00
ATOM   5898  N   ASP A 573      55.804  97.876  41.644  1.00  0.00
ATOM   5899  H   ASP A 573      55.756  97.948  42.640  1.00  0.00
ATOM   5900  CA  ASP A 573      56.958  98.612  41.106  1.00  0.00
ATOM   5901  CB  ASP A 573      57.986  99.170  42.092  1.00  0.00
ATOM   5902  CG  ASP A 573      57.382  99.970  43.248  1.00  0.00
ATOM   5903  OD1 ASP A 573      57.356 101.218  43.164  1.00  0.00
ATOM   5904  OD2 ASP A 573      56.768  99.320  44.120  1.00  0.00
ATOM   5905  C   ASP A 573      57.740  97.818  40.058  1.00  0.00
ATOM   5906  O   ASP A 573      58.014  98.324  38.970  1.00  0.00
ATOM   5907  N   HIS A 574      57.878  96.524  40.332  1.00  0.00
ATOM   5908  H   HIS A 574      57.214  96.118  40.962  1.00  0.00
ATOM   5909  CA  HIS A 574      58.680  95.572  39.550  1.00  0.00
ATOM   5910  CB  HIS A 574      58.932  94.294  40.354  1.00  0.00
ATOM   5911  CG  HIS A 574      60.176  93.532  39.896  1.00  0.00
ATOM   5912  ND1 HIS A 574      60.518  93.276  38.636  1.00  0.00
ATOM   5913  CD2 HIS A 574      61.126  93.072  40.706  1.00  0.00
ATOM   5914  CE1 HIS A 574      61.692  92.652  38.704  1.00  0.00
ATOM   5915  NE2 HIS A 574      62.060  92.478  39.970  1.00  0.00
ATOM   5916  HE2 HIS A 574      62.902  92.004  40.228  1.00  0.00
ATOM   5917  C   HIS A 574      58.300  95.222  38.110  1.00  0.00
ATOM   5918  O   HIS A 574      57.194  94.744  37.862  1.00  0.00
ATOM   5919  N   VAL A 575      59.210  95.580  37.208  1.00  0.00
ATOM   5920  H   VAL A 575      59.912  96.248  37.454  1.00  0.00
ATOM   5921  CA  VAL A 575      59.126  95.152  35.804  1.00  0.00
ATOM   5922  CB  VAL A 575      60.328  95.468  34.912  1.00  0.00
ATOM   5923  CG1 VAL A 575      60.552  96.938  34.554  1.00  0.00
ATOM   5924  CG2 VAL A 575      61.612  94.950  35.564  1.00  0.00
ATOM   5925  C   VAL A 575      58.484  93.812  35.440  1.00  0.00
ATOM   5926  O   VAL A 575      57.824  93.770  34.404  1.00  0.00
ATOM   5927  N   LEU A 576      58.614  92.714  36.182  1.00  0.00
ATOM   5928  H   LEU A 576      59.250  92.724  36.954  1.00  0.00
ATOM   5929  CA  LEU A 576      57.904  91.454  35.918  1.00  0.00
ATOM   5930  CB  LEU A 576      58.710  90.254  36.418  1.00  0.00
ATOM   5931  CG  LEU A 576      59.598  89.614  35.348  1.00  0.00
ATOM   5932  CD1 LEU A 576      60.714  90.486  34.768  1.00  0.00
ATOM   5933  CD2 LEU A 576      60.382  88.550  36.118  1.00  0.00
ATOM   5934  C   LEU A 576      56.406  91.238  36.138  1.00  0.00
ATOM   5935  O   LEU A 576      55.628  90.960  35.226  1.00  0.00
ATOM   5936  N   VAL A 577      55.990  91.848  37.244  1.00  0.00
ATOM   5937  H   VAL A 577      56.468  92.648  37.604  1.00  0.00
ATOM   5938  CA  VAL A 577      54.570  91.970  37.610  1.00  0.00
ATOM   5939  CB  VAL A 577      54.424  92.358  39.082  1.00  0.00
ATOM   5940  CG1 VAL A 577      53.036  92.594  39.680  1.00  0.00
ATOM   5941  CG2 VAL A 577      55.232  91.514  40.070  1.00  0.00
ATOM   5942  C   VAL A 577      53.834  92.968  36.714  1.00  0.00
ATOM   5943  O   VAL A 577      52.688  92.718  36.340  1.00  0.00
ATOM   5944  N   LYS A 578      54.448  94.142  36.598  1.00  0.00
ATOM   5945  H   LYS A 578      55.360  94.288  36.978  1.00  0.00
ATOM   5946  CA  LYS A 578      54.256  95.102  35.500  1.00  0.00
ATOM   5947  CB  LYS A 578      55.288  96.226  35.590  1.00  0.00
ATOM   5948  CG  LYS A 578      54.816  97.318  36.552  1.00  0.00
ATOM   5949  CD  LYS A 578      55.906  98.346  36.862  1.00  0.00
ATOM   5950  CE  LYS A 578      55.348  99.678  37.370  1.00  0.00
ATOM   5951  NZ  LYS A 578      56.342 100.752  37.502  1.00  0.00
ATOM   5952  HZ1 LYS A 578      55.910 101.634  37.696  1.00  0.00
ATOM   5953  HZ2 LYS A 578      56.998 100.532  38.222  1.00  0.00
ATOM   5954  HZ3 LYS A 578      56.874 100.844  36.662  1.00  0.00
ATOM   5955  C   LYS A 578      54.192  94.594  34.060  1.00  0.00
ATOM   5956  O   LYS A 578      53.200  94.914  33.406  1.00  0.00
ATOM   5957  N   ARG A 579      55.016  93.642  33.626  1.00  0.00
ATOM   5958  H   ARG A 579      55.868  93.512  34.134  1.00  0.00
ATOM   5959  CA  ARG A 579      55.020  92.874  32.374  1.00  0.00
ATOM   5960  CB  ARG A 579      56.198  91.914  32.190  1.00  0.00
ATOM   5961  CG  ARG A 579      56.632  91.648  30.748  1.00  0.00
ATOM   5962  CD  ARG A 579      55.432  91.262  29.880  1.00  0.00
ATOM   5963  NE  ARG A 579      55.788  90.966  28.484  1.00  0.00
ATOM   5964  HE  ARG A 579      56.118  91.786  28.020  1.00  0.00
ATOM   5965  CZ  ARG A 579      55.854  89.762  27.902  1.00  0.00
ATOM   5966  NH1 ARG A 579      55.454  88.714  28.638  1.00  0.00
[truncated: 465,059 more chars]
