# Supplementary material for: Corresponding Functional Dynamics across the Hsp90 Chaperone Family: Insights from a Multiscale Analysis of MD Simulations
Source: PLoS Comput Biol. 2012 Mar 22;8(3):e1002433. doi: 10.1371/journal.pcbi.1002433 (PMC3310708; doi:10.1371/journal.pcbi.1002433)
Supplement: Text S6 — Coordinate file for the final structure of the HtpG-ATP simulation. (TXT) [file pcbi.1002433.s016.txt]

CRYST1   97.510  132.010  154.240  90.00  90.00  90.00 P 1           1
ATOM      1  N   MET A   1      14.643  91.075 114.337  1.00  0.00            
ATOM      2  H1  MET A   1      14.788  90.144 114.005  1.00  0.00            
ATOM      3  H2  MET A   1      13.657  91.174 114.476  1.00  0.00            
ATOM      4  H3  MET A   1      14.929  91.685 113.596  1.00  0.00            
ATOM      5  CA  MET A   1      15.260  91.350 115.642  1.00  0.00            
ATOM      6  CB  MET A   1      16.771  91.494 115.443  1.00  0.00            
ATOM      7  CG  MET A   1      17.438  90.346 114.682  1.00  0.00            
ATOM      8  SD  MET A   1      19.238  90.511 114.397  1.00  0.00            
ATOM      9  CE  MET A   1      19.465  88.971 113.535  1.00  0.00            
ATOM     10  C   MET A   1      14.719  92.631 116.282  1.00  0.00            
ATOM     11  O   MET A   1      14.435  93.625 115.614  1.00  0.00            
ATOM     12  N   LYS A   2      14.354  92.466 117.550  1.00  0.00            
ATOM     13  H   LYS A   2      14.475  91.651 118.117  1.00  0.00            
ATOM     14  CA  LYS A   2      13.726  93.558 118.310  1.00  0.00            
ATOM     15  CB  LYS A   2      12.747  92.943 119.312  1.00  0.00            
ATOM     16  CG  LYS A   2      11.583  92.146 118.717  1.00  0.00            
ATOM     17  CD  LYS A   2      10.742  91.619 119.880  1.00  0.00            
ATOM     18  CE  LYS A   2       9.326  91.141 119.547  1.00  0.00            
ATOM     19  NZ  LYS A   2       8.480  91.633 120.644  1.00  0.00            
ATOM     20  HZ1 LYS A   2       8.951  91.431 121.503  1.00  0.00            
ATOM     21  HZ2 LYS A   2       8.323  92.618 120.591  1.00  0.00            
ATOM     22  HZ3 LYS A   2       7.616  91.133 120.709  1.00  0.00            
ATOM     23  C   LYS A   2      14.915  94.193 119.036  1.00  0.00            
ATOM     24  O   LYS A   2      15.521  93.598 119.925  1.00  0.00            
ATOM     25  N   GLY A   3      15.543  95.108 118.303  1.00  0.00            
ATOM     26  H   GLY A   3      15.159  95.333 117.406  1.00  0.00            
ATOM     27  CA  GLY A   3      16.740  95.822 118.768  1.00  0.00            
ATOM     28  C   GLY A   3      17.965  94.913 118.638  1.00  0.00            
ATOM     29  O   GLY A   3      18.203  94.207 117.659  1.00  0.00            
ATOM     30  N   GLN A   4      18.648  94.781 119.772  1.00  0.00            
ATOM     31  H   GLN A   4      18.265  95.218 120.586  1.00  0.00            
ATOM     32  CA  GLN A   4      19.821  93.916 119.963  1.00  0.00            
ATOM     33  CB  GLN A   4      20.865  94.912 120.470  1.00  0.00            
ATOM     34  CG  GLN A   4      22.303  94.589 120.059  1.00  0.00            
ATOM     35  CD  GLN A   4      23.391  95.269 120.891  1.00  0.00            
ATOM     36  OE1 GLN A   4      23.221  96.420 121.292  1.00  0.00            
ATOM     37  NE2 GLN A   4      24.375  94.524 121.384  1.00  0.00            
ATOM     38 1HE2 GLN A   4      24.374  93.573 121.075  1.00  0.00            
ATOM     39 2HE2 GLN A   4      25.171  94.864 121.885  1.00  0.00            
ATOM     40  C   GLN A   4      19.403  92.754 120.865  1.00  0.00            
ATOM     41  O   GLN A   4      19.647  92.661 122.067  1.00  0.00            
ATOM     42  N   GLU A   5      18.649  91.841 120.257  1.00  0.00            
ATOM     43  H   GLU A   5      18.440  91.769 119.281  1.00  0.00            
ATOM     44  CA  GLU A   5      18.046  90.706 120.967  1.00  0.00            
ATOM     45  CB  GLU A   5      16.811  90.129 120.276  1.00  0.00            
ATOM     46  CG  GLU A   5      16.960  89.605 118.845  1.00  0.00            
ATOM     47  CD  GLU A   5      15.674  88.868 118.468  1.00  0.00            
ATOM     48  OE1 GLU A   5      14.624  89.537 118.347  1.00  0.00            
ATOM     49  OE2 GLU A   5      15.813  87.627 118.502  1.00  0.00            
ATOM     50  C   GLU A   5      19.028  89.544 121.132  1.00  0.00            
ATOM     51  O   GLU A   5      19.911  89.295 120.313  1.00  0.00            
ATOM     52  N   THR A   6      18.901  88.950 122.315  1.00  0.00            
ATOM     53  H   THR A   6      18.270  89.326 122.993  1.00  0.00            
ATOM     54  CA  THR A   6      19.834  87.914 122.785  1.00  0.00            
ATOM     55  CB  THR A   6      19.522  87.505 124.224  1.00  0.00            
ATOM     56  OG1 THR A   6      18.126  87.273 124.438  1.00  0.00            
ATOM     57  HG1 THR A   6      17.894  87.472 125.389  1.00  0.00            
ATOM     58  CG2 THR A   6      20.267  88.458 125.161  1.00  0.00            
ATOM     59  C   THR A   6      19.719  86.682 121.884  1.00  0.00            
ATOM     60  O   THR A   6      18.666  86.290 121.379  1.00  0.00            
ATOM     61  N   ARG A   7      20.758  85.859 121.986  1.00  0.00            
ATOM     62  H   ARG A   7      21.619  86.120 122.422  1.00  0.00            
ATOM     63  CA  ARG A   7      20.704  84.525 121.372  1.00  0.00            
ATOM     64  CB  ARG A   7      20.843  84.654 119.853  1.00  0.00            
ATOM     65  CG  ARG A   7      20.608  83.318 119.145  1.00  0.00            
ATOM     66  CD  ARG A   7      20.731  83.394 117.621  1.00  0.00            
ATOM     67  NE  ARG A   7      20.060  82.155 117.202  1.00  0.00            
ATOM     68  HE  ARG A   7      19.076  82.213 117.033  1.00  0.00            
ATOM     69  CZ  ARG A   7      20.606  80.989 116.827  1.00  0.00            
ATOM     70  NH1 ARG A   7      21.939  80.898 116.736  1.00  0.00            
ATOM     71 1HH1 ARG A   7      22.488  81.729 116.841  1.00  0.00            
ATOM     72 2HH1 ARG A   7      22.347  79.986 116.745  1.00  0.00            
ATOM     73  NH2 ARG A   7      19.977  79.856 117.170  1.00  0.00            
ATOM     74 1HH2 ARG A   7      19.183  79.986 117.764  1.00  0.00            
ATOM     75 2HH2 ARG A   7      20.174  78.954 116.788  1.00  0.00            
ATOM     76  C   ARG A   7      21.786  83.626 121.976  1.00  0.00            
ATOM     77  O   ARG A   7      22.742  84.173 122.524  1.00  0.00            
ATOM     78  N   GLY A   8      21.644  82.303 122.032  1.00  0.00            
ATOM     79  H   GLY A   8      20.755  81.891 122.223  1.00  0.00            
ATOM     80  CA  GLY A   8      22.753  81.396 122.358  1.00  0.00            
ATOM     81  C   GLY A   8      22.533  80.763 123.734  1.00  0.00            
ATOM     82  O   GLY A   8      22.253  81.398 124.751  1.00  0.00            
ATOM     83  N   PHE A   9      22.349  79.456 123.568  1.00  0.00            
ATOM     84  H   PHE A   9      22.123  79.093 122.665  1.00  0.00            
ATOM     85  CA  PHE A   9      22.060  78.450 124.600  1.00  0.00            
ATOM     86  CB  PHE A   9      21.088  77.353 124.157  1.00  0.00            
ATOM     87  CG  PHE A   9      20.508  76.424 125.226  1.00  0.00            
ATOM     88  CD1 PHE A   9      20.873  75.110 125.498  1.00  0.00            
ATOM     89  HD1 PHE A   9      21.749  74.725 124.973  1.00  0.00            
ATOM     90  CD2 PHE A   9      19.409  76.916 125.920  1.00  0.00            
ATOM     91  HD2 PHE A   9      19.120  77.941 125.683  1.00  0.00            
ATOM     92  CE1 PHE A   9      20.201  74.261 126.368  1.00  0.00            
ATOM     93  HE1 PHE A   9      20.683  73.295 126.526  1.00  0.00            
ATOM     94  CE2 PHE A   9      18.767  76.100 126.845  1.00  0.00            
ATOM     95  HE2 PHE A   9      18.118  76.581 127.578  1.00  0.00            
ATOM     96  CZ  PHE A   9      19.087  74.761 127.031  1.00  0.00            
ATOM     97  HZ  PHE A   9      18.567  74.153 127.772  1.00  0.00            
ATOM     98  C   PHE A   9      23.319  77.789 125.164  1.00  0.00            
ATOM     99  O   PHE A   9      24.253  77.293 124.534  1.00  0.00            
ATOM    100  N   GLN A  10      23.184  77.614 126.475  1.00  0.00            
ATOM    101  H   GLN A  10      22.352  78.008 126.868  1.00  0.00            
ATOM    102  CA  GLN A  10      24.111  76.977 127.419  1.00  0.00            
ATOM    103  CB  GLN A  10      23.266  76.553 128.622  1.00  0.00            
ATOM    104  CG  GLN A  10      23.934  75.962 129.863  1.00  0.00            
ATOM    105  CD  GLN A  10      24.766  74.718 129.539  1.00  0.00            
ATOM    106  OE1 GLN A  10      25.991  74.817 129.521  1.00  0.00            
ATOM    107  NE2 GLN A  10      24.061  73.595 129.444  1.00  0.00            
ATOM    108 1HE2 GLN A  10      23.100  73.650 129.715  1.00  0.00            
ATOM    109 2HE2 GLN A  10      24.429  72.680 129.282  1.00  0.00            
ATOM    110  C   GLN A  10      25.006  75.865 126.866  1.00  0.00            
ATOM    111  O   GLN A  10      26.234  75.943 126.863  1.00  0.00            
ATOM    112  N   SER A  11      24.389  74.965 126.107  1.00  0.00            
ATOM    113  H   SER A  11      23.403  75.082 125.997  1.00  0.00            
ATOM    114  CA  SER A  11      25.043  73.768 125.557  1.00  0.00            
ATOM    115  CB  SER A  11      23.921  72.815 125.146  1.00  0.00            
ATOM    116  OG  SER A  11      23.483  73.327 123.884  1.00  0.00            
ATOM    117  HG  SER A  11      23.037  72.577 123.395  1.00  0.00            
ATOM    118  C   SER A  11      26.129  74.150 124.551  1.00  0.00            
ATOM    119  O   SER A  11      27.302  73.817 124.718  1.00  0.00            
ATOM    120  N   GLU A  12      25.818  75.047 123.619  1.00  0.00            
ATOM    121  H   GLU A  12      24.835  75.156 123.471  1.00  0.00            
ATOM    122  CA  GLU A  12      26.739  75.783 122.743  1.00  0.00            
ATOM    123  CB  GLU A  12      25.954  76.375 121.572  1.00  0.00            
ATOM    124  CG  GLU A  12      25.483  75.362 120.526  1.00  0.00            
ATOM    125  CD  GLU A  12      24.764  75.983 119.326  1.00  0.00            
ATOM    126  OE1 GLU A  12      23.661  76.521 119.559  1.00  0.00            
ATOM    127  OE2 GLU A  12      25.261  75.855 118.186  1.00  0.00            
ATOM    128  C   GLU A  12      27.678  76.857 123.300  1.00  0.00            
ATOM    129  O   GLU A  12      28.788  76.548 123.727  1.00  0.00            
ATOM    130  N   VAL A  13      27.019  77.819 123.940  1.00  0.00            
ATOM    131  H   VAL A  13      26.072  77.841 124.261  1.00  0.00            
ATOM    132  CA  VAL A  13      27.770  78.947 124.511  1.00  0.00            
ATOM    133  CB  VAL A  13      26.999  80.262 124.640  1.00  0.00            
ATOM    134  CG1 VAL A  13      26.551  80.578 123.211  1.00  0.00            
ATOM    135  CG2 VAL A  13      25.843  80.318 125.641  1.00  0.00            
ATOM    136  C   VAL A  13      28.706  78.675 125.690  1.00  0.00            
ATOM    137  O   VAL A  13      29.347  79.633 126.120  1.00  0.00            
ATOM    138  N   LYS A  14      28.496  77.591 126.432  1.00  0.00            
ATOM    139  H   LYS A  14      27.750  76.966 126.200  1.00  0.00            
ATOM    140  CA  LYS A  14      29.141  77.211 127.698  1.00  0.00            
ATOM    141  CB  LYS A  14      28.312  77.645 128.908  1.00  0.00            
ATOM    142  CG  LYS A  14      27.984  79.133 129.042  1.00  0.00            
ATOM    143  CD  LYS A  14      26.789  79.312 129.982  1.00  0.00            
ATOM    144  CE  LYS A  14      26.492  80.803 130.142  1.00  0.00            
ATOM    145  NZ  LYS A  14      25.814  81.126 131.405  1.00  0.00            
ATOM    146  HZ1 LYS A  14      25.978  80.576 132.225  1.00  0.00            
ATOM    147  HZ2 LYS A  14      26.103  82.028 131.721  1.00  0.00            
ATOM    148  HZ3 LYS A  14      24.876  81.000 131.079  1.00  0.00            
ATOM    149  C   LYS A  14      29.664  75.773 127.748  1.00  0.00            
ATOM    150  O   LYS A  14      30.886  75.831 127.634  1.00  0.00            
ATOM    151  N   GLN A  15      28.863  74.715 127.657  1.00  0.00            
ATOM    152  H   GLN A  15      28.010  74.836 127.149  1.00  0.00            
ATOM    153  CA  GLN A  15      29.327  73.339 127.877  1.00  0.00            
ATOM    154  CB  GLN A  15      28.196  72.307 127.892  1.00  0.00            
ATOM    155  CG  GLN A  15      28.444  70.901 128.445  1.00  0.00            
ATOM    156  CD  GLN A  15      29.539  70.053 127.795  1.00  0.00            
ATOM    157  OE1 GLN A  15      29.885  70.049 126.616  1.00  0.00            
ATOM    158  NE2 GLN A  15      29.969  68.995 128.479  1.00  0.00            
ATOM    159 1HE2 GLN A  15      29.536  68.792 129.358  1.00  0.00            
ATOM    160 2HE2 GLN A  15      30.756  68.482 128.137  1.00  0.00            
ATOM    161  C   GLN A  15      30.350  72.946 126.809  1.00  0.00            
ATOM    162  O   GLN A  15      31.547  72.874 127.088  1.00  0.00            
ATOM    163  N   LEU A  16      29.955  73.151 125.556  1.00  0.00            
ATOM    164  H   LEU A  16      29.008  73.389 125.337  1.00  0.00            
ATOM    165  CA  LEU A  16      30.805  72.963 124.373  1.00  0.00            
ATOM    166  CB  LEU A  16      29.949  72.899 123.107  1.00  0.00            
ATOM    167  CG  LEU A  16      28.998  71.701 123.053  1.00  0.00            
ATOM    168  CD1 LEU A  16      27.998  72.123 121.976  1.00  0.00            
ATOM    169  CD2 LEU A  16      29.672  70.379 122.677  1.00  0.00            
ATOM    170  C   LEU A  16      31.884  74.044 124.254  1.00  0.00            
ATOM    171  O   LEU A  16      32.915  73.716 123.672  1.00  0.00            
ATOM    172  N   LEU A  17      31.705  75.281 124.710  1.00  0.00            
ATOM    173  H   LEU A  17      30.814  75.708 124.863  1.00  0.00            
ATOM    174  CA  LEU A  17      32.811  76.245 124.805  1.00  0.00            
ATOM    175  CB  LEU A  17      32.208  77.500 125.439  1.00  0.00            
ATOM    176  CG  LEU A  17      33.272  78.576 125.671  1.00  0.00            
ATOM    177  CD1 LEU A  17      33.827  79.062 124.331  1.00  0.00            
ATOM    178  CD2 LEU A  17      32.496  79.738 126.294  1.00  0.00            
ATOM    179  C   LEU A  17      33.911  75.687 125.708  1.00  0.00            
ATOM    180  O   LEU A  17      35.027  75.508 125.224  1.00  0.00            
ATOM    181  N   HIS A  18      33.582  75.305 126.940  1.00  0.00            
ATOM    182  H   HIS A  18      32.642  75.353 127.277  1.00  0.00            
ATOM    183  CA  HIS A  18      34.515  74.729 127.917  1.00  0.00            
ATOM    184  CB  HIS A  18      33.752  74.257 129.158  1.00  0.00            
ATOM    185  CG  HIS A  18      33.033  75.312 130.001  1.00  0.00            
ATOM    186  ND1 HIS A  18      31.996  75.081 130.803  1.00  0.00            
ATOM    187  CD2 HIS A  18      33.198  76.631 130.064  1.00  0.00            
ATOM    188  CE1 HIS A  18      31.483  76.210 131.284  1.00  0.00            
ATOM    189  NE2 HIS A  18      32.241  77.189 130.797  1.00  0.00            
ATOM    190  HE2 HIS A  18      32.216  78.095 131.223  1.00  0.00            
ATOM    191  C   HIS A  18      35.283  73.535 127.348  1.00  0.00            
ATOM    192  O   HIS A  18      36.489  73.409 127.556  1.00  0.00            
ATOM    193  N   LEU A  19      34.522  72.798 126.542  1.00  0.00            
ATOM    194  H   LEU A  19      33.526  72.822 126.470  1.00  0.00            
ATOM    195  CA  LEU A  19      35.132  71.586 125.976  1.00  0.00            
ATOM    196  CB  LEU A  19      33.932  70.953 125.268  1.00  0.00            
ATOM    197  CG  LEU A  19      34.170  69.467 124.992  1.00  0.00            
ATOM    198  CD1 LEU A  19      34.279  68.552 126.213  1.00  0.00            
ATOM    199  CD2 LEU A  19      33.100  69.003 124.003  1.00  0.00            
ATOM    200  C   LEU A  19      36.171  71.959 124.915  1.00  0.00            
ATOM    201  O   LEU A  19      37.381  71.834 125.100  1.00  0.00            
ATOM    202  N   MET A  20      35.725  72.786 123.973  1.00  0.00            
ATOM    203  H   MET A  20      34.765  73.059 123.940  1.00  0.00            
ATOM    204  CA  MET A  20      36.617  73.166 122.867  1.00  0.00            
ATOM    205  CB  MET A  20      35.766  74.006 121.914  1.00  0.00            
ATOM    206  CG  MET A  20      34.951  73.137 120.952  1.00  0.00            
ATOM    207  SD  MET A  20      34.272  74.190 119.620  1.00  0.00            
ATOM    208  CE  MET A  20      35.506  75.311 118.994  1.00  0.00            
ATOM    209  C   MET A  20      37.955  73.895 123.011  1.00  0.00            
ATOM    210  O   MET A  20      38.733  73.829 122.061  1.00  0.00            
ATOM    211  N   ILE A  21      38.007  74.708 124.062  1.00  0.00            
ATOM    212  H   ILE A  21      37.269  74.874 124.717  1.00  0.00            
ATOM    213  CA  ILE A  21      39.007  75.770 124.243  1.00  0.00            
ATOM    214  CB  ILE A  21      38.450  76.958 125.031  1.00  0.00            
ATOM    215  CG1 ILE A  21      37.755  76.601 126.346  1.00  0.00            
ATOM    216  CG2 ILE A  21      37.483  77.682 124.090  1.00  0.00            
ATOM    217  CD  ILE A  21      37.345  77.839 127.145  1.00  0.00            
ATOM    218  C   ILE A  21      40.350  75.276 124.785  1.00  0.00            
ATOM    219  O   ILE A  21      41.304  76.046 124.682  1.00  0.00            
ATOM    220  N   HIS A  22      40.449  73.998 125.140  1.00  0.00            
ATOM    221  H   HIS A  22      39.614  73.471 124.988  1.00  0.00            
ATOM    222  CA  HIS A  22      41.522  73.161 125.699  1.00  0.00            
ATOM    223  CB  HIS A  22      41.228  71.662 125.788  1.00  0.00            
ATOM    224  CG  HIS A  22      40.359  71.372 127.011  1.00  0.00            
ATOM    225  ND1 HIS A  22      40.363  72.079 128.138  1.00  0.00            
ATOM    226  CD2 HIS A  22      39.280  70.594 127.018  1.00  0.00            
ATOM    227  CE1 HIS A  22      39.236  71.782 128.783  1.00  0.00            
ATOM    228  NE2 HIS A  22      38.561  70.859 128.107  1.00  0.00            
ATOM    229  HE2 HIS A  22      37.631  70.544 128.302  1.00  0.00            
ATOM    230  C   HIS A  22      42.931  73.238 125.114  1.00  0.00            
ATOM    231  O   HIS A  22      43.775  73.872 125.747  1.00  0.00            
ATOM    232  N   SER A  23      43.164  72.875 123.854  1.00  0.00            
ATOM    233  H   SER A  23      42.524  72.428 123.232  1.00  0.00            
ATOM    234  CA  SER A  23      44.439  73.030 123.140  1.00  0.00            
ATOM    235  CB  SER A  23      44.314  72.048 121.972  1.00  0.00            
ATOM    236  OG  SER A  23      45.536  72.010 121.231  1.00  0.00            
ATOM    237  HG  SER A  23      45.838  71.060 121.304  1.00  0.00            
ATOM    238  C   SER A  23      44.611  74.436 122.564  1.00  0.00            
ATOM    239  O   SER A  23      45.733  74.940 122.588  1.00  0.00            
ATOM    240  N   LEU A  24      43.446  74.983 122.230  1.00  0.00            
ATOM    241  H   LEU A  24      42.644  74.402 122.087  1.00  0.00            
ATOM    242  CA  LEU A  24      43.330  76.348 121.699  1.00  0.00            
ATOM    243  CB  LEU A  24      41.835  76.655 121.577  1.00  0.00            
ATOM    244  CG  LEU A  24      41.216  75.844 120.437  1.00  0.00            
ATOM    245  CD1 LEU A  24      39.743  76.256 120.424  1.00  0.00            
ATOM    246  CD2 LEU A  24      41.831  75.975 119.044  1.00  0.00            
ATOM    247  C   LEU A  24      43.983  77.406 122.591  1.00  0.00            
ATOM    248  O   LEU A  24      44.523  78.352 122.016  1.00  0.00            
ATOM    249  N   TYR A  25      43.919  77.325 123.918  1.00  0.00            
ATOM    250  H   TYR A  25      43.084  76.879 124.239  1.00  0.00            
ATOM    251  CA  TYR A  25      44.523  78.303 124.834  1.00  0.00            
ATOM    252  CB  TYR A  25      43.973  78.129 126.251  1.00  0.00            
ATOM    253  CG  TYR A  25      44.132  79.358 127.148  1.00  0.00            
ATOM    254  CD1 TYR A  25      44.123  79.107 128.513  1.00  0.00            
ATOM    255  HD1 TYR A  25      43.857  78.142 128.945  1.00  0.00            
ATOM    256  CD2 TYR A  25      44.194  80.653 126.645  1.00  0.00            
ATOM    257  HD2 TYR A  25      44.155  80.875 125.579  1.00  0.00            
ATOM    258  CE1 TYR A  25      44.269  80.196 129.367  1.00  0.00            
ATOM    259  HE1 TYR A  25      44.275  80.038 130.445  1.00  0.00            
ATOM    260  CE2 TYR A  25      44.273  81.733 127.516  1.00  0.00            
ATOM    261  HE2 TYR A  25      44.297  82.743 127.108  1.00  0.00            
ATOM    262  CZ  TYR A  25      44.465  81.480 128.869  1.00  0.00            
ATOM    263  OH  TYR A  25      45.394  82.245 129.501  1.00  0.00            
ATOM    264  HH  TYR A  25      45.501  83.118 129.022  1.00  0.00            
ATOM    265  C   TYR A  25      46.014  77.968 124.881  1.00  0.00            
ATOM    266  O   TYR A  25      46.814  78.897 124.977  1.00  0.00            
ATOM    267  N   SER A  26      46.327  76.676 124.933  1.00  0.00            
ATOM    268  H   SER A  26      45.562  76.035 124.996  1.00  0.00            
ATOM    269  CA  SER A  26      47.684  76.134 125.089  1.00  0.00            
ATOM    270  CB  SER A  26      47.861  74.613 125.067  1.00  0.00            
ATOM    271  OG  SER A  26      47.048  74.110 126.130  1.00  0.00            
ATOM    272  HG  SER A  26      47.474  74.369 126.998  1.00  0.00            
ATOM    273  C   SER A  26      48.651  76.671 124.031  1.00  0.00            
ATOM    274  O   SER A  26      49.830  76.666 124.380  1.00  0.00            
ATOM    275  N   ASN A  27      48.087  76.750 122.829  1.00  0.00            
ATOM    276  H   ASN A  27      47.233  76.263 122.641  1.00  0.00            
ATOM    277  CA  ASN A  27      48.521  77.543 121.671  1.00  0.00            
ATOM    278  CB  ASN A  27      49.098  76.624 120.592  1.00  0.00            
ATOM    279  CG  ASN A  27      49.755  77.302 119.389  1.00  0.00            
ATOM    280  OD1 ASN A  27      49.521  78.456 119.032  1.00  0.00            
ATOM    281  ND2 ASN A  27      50.676  76.587 118.749  1.00  0.00            
ATOM    282 1HD2 ASN A  27      51.129  75.750 119.060  1.00  0.00            
ATOM    283 2HD2 ASN A  27      50.703  76.835 117.781  1.00  0.00            
ATOM    284  C   ASN A  27      47.616  78.626 121.081  1.00  0.00            
ATOM    285  O   ASN A  27      46.647  78.376 120.366  1.00  0.00            
ATOM    286  N   LYS A  28      47.906  79.782 121.673  1.00  0.00            
ATOM    287  H   LYS A  28      48.575  79.841 122.413  1.00  0.00            
ATOM    288  CA  LYS A  28      47.168  81.021 121.393  1.00  0.00            
ATOM    289  CB  LYS A  28      47.470  81.951 122.571  1.00  0.00            
ATOM    290  CG  LYS A  28      46.615  81.661 123.807  1.00  0.00            
ATOM    291  CD  LYS A  28      46.725  82.634 124.981  1.00  0.00            
ATOM    292  CE  LYS A  28      47.761  82.335 126.067  1.00  0.00            
ATOM    293  NZ  LYS A  28      47.422  81.157 126.878  1.00  0.00            
ATOM    294  HZ1 LYS A  28      46.542  81.320 127.326  1.00  0.00            
ATOM    295  HZ2 LYS A  28      47.348  80.340 126.309  1.00  0.00            
ATOM    296  HZ3 LYS A  28      48.138  80.862 127.511  1.00  0.00            
ATOM    297  C   LYS A  28      47.513  81.600 120.020  1.00  0.00            
ATOM    298  O   LYS A  28      46.656  82.129 119.315  1.00  0.00            
ATOM    299  N   GLU A  29      48.762  81.346 119.638  1.00  0.00            
ATOM    300  H   GLU A  29      49.378  80.841 120.242  1.00  0.00            
ATOM    301  CA  GLU A  29      49.332  81.872 118.388  1.00  0.00            
ATOM    302  CB  GLU A  29      50.777  81.393 118.248  1.00  0.00            
ATOM    303  CG  GLU A  29      51.794  82.349 118.874  1.00  0.00            
ATOM    304  CD  GLU A  29      53.232  82.092 118.421  1.00  0.00            
ATOM    305  OE1 GLU A  29      53.681  82.578 117.361  1.00  0.00            
ATOM    306  OE2 GLU A  29      53.940  81.503 119.266  1.00  0.00            
ATOM    307  C   GLU A  29      48.602  81.499 117.097  1.00  0.00            
ATOM    308  O   GLU A  29      48.218  82.376 116.324  1.00  0.00            
ATOM    309  N   ILE A  30      48.298  80.212 116.956  1.00  0.00            
ATOM    310  H   ILE A  30      48.386  79.638 117.768  1.00  0.00            
ATOM    311  CA  ILE A  30      47.589  79.704 115.772  1.00  0.00            
ATOM    312  CB  ILE A  30      47.673  78.193 115.543  1.00  0.00            
ATOM    313  CG1 ILE A  30      47.041  77.721 114.232  1.00  0.00            
ATOM    314  CG2 ILE A  30      47.184  77.442 116.783  1.00  0.00            
ATOM    315  CD  ILE A  30      47.765  78.300 113.016  1.00  0.00            
ATOM    316  C   ILE A  30      46.172  80.277 115.743  1.00  0.00            
ATOM    317  O   ILE A  30      45.646  80.698 114.714  1.00  0.00            
ATOM    318  N   PHE A  31      45.552  80.358 116.918  1.00  0.00            
ATOM    319  H   PHE A  31      45.915  80.008 117.782  1.00  0.00            
ATOM    320  CA  PHE A  31      44.190  80.852 117.163  1.00  0.00            
ATOM    321  CB  PHE A  31      43.934  80.987 118.666  1.00  0.00            
ATOM    322  CG  PHE A  31      42.420  81.078 118.861  1.00  0.00            
ATOM    323  CD1 PHE A  31      41.755  79.953 119.340  1.00  0.00            
ATOM    324  HD1 PHE A  31      42.294  79.081 119.708  1.00  0.00            
ATOM    325  CD2 PHE A  31      41.642  82.162 118.474  1.00  0.00            
ATOM    326  HD2 PHE A  31      42.116  83.081 118.126  1.00  0.00            
ATOM    327  CE1 PHE A  31      40.384  79.913 119.558  1.00  0.00            
ATOM    328  HE1 PHE A  31      39.893  79.133 120.142  1.00  0.00            
ATOM    329  CE2 PHE A  31      40.254  82.094 118.459  1.00  0.00            
ATOM    330  HE2 PHE A  31      39.642  82.709 117.797  1.00  0.00            
ATOM    331  CZ  PHE A  31      39.661  80.994 119.067  1.00  0.00            
ATOM    332  HZ  PHE A  31      38.579  81.027 119.189  1.00  0.00            
ATOM    333  C   PHE A  31      43.903  82.193 116.488  1.00  0.00            
ATOM    334  O   PHE A  31      43.111  82.291 115.552  1.00  0.00            
ATOM    335  N   LEU A  32      44.763  83.166 116.779  1.00  0.00            
ATOM    336  H   LEU A  32      45.440  82.972 117.488  1.00  0.00            
ATOM    337  CA  LEU A  32      44.740  84.496 116.154  1.00  0.00            
ATOM    338  CB  LEU A  32      45.744  85.386 116.889  1.00  0.00            
ATOM    339  CG  LEU A  32      45.394  85.594 118.364  1.00  0.00            
ATOM    340  CD1 LEU A  32      46.683  85.754 119.174  1.00  0.00            
ATOM    341  CD2 LEU A  32      44.544  86.851 118.556  1.00  0.00            
ATOM    342  C   LEU A  32      44.913  84.317 114.644  1.00  0.00            
ATOM    343  O   LEU A  32      44.314  85.114 113.926  1.00  0.00            
ATOM    344  N   ARG A  33      45.855  83.491 114.198  1.00  0.00            
ATOM    345  H   ARG A  33      46.411  83.051 114.901  1.00  0.00            
ATOM    346  CA  ARG A  33      46.276  83.442 112.789  1.00  0.00            
ATOM    347  CB  ARG A  33      47.622  82.730 112.639  1.00  0.00            
ATOM    348  CG  ARG A  33      48.012  82.710 111.160  1.00  0.00            
ATOM    349  CD  ARG A  33      48.257  84.118 110.615  1.00  0.00            
ATOM    350  NE  ARG A  33      48.736  84.104 109.226  1.00  0.00            
ATOM    351  HE  ARG A  33      49.585  83.618 109.022  1.00  0.00            
ATOM    352  CZ  ARG A  33      47.942  84.431 108.195  1.00  0.00            
ATOM    353  NH1 ARG A  33      46.609  84.561 108.243  1.00  0.00            
ATOM    354 1HH1 ARG A  33      46.115  84.533 109.111  1.00  0.00            
ATOM    355 2HH1 ARG A  33      46.081  84.673 107.402  1.00  0.00            
ATOM    356  NH2 ARG A  33      48.530  84.745 107.032  1.00  0.00            
ATOM    357 1HH2 ARG A  33      49.521  84.761 106.907  1.00  0.00            
ATOM    358 2HH2 ARG A  33      47.926  85.084 106.312  1.00  0.00            
ATOM    359  C   ARG A  33      45.094  82.989 111.931  1.00  0.00            
ATOM    360  O   ARG A  33      44.769  83.493 110.855  1.00  0.00            
ATOM    361  N   GLU A  34      44.504  81.914 112.445  1.00  0.00            
ATOM    362  H   GLU A  34      44.981  81.406 113.160  1.00  0.00            
ATOM    363  CA  GLU A  34      43.286  81.207 112.026  1.00  0.00            
ATOM    364  CB  GLU A  34      42.842  80.312 113.184  1.00  0.00            
ATOM    365  CG  GLU A  34      43.529  78.944 113.145  1.00  0.00            
ATOM    366  CD  GLU A  34      43.426  78.237 111.792  1.00  0.00            
ATOM    367  OE1 GLU A  34      42.389  77.780 111.262  1.00  0.00            
ATOM    368  OE2 GLU A  34      44.487  78.143 111.140  1.00  0.00            
ATOM    369  C   GLU A  34      42.143  82.161 111.673  1.00  0.00            
ATOM    370  O   GLU A  34      41.652  82.212 110.545  1.00  0.00            
ATOM    371  N   LEU A  35      41.836  83.044 112.620  1.00  0.00            
ATOM    372  H   LEU A  35      42.453  83.244 113.380  1.00  0.00            
ATOM    373  CA  LEU A  35      40.751  84.016 112.421  1.00  0.00            
ATOM    374  CB  LEU A  35      40.648  84.927 113.645  1.00  0.00            
ATOM    375  CG  LEU A  35      40.475  84.250 115.006  1.00  0.00            
ATOM    376  CD1 LEU A  35      41.115  85.105 116.102  1.00  0.00            
ATOM    377  CD2 LEU A  35      38.958  84.148 115.177  1.00  0.00            
ATOM    378  C   LEU A  35      40.935  84.918 111.200  1.00  0.00            
ATOM    379  O   LEU A  35      40.048  85.087 110.366  1.00  0.00            
ATOM    380  N   ILE A  36      42.182  85.362 111.063  1.00  0.00            
ATOM    381  H   ILE A  36      42.831  85.338 111.822  1.00  0.00            
ATOM    382  CA  ILE A  36      42.635  86.193 109.938  1.00  0.00            
ATOM    383  CB  ILE A  36      44.104  86.545 110.181  1.00  0.00            
ATOM    384  CG1 ILE A  36      44.414  87.120 111.565  1.00  0.00            
ATOM    385  CG2 ILE A  36      44.676  87.397 109.047  1.00  0.00            
ATOM    386  CD  ILE A  36      45.897  86.933 111.896  1.00  0.00            
ATOM    387  C   ILE A  36      42.409  85.336 108.690  1.00  0.00            
ATOM    388  O   ILE A  36      41.739  85.806 107.771  1.00  0.00            
ATOM    389  N   SER A  37      42.853  84.086 108.776  1.00  0.00            
ATOM    390  H   SER A  37      43.225  83.743 109.640  1.00  0.00            
ATOM    391  CA  SER A  37      42.835  83.150 107.643  1.00  0.00            
ATOM    392  CB  SER A  37      43.673  81.943 108.067  1.00  0.00            
ATOM    393  OG  SER A  37      43.607  80.816 107.190  1.00  0.00            
ATOM    394  HG  SER A  37      42.681  80.605 106.879  1.00  0.00            
ATOM    395  C   SER A  37      41.443  82.788 107.122  1.00  0.00            
ATOM    396  O   SER A  37      41.268  82.703 105.907  1.00  0.00            
ATOM    397  N   ASN A  38      40.427  82.702 107.976  1.00  0.00            
ATOM    398  H   ASN A  38      40.685  82.684 108.940  1.00  0.00            
ATOM    399  CA  ASN A  38      38.992  82.496 107.729  1.00  0.00            
ATOM    400  CB  ASN A  38      38.268  82.196 109.044  1.00  0.00            
ATOM    401  CG  ASN A  38      38.637  80.871 109.714  1.00  0.00            
ATOM    402  OD1 ASN A  38      39.374  80.929 110.696  1.00  0.00            
ATOM    403  ND2 ASN A  38      37.970  79.815 109.253  1.00  0.00            
ATOM    404 1HD2 ASN A  38      37.342  80.001 108.498  1.00  0.00            
ATOM    405 2HD2 ASN A  38      38.052  78.889 109.622  1.00  0.00            
ATOM    406  C   ASN A  38      38.358  83.770 107.168  1.00  0.00            
ATOM    407  O   ASN A  38      37.688  83.615 106.147  1.00  0.00            
ATOM    408  N   ALA A  39      38.828  84.938 107.595  1.00  0.00            
ATOM    409  H   ALA A  39      39.318  84.966 108.467  1.00  0.00            
ATOM    410  CA  ALA A  39      38.500  86.197 106.912  1.00  0.00            
ATOM    411  CB  ALA A  39      38.906  87.513 107.577  1.00  0.00            
ATOM    412  C   ALA A  39      39.004  86.241 105.468  1.00  0.00            
ATOM    413  O   ALA A  39      38.362  86.940 104.685  1.00  0.00            
ATOM    414  N   SER A  40      40.187  85.744 105.111  1.00  0.00            
ATOM    415  H   SER A  40      40.931  85.586 105.760  1.00  0.00            
ATOM    416  CA  SER A  40      40.713  85.635 103.742  1.00  0.00            
ATOM    417  CB  SER A  40      42.241  85.556 103.710  1.00  0.00            
ATOM    418  OG  SER A  40      42.778  84.564 104.588  1.00  0.00            
ATOM    419  HG  SER A  40      42.789  83.620 104.265  1.00  0.00            
ATOM    420  C   SER A  40      40.063  84.507 102.940  1.00  0.00            
ATOM    421  O   SER A  40      39.606  84.778 101.830  1.00  0.00            
ATOM    422  N   ASP A  41      39.789  83.405 103.633  1.00  0.00            
ATOM    423  H   ASP A  41      40.333  83.206 104.448  1.00  0.00            
ATOM    424  CA  ASP A  41      39.069  82.253 103.069  1.00  0.00            
ATOM    425  CB  ASP A  41      38.937  81.269 104.234  1.00  0.00            
ATOM    426  CG  ASP A  41      38.416  79.907 103.768  1.00  0.00            
ATOM    427  OD1 ASP A  41      37.258  79.586 104.109  1.00  0.00            
ATOM    428  OD2 ASP A  41      38.995  79.228 102.893  1.00  0.00            
ATOM    429  C   ASP A  41      37.640  82.653 102.703  1.00  0.00            
ATOM    430  O   ASP A  41      37.332  82.490 101.523  1.00  0.00            
ATOM    431  N   ALA A  42      37.165  83.665 103.426  1.00  0.00            
ATOM    432  H   ALA A  42      37.570  83.896 104.311  1.00  0.00            
ATOM    433  CA  ALA A  42      35.879  84.358 103.264  1.00  0.00            
ATOM    434  CB  ALA A  42      35.604  85.198 104.512  1.00  0.00            
ATOM    435  C   ALA A  42      35.801  85.304 102.065  1.00  0.00            
ATOM    436  O   ALA A  42      34.657  85.434 101.632  1.00  0.00            
ATOM    437  N   ALA A  43      36.905  85.979 101.757  1.00  0.00            
ATOM    438  H   ALA A  43      37.711  86.026 102.349  1.00  0.00            
ATOM    439  CA  ALA A  43      36.980  86.710 100.484  1.00  0.00            
ATOM    440  CB  ALA A  43      38.215  87.610 100.446  1.00  0.00            
ATOM    441  C   ALA A  43      36.949  85.839  99.226  1.00  0.00            
ATOM    442  O   ALA A  43      36.067  86.105  98.412  1.00  0.00            
ATOM    443  N   ASP A  44      37.597  84.685  99.342  1.00  0.00            
ATOM    444  H   ASP A  44      38.268  84.524 100.066  1.00  0.00            
ATOM    445  CA  ASP A  44      37.561  83.646  98.301  1.00  0.00            
ATOM    446  CB  ASP A  44      38.477  82.448  98.562  1.00  0.00            
ATOM    447  CG  ASP A  44      39.395  82.174  97.368  1.00  0.00            
ATOM    448  OD1 ASP A  44      39.877  81.023  97.306  1.00  0.00            
ATOM    449  OD2 ASP A  44      39.688  83.050  96.526  1.00  0.00            
ATOM    450  C   ASP A  44      36.167  83.034  98.147  1.00  0.00            
ATOM    451  O   ASP A  44      35.804  82.757  97.005  1.00  0.00            
ATOM    452  N   LYS A  45      35.387  83.079  99.223  1.00  0.00            
ATOM    453  H   LYS A  45      35.820  83.137 100.122  1.00  0.00            
ATOM    454  CA  LYS A  45      33.966  82.706  99.168  1.00  0.00            
ATOM    455  CB  LYS A  45      33.318  82.568 100.546  1.00  0.00            
ATOM    456  CG  LYS A  45      34.047  81.396 101.207  1.00  0.00            
ATOM    457  CD  LYS A  45      33.535  81.282 102.644  1.00  0.00            
ATOM    458  CE  LYS A  45      34.047  79.973 103.248  1.00  0.00            
ATOM    459  NZ  LYS A  45      33.101  79.479 104.258  1.00  0.00            
ATOM    460  HZ1 LYS A  45      32.305  79.081 103.802  1.00  0.00            
ATOM    461  HZ2 LYS A  45      33.580  78.759 104.762  1.00  0.00            
ATOM    462  HZ3 LYS A  45      32.845  80.229 104.868  1.00  0.00            
ATOM    463  C   LYS A  45      33.075  83.590  98.293  1.00  0.00            
ATOM    464  O   LYS A  45      32.317  83.090  97.464  1.00  0.00            
ATOM    465  N   LEU A  46      33.265  84.896  98.452  1.00  0.00            
ATOM    466  H   LEU A  46      33.792  85.308  99.195  1.00  0.00            
ATOM    467  CA  LEU A  46      32.648  85.862  97.534  1.00  0.00            
ATOM    468  CB  LEU A  46      32.612  87.194  98.284  1.00  0.00            
ATOM    469  CG  LEU A  46      31.822  88.234  97.485  1.00  0.00            
ATOM    470  CD1 LEU A  46      30.328  87.932  97.336  1.00  0.00            
ATOM    471  CD2 LEU A  46      32.216  89.585  98.086  1.00  0.00            
ATOM    472  C   LEU A  46      33.251  85.918  96.128  1.00  0.00            
ATOM    473  O   LEU A  46      32.521  85.664  95.172  1.00  0.00            
ATOM    474  N   ARG A  47      34.557  85.691  96.018  1.00  0.00            
ATOM    475  H   ARG A  47      35.186  85.703  96.792  1.00  0.00            
ATOM    476  CA  ARG A  47      35.305  85.412  94.781  1.00  0.00            
ATOM    477  CB  ARG A  47      36.764  85.176  95.167  1.00  0.00            
ATOM    478  CG  ARG A  47      37.474  86.530  95.239  1.00  0.00            
ATOM    479  CD  ARG A  47      38.913  86.383  95.741  1.00  0.00            
ATOM    480  NE  ARG A  47      39.786  87.424  95.181  1.00  0.00            
ATOM    481  HE  ARG A  47      39.361  88.170  94.666  1.00  0.00            
ATOM    482  CZ  ARG A  47      41.101  87.237  95.008  1.00  0.00            
ATOM    483  NH1 ARG A  47      41.752  86.146  95.433  1.00  0.00            
ATOM    484 1HH1 ARG A  47      41.287  85.386  95.888  1.00  0.00            
ATOM    485 2HH1 ARG A  47      42.727  86.198  95.655  1.00  0.00            
ATOM    486  NH2 ARG A  47      41.756  88.146  94.276  1.00  0.00            
ATOM    487 1HH2 ARG A  47      41.325  88.958  93.882  1.00  0.00            
ATOM    488 2HH2 ARG A  47      42.687  88.312  94.601  1.00  0.00            
ATOM    489  C   ARG A  47      34.908  84.219  93.908  1.00  0.00            
ATOM    490  O   ARG A  47      34.740  84.276  92.691  1.00  0.00            
ATOM    491  N   PHE A  48      34.595  83.143  94.624  1.00  0.00            
ATOM    492  H   PHE A  48      34.969  83.072  95.549  1.00  0.00            
ATOM    493  CA  PHE A  48      34.088  81.860  94.118  1.00  0.00            
ATOM    494  CB  PHE A  48      33.903  80.822  95.226  1.00  0.00            
ATOM    495  CG  PHE A  48      33.410  79.499  94.639  1.00  0.00            
ATOM    496  CD1 PHE A  48      32.075  79.161  94.824  1.00  0.00            
ATOM    497  HD1 PHE A  48      31.433  79.928  95.259  1.00  0.00            
ATOM    498  CD2 PHE A  48      34.326  78.639  94.042  1.00  0.00            
ATOM    499  HD2 PHE A  48      35.359  78.912  93.827  1.00  0.00            
ATOM    500  CE1 PHE A  48      31.612  77.962  94.298  1.00  0.00            
ATOM    501  HE1 PHE A  48      30.550  77.713  94.353  1.00  0.00            
ATOM    502  CE2 PHE A  48      33.892  77.424  93.528  1.00  0.00            
ATOM    503  HE2 PHE A  48      34.604  76.610  93.388  1.00  0.00            
ATOM    504  CZ  PHE A  48      32.535  77.147  93.653  1.00  0.00            
ATOM    505  HZ  PHE A  48      32.276  76.235  93.117  1.00  0.00            
ATOM    506  C   PHE A  48      32.786  82.044  93.337  1.00  0.00            
ATOM    507  O   PHE A  48      32.566  81.526  92.242  1.00  0.00            
ATOM    508  N   ARG A  49      31.979  82.939  93.898  1.00  0.00            
ATOM    509  H   ARG A  49      32.181  83.310  94.805  1.00  0.00            
ATOM    510  CA  ARG A  49      30.714  83.323  93.252  1.00  0.00            
ATOM    511  CB  ARG A  49      29.782  84.061  94.216  1.00  0.00            
ATOM    512  CG  ARG A  49      29.754  83.405  95.598  1.00  0.00            
ATOM    513  CD  ARG A  49      29.226  84.303  96.720  1.00  0.00            
ATOM    514  NE  ARG A  49      29.013  83.455  97.900  1.00  0.00            
ATOM    515  HE  ARG A  49      29.791  82.900  98.196  1.00  0.00            
ATOM    516  CZ  ARG A  49      27.912  83.490  98.661  1.00  0.00            
ATOM    517  NH1 ARG A  49      26.912  84.361  98.473  1.00  0.00            
ATOM    518 1HH1 ARG A  49      27.071  85.085  97.800  1.00  0.00            
ATOM    519 2HH1 ARG A  49      26.114  84.263  99.068  1.00  0.00            
ATOM    520  NH2 ARG A  49      27.669  82.548  99.585  1.00  0.00            
ATOM    521 1HH2 ARG A  49      28.427  81.903  99.671  1.00  0.00            
ATOM    522 2HH2 ARG A  49      26.833  82.437 100.121  1.00  0.00            
ATOM    523  C   ARG A  49      30.879  84.249  92.048  1.00  0.00            
ATOM    524  O   ARG A  49      30.006  84.289  91.181  1.00  0.00            
ATOM    525  N   ALA A  50      32.091  84.700  91.733  1.00  0.00            
ATOM    526  H   ALA A  50      32.861  84.313  92.239  1.00  0.00            
ATOM    527  CA  ALA A  50      32.386  85.437  90.497  1.00  0.00            
ATOM    528  CB  ALA A  50      33.832  85.934  90.451  1.00  0.00            
ATOM    529  C   ALA A  50      32.331  84.535  89.260  1.00  0.00            
ATOM    530  O   ALA A  50      32.494  84.909  88.102  1.00  0.00            
ATOM    531  N   LEU A  51      32.394  83.247  89.587  1.00  0.00            
ATOM    532  H   LEU A  51      32.306  83.095  90.571  1.00  0.00            
ATOM    533  CA  LEU A  51      32.195  82.126  88.656  1.00  0.00            
ATOM    534  CB  LEU A  51      33.323  81.095  88.712  1.00  0.00            
ATOM    535  CG  LEU A  51      34.776  81.562  88.811  1.00  0.00            
ATOM    536  CD1 LEU A  51      35.657  80.311  88.782  1.00  0.00            
ATOM    537  CD2 LEU A  51      35.113  82.401  87.575  1.00  0.00            
ATOM    538  C   LEU A  51      30.964  81.264  88.945  1.00  0.00            
ATOM    539  O   LEU A  51      30.184  80.994  88.033  1.00  0.00            
ATOM    540  N   SER A  52      30.656  80.895  90.184  1.00  0.00            
ATOM    541  H   SER A  52      31.266  81.092  90.952  1.00  0.00            
ATOM    542  CA  SER A  52      29.504  80.039  90.507  1.00  0.00            
ATOM    543  CB  SER A  52      29.662  79.605  91.965  1.00  0.00            
ATOM    544  OG  SER A  52      29.360  80.672  92.866  1.00  0.00            
ATOM    545  HG  SER A  52      28.476  80.532  93.312  1.00  0.00            
ATOM    546  C   SER A  52      28.169  80.747  90.271  1.00  0.00            
ATOM    547  O   SER A  52      27.270  80.236  89.603  1.00  0.00            
ATOM    548  N   ASN A  53      28.053  81.962  90.799  1.00  0.00            
ATOM    549  H   ASN A  53      28.709  82.185  91.520  1.00  0.00            
ATOM    550  CA  ASN A  53      26.861  82.810  90.662  1.00  0.00            
ATOM    551  CB  ASN A  53      25.823  82.544  91.755  1.00  0.00            
ATOM    552  CG  ASN A  53      24.872  81.385  91.448  1.00  0.00            
ATOM    553  OD1 ASN A  53      25.005  80.274  91.959  1.00  0.00            
ATOM    554  ND2 ASN A  53      23.940  81.529  90.508  1.00  0.00            
ATOM    555 1HD2 ASN A  53      23.755  82.442  90.142  1.00  0.00            
ATOM    556 2HD2 ASN A  53      23.490  80.745  90.084  1.00  0.00            
ATOM    557  C   ASN A  53      27.130  84.296  90.426  1.00  0.00            
ATOM    558  O   ASN A  53      27.028  85.076  91.371  1.00  0.00            
ATOM    559  N   PRO A  54      27.498  84.756  89.233  1.00  0.00            
ATOM    560  CA  PRO A  54      27.863  86.140  88.895  1.00  0.00            
ATOM    561  CB  PRO A  54      28.219  86.042  87.411  1.00  0.00            
ATOM    562  CG  PRO A  54      28.776  84.632  87.201  1.00  0.00            
ATOM    563  CD  PRO A  54      27.778  83.881  88.085  1.00  0.00            
ATOM    564  C   PRO A  54      26.752  87.155  89.174  1.00  0.00            
ATOM    565  O   PRO A  54      26.989  88.185  89.805  1.00  0.00            
ATOM    566  N   ASP A  55      25.536  86.642  89.014  1.00  0.00            
ATOM    567  H   ASP A  55      25.350  85.801  88.506  1.00  0.00            
ATOM    568  CA  ASP A  55      24.276  87.318  89.361  1.00  0.00            
ATOM    569  CB  ASP A  55      23.203  86.298  88.975  1.00  0.00            
ATOM    570  CG  ASP A  55      23.324  84.842  89.432  1.00  0.00            
ATOM    571  OD1 ASP A  55      24.012  84.026  88.784  1.00  0.00            
ATOM    572  OD2 ASP A  55      22.705  84.498  90.462  1.00  0.00            
ATOM    573  C   ASP A  55      24.258  87.763  90.826  1.00  0.00            
ATOM    574  O   ASP A  55      24.003  88.946  91.043  1.00  0.00            
ATOM    575  N   LEU A  56      24.629  86.830  91.697  1.00  0.00            
ATOM    576  H   LEU A  56      25.010  85.976  91.341  1.00  0.00            
ATOM    577  CA  LEU A  56      24.584  86.881  93.166  1.00  0.00            
ATOM    578  CB  LEU A  56      24.712  85.430  93.636  1.00  0.00            
ATOM    579  CG  LEU A  56      24.641  85.168  95.141  1.00  0.00            
ATOM    580  CD1 LEU A  56      23.186  85.044  95.599  1.00  0.00            
ATOM    581  CD2 LEU A  56      25.418  83.901  95.504  1.00  0.00            
ATOM    582  C   LEU A  56      25.794  87.634  93.721  1.00  0.00            
ATOM    583  O   LEU A  56      25.554  88.314  94.718  1.00  0.00            
ATOM    584  N   TYR A  57      26.985  87.479  93.148  1.00  0.00            
ATOM    585  H   TYR A  57      27.109  87.163  92.208  1.00  0.00            
ATOM    586  CA  TYR A  57      28.209  88.136  93.627  1.00  0.00            
ATOM    587  CB  TYR A  57      29.321  87.545  92.758  1.00  0.00            
ATOM    588  CG  TYR A  57      30.677  88.245  92.659  1.00  0.00            
ATOM    589  CD1 TYR A  57      30.956  89.000  91.525  1.00  0.00            
ATOM    590  HD1 TYR A  57      30.133  89.399  90.933  1.00  0.00            
ATOM    591  CD2 TYR A  57      31.651  88.127  93.645  1.00  0.00            
ATOM    592  HD2 TYR A  57      31.590  87.640  94.618  1.00  0.00            
ATOM    593  CE1 TYR A  57      32.179  89.622  91.296  1.00  0.00            
ATOM    594  HE1 TYR A  57      32.440  90.121  90.362  1.00  0.00            
ATOM    595  CE2 TYR A  57      32.907  88.663  93.391  1.00  0.00            
ATOM    596  HE2 TYR A  57      33.713  88.461  94.098  1.00  0.00            
ATOM    597  CZ  TYR A  57      33.158  89.435  92.261  1.00  0.00            
ATOM    598  OH  TYR A  57      34.334  90.115  92.174  1.00  0.00            
ATOM    599  HH  TYR A  57      34.447  90.514  91.264  1.00  0.00            
ATOM    600  C   TYR A  57      28.098  89.647  93.417  1.00  0.00            
ATOM    601  O   TYR A  57      27.537  90.219  92.483  1.00  0.00            
ATOM    602  N   GLU A  58      28.853  90.345  94.263  1.00  0.00            
ATOM    603  H   GLU A  58      29.736  89.935  94.492  1.00  0.00            
ATOM    604  CA  GLU A  58      28.741  91.809  94.317  1.00  0.00            
ATOM    605  CB  GLU A  58      28.008  92.337  95.553  1.00  0.00            
ATOM    606  CG  GLU A  58      26.595  91.753  95.595  1.00  0.00            
ATOM    607  CD  GLU A  58      25.556  92.511  96.424  1.00  0.00            
ATOM    608  OE1 GLU A  58      24.386  92.525  95.986  1.00  0.00            
ATOM    609  OE2 GLU A  58      25.797  93.078  97.511  1.00  0.00            
ATOM    610  C   GLU A  58      30.045  92.522  93.955  1.00  0.00            
ATOM    611  O   GLU A  58      30.906  92.606  94.828  1.00  0.00            
ATOM    612  N   GLY A  59      30.262  92.914  92.702  1.00  0.00            
ATOM    613  H   GLY A  59      29.570  92.662  92.026  1.00  0.00            
ATOM    614  CA  GLY A  59      31.456  93.607  92.193  1.00  0.00            
ATOM    615  C   GLY A  59      31.709  94.948  92.881  1.00  0.00            
ATOM    616  O   GLY A  59      30.953  95.880  92.606  1.00  0.00            
ATOM    617  N   ASP A  60      32.714  94.840  93.746  1.00  0.00            
ATOM    618  H   ASP A  60      33.163  93.964  93.929  1.00  0.00            
ATOM    619  CA  ASP A  60      33.152  96.015  94.508  1.00  0.00            
ATOM    620  CB  ASP A  60      32.516  96.113  95.895  1.00  0.00            
ATOM    621  CG  ASP A  60      30.986  96.174  95.904  1.00  0.00            
ATOM    622  OD1 ASP A  60      30.392  97.059  95.251  1.00  0.00            
ATOM    623  OD2 ASP A  60      30.431  95.323  96.631  1.00  0.00            
ATOM    624  C   ASP A  60      34.670  96.187  94.595  1.00  0.00            
ATOM    625  O   ASP A  60      35.198  96.806  95.517  1.00  0.00            
ATOM    626  N   GLY A  61      35.329  95.862  93.486  1.00  0.00            
ATOM    627  H   GLY A  61      34.847  95.812  92.611  1.00  0.00            
ATOM    628  CA  GLY A  61      36.790  95.989  93.406  1.00  0.00            
ATOM    629  C   GLY A  61      37.581  94.988  94.251  1.00  0.00            
ATOM    630  O   GLY A  61      37.117  93.876  94.500  1.00  0.00            
ATOM    631  N   GLU A  62      38.755  95.457  94.664  1.00  0.00            
ATOM    632  H   GLU A  62      39.110  96.367  94.454  1.00  0.00            
ATOM    633  CA  GLU A  62      39.664  94.651  95.490  1.00  0.00            
ATOM    634  CB  GLU A  62      40.829  95.467  96.054  1.00  0.00            
ATOM    635  CG  GLU A  62      41.953  94.588  96.609  1.00  0.00            
ATOM    636  CD  GLU A  62      43.230  95.226  97.160  1.00  0.00            
ATOM    637  OE1 GLU A  62      44.339  95.111  96.594  1.00  0.00            
ATOM    638  OE2 GLU A  62      42.973  95.992  98.116  1.00  0.00            
ATOM    639  C   GLU A  62      38.991  94.144  96.768  1.00  0.00            
ATOM    640  O   GLU A  62      38.444  94.848  97.616  1.00  0.00            
ATOM    641  N   LEU A  63      39.092  92.827  96.912  1.00  0.00            
ATOM    642  H   LEU A  63      39.729  92.451  96.239  1.00  0.00            
ATOM    643  CA  LEU A  63      38.641  91.984  98.028  1.00  0.00            
ATOM    644  CB  LEU A  63      38.359  90.643  97.348  1.00  0.00            
ATOM    645  CG  LEU A  63      36.963  90.646  96.719  1.00  0.00            
ATOM    646  CD1 LEU A  63      37.046  90.373  95.214  1.00  0.00            
ATOM    647  CD2 LEU A  63      36.135  89.620  97.493  1.00  0.00            
ATOM    648  C   LEU A  63      39.707  91.810  99.113  1.00  0.00            
ATOM    649  O   LEU A  63      40.737  91.179  98.883  1.00  0.00            
ATOM    650  N   ARG A  64      39.631  92.753 100.046  1.00  0.00            
ATOM    651  H   ARG A  64      38.877  93.368 100.277  1.00  0.00            
ATOM    652  CA  ARG A  64      40.710  92.884 101.034  1.00  0.00            
ATOM    653  CB  ARG A  64      41.479  94.172 100.731  1.00  0.00            
ATOM    654  CG  ARG A  64      40.700  95.448 101.063  1.00  0.00            
ATOM    655  CD  ARG A  64      41.486  96.720 100.746  1.00  0.00            
ATOM    656  NE  ARG A  64      40.577  97.871 100.836  1.00  0.00            
ATOM    657  HE  ARG A  64      39.801  97.860 101.469  1.00  0.00            
ATOM    658  CZ  ARG A  64      40.743  99.044 100.212  1.00  0.00            
ATOM    659  NH1 ARG A  64      41.645  99.183  99.231  1.00  0.00            
ATOM    660 1HH1 ARG A  64      42.209  98.449  98.855  1.00  0.00            
ATOM    661 2HH1 ARG A  64      41.725 100.095  98.832  1.00  0.00            
ATOM    662  NH2 ARG A  64      39.728  99.920 100.192  1.00  0.00            
ATOM    663 1HH2 ARG A  64      38.776  99.720 100.422  1.00  0.00            
ATOM    664 2HH2 ARG A  64      39.823 100.910 100.104  1.00  0.00            
ATOM    665  C   ARG A  64      40.370  92.746 102.519  1.00  0.00            
ATOM    666  O   ARG A  64      39.231  92.902 102.955  1.00  0.00            
ATOM    667  N   VAL A  65      41.414  92.332 103.232  1.00  0.00            
ATOM    668  H   VAL A  65      42.365  92.407 102.934  1.00  0.00            
ATOM    669  CA  VAL A  65      41.246  92.145 104.682  1.00  0.00            
ATOM    670  CB  VAL A  65      41.652  90.712 105.033  1.00  0.00            
ATOM    671  CG1 VAL A  65      41.232  90.458 106.481  1.00  0.00            
ATOM    672  CG2 VAL A  65      41.110  89.570 104.172  1.00  0.00            
ATOM    673  C   VAL A  65      42.226  93.168 105.264  1.00  0.00            
ATOM    674  O   VAL A  65      43.322  93.522 104.837  1.00  0.00            
ATOM    675  N   ARG A  66      41.746  93.699 106.384  1.00  0.00            
ATOM    676  H   ARG A  66      40.900  93.417 106.835  1.00  0.00            
ATOM    677  CA  ARG A  66      42.573  94.512 107.291  1.00  0.00            
ATOM    678  CB  ARG A  66      42.247  96.005 107.222  1.00  0.00            
ATOM    679  CG  ARG A  66      43.106  96.594 106.101  1.00  0.00            
ATOM    680  CD  ARG A  66      42.962  98.114 106.167  1.00  0.00            
ATOM    681  NE  ARG A  66      43.831  98.879 105.260  1.00  0.00            
ATOM    682  HE  ARG A  66      44.392  98.384 104.596  1.00  0.00            
ATOM    683  CZ  ARG A  66      43.950 100.213 105.308  1.00  0.00            
ATOM    684  NH1 ARG A  66      43.291 101.008 106.162  1.00  0.00            
ATOM    685 1HH1 ARG A  66      42.594 100.698 106.809  1.00  0.00            
ATOM    686 2HH1 ARG A  66      43.443 101.987 106.023  1.00  0.00            
ATOM    687  NH2 ARG A  66      44.838 100.799 104.492  1.00  0.00            
ATOM    688 1HH2 ARG A  66      45.279 100.322 103.731  1.00  0.00            
ATOM    689 2HH2 ARG A  66      45.142 101.735 104.666  1.00  0.00            
ATOM    690  C   ARG A  66      42.455  94.074 108.750  1.00  0.00            
ATOM    691  O   ARG A  66      41.386  93.616 109.152  1.00  0.00            
ATOM    692  N   VAL A  67      43.579  94.034 109.461  1.00  0.00            
ATOM    693  H   VAL A  67      44.443  94.287 109.025  1.00  0.00            
ATOM    694  CA  VAL A  67      43.708  93.847 110.914  1.00  0.00            
ATOM    695  CB  VAL A  67      44.570  92.666 111.370  1.00  0.00            
ATOM    696  CG1 VAL A  67      44.692  92.608 112.893  1.00  0.00            
ATOM    697  CG2 VAL A  67      43.911  91.352 110.945  1.00  0.00            
ATOM    698  C   VAL A  67      44.316  95.141 111.457  1.00  0.00            
ATOM    699  O   VAL A  67      45.445  95.554 111.200  1.00  0.00            
ATOM    700  N   SER A  68      43.532  95.733 112.356  1.00  0.00            
ATOM    701  H   SER A  68      42.613  95.364 112.489  1.00  0.00            
ATOM    702  CA  SER A  68      43.806  96.935 113.155  1.00  0.00            
ATOM    703  CB  SER A  68      42.699  97.986 113.041  1.00  0.00            
ATOM    704  OG  SER A  68      43.042  99.241 113.639  1.00  0.00            
ATOM    705  HG  SER A  68      43.953  99.565 113.390  1.00  0.00            
ATOM    706  C   SER A  68      43.831  96.435 114.600  1.00  0.00            
ATOM    707  O   SER A  68      42.960  95.682 115.037  1.00  0.00            
ATOM    708  N   PHE A  69      45.025  96.634 115.147  1.00  0.00            
ATOM    709  H   PHE A  69      45.626  97.377 114.849  1.00  0.00            
ATOM    710  CA  PHE A  69      45.475  95.961 116.375  1.00  0.00            
ATOM    711  CB  PHE A  69      46.404  94.754 116.234  1.00  0.00            
ATOM    712  CG  PHE A  69      47.715  95.137 115.543  1.00  0.00            
ATOM    713  CD1 PHE A  69      48.773  95.587 116.325  1.00  0.00            
ATOM    714  HD1 PHE A  69      48.615  95.932 117.347  1.00  0.00            
ATOM    715  CD2 PHE A  69      47.907  94.771 114.215  1.00  0.00            
ATOM    716  HD2 PHE A  69      47.033  94.581 113.594  1.00  0.00            
ATOM    717  CE1 PHE A  69      50.036  95.691 115.753  1.00  0.00            
ATOM    718  HE1 PHE A  69      50.812  96.170 116.348  1.00  0.00            
ATOM    719  CE2 PHE A  69      49.170  94.856 113.642  1.00  0.00            
ATOM    720  HE2 PHE A  69      49.283  94.665 112.575  1.00  0.00            
ATOM    721  CZ  PHE A  69      50.218  95.332 114.423  1.00  0.00            
ATOM    722  HZ  PHE A  69      51.182  95.620 114.004  1.00  0.00            
ATOM    723  C   PHE A  69      46.158  96.961 117.309  1.00  0.00            
ATOM    724  O   PHE A  69      46.877  97.826 116.809  1.00  0.00            
ATOM    725  N   ASP A  70      45.612  97.027 118.520  1.00  0.00            
ATOM    726  H   ASP A  70      44.845  96.434 118.762  1.00  0.00            
ATOM    727  CA  ASP A  70      46.110  97.825 119.650  1.00  0.00            
ATOM    728  CB  ASP A  70      45.317  99.122 119.800  1.00  0.00            
ATOM    729  CG  ASP A  70      45.891 100.093 120.834  1.00  0.00            
ATOM    730  OD1 ASP A  70      45.081 100.919 121.309  1.00  0.00            
ATOM    731  OD2 ASP A  70      47.113 100.012 121.079  1.00  0.00            
ATOM    732  C   ASP A  70      46.255  97.091 120.985  1.00  0.00            
ATOM    733  O   ASP A  70      45.304  96.817 121.715  1.00  0.00            
ATOM    734  N   LYS A  71      47.491  96.834 121.400  1.00  0.00            
ATOM    735  H   LYS A  71      48.246  97.239 120.886  1.00  0.00            
ATOM    736  CA  LYS A  71      47.885  96.247 122.691  1.00  0.00            
ATOM    737  CB  LYS A  71      49.414  96.197 122.733  1.00  0.00            
ATOM    738  CG  LYS A  71      50.097  95.568 123.949  1.00  0.00            
ATOM    739  CD  LYS A  71      51.478  95.067 123.517  1.00  0.00            
ATOM    740  CE  LYS A  71      52.383  94.644 124.676  1.00  0.00            
ATOM    741  NZ  LYS A  71      52.844  95.794 125.467  1.00  0.00            
ATOM    742  HZ1 LYS A  71      53.642  95.637 126.052  1.00  0.00            
ATOM    743  HZ2 LYS A  71      52.973  96.619 124.919  1.00  0.00            
ATOM    744  HZ3 LYS A  71      52.065  96.089 126.018  1.00  0.00            
ATOM    745  C   LYS A  71      47.334  97.047 123.874  1.00  0.00            
ATOM    746  O   LYS A  71      46.834  96.406 124.797  1.00  0.00            
ATOM    747  N   ASP A  72      47.334  98.372 123.756  1.00  0.00            
ATOM    748  H   ASP A  72      47.656  98.799 122.911  1.00  0.00            
ATOM    749  CA  ASP A  72      46.817  99.380 124.692  1.00  0.00            
ATOM    750  CB  ASP A  72      47.206 100.769 124.188  1.00  0.00            
ATOM    751  CG  ASP A  72      46.846 102.031 124.978  1.00  0.00            
ATOM    752  OD1 ASP A  72      45.773 102.069 125.617  1.00  0.00            
ATOM    753  OD2 ASP A  72      47.434 103.099 124.701  1.00  0.00            
ATOM    754  C   ASP A  72      45.311  99.235 124.919  1.00  0.00            
ATOM    755  O   ASP A  72      44.923  98.893 126.036  1.00  0.00            
ATOM    756  N   LYS A  73      44.506  99.394 123.870  1.00  0.00            
ATOM    757  H   LYS A  73      44.824  99.883 123.058  1.00  0.00            
ATOM    758  CA  LYS A  73      43.052  99.183 123.858  1.00  0.00            
ATOM    759  CB  LYS A  73      42.367  99.872 122.674  1.00  0.00            
ATOM    760  CG  LYS A  73      42.343 101.401 122.663  1.00  0.00            
ATOM    761  CD  LYS A  73      41.449 101.807 121.490  1.00  0.00            
ATOM    762  CE  LYS A  73      42.192 101.748 120.154  1.00  0.00            
ATOM    763  NZ  LYS A  73      43.013 102.950 119.945  1.00  0.00            
ATOM    764  HZ1 LYS A  73      43.405 103.211 120.828  1.00  0.00            
ATOM    765  HZ2 LYS A  73      43.736 102.709 119.297  1.00  0.00            
ATOM    766  HZ3 LYS A  73      42.439 103.674 119.565  1.00  0.00            
ATOM    767  C   LYS A  73      42.529  97.758 124.054  1.00  0.00            
ATOM    768  O   LYS A  73      41.382  97.617 124.474  1.00  0.00            
ATOM    769  N   ARG A  74      43.431  96.809 123.829  1.00  0.00            
ATOM    770  H   ARG A  74      44.388  97.098 123.792  1.00  0.00            
ATOM    771  CA  ARG A  74      43.261  95.349 123.803  1.00  0.00            
ATOM    772  CB  ARG A  74      42.595  94.856 125.089  1.00  0.00            
ATOM    773  CG  ARG A  74      43.540  95.034 126.279  1.00  0.00            
ATOM    774  CD  ARG A  74      42.812  94.829 127.611  1.00  0.00            
ATOM    775  NE  ARG A  74      41.893  95.941 127.903  1.00  0.00            
ATOM    776  HE  ARG A  74      42.384  96.806 128.007  1.00  0.00            
ATOM    777  CZ  ARG A  74      40.558  95.953 128.008  1.00  0.00            
ATOM    778  NH1 ARG A  74      39.779  94.896 127.739  1.00  0.00            
ATOM    779 1HH1 ARG A  74      40.164  93.974 127.684  1.00  0.00            
ATOM    780 2HH1 ARG A  74      38.792  95.038 127.811  1.00  0.00            
ATOM    781  NH2 ARG A  74      39.946  97.065 128.440  1.00  0.00            
ATOM    782 1HH2 ARG A  74      40.415  97.906 128.713  1.00  0.00            
ATOM    783 2HH2 ARG A  74      38.963  96.942 128.562  1.00  0.00            
ATOM    784  C   ARG A  74      42.463  95.011 122.541  1.00  0.00            
ATOM    785  O   ARG A  74      41.798  93.977 122.515  1.00  0.00            
ATOM    786  N   THR A  75      42.656  95.755 121.454  1.00  0.00            
ATOM    787  H   THR A  75      43.319  96.505 121.430  1.00  0.00            
ATOM    788  CA  THR A  75      41.832  95.641 120.244  1.00  0.00            
ATOM    789  CB  THR A  75      41.043  96.932 120.009  1.00  0.00            
ATOM    790  OG1 THR A  75      41.945  98.036 119.925  1.00  0.00            
ATOM    791  HG1 THR A  75      42.107  98.177 118.948  1.00  0.00            
ATOM    792  CG2 THR A  75      40.042  97.157 121.145  1.00  0.00            
ATOM    793  C   THR A  75      42.278  95.144 118.868  1.00  0.00            
ATOM    794  O   THR A  75      43.280  95.603 118.324  1.00  0.00            
ATOM    795  N   LEU A  76      41.755  93.959 118.564  1.00  0.00            
ATOM    796  H   LEU A  76      41.541  93.396 119.363  1.00  0.00            
ATOM    797  CA  LEU A  76      42.077  93.162 117.371  1.00  0.00            
ATOM    798  CB  LEU A  76      42.425  91.732 117.791  1.00  0.00            
ATOM    799  CG  LEU A  76      42.846  90.834 116.627  1.00  0.00            
ATOM    800  CD1 LEU A  76      44.345  90.938 116.330  1.00  0.00            
ATOM    801  CD2 LEU A  76      42.441  89.435 117.094  1.00  0.00            
ATOM    802  C   LEU A  76      40.899  93.076 116.396  1.00  0.00            
ATOM    803  O   LEU A  76      39.983  92.258 116.442  1.00  0.00            
ATOM    804  N   THR A  77      40.802  94.030 115.476  1.00  0.00            
ATOM    805  H   THR A  77      41.427  94.812 115.452  1.00  0.00            
ATOM    806  CA  THR A  77      39.858  94.122 114.353  1.00  0.00            
ATOM    807  CB  THR A  77      39.650  95.562 113.880  1.00  0.00            
ATOM    808  OG1 THR A  77      39.510  96.365 115.054  1.00  0.00            
ATOM    809  HG1 THR A  77      38.992  97.212 114.936  1.00  0.00            
ATOM    810  CG2 THR A  77      38.472  95.789 112.931  1.00  0.00            
ATOM    811  C   THR A  77      40.215  93.217 113.171  1.00  0.00            
ATOM    812  O   THR A  77      41.139  93.528 112.423  1.00  0.00            
ATOM    813  N   ILE A  78      39.482  92.124 112.971  1.00  0.00            
ATOM    814  H   ILE A  78      39.036  91.673 113.745  1.00  0.00            
ATOM    815  CA  ILE A  78      39.687  91.377 111.721  1.00  0.00            
ATOM    816  CB  ILE A  78      39.994  89.884 111.863  1.00  0.00            
ATOM    817  CG1 ILE A  78      41.209  89.698 112.773  1.00  0.00            
ATOM    818  CG2 ILE A  78      40.156  89.162 110.523  1.00  0.00            
ATOM    819  CD  ILE A  78      41.362  88.319 113.418  1.00  0.00            
ATOM    820  C   ILE A  78      38.485  91.600 110.803  1.00  0.00            
ATOM    821  O   ILE A  78      37.374  91.192 111.139  1.00  0.00            
ATOM    822  N   SER A  79      38.632  92.618 109.961  1.00  0.00            
ATOM    823  H   SER A  79      39.494  93.092 109.778  1.00  0.00            
ATOM    824  CA  SER A  79      37.551  92.910 109.008  1.00  0.00            
ATOM    825  CB  SER A  79      37.411  94.433 109.012  1.00  0.00            
ATOM    826  OG  SER A  79      36.264  94.785 108.236  1.00  0.00            
ATOM    827  HG  SER A  79      36.091  95.726 108.525  1.00  0.00            
ATOM    828  C   SER A  79      37.951  92.517 107.586  1.00  0.00            
ATOM    829  O   SER A  79      38.980  92.999 107.114  1.00  0.00            
ATOM    830  N   ASP A  80      36.947  91.945 106.931  1.00  0.00            
ATOM    831  H   ASP A  80      36.115  91.635 107.391  1.00  0.00            
ATOM    832  CA  ASP A  80      37.058  91.565 105.514  1.00  0.00            
ATOM    833  CB  ASP A  80      36.989  90.056 105.277  1.00  0.00            
ATOM    834  CG  ASP A  80      35.599  89.458 105.497  1.00  0.00            
ATOM    835  OD1 ASP A  80      34.716  89.553 104.619  1.00  0.00            
ATOM    836  OD2 ASP A  80      35.513  88.762 106.532  1.00  0.00            
ATOM    837  C   ASP A  80      36.056  92.286 104.611  1.00  0.00            
ATOM    838  O   ASP A  80      34.916  92.535 105.002  1.00  0.00            
ATOM    839  N   ASN A  81      36.489  92.674 103.415  1.00  0.00            
ATOM    840  H   ASN A  81      37.432  92.612 103.088  1.00  0.00            
ATOM    841  CA  ASN A  81      35.632  93.318 102.408  1.00  0.00            
ATOM    842  CB  ASN A  81      36.544  94.230 101.584  1.00  0.00            
ATOM    843  CG  ASN A  81      35.861  95.239 100.659  1.00  0.00            
ATOM    844  OD1 ASN A  81      35.911  95.150  99.434  1.00  0.00            
ATOM    845  ND2 ASN A  81      34.952  96.026 101.230  1.00  0.00            
ATOM    846 1HD2 ASN A  81      34.797  95.936 102.213  1.00  0.00            
ATOM    847 2HD2 ASN A  81      34.370  96.635 100.691  1.00  0.00            
ATOM    848  C   ASN A  81      35.235  92.145 101.509  1.00  0.00            
ATOM    849  O   ASN A  81      35.203  92.254 100.283  1.00  0.00            
ATOM    850  N   GLY A  82      34.720  91.057 102.073  1.00  0.00            
ATOM    851  H   GLY A  82      34.599  90.903 103.054  1.00  0.00            
ATOM    852  CA  GLY A  82      34.280  89.821 101.408  1.00  0.00            
ATOM    853  C   GLY A  82      32.818  89.499 101.723  1.00  0.00            
ATOM    854  O   GLY A  82      32.071  90.425 101.409  1.00  0.00            
ATOM    855  N   VAL A  83      32.440  88.255 102.001  1.00  0.00            
ATOM    856  H   VAL A  83      33.147  87.587 102.241  1.00  0.00            
ATOM    857  CA  VAL A  83      31.098  87.693 101.792  1.00  0.00            
ATOM    858  CB  VAL A  83      31.256  86.182 101.626  1.00  0.00            
ATOM    859  CG1 VAL A  83      31.849  85.490 102.856  1.00  0.00            
ATOM    860  CG2 VAL A  83      29.918  85.516 101.298  1.00  0.00            
ATOM    861  C   VAL A  83      30.026  88.133 102.793  1.00  0.00            
ATOM    862  O   VAL A  83      28.927  88.399 102.310  1.00  0.00            
ATOM    863  N   GLY A  84      30.311  88.234 104.087  1.00  0.00            
ATOM    864  H   GLY A  84      31.254  88.185 104.422  1.00  0.00            
ATOM    865  CA  GLY A  84      29.416  88.523 105.218  1.00  0.00            
ATOM    866  C   GLY A  84      28.326  87.466 105.406  1.00  0.00            
ATOM    867  O   GLY A  84      28.232  86.447 104.723  1.00  0.00            
ATOM    868  N   MET A  85      27.545  87.694 106.458  1.00  0.00            
ATOM    869  H   MET A  85      27.705  88.541 106.965  1.00  0.00            
ATOM    870  CA  MET A  85      26.502  86.814 107.006  1.00  0.00            
ATOM    871  CB  MET A  85      26.932  86.260 108.366  1.00  0.00            
ATOM    872  CG  MET A  85      27.982  85.148 108.298  1.00  0.00            
ATOM    873  SD  MET A  85      29.668  85.771 107.962  1.00  0.00            
ATOM    874  CE  MET A  85      30.349  84.246 107.351  1.00  0.00            
ATOM    875  C   MET A  85      25.123  87.442 107.211  1.00  0.00            
ATOM    876  O   MET A  85      25.021  88.658 107.355  1.00  0.00            
ATOM    877  N   THR A  86      24.059  86.723 106.858  1.00  0.00            
ATOM    878  H   THR A  86      24.154  85.884 106.324  1.00  0.00            
ATOM    879  CA  THR A  86      22.660  87.170 106.905  1.00  0.00            
ATOM    880  CB  THR A  86      21.707  86.499 105.913  1.00  0.00            
ATOM    881  OG1 THR A  86      21.779  85.079 106.059  1.00  0.00            
ATOM    882  HG1 THR A  86      20.885  84.732 105.773  1.00  0.00            
ATOM    883  CG2 THR A  86      22.082  86.944 104.499  1.00  0.00            
ATOM    884  C   THR A  86      22.088  86.979 108.311  1.00  0.00            
ATOM    885  O   THR A  86      22.197  85.948 108.971  1.00  0.00            
ATOM    886  N   ARG A  87      21.114  87.845 108.573  1.00  0.00            
ATOM    887  H   ARG A  87      20.590  88.206 107.803  1.00  0.00            
ATOM    888  CA  ARG A  87      20.385  87.848 109.851  1.00  0.00            
ATOM    889  CB  ARG A  87      19.357  88.981 109.858  1.00  0.00            
ATOM    890  CG  ARG A  87      19.915  90.375 109.570  1.00  0.00            
ATOM    891  CD  ARG A  87      18.689  91.292 109.567  1.00  0.00            
ATOM    892  NE  ARG A  87      18.041  91.176 108.253  1.00  0.00            
ATOM    893  HE  ARG A  87      18.312  90.348 107.764  1.00  0.00            
ATOM    894  CZ  ARG A  87      16.894  91.756 107.871  1.00  0.00            
ATOM    895  NH1 ARG A  87      16.196  92.419 108.805  1.00  0.00            
ATOM    896 1HH1 ARG A  87      16.449  92.438 109.771  1.00  0.00            
ATOM    897 2HH1 ARG A  87      15.445  92.992 108.475  1.00  0.00            
ATOM    898  NH2 ARG A  87      16.422  91.605 106.627  1.00  0.00            
ATOM    899 1HH2 ARG A  87      16.980  91.204 105.901  1.00  0.00            
ATOM    900 2HH2 ARG A  87      15.484  91.906 106.453  1.00  0.00            
ATOM    901  C   ARG A  87      19.588  86.583 110.180  1.00  0.00            
ATOM    902  O   ARG A  87      19.731  86.061 111.284  1.00  0.00            
ATOM    903  N   ASP A  88      19.123  85.977 109.094  1.00  0.00            
ATOM    904  H   ASP A  88      19.286  86.252 108.146  1.00  0.00            
ATOM    905  CA  ASP A  88      18.389  84.704 109.160  1.00  0.00            
ATOM    906  CB  ASP A  88      17.560  84.434 107.903  1.00  0.00            
ATOM    907  CG  ASP A  88      18.099  84.479 106.470  1.00  0.00            
ATOM    908  OD1 ASP A  88      19.098  85.195 106.241  1.00  0.00            
ATOM    909  OD2 ASP A  88      17.746  83.496 105.785  1.00  0.00            
ATOM    910  C   ASP A  88      19.329  83.527 109.425  1.00  0.00            
ATOM    911  O   ASP A  88      19.052  82.769 110.352  1.00  0.00            
ATOM    912  N   GLU A  89      20.448  83.328 108.734  1.00  0.00            
ATOM    913  H   GLU A  89      20.713  83.938 107.985  1.00  0.00            
ATOM    914  CA  GLU A  89      21.440  82.302 109.092  1.00  0.00            
ATOM    915  CB  GLU A  89      22.600  82.072 108.122  1.00  0.00            
ATOM    916  CG  GLU A  89      22.007  81.711 106.761  1.00  0.00            
ATOM    917  CD  GLU A  89      23.028  81.562 105.630  1.00  0.00            
ATOM    918  OE1 GLU A  89      24.120  80.996 105.848  1.00  0.00            
ATOM    919  OE2 GLU A  89      22.591  81.758 104.475  1.00  0.00            
ATOM    920  C   GLU A  89      22.007  82.480 110.502  1.00  0.00            
ATOM    921  O   GLU A  89      22.268  81.484 111.176  1.00  0.00            
ATOM    922  N   VAL A  90      21.900  83.646 111.132  1.00  0.00            
ATOM    923  H   VAL A  90      21.746  84.484 110.608  1.00  0.00            
ATOM    924  CA  VAL A  90      22.391  83.895 112.495  1.00  0.00            
ATOM    925  CB  VAL A  90      22.728  85.382 112.612  1.00  0.00            
ATOM    926  CG1 VAL A  90      23.368  85.810 113.935  1.00  0.00            
ATOM    927  CG2 VAL A  90      23.800  85.831 111.615  1.00  0.00            
ATOM    928  C   VAL A  90      21.312  83.540 113.520  1.00  0.00            
ATOM    929  O   VAL A  90      21.561  82.910 114.548  1.00  0.00            
ATOM    930  N   ILE A  91      20.067  83.925 113.254  1.00  0.00            
ATOM    931  H   ILE A  91      19.964  84.646 112.567  1.00  0.00            
ATOM    932  CA  ILE A  91      18.869  83.578 114.029  1.00  0.00            
ATOM    933  CB  ILE A  91      17.585  84.369 113.762  1.00  0.00            
ATOM    934  CG1 ILE A  91      17.033  84.581 112.351  1.00  0.00            
ATOM    935  CG2 ILE A  91      17.739  85.674 114.543  1.00  0.00            
ATOM    936  CD  ILE A  91      16.206  83.403 111.829  1.00  0.00            
ATOM    937  C   ILE A  91      18.661  82.063 114.067  1.00  0.00            
ATOM    938  O   ILE A  91      18.332  81.491 115.103  1.00  0.00            
ATOM    939  N   ASP A  92      19.136  81.508 112.954  1.00  0.00            
ATOM    940  H   ASP A  92      19.340  82.087 112.164  1.00  0.00            
ATOM    941  CA  ASP A  92      19.019  80.057 112.766  1.00  0.00            
ATOM    942  CB  ASP A  92      18.743  79.711 111.301  1.00  0.00            
ATOM    943  CG  ASP A  92      18.031  78.356 111.309  1.00  0.00            
ATOM    944  OD1 ASP A  92      16.840  78.404 111.693  1.00  0.00            
ATOM    945  OD2 ASP A  92      18.614  77.287 111.031  1.00  0.00            
ATOM    946  C   ASP A  92      20.074  79.169 113.430  1.00  0.00            
ATOM    947  O   ASP A  92      19.794  78.475 114.408  1.00  0.00            
ATOM    948  N   HIS A  93      21.309  79.625 113.243  1.00  0.00            
ATOM    949  H   HIS A  93      21.464  80.535 112.857  1.00  0.00            
ATOM    950  CA  HIS A  93      22.534  78.941 113.680  1.00  0.00            
ATOM    951  CB  HIS A  93      22.809  77.824 112.669  1.00  0.00            
ATOM    952  CG  HIS A  93      23.010  78.191 111.198  1.00  0.00            
ATOM    953  ND1 HIS A  93      24.144  78.608 110.643  1.00  0.00            
ATOM    954  CD2 HIS A  93      22.059  78.372 110.284  1.00  0.00            
ATOM    955  CE1 HIS A  93      23.843  79.050 109.425  1.00  0.00            
ATOM    956  NE2 HIS A  93      22.547  78.903 109.167  1.00  0.00            
ATOM    957  HE2 HIS A  93      22.204  78.927 108.228  1.00  0.00            
ATOM    958  C   HIS A  93      23.754  79.822 113.954  1.00  0.00            
ATOM    959  O   HIS A  93      24.268  79.716 115.066  1.00  0.00            
ATOM    960  N   LEU A  94      24.216  80.645 113.018  1.00  0.00            
ATOM    961  H   LEU A  94      23.903  80.471 112.083  1.00  0.00            
ATOM    962  CA  LEU A  94      25.477  81.392 113.118  1.00  0.00            
ATOM    963  CB  LEU A  94      25.649  82.262 111.872  1.00  0.00            
ATOM    964  CG  LEU A  94      26.389  81.432 110.822  1.00  0.00            
ATOM    965  CD1 LEU A  94      26.289  81.911 109.372  1.00  0.00            
ATOM    966  CD2 LEU A  94      27.886  81.398 111.140  1.00  0.00            
ATOM    967  C   LEU A  94      25.553  82.262 114.376  1.00  0.00            
ATOM    968  O   LEU A  94      24.689  83.068 114.715  1.00  0.00            
ATOM    969  N   GLY A  95      26.690  82.226 115.068  1.00  0.00            
ATOM    970  H   GLY A  95      27.448  81.618 114.842  1.00  0.00            
ATOM    971  CA  GLY A  95      26.954  83.058 116.250  1.00  0.00            
ATOM    972  C   GLY A  95      27.328  82.375 117.567  1.00  0.00            
ATOM    973  O   GLY A  95      27.895  83.059 118.417  1.00  0.00            
ATOM    974  N   THR A  96      26.858  81.145 117.768  1.00  0.00            
ATOM    975  H   THR A  96      26.490  80.595 117.018  1.00  0.00            
ATOM    976  CA  THR A  96      27.256  80.344 118.933  1.00  0.00            
ATOM    977  CB  THR A  96      26.373  79.106 119.090  1.00  0.00            
ATOM    978  OG1 THR A  96      26.250  78.524 117.790  1.00  0.00            
ATOM    979  HG1 THR A  96      25.781  77.653 117.928  1.00  0.00            
ATOM    980  CG2 THR A  96      24.993  79.391 119.684  1.00  0.00            
ATOM    981  C   THR A  96      28.759  80.112 119.100  1.00  0.00            
ATOM    982  O   THR A  96      29.568  80.921 119.554  1.00  0.00            
ATOM    983  N   ILE A  97      29.071  79.000 118.442  1.00  0.00            
ATOM    984  H   ILE A  97      28.392  78.558 117.855  1.00  0.00            
ATOM    985  CA  ILE A  97      30.374  78.319 118.433  1.00  0.00            
ATOM    986  CB  ILE A  97      30.553  77.458 119.684  1.00  0.00            
ATOM    987  CG1 ILE A  97      31.940  76.840 119.874  1.00  0.00            
ATOM    988  CG2 ILE A  97      29.433  76.449 119.949  1.00  0.00            
ATOM    989  CD  ILE A  97      32.951  77.802 120.505  1.00  0.00            
ATOM    990  C   ILE A  97      30.419  77.421 117.195  1.00  0.00            
ATOM    991  O   ILE A  97      29.365  77.225 116.595  1.00  0.00            
ATOM    992  N   ALA A  98      31.604  77.139 116.660  1.00  0.00            
ATOM    993  H   ALA A  98      32.462  77.336 117.134  1.00  0.00            
ATOM    994  CA  ALA A  98      31.821  76.393 115.412  1.00  0.00            
ATOM    995  CB  ALA A  98      33.296  76.399 115.004  1.00  0.00            
ATOM    996  C   ALA A  98      31.170  75.014 115.276  1.00  0.00            
ATOM    997  O   ALA A  98      31.283  74.206 116.194  1.00  0.00            
ATOM    998  N   LYS A  99      30.271  74.871 114.307  1.00  0.00            
ATOM    999  H   LYS A  99      30.065  75.659 113.726  1.00  0.00            
ATOM   1000  CA  LYS A  99      29.659  73.559 114.054  1.00  0.00            
ATOM   1001  CB  LYS A  99      28.649  73.613 112.904  1.00  0.00            
ATOM   1002  CG  LYS A  99      27.743  74.844 112.933  1.00  0.00            
ATOM   1003  CD  LYS A  99      26.734  74.739 111.787  1.00  0.00            
ATOM   1004  CE  LYS A  99      25.862  75.994 111.698  1.00  0.00            
ATOM   1005  NZ  LYS A  99      26.595  77.148 111.159  1.00  0.00            
ATOM   1006  HZ1 LYS A  99      27.057  76.892 110.309  1.00  0.00            
ATOM   1007  HZ2 LYS A  99      25.925  77.873 111.000  1.00  0.00            
ATOM   1008  HZ3 LYS A  99      27.169  77.515 111.891  1.00  0.00            
ATOM   1009  C   LYS A  99      30.532  72.310 113.913  1.00  0.00            
ATOM   1010  O   LYS A  99      30.575  71.408 114.750  1.00  0.00            
ATOM   1011  N   SER A 100      31.520  72.572 113.064  1.00  0.00            
ATOM   1012  H   SER A 100      31.506  73.442 112.572  1.00  0.00            
ATOM   1013  CA  SER A 100      32.709  71.726 112.896  1.00  0.00            
ATOM   1014  CB  SER A 100      33.595  72.348 111.816  1.00  0.00            
ATOM   1015  OG  SER A 100      33.017  72.358 110.509  1.00  0.00            
ATOM   1016  HG  SER A 100      33.266  73.178 109.994  1.00  0.00            
ATOM   1017  C   SER A 100      33.480  71.500 114.200  1.00  0.00            
ATOM   1018  O   SER A 100      33.717  70.350 114.569  1.00  0.00            
ATOM   1019  N   GLY A 101      33.755  72.634 114.836  1.00  0.00            
ATOM   1020  H   GLY A 101      33.771  73.488 114.316  1.00  0.00            
ATOM   1021  CA  GLY A 101      34.451  72.814 116.119  1.00  0.00            
ATOM   1022  C   GLY A 101      34.035  71.709 117.092  1.00  0.00            
ATOM   1023  O   GLY A 101      34.820  71.064 117.783  1.00  0.00            
ATOM   1024  N   THR A 102      32.746  71.826 117.401  1.00  0.00            
ATOM   1025  H   THR A 102      32.183  72.511 116.941  1.00  0.00            
ATOM   1026  CA  THR A 102      32.009  70.868 118.237  1.00  0.00            
ATOM   1027  CB  THR A 102      30.591  71.316 118.596  1.00  0.00            
ATOM   1028  OG1 THR A 102      29.789  71.454 117.420  1.00  0.00            
ATOM   1029  HG1 THR A 102      30.255  72.047 116.766  1.00  0.00            
ATOM   1030  CG2 THR A 102      30.617  72.652 119.344  1.00  0.00            
ATOM   1031  C   THR A 102      31.984  69.404 117.792  1.00  0.00            
ATOM   1032  O   THR A 102      32.430  68.588 118.598  1.00  0.00            
ATOM   1033  N   LYS A 103      31.644  69.076 116.547  1.00  0.00            
ATOM   1034  H   LYS A 103      31.073  69.692 116.006  1.00  0.00            
ATOM   1035  CA  LYS A 103      31.795  67.715 116.014  1.00  0.00            
ATOM   1036  CB  LYS A 103      31.518  67.634 114.510  1.00  0.00            
ATOM   1037  CG  LYS A 103      30.166  68.276 114.189  1.00  0.00            
ATOM   1038  CD  LYS A 103      29.953  68.201 112.675  1.00  0.00            
ATOM   1039  CE  LYS A 103      28.918  69.227 112.213  1.00  0.00            
ATOM   1040  NZ  LYS A 103      28.704  69.432 110.773  1.00  0.00            
ATOM   1041  HZ1 LYS A 103      27.836  69.888 110.573  1.00  0.00            
ATOM   1042  HZ2 LYS A 103      29.448  69.915 110.311  1.00  0.00            
ATOM   1043  HZ3 LYS A 103      28.554  68.484 110.490  1.00  0.00            
ATOM   1044  C   LYS A 103      33.137  67.047 116.317  1.00  0.00            
ATOM   1045  O   LYS A 103      33.110  65.892 116.736  1.00  0.00            
ATOM   1046  N   SER A 104      34.169  67.853 116.075  1.00  0.00            
ATOM   1047  H   SER A 104      34.095  68.804 115.779  1.00  0.00            
ATOM   1048  CA  SER A 104      35.552  67.530 116.452  1.00  0.00            
ATOM   1049  CB  SER A 104      36.588  68.577 116.038  1.00  0.00            
ATOM   1050  OG  SER A 104      36.859  68.567 114.634  1.00  0.00            
ATOM   1051  HG  SER A 104      36.051  68.467 114.049  1.00  0.00            
ATOM   1052  C   SER A 104      35.682  67.359 117.968  1.00  0.00            
ATOM   1053  O   SER A 104      35.986  66.223 118.334  1.00  0.00            
ATOM   1054  N   PHE A 105      35.248  68.325 118.770  1.00  0.00            
ATOM   1055  H   PHE A 105      34.862  69.184 118.430  1.00  0.00            
ATOM   1056  CA  PHE A 105      35.589  68.305 120.200  1.00  0.00            
ATOM   1057  CB  PHE A 105      35.445  69.613 120.981  1.00  0.00            
ATOM   1058  CG  PHE A 105      36.788  70.088 121.535  1.00  0.00            
ATOM   1059  CD1 PHE A 105      37.065  69.566 122.795  1.00  0.00            
ATOM   1060  HD1 PHE A 105      36.229  69.189 123.381  1.00  0.00            
ATOM   1061  CD2 PHE A 105      37.885  70.562 120.828  1.00  0.00            
ATOM   1062  HD2 PHE A 105      37.752  71.320 120.054  1.00  0.00            
ATOM   1063  CE1 PHE A 105      38.330  69.493 123.365  1.00  0.00            
ATOM   1064  HE1 PHE A 105      38.447  69.090 124.373  1.00  0.00            
ATOM   1065  CE2 PHE A 105      39.178  70.417 121.317  1.00  0.00            
ATOM   1066  HE2 PHE A 105      40.044  70.794 120.769  1.00  0.00            
ATOM   1067  CZ  PHE A 105      39.407  69.905 122.588  1.00  0.00            
ATOM   1068  HZ  PHE A 105      40.413  69.540 122.791  1.00  0.00            
ATOM   1069  C   PHE A 105      34.879  67.208 120.999  1.00  0.00            
ATOM   1070  O   PHE A 105      35.222  66.994 122.160  1.00  0.00            
ATOM   1071  N   LEU A 106      33.772  66.698 120.469  1.00  0.00            
ATOM   1072  H   LEU A 106      33.276  67.161 119.732  1.00  0.00            
ATOM   1073  CA  LEU A 106      33.113  65.419 120.769  1.00  0.00            
ATOM   1074  CB  LEU A 106      32.125  65.106 119.645  1.00  0.00            
ATOM   1075  CG  LEU A 106      31.052  66.143 119.297  1.00  0.00            
ATOM   1076  CD1 LEU A 106      30.145  65.598 118.192  1.00  0.00            
ATOM   1077  CD2 LEU A 106      30.139  66.611 120.431  1.00  0.00            
ATOM   1078  C   LEU A 106      34.031  64.204 120.914  1.00  0.00            
ATOM   1079  O   LEU A 106      33.778  63.429 121.836  1.00  0.00            
ATOM   1080  N   GLU A 107      34.935  64.014 119.960  1.00  0.00            
ATOM   1081  H   GLU A 107      34.857  64.398 119.040  1.00  0.00            
ATOM   1082  CA  GLU A 107      35.883  62.892 120.031  1.00  0.00            
ATOM   1083  CB  GLU A 107      35.865  62.135 118.703  1.00  0.00            
ATOM   1084  CG  GLU A 107      34.523  61.634 118.162  1.00  0.00            
ATOM   1085  CD  GLU A 107      34.071  60.237 118.595  1.00  0.00            
ATOM   1086  OE1 GLU A 107      34.914  59.344 118.824  1.00  0.00            
ATOM   1087  OE2 GLU A 107      32.852  60.003 118.751  1.00  0.00            
ATOM   1088  C   GLU A 107      37.269  63.430 120.394  1.00  0.00            
ATOM   1089  O   GLU A 107      37.872  62.883 121.316  1.00  0.00            
ATOM   1090  N   SER A 108      37.608  64.618 119.897  1.00  0.00            
ATOM   1091  H   SER A 108      36.986  65.198 119.372  1.00  0.00            
ATOM   1092  CA  SER A 108      38.846  65.280 120.327  1.00  0.00            
ATOM   1093  CB  SER A 108      39.320  66.460 119.473  1.00  0.00            
ATOM   1094  OG  SER A 108      39.175  66.275 118.064  1.00  0.00            
ATOM   1095  HG  SER A 108      40.048  66.602 117.700  1.00  0.00            
ATOM   1096  C   SER A 108      38.983  65.774 121.768  1.00  0.00            
ATOM   1097  O   SER A 108      38.111  66.467 122.292  1.00  0.00            
ATOM   1098  N   LEU A 109      39.763  64.918 122.421  1.00  0.00            
ATOM   1099  H   LEU A 109      40.206  64.157 121.948  1.00  0.00            
ATOM   1100  CA  LEU A 109      39.997  64.917 123.873  1.00  0.00            
ATOM   1101  CB  LEU A 109      39.869  63.433 124.216  1.00  0.00            
ATOM   1102  CG  LEU A 109      39.305  63.153 125.610  1.00  0.00            
ATOM   1103  CD1 LEU A 109      38.877  61.713 125.896  1.00  0.00            
ATOM   1104  CD2 LEU A 109      40.390  63.500 126.634  1.00  0.00            
ATOM   1105  C   LEU A 109      41.228  65.654 124.405  1.00  0.00            
ATOM   1106  O   LEU A 109      42.347  65.257 124.085  1.00  0.00            
ATOM   1107  N   GLY A 110      40.844  66.854 124.833  1.00  0.00            
ATOM   1108  H   GLY A 110      39.902  67.191 124.864  1.00  0.00            
ATOM   1109  CA  GLY A 110      41.822  67.842 125.306  1.00  0.00            
ATOM   1110  C   GLY A 110      42.198  67.611 126.771  1.00  0.00            
ATOM   1111  O   GLY A 110      41.736  68.360 127.631  1.00  0.00            
ATOM   1112  N   SER A 111      42.887  66.502 127.023  1.00  0.00            
ATOM   1113  H   SER A 111      43.074  65.905 126.241  1.00  0.00            
ATOM   1114  CA  SER A 111      43.321  66.186 128.391  1.00  0.00            
ATOM   1115  CB  SER A 111      43.889  64.773 128.519  1.00  0.00            
ATOM   1116  OG  SER A 111      43.045  64.032 129.404  1.00  0.00            
ATOM   1117  HG  SER A 111      43.171  63.049 129.271  1.00  0.00            
ATOM   1118  C   SER A 111      44.301  67.242 128.908  1.00  0.00            
ATOM   1119  O   SER A 111      45.148  67.789 128.202  1.00  0.00            
ATOM   1120  N   ASP A 112      44.228  67.330 130.232  1.00  0.00            
ATOM   1121  H   ASP A 112      43.361  66.991 130.600  1.00  0.00            
ATOM   1122  CA  ASP A 112      45.000  68.363 130.935  1.00  0.00            
ATOM   1123  CB  ASP A 112      44.800  68.235 132.447  1.00  0.00            
ATOM   1124  CG  ASP A 112      45.008  66.852 133.066  1.00  0.00            
ATOM   1125  OD1 ASP A 112      44.043  66.086 133.276  1.00  0.00            
ATOM   1126  OD2 ASP A 112      46.189  66.530 133.324  1.00  0.00            
ATOM   1127  C   ASP A 112      46.466  68.548 130.543  1.00  0.00            
ATOM   1128  O   ASP A 112      46.879  69.688 130.330  1.00  0.00            
ATOM   1129  N   GLN A 113      47.273  67.508 130.346  1.00  0.00            
ATOM   1130  H   GLN A 113      47.008  66.636 130.760  1.00  0.00            
ATOM   1131  CA  GLN A 113      48.621  67.496 129.763  1.00  0.00            
ATOM   1132  CB  GLN A 113      49.304  66.268 130.368  1.00  0.00            
ATOM   1133  CG  GLN A 113      49.850  66.726 131.723  1.00  0.00            
ATOM   1134  CD  GLN A 113      49.910  65.545 132.693  1.00  0.00            
ATOM   1135  OE1 GLN A 113      50.885  64.795 132.731  1.00  0.00            
ATOM   1136  NE2 GLN A 113      48.931  65.329 133.567  1.00  0.00            
ATOM   1137 1HE2 GLN A 113      48.155  65.951 133.660  1.00  0.00            
ATOM   1138 2HE2 GLN A 113      49.054  64.519 134.142  1.00  0.00            
ATOM   1139  C   GLN A 113      48.666  67.291 128.247  1.00  0.00            
ATOM   1140  O   GLN A 113      49.411  68.000 127.575  1.00  0.00            
ATOM   1141  N   ALA A 114      47.725  66.488 127.759  1.00  0.00            
ATOM   1142  H   ALA A 114      47.320  65.788 128.347  1.00  0.00            
ATOM   1143  CA  ALA A 114      47.538  66.184 126.333  1.00  0.00            
ATOM   1144  CB  ALA A 114      46.402  65.238 125.937  1.00  0.00            
ATOM   1145  C   ALA A 114      47.321  67.386 125.411  1.00  0.00            
ATOM   1146  O   ALA A 114      48.245  67.711 124.665  1.00  0.00            
ATOM   1147  N   LYS A 115      46.424  68.253 125.866  1.00  0.00            
ATOM   1148  H   LYS A 115      45.940  68.056 126.719  1.00  0.00            
ATOM   1149  CA  LYS A 115      46.081  69.534 125.229  1.00  0.00            
ATOM   1150  CB  LYS A 115      44.948  70.372 125.826  1.00  0.00            
ATOM   1151  CG  LYS A 115      45.315  70.917 127.208  1.00  0.00            
ATOM   1152  CD  LYS A 115      44.068  71.407 127.948  1.00  0.00            
ATOM   1153  CE  LYS A 115      44.328  71.759 129.415  1.00  0.00            
ATOM   1154  NZ  LYS A 115      43.072  71.962 130.149  1.00  0.00            
ATOM   1155  HZ1 LYS A 115      43.232  72.309 131.073  1.00  0.00            
ATOM   1156  HZ2 LYS A 115      42.454  72.554 129.634  1.00  0.00            
ATOM   1157  HZ3 LYS A 115      42.652  71.057 130.211  1.00  0.00            
ATOM   1158  C   LYS A 115      47.232  70.507 124.955  1.00  0.00            
ATOM   1159  O   LYS A 115      47.411  70.790 123.772  1.00  0.00            
ATOM   1160  N   ASP A 116      48.131  70.565 125.933  1.00  0.00            
ATOM   1161  H   ASP A 116      48.099  70.048 126.788  1.00  0.00            
ATOM   1162  CA  ASP A 116      49.282  71.479 125.899  1.00  0.00            
ATOM   1163  CB  ASP A 116      49.761  71.622 127.345  1.00  0.00            
ATOM   1164  CG  ASP A 116      49.090  72.746 128.136  1.00  0.00            
ATOM   1165  OD1 ASP A 116      48.170  72.456 128.931  1.00  0.00            
ATOM   1166  OD2 ASP A 116      49.426  73.933 127.940  1.00  0.00            
ATOM   1167  C   ASP A 116      50.342  70.970 124.921  1.00  0.00            
ATOM   1168  O   ASP A 116      51.048  71.772 124.312  1.00  0.00            
ATOM   1169  N   SER A 117      50.411  69.653 124.743  1.00  0.00            
ATOM   1170  H   SER A 117      49.964  68.989 125.341  1.00  0.00            
ATOM   1171  CA  SER A 117      51.306  69.210 123.664  1.00  0.00            
ATOM   1172  CB  SER A 117      51.580  67.736 123.956  1.00  0.00            
ATOM   1173  OG  SER A 117      52.670  67.315 123.131  1.00  0.00            
ATOM   1174  HG  SER A 117      53.445  67.482 123.739  1.00  0.00            
ATOM   1175  C   SER A 117      50.721  69.303 122.253  1.00  0.00            
ATOM   1176  O   SER A 117      51.487  69.760 121.405  1.00  0.00            
ATOM   1177  N   GLN A 118      49.562  68.719 121.962  1.00  0.00            
ATOM   1178  H   GLN A 118      48.859  68.532 122.649  1.00  0.00            
ATOM   1179  CA  GLN A 118      49.174  68.614 120.548  1.00  0.00            
ATOM   1180  CB  GLN A 118      48.907  67.168 120.130  1.00  0.00            
ATOM   1181  CG  GLN A 118      50.028  66.129 120.094  1.00  0.00            
ATOM   1182  CD  GLN A 118      51.165  66.578 119.173  1.00  0.00            
ATOM   1183  OE1 GLN A 118      51.066  66.395 117.962  1.00  0.00            
ATOM   1184  NE2 GLN A 118      52.246  67.016 119.816  1.00  0.00            
ATOM   1185 1HE2 GLN A 118      52.349  67.006 120.810  1.00  0.00            
ATOM   1186 2HE2 GLN A 118      53.059  67.259 119.285  1.00  0.00            
ATOM   1187  C   GLN A 118      47.916  69.407 120.193  1.00  0.00            
ATOM   1188  O   GLN A 118      46.927  69.330 120.919  1.00  0.00            
ATOM   1189  N   LEU A 119      47.918  70.000 119.002  1.00  0.00            
ATOM   1190  H   LEU A 119      48.692  69.891 118.377  1.00  0.00            
ATOM   1191  CA  LEU A 119      46.794  70.780 118.464  1.00  0.00            
ATOM   1192  CB  LEU A 119      47.225  71.809 117.417  1.00  0.00            
ATOM   1193  CG  LEU A 119      47.855  72.984 118.173  1.00  0.00            
ATOM   1194  CD1 LEU A 119      49.021  73.746 117.545  1.00  0.00            
ATOM   1195  CD2 LEU A 119      46.764  73.900 118.731  1.00  0.00            
ATOM   1196  C   LEU A 119      45.645  69.927 117.923  1.00  0.00            
ATOM   1197  O   LEU A 119      45.540  69.723 116.715  1.00  0.00            
ATOM   1198  N   ILE A 120      44.775  69.522 118.845  1.00  0.00            
ATOM   1199  H   ILE A 120      44.837  69.811 119.801  1.00  0.00            
ATOM   1200  CA  ILE A 120      43.612  68.696 118.497  1.00  0.00            
ATOM   1201  CB  ILE A 120      43.512  67.387 119.281  1.00  0.00            
ATOM   1202  CG1 ILE A 120      43.762  67.346 120.791  1.00  0.00            
ATOM   1203  CG2 ILE A 120      44.437  66.384 118.587  1.00  0.00            
ATOM   1204  CD  ILE A 120      42.452  67.567 121.547  1.00  0.00            
ATOM   1205  C   ILE A 120      42.314  69.497 118.630  1.00  0.00            
ATOM   1206  O   ILE A 120      42.155  70.087 119.697  1.00  0.00            
ATOM   1207  N   GLY A 121      41.478  69.528 117.595  1.00  0.00            
ATOM   1208  H   GLY A 121      41.679  69.018 116.759  1.00  0.00            
ATOM   1209  CA  GLY A 121      40.188  70.231 117.571  1.00  0.00            
ATOM   1210  C   GLY A 121      40.531  71.720 117.539  1.00  0.00            
ATOM   1211  O   GLY A 121      40.388  72.369 118.574  1.00  0.00            
ATOM   1212  N   GLN A 122      40.964  72.210 116.379  1.00  0.00            
ATOM   1213  H   GLN A 122      41.104  71.652 115.562  1.00  0.00            
ATOM   1214  CA  GLN A 122      41.537  73.553 116.204  1.00  0.00            
ATOM   1215  CB  GLN A 122      42.946  73.413 115.623  1.00  0.00            
ATOM   1216  CG  GLN A 122      43.693  74.747 115.613  1.00  0.00            
ATOM   1217  CD  GLN A 122      44.761  74.759 114.517  1.00  0.00            
ATOM   1218  OE1 GLN A 122      45.781  74.090 114.674  1.00  0.00            
ATOM   1219  NE2 GLN A 122      44.551  75.488 113.425  1.00  0.00            
ATOM   1220 1HE2 GLN A 122      43.778  76.121 113.359  1.00  0.00            
ATOM   1221 2HE2 GLN A 122      45.273  75.545 112.734  1.00  0.00            
ATOM   1222  C   GLN A 122      40.728  74.539 115.357  1.00  0.00            
ATOM   1223  O   GLN A 122      40.906  74.782 114.163  1.00  0.00            
ATOM   1224  N   PHE A 123      39.893  75.266 116.093  1.00  0.00            
ATOM   1225  H   PHE A 123      39.972  75.074 117.070  1.00  0.00            
ATOM   1226  CA  PHE A 123      38.906  76.221 115.572  1.00  0.00            
ATOM   1227  CB  PHE A 123      37.546  75.522 115.609  1.00  0.00            
ATOM   1228  CG  PHE A 123      37.414  74.317 114.676  1.00  0.00            
ATOM   1229  CD1 PHE A 123      37.645  73.072 115.251  1.00  0.00            
ATOM   1230  HD1 PHE A 123      37.759  72.940 116.326  1.00  0.00            
ATOM   1231  CD2 PHE A 123      37.079  74.424 113.333  1.00  0.00            
ATOM   1232  HD2 PHE A 123      36.549  75.299 112.957  1.00  0.00            
ATOM   1233  CE1 PHE A 123      37.488  71.921 114.489  1.00  0.00            
ATOM   1234  HE1 PHE A 123      37.903  70.967 114.816  1.00  0.00            
ATOM   1235  CE2 PHE A 123      36.977  73.257 112.583  1.00  0.00            
ATOM   1236  HE2 PHE A 123      36.870  73.399 111.508  1.00  0.00            
ATOM   1237  CZ  PHE A 123      37.122  71.996 113.150  1.00  0.00            
ATOM   1238  HZ  PHE A 123      36.818  71.166 112.512  1.00  0.00            
ATOM   1239  C   PHE A 123      38.961  77.590 116.256  1.00  0.00            
ATOM   1240  O   PHE A 123      38.411  77.865 117.322  1.00  0.00            
ATOM   1241  N   GLY A 124      39.721  78.418 115.544  1.00  0.00            
ATOM   1242  H   GLY A 124      39.886  78.139 114.599  1.00  0.00            
ATOM   1243  CA  GLY A 124      40.094  79.767 115.990  1.00  0.00            
ATOM   1244  C   GLY A 124      39.024  80.598 115.280  1.00  0.00            
ATOM   1245  O   GLY A 124      39.053  80.887 114.085  1.00  0.00            
ATOM   1246  N   VAL A 125      37.990  80.894 116.063  1.00  0.00            
ATOM   1247  H   VAL A 125      37.991  80.567 117.008  1.00  0.00            
ATOM   1248  CA  VAL A 125      36.792  81.565 115.540  1.00  0.00            
ATOM   1249  CB  VAL A 125      35.687  80.619 115.067  1.00  0.00            
ATOM   1250  CG1 VAL A 125      36.023  79.960 113.729  1.00  0.00            
ATOM   1251  CG2 VAL A 125      35.042  79.689 116.095  1.00  0.00            
ATOM   1252  C   VAL A 125      36.210  82.739 116.330  1.00  0.00            
ATOM   1253  O   VAL A 125      36.469  82.666 117.532  1.00  0.00            
ATOM   1254  N   GLY A 126      35.698  83.822 115.750  1.00  0.00            
ATOM   1255  H   GLY A 126      35.502  83.724 114.774  1.00  0.00            
ATOM   1256  CA  GLY A 126      35.065  84.937 116.468  1.00  0.00            
ATOM   1257  C   GLY A 126      34.098  84.484 117.565  1.00  0.00            
ATOM   1258  O   GLY A 126      34.120  85.017 118.674  1.00  0.00            
ATOM   1259  N   PHE A 127      33.101  83.763 117.058  1.00  0.00            
ATOM   1260  H   PHE A 127      33.062  83.574 116.076  1.00  0.00            
ATOM   1261  CA  PHE A 127      32.005  83.110 117.788  1.00  0.00            
ATOM   1262  CB  PHE A 127      31.038  82.571 116.733  1.00  0.00            
ATOM   1263  CG  PHE A 127      30.447  83.504 115.674  1.00  0.00            
ATOM   1264  CD1 PHE A 127      30.402  83.123 114.337  1.00  0.00            
ATOM   1265  HD1 PHE A 127      30.961  82.251 113.997  1.00  0.00            
ATOM   1266  CD2 PHE A 127      29.922  84.751 115.988  1.00  0.00            
ATOM   1267  HD2 PHE A 127      29.957  85.190 116.986  1.00  0.00            
ATOM   1268  CE1 PHE A 127      29.898  83.971 113.358  1.00  0.00            
ATOM   1269  HE1 PHE A 127      29.849  83.575 112.343  1.00  0.00            
ATOM   1270  CE2 PHE A 127      29.355  85.616 115.060  1.00  0.00            
ATOM   1271  HE2 PHE A 127      28.690  86.437 115.325  1.00  0.00            
ATOM   1272  CZ  PHE A 127      29.366  85.200 113.733  1.00  0.00            
ATOM   1273  HZ  PHE A 127      28.642  85.618 113.037  1.00  0.00            
ATOM   1274  C   PHE A 127      32.471  82.023 118.760  1.00  0.00            
ATOM   1275  O   PHE A 127      32.714  80.861 118.441  1.00  0.00            
ATOM   1276  N   TYR A 128      32.573  82.544 119.980  1.00  0.00            
ATOM   1277  H   TYR A 128      32.642  83.541 120.034  1.00  0.00            
ATOM   1278  CA  TYR A 128      32.872  82.138 121.360  1.00  0.00            
ATOM   1279  CB  TYR A 128      31.753  81.203 121.824  1.00  0.00            
ATOM   1280  CG  TYR A 128      30.544  81.967 122.367  1.00  0.00            
ATOM   1281  CD1 TYR A 128      29.731  82.740 121.545  1.00  0.00            
ATOM   1282  HD1 TYR A 128      29.895  82.811 120.469  1.00  0.00            
ATOM   1283  CD2 TYR A 128      30.306  81.938 123.736  1.00  0.00            
ATOM   1284  HD2 TYR A 128      30.972  81.317 124.335  1.00  0.00            
ATOM   1285  CE1 TYR A 128      28.653  83.428 122.090  1.00  0.00            
ATOM   1286  HE1 TYR A 128      28.096  84.157 121.503  1.00  0.00            
ATOM   1287  CE2 TYR A 128      29.280  82.688 124.299  1.00  0.00            
ATOM   1288  HE2 TYR A 128      29.028  82.687 125.360  1.00  0.00            
ATOM   1289  CZ  TYR A 128      28.480  83.463 123.469  1.00  0.00            
ATOM   1290  OH  TYR A 128      27.605  84.435 123.842  1.00  0.00            
ATOM   1291  HH  TYR A 128      27.242  84.082 124.706  1.00  0.00            
ATOM   1292  C   TYR A 128      34.207  81.515 121.777  1.00  0.00            
ATOM   1293  O   TYR A 128      34.739  81.994 122.777  1.00  0.00            
ATOM   1294  N   SER A 129      34.796  80.675 120.930  1.00  0.00            
ATOM   1295  H   SER A 129      34.398  80.479 120.033  1.00  0.00            
ATOM   1296  CA  SER A 129      36.077  80.018 121.215  1.00  0.00            
ATOM   1297  CB  SER A 129      36.484  78.824 120.350  1.00  0.00            
ATOM   1298  OG  SER A 129      36.576  79.261 118.991  1.00  0.00            
ATOM   1299  HG  SER A 129      36.975  78.531 118.436  1.00  0.00            
ATOM   1300  C   SER A 129      37.245  80.996 121.366  1.00  0.00            
ATOM   1301  O   SER A 129      37.744  80.957 122.489  1.00  0.00            
ATOM   1302  N   ALA A 130      37.108  82.170 120.755  1.00  0.00            
ATOM   1303  H   ALA A 130      36.374  82.285 120.086  1.00  0.00            
ATOM   1304  CA  ALA A 130      38.053  83.280 120.939  1.00  0.00            
ATOM   1305  CB  ALA A 130      37.732  84.434 119.987  1.00  0.00            
ATOM   1306  C   ALA A 130      38.211  83.938 122.312  1.00  0.00            
ATOM   1307  O   ALA A 130      39.236  84.564 122.577  1.00  0.00            
ATOM   1308  N   PHE A 131      37.254  83.680 123.198  1.00  0.00            
ATOM   1309  H   PHE A 131      36.419  83.241 122.866  1.00  0.00            
ATOM   1310  CA  PHE A 131      37.208  84.099 124.606  1.00  0.00            
ATOM   1311  CB  PHE A 131      35.886  83.708 125.270  1.00  0.00            
ATOM   1312  CG  PHE A 131      34.765  84.461 124.549  1.00  0.00            
ATOM   1313  CD1 PHE A 131      33.452  84.039 124.718  1.00  0.00            
ATOM   1314  HD1 PHE A 131      33.264  82.973 124.849  1.00  0.00            
ATOM   1315  CD2 PHE A 131      34.972  85.727 124.013  1.00  0.00            
ATOM   1316  HD2 PHE A 131      35.985  86.127 123.970  1.00  0.00            
ATOM   1317  CE1 PHE A 131      32.389  84.874 124.396  1.00  0.00            
ATOM   1318  HE1 PHE A 131      31.402  84.408 124.426  1.00  0.00            
ATOM   1319  CE2 PHE A 131      33.903  86.544 123.671  1.00  0.00            
ATOM   1320  HE2 PHE A 131      34.092  87.396 123.021  1.00  0.00            
ATOM   1321  CZ  PHE A 131      32.585  86.141 123.858  1.00  0.00            
ATOM   1322  HZ  PHE A 131      31.796  86.797 123.490  1.00  0.00            
ATOM   1323  C   PHE A 131      38.351  83.650 125.519  1.00  0.00            
ATOM   1324  O   PHE A 131      38.491  84.006 126.687  1.00  0.00            
ATOM   1325  N   ILE A 132      39.093  82.653 125.044  1.00  0.00            
ATOM   1326  H   ILE A 132      38.751  81.774 124.712  1.00  0.00            
ATOM   1327  CA  ILE A 132      40.461  82.452 125.544  1.00  0.00            
ATOM   1328  CB  ILE A 132      41.030  81.072 125.209  1.00  0.00            
ATOM   1329  CG1 ILE A 132      40.708  80.549 123.807  1.00  0.00            
ATOM   1330  CG2 ILE A 132      40.484  80.101 126.259  1.00  0.00            
ATOM   1331  CD  ILE A 132      41.798  80.865 122.782  1.00  0.00            
ATOM   1332  C   ILE A 132      41.474  83.585 125.374  1.00  0.00            
ATOM   1333  O   ILE A 132      42.370  83.651 126.214  1.00  0.00            
ATOM   1334  N   VAL A 133      41.447  84.288 124.245  1.00  0.00            
ATOM   1335  H   VAL A 133      40.812  84.164 123.483  1.00  0.00            
ATOM   1336  CA  VAL A 133      42.315  85.459 124.053  1.00  0.00            
ATOM   1337  CB  VAL A 133      43.253  85.480 122.844  1.00  0.00            
ATOM   1338  CG1 VAL A 133      42.487  85.552 121.522  1.00  0.00            
ATOM   1339  CG2 VAL A 133      44.427  86.435 123.069  1.00  0.00            
ATOM   1340  C   VAL A 133      41.478  86.730 124.217  1.00  0.00            
ATOM   1341  O   VAL A 133      41.947  87.661 124.869  1.00  0.00            
ATOM   1342  N   ALA A 134      40.166  86.630 124.022  1.00  0.00            
ATOM   1343  H   ALA A 134      39.731  85.754 123.818  1.00  0.00            
ATOM   1344  CA  ALA A 134      39.263  87.786 124.133  1.00  0.00            
ATOM   1345  CB  ALA A 134      38.547  87.967 122.794  1.00  0.00            
ATOM   1346  C   ALA A 134      38.278  87.810 125.305  1.00  0.00            
ATOM   1347  O   ALA A 134      37.820  86.805 125.846  1.00  0.00            
ATOM   1348  N   ASP A 135      38.204  89.044 125.793  1.00  0.00            
ATOM   1349  H   ASP A 135      38.631  89.820 125.326  1.00  0.00            
ATOM   1350  CA  ASP A 135      37.233  89.439 126.824  1.00  0.00            
ATOM   1351  CB  ASP A 135      37.770  90.776 127.341  1.00  0.00            
ATOM   1352  CG  ASP A 135      36.927  91.117 128.572  1.00  0.00            
ATOM   1353  OD1 ASP A 135      37.280  90.596 129.652  1.00  0.00            
ATOM   1354  OD2 ASP A 135      35.864  91.770 128.503  1.00  0.00            
ATOM   1355  C   ASP A 135      35.872  89.627 126.152  1.00  0.00            
ATOM   1356  O   ASP A 135      35.027  88.743 126.294  1.00  0.00            
ATOM   1357  N   LYS A 136      35.882  90.453 125.111  1.00  0.00            
ATOM   1358  H   LYS A 136      36.587  91.158 125.038  1.00  0.00            
ATOM   1359  CA  LYS A 136      34.739  90.753 124.234  1.00  0.00            
ATOM   1360  CB  LYS A 136      34.218  92.139 124.620  1.00  0.00            
ATOM   1361  CG  LYS A 136      32.778  92.452 124.206  1.00  0.00            
ATOM   1362  CD  LYS A 136      32.462  93.912 124.534  1.00  0.00            
ATOM   1363  CE  LYS A 136      31.011  94.292 124.236  1.00  0.00            
ATOM   1364  NZ  LYS A 136      30.731  95.626 124.789  1.00  0.00            
ATOM   1365  HZ1 LYS A 136      30.822  95.614 125.784  1.00  0.00            
ATOM   1366  HZ2 LYS A 136      31.333  96.340 124.433  1.00  0.00            
ATOM   1367  HZ3 LYS A 136      29.795  95.822 124.500  1.00  0.00            
ATOM   1368  C   LYS A 136      35.061  90.713 122.738  1.00  0.00            
ATOM   1369  O   LYS A 136      36.138  91.116 122.307  1.00  0.00            
ATOM   1370  N   VAL A 137      34.114  90.149 121.993  1.00  0.00            
ATOM   1371  H   VAL A 137      33.205  89.907 122.327  1.00  0.00            
ATOM   1372  CA  VAL A 137      34.104  90.150 120.523  1.00  0.00            
ATOM   1373  CB  VAL A 137      34.269  88.766 119.891  1.00  0.00            
ATOM   1374  CG1 VAL A 137      34.556  88.737 118.388  1.00  0.00            
ATOM   1375  CG2 VAL A 137      35.450  88.027 120.523  1.00  0.00            
ATOM   1376  C   VAL A 137      32.867  90.868 119.979  1.00  0.00            
ATOM   1377  O   VAL A 137      31.774  90.564 120.451  1.00  0.00            
ATOM   1378  N   THR A 138      32.970  91.729 118.971  1.00  0.00            
ATOM   1379  H   THR A 138      33.882  91.952 118.627  1.00  0.00            
ATOM   1380  CA  THR A 138      31.883  92.531 118.391  1.00  0.00            
ATOM   1381  CB  THR A 138      31.861  93.999 118.822  1.00  0.00            
ATOM   1382  OG1 THR A 138      33.017  94.723 118.393  1.00  0.00            
ATOM   1383  HG1 THR A 138      32.862  95.097 117.479  1.00  0.00            
ATOM   1384  CG2 THR A 138      31.766  94.090 120.347  1.00  0.00            
ATOM   1385  C   THR A 138      31.846  92.337 116.875  1.00  0.00            
ATOM   1386  O   THR A 138      32.731  92.877 116.213  1.00  0.00            
ATOM   1387  N   VAL A 139      30.932  91.525 116.349  1.00  0.00            
ATOM   1388  H   VAL A 139      30.128  91.146 116.806  1.00  0.00            
ATOM   1389  CA  VAL A 139      30.994  91.062 114.954  1.00  0.00            
ATOM   1390  CB  VAL A 139      30.637  89.574 115.002  1.00  0.00            
ATOM   1391  CG1 VAL A 139      30.463  88.969 113.608  1.00  0.00            
ATOM   1392  CG2 VAL A 139      31.813  88.811 115.612  1.00  0.00            
ATOM   1393  C   VAL A 139      29.952  91.865 114.173  1.00  0.00            
ATOM   1394  O   VAL A 139      28.743  91.857 114.398  1.00  0.00            
ATOM   1395  N   ARG A 140      30.455  92.672 113.241  1.00  0.00            
ATOM   1396  H   ARG A 140      31.422  92.884 113.105  1.00  0.00            
ATOM   1397  CA  ARG A 140      29.711  93.551 112.328  1.00  0.00            
ATOM   1398  CB  ARG A 140      29.959  95.016 112.696  1.00  0.00            
ATOM   1399  CG  ARG A 140      28.937  96.085 112.304  1.00  0.00            
ATOM   1400  CD  ARG A 140      29.569  97.468 112.485  1.00  0.00            
ATOM   1401  NE  ARG A 140      28.626  98.480 111.989  1.00  0.00            
ATOM   1402  HE  ARG A 140      27.808  98.581 112.553  1.00  0.00            
ATOM   1403  CZ  ARG A 140      28.906  99.336 110.997  1.00  0.00            
ATOM   1404  NH1 ARG A 140      29.974  99.318 110.185  1.00  0.00            
ATOM   1405 1HH1 ARG A 140      30.709  98.657 110.325  1.00  0.00            
ATOM   1406 2HH1 ARG A 140      30.022  99.992 109.446  1.00  0.00            
ATOM   1407  NH2 ARG A 140      28.132 100.391 110.709  1.00  0.00            
ATOM   1408 1HH2 ARG A 140      27.333 100.581 111.281  1.00  0.00            
ATOM   1409 2HH2 ARG A 140      28.363 100.999 109.952  1.00  0.00            
ATOM   1410  C   ARG A 140      29.827  93.130 110.861  1.00  0.00            
ATOM   1411  O   ARG A 140      30.834  93.293 110.175  1.00  0.00            
ATOM   1412  N   THR A 141      28.916  92.209 110.554  1.00  0.00            
ATOM   1413  H   THR A 141      28.241  91.888 111.219  1.00  0.00            
ATOM   1414  CA  THR A 141      28.844  91.565 109.235  1.00  0.00            
ATOM   1415  CB  THR A 141      28.913  90.049 109.432  1.00  0.00            
ATOM   1416  OG1 THR A 141      29.059  89.378 108.176  1.00  0.00            
ATOM   1417  HG1 THR A 141      29.863  88.794 108.064  1.00  0.00            
ATOM   1418  CG2 THR A 141      27.762  89.384 110.190  1.00  0.00            
ATOM   1419  C   THR A 141      27.681  92.026 108.355  1.00  0.00            
ATOM   1420  O   THR A 141      26.678  92.446 108.930  1.00  0.00            
ATOM   1421  N   ARG A 142      27.902  91.994 107.043  1.00  0.00            
ATOM   1422  H   ARG A 142      28.761  91.580 106.741  1.00  0.00            
ATOM   1423  CA  ARG A 142      26.931  92.282 105.977  1.00  0.00            
ATOM   1424  CB  ARG A 142      26.745  93.784 105.746  1.00  0.00            
ATOM   1425  CG  ARG A 142      25.455  94.132 105.001  1.00  0.00            
ATOM   1426  CD  ARG A 142      25.383  93.996 103.477  1.00  0.00            
ATOM   1427  NE  ARG A 142      26.539  94.637 102.834  1.00  0.00            
ATOM   1428  HE  ARG A 142      27.164  95.173 103.400  1.00  0.00            
ATOM   1429  CZ  ARG A 142      26.837  94.716 101.529  1.00  0.00            
ATOM   1430  NH1 ARG A 142      26.181  93.952 100.645  1.00  0.00            
ATOM   1431 1HH1 ARG A 142      25.397  93.399 100.932  1.00  0.00            
ATOM   1432 2HH1 ARG A 142      26.610  93.796  99.755  1.00  0.00            
ATOM   1433  NH2 ARG A 142      27.660  95.650 101.031  1.00  0.00            
ATOM   1434 1HH2 ARG A 142      27.868  96.460 101.580  1.00  0.00            
ATOM   1435 2HH2 ARG A 142      28.076  95.473 100.141  1.00  0.00            
ATOM   1436  C   ARG A 142      27.311  91.495 104.721  1.00  0.00            
ATOM   1437  O   ARG A 142      28.296  91.730 104.021  1.00  0.00            
ATOM   1438  N   ALA A 143      26.430  90.528 104.471  1.00  0.00            
ATOM   1439  H   ALA A 143      25.618  90.482 105.052  1.00  0.00            
ATOM   1440  CA  ALA A 143      26.410  89.769 103.214  1.00  0.00            
ATOM   1441  CB  ALA A 143      25.394  88.628 103.294  1.00  0.00            
ATOM   1442  C   ALA A 143      26.227  90.604 101.945  1.00  0.00            
ATOM   1443  O   ALA A 143      25.364  91.480 101.933  1.00  0.00            
ATOM   1444  N   ALA A 144      27.197  90.359 101.069  1.00  0.00            
ATOM   1445  H   ALA A 144      28.042  89.914 101.367  1.00  0.00            
ATOM   1446  CA  ALA A 144      27.089  90.788  99.668  1.00  0.00            
ATOM   1447  CB  ALA A 144      28.418  90.539  98.948  1.00  0.00            
ATOM   1448  C   ALA A 144      25.989  90.044  98.909  1.00  0.00            
ATOM   1449  O   ALA A 144      26.016  88.872  98.540  1.00  0.00            
ATOM   1450  N   GLY A 145      24.846  90.696  98.714  1.00  0.00            
ATOM   1451  H   GLY A 145      24.969  91.627  98.370  1.00  0.00            
ATOM   1452  CA  GLY A 145      23.573  90.079  98.316  1.00  0.00            
ATOM   1453  C   GLY A 145      22.474  90.611  99.236  1.00  0.00            
ATOM   1454  O   GLY A 145      21.299  90.712  98.885  1.00  0.00            
ATOM   1455  N   GLU A 146      22.811  90.636 100.522  1.00  0.00            
ATOM   1456  H   GLU A 146      23.455  89.948 100.860  1.00  0.00            
ATOM   1457  CA  GLU A 146      22.006  91.247 101.589  1.00  0.00            
ATOM   1458  CB  GLU A 146      22.313  90.666 102.973  1.00  0.00            
ATOM   1459  CG  GLU A 146      21.301  91.115 104.029  1.00  0.00            
ATOM   1460  CD  GLU A 146      19.822  91.001 103.652  1.00  0.00            
ATOM   1461  OE1 GLU A 146      19.166  92.056 103.517  1.00  0.00            
ATOM   1462  OE2 GLU A 146      19.399  89.873 103.316  1.00  0.00            
ATOM   1463  C   GLU A 146      22.074  92.771 101.481  1.00  0.00            
ATOM   1464  O   GLU A 146      23.153  93.313 101.250  1.00  0.00            
ATOM   1465  N   LYS A 147      21.045  93.459 101.969  1.00  0.00            
ATOM   1466  H   LYS A 147      20.449  93.041 102.655  1.00  0.00            
ATOM   1467  CA  LYS A 147      20.959  94.925 101.912  1.00  0.00            
ATOM   1468  CB  LYS A 147      19.508  95.314 102.199  1.00  0.00            
ATOM   1469  CG  LYS A 147      18.601  94.770 101.093  1.00  0.00            
ATOM   1470  CD  LYS A 147      17.273  94.321 101.709  1.00  0.00            
ATOM   1471  CE  LYS A 147      16.392  93.490 100.775  1.00  0.00            
ATOM   1472  NZ  LYS A 147      16.946  92.130 100.823  1.00  0.00            
ATOM   1473  HZ1 LYS A 147      16.299  91.451 100.473  1.00  0.00            
ATOM   1474  HZ2 LYS A 147      17.824  92.034 100.355  1.00  0.00            
ATOM   1475  HZ3 LYS A 147      17.103  91.844 101.768  1.00  0.00            
ATOM   1476  C   LYS A 147      21.856  95.567 102.973  1.00  0.00            
ATOM   1477  O   LYS A 147      21.760  95.064 104.093  1.00  0.00            
ATOM   1478  N   PRO A 148      22.571  96.624 102.605  1.00  0.00            
ATOM   1479  CA  PRO A 148      23.258  97.381 103.662  1.00  0.00            
ATOM   1480  CB  PRO A 148      24.057  98.437 102.896  1.00  0.00            
ATOM   1481  CG  PRO A 148      24.411  97.782 101.558  1.00  0.00            
ATOM   1482  CD  PRO A 148      23.262  96.803 101.319  1.00  0.00            
ATOM   1483  C   PRO A 148      22.472  97.773 104.916  1.00  0.00            
ATOM   1484  O   PRO A 148      23.081  97.772 105.984  1.00  0.00            
ATOM   1485  N   GLU A 149      21.172  98.019 104.784  1.00  0.00            
ATOM   1486  H   GLU A 149      20.693  98.094 103.908  1.00  0.00            
ATOM   1487  CA  GLU A 149      20.214  98.216 105.881  1.00  0.00            
ATOM   1488  CB  GLU A 149      18.824  98.483 105.302  1.00  0.00            
ATOM   1489  CG  GLU A 149      18.708  99.860 104.646  1.00  0.00            
ATOM   1490  CD  GLU A 149      19.352  99.894 103.259  1.00  0.00            
ATOM   1491  OE1 GLU A 149      19.722 101.028 102.888  1.00  0.00            
ATOM   1492  OE2 GLU A 149      19.547  98.858 102.588  1.00  0.00            
ATOM   1493  C   GLU A 149      20.202  97.005 106.818  1.00  0.00            
ATOM   1494  O   GLU A 149      19.839  97.168 107.983  1.00  0.00            
ATOM   1495  N   ASN A 150      20.550  95.807 106.364  1.00  0.00            
ATOM   1496  H   ASN A 150      20.737  95.580 105.406  1.00  0.00            
ATOM   1497  CA  ASN A 150      20.470  94.549 107.120  1.00  0.00            
ATOM   1498  CB  ASN A 150      19.685  93.544 106.276  1.00  0.00            
ATOM   1499  CG  ASN A 150      18.234  94.023 106.185  1.00  0.00            
ATOM   1500  OD1 ASN A 150      17.811  94.856 106.987  1.00  0.00            
ATOM   1501  ND2 ASN A 150      17.621  93.757 105.037  1.00  0.00            
ATOM   1502 1HD2 ASN A 150      18.107  93.241 104.332  1.00  0.00            
ATOM   1503 2HD2 ASN A 150      16.787  94.270 104.825  1.00  0.00            
ATOM   1504  C   ASN A 150      21.832  94.000 107.551  1.00  0.00            
ATOM   1505  O   ASN A 150      22.066  92.792 107.567  1.00  0.00            
ATOM   1506  N   GLY A 151      22.698  94.903 108.003  1.00  0.00            
ATOM   1507  H   GLY A 151      22.566  95.895 107.994  1.00  0.00            
ATOM   1508  CA  GLY A 151      23.986  94.615 108.649  1.00  0.00            
ATOM   1509  C   GLY A 151      23.745  93.952 110.006  1.00  0.00            
ATOM   1510  O   GLY A 151      22.938  94.447 110.790  1.00  0.00            
ATOM   1511  N   VAL A 152      24.338  92.781 110.218  1.00  0.00            
ATOM   1512  H   VAL A 152      25.152  92.647 109.654  1.00  0.00            
ATOM   1513  CA  VAL A 152      24.161  92.022 111.464  1.00  0.00            
ATOM   1514  CB  VAL A 152      24.198  90.501 111.310  1.00  0.00            
ATOM   1515  CG1 VAL A 152      23.497  89.817 112.486  1.00  0.00            
ATOM   1516  CG2 VAL A 152      23.627  90.083 109.954  1.00  0.00            
ATOM   1517  C   VAL A 152      25.242  92.397 112.482  1.00  0.00            
ATOM   1518  O   VAL A 152      26.440  92.471 112.206  1.00  0.00            
ATOM   1519  N   PHE A 153      24.723  92.752 113.654  1.00  0.00            
ATOM   1520  H   PHE A 153      23.736  92.903 113.738  1.00  0.00            
ATOM   1521  CA  PHE A 153      25.597  93.003 114.808  1.00  0.00            
ATOM   1522  CB  PHE A 153      25.403  94.451 115.260  1.00  0.00            
ATOM   1523  CG  PHE A 153      26.475  94.807 116.294  1.00  0.00            
ATOM   1524  CD1 PHE A 153      27.790  94.809 115.845  1.00  0.00            
ATOM   1525  HD1 PHE A 153      27.799  94.909 114.762  1.00  0.00            
ATOM   1526  CD2 PHE A 153      26.197  95.122 117.619  1.00  0.00            
ATOM   1527  HD2 PHE A 153      25.189  95.203 118.027  1.00  0.00            
ATOM   1528  CE1 PHE A 153      28.788  95.118 116.764  1.00  0.00            
ATOM   1529  HE1 PHE A 153      29.832  94.894 116.549  1.00  0.00            
ATOM   1530  CE2 PHE A 153      27.213  95.468 118.505  1.00  0.00            
ATOM   1531  HE2 PHE A 153      27.060  95.438 119.582  1.00  0.00            
ATOM   1532  CZ  PHE A 153      28.540  95.427 118.098  1.00  0.00            
ATOM   1533  HZ  PHE A 153      29.293  95.400 118.885  1.00  0.00            
ATOM   1534  C   PHE A 153      25.554  91.999 115.962  1.00  0.00            
ATOM   1535  O   PHE A 153      24.657  92.157 116.788  1.00  0.00            
ATOM   1536  N   TRP A 154      26.654  91.255 116.027  1.00  0.00            
ATOM   1537  H   TRP A 154      27.427  91.270 115.392  1.00  0.00            
ATOM   1538  CA  TRP A 154      26.814  90.266 117.100  1.00  0.00            
ATOM   1539  CB  TRP A 154      27.478  89.057 116.439  1.00  0.00            
ATOM   1540  CG  TRP A 154      27.504  87.897 117.436  1.00  0.00            
ATOM   1541  CD1 TRP A 154      26.754  86.797 117.415  1.00  0.00            
ATOM   1542  HD1 TRP A 154      25.800  86.782 116.891  1.00  0.00            
ATOM   1543  CD2 TRP A 154      28.552  87.594 118.298  1.00  0.00            
ATOM   1544  NE1 TRP A 154      27.298  85.807 118.120  1.00  0.00            
ATOM   1545  HE1 TRP A 154      26.907  84.913 118.332  1.00  0.00            
ATOM   1546  CE2 TRP A 154      28.421  86.261 118.670  1.00  0.00            
ATOM   1547  CE3 TRP A 154      29.711  88.273 118.654  1.00  0.00            
ATOM   1548  HE3 TRP A 154      30.031  89.252 118.300  1.00  0.00            
ATOM   1549  CZ2 TRP A 154      29.418  85.568 119.344  1.00  0.00            
ATOM   1550  HZ2 TRP A 154      29.405  84.487 119.210  1.00  0.00            
ATOM   1551  CZ3 TRP A 154      30.690  87.586 119.363  1.00  0.00            
ATOM   1552  HZ3 TRP A 154      31.709  87.968 119.315  1.00  0.00            
ATOM   1553  CH2 TRP A 154      30.562  86.254 119.741  1.00  0.00            
ATOM   1554  HH2 TRP A 154      31.186  85.772 120.494  1.00  0.00            
ATOM   1555  C   TRP A 154      27.641  90.801 118.272  1.00  0.00            
ATOM   1556  O   TRP A 154      28.813  91.150 118.151  1.00  0.00            
ATOM   1557  N   GLU A 155      27.082  90.837 119.479  1.00  0.00            
ATOM   1558  H   GLU A 155      26.102  90.966 119.638  1.00  0.00            
ATOM   1559  CA  GLU A 155      27.795  91.412 120.629  1.00  0.00            
ATOM   1560  CB  GLU A 155      27.427  92.884 120.825  1.00  0.00            
ATOM   1561  CG  GLU A 155      28.498  93.689 121.562  1.00  0.00            
ATOM   1562  CD  GLU A 155      27.917  94.964 122.180  1.00  0.00            
ATOM   1563  OE1 GLU A 155      26.839  94.997 122.813  1.00  0.00            
ATOM   1564  OE2 GLU A 155      28.790  95.844 122.336  1.00  0.00            
ATOM   1565  C   GLU A 155      27.767  90.577 121.912  1.00  0.00            
ATOM   1566  O   GLU A 155      26.711  90.436 122.525  1.00  0.00            
ATOM   1567  N   SER A 156      28.897  89.877 121.984  1.00  0.00            
ATOM   1568  H   SER A 156      29.744  90.144 121.526  1.00  0.00            
ATOM   1569  CA  SER A 156      29.120  88.919 123.078  1.00  0.00            
ATOM   1570  CB  SER A 156      28.962  87.442 122.714  1.00  0.00            
ATOM   1571  OG  SER A 156      28.676  86.788 123.955  1.00  0.00            
ATOM   1572  HG  SER A 156      28.414  85.862 123.685  1.00  0.00            
ATOM   1573  C   SER A 156      30.456  89.013 123.819  1.00  0.00            
ATOM   1574  O   SER A 156      31.502  89.066 123.174  1.00  0.00            
ATOM   1575  N   ALA A 157      30.469  88.921 125.146  1.00  0.00            
ATOM   1576  H   ALA A 157      29.595  88.855 125.629  1.00  0.00            
ATOM   1577  CA  ALA A 157      31.604  88.923 126.080  1.00  0.00            
ATOM   1578  CB  ALA A 157      31.852  90.285 126.731  1.00  0.00            
ATOM   1579  C   ALA A 157      31.593  87.778 127.096  1.00  0.00            
ATOM   1580  O   ALA A 157      30.772  87.696 128.007  1.00  0.00            
ATOM   1581  N   GLY A 158      32.635  86.958 127.006  1.00  0.00            
ATOM   1582  H   GLY A 158      33.446  87.237 126.488  1.00  0.00            
ATOM   1583  CA  GLY A 158      32.736  85.675 127.718  1.00  0.00            
ATOM   1584  C   GLY A 158      31.529  84.753 127.520  1.00  0.00            
ATOM   1585  O   GLY A 158      30.613  84.972 126.727  1.00  0.00            
ATOM   1586  N   GLU A 159      31.347  84.168 128.699  1.00  0.00            
ATOM   1587  H   GLU A 159      31.863  84.460 129.505  1.00  0.00            
ATOM   1588  CA  GLU A 159      30.436  83.056 129.005  1.00  0.00            
ATOM   1589  CB  GLU A 159      31.005  82.073 130.030  1.00  0.00            
ATOM   1590  CG  GLU A 159      32.121  81.203 129.450  1.00  0.00            
ATOM   1591  CD  GLU A 159      33.155  80.928 130.545  1.00  0.00            
ATOM   1592  OE1 GLU A 159      33.024  79.924 131.281  1.00  0.00            
ATOM   1593  OE2 GLU A 159      34.133  81.690 130.697  1.00  0.00            
ATOM   1594  C   GLU A 159      29.005  83.437 129.393  1.00  0.00            
ATOM   1595  O   GLU A 159      28.596  83.283 130.543  1.00  0.00            
ATOM   1596  N   GLY A 160      28.202  83.725 128.374  1.00  0.00            
ATOM   1597  H   GLY A 160      28.566  83.761 127.443  1.00  0.00            
ATOM   1598  CA  GLY A 160      26.803  84.148 128.539  1.00  0.00            
ATOM   1599  C   GLY A 160      26.150  84.364 127.171  1.00  0.00            
ATOM   1600  O   GLY A 160      26.512  83.708 126.196  1.00  0.00            
ATOM   1601  N   GLU A 161      24.972  84.969 127.041  1.00  0.00            
ATOM   1602  H   GLU A 161      24.584  85.580 127.730  1.00  0.00            
ATOM   1603  CA  GLU A 161      24.346  85.117 125.722  1.00  0.00            
ATOM   1604  CB  GLU A 161      23.000  85.843 125.786  1.00  0.00            
ATOM   1605  CG  GLU A 161      21.947  85.373 126.793  1.00  0.00            
ATOM   1606  CD  GLU A 161      22.222  85.663 128.270  1.00  0.00            
ATOM   1607  OE1 GLU A 161      21.755  84.844 129.089  1.00  0.00            
ATOM   1608  OE2 GLU A 161      22.951  86.584 128.694  1.00  0.00            
ATOM   1609  C   GLU A 161      25.085  86.107 124.820  1.00  0.00            
ATOM   1610  O   GLU A 161      25.847  86.997 125.194  1.00  0.00            
ATOM   1611  N   TYR A 162      24.870  86.012 123.511  1.00  0.00            
ATOM   1612  H   TYR A 162      24.400  85.183 123.207  1.00  0.00            
ATOM   1613  CA  TYR A 162      25.124  87.029 122.479  1.00  0.00            
ATOM   1614  CB  TYR A 162      25.717  86.574 121.144  1.00  0.00            
ATOM   1615  CG  TYR A 162      24.882  85.536 120.393  1.00  0.00            
ATOM   1616  CD1 TYR A 162      25.133  84.184 120.607  1.00  0.00            
ATOM   1617  HD1 TYR A 162      25.917  83.816 121.268  1.00  0.00            
ATOM   1618  CD2 TYR A 162      24.182  85.930 119.259  1.00  0.00            
ATOM   1619  HD2 TYR A 162      23.922  86.985 119.164  1.00  0.00            
ATOM   1620  CE1 TYR A 162      24.755  83.245 119.654  1.00  0.00            
ATOM   1621  HE1 TYR A 162      24.826  82.194 119.932  1.00  0.00            
ATOM   1622  CE2 TYR A 162      23.878  84.976 118.296  1.00  0.00            
ATOM   1623  HE2 TYR A 162      23.598  85.397 117.331  1.00  0.00            
ATOM   1624  CZ  TYR A 162      24.186  83.629 118.445  1.00  0.00            
ATOM   1625  OH  TYR A 162      24.007  82.689 117.478  1.00  0.00            
ATOM   1626  HH  TYR A 162      24.251  83.025 116.568  1.00  0.00            
ATOM   1627  C   TYR A 162      23.953  87.944 122.116  1.00  0.00            
ATOM   1628  O   TYR A 162      22.808  87.610 122.422  1.00  0.00            
ATOM   1629  N   THR A 163      24.169  89.077 121.455  1.00  0.00            
ATOM   1630  H   THR A 163      25.086  89.431 121.270  1.00  0.00            
ATOM   1631  CA  THR A 163      23.097  89.975 121.003  1.00  0.00            
ATOM   1632  CB  THR A 163      23.062  91.255 121.841  1.00  0.00            
ATOM   1633  OG1 THR A 163      24.352  91.810 122.108  1.00  0.00            
ATOM   1634  HG1 THR A 163      24.923  91.010 122.288  1.00  0.00            
ATOM   1635  CG2 THR A 163      22.298  91.078 123.156  1.00  0.00            
ATOM   1636  C   THR A 163      23.311  90.357 119.537  1.00  0.00            
ATOM   1637  O   THR A 163      24.395  90.792 119.150  1.00  0.00            
ATOM   1638  N   VAL A 164      22.197  90.295 118.812  1.00  0.00            
ATOM   1639  H   VAL A 164      21.403  89.809 119.179  1.00  0.00            
ATOM   1640  CA  VAL A 164      22.185  90.566 117.368  1.00  0.00            
ATOM   1641  CB  VAL A 164      21.948  89.230 116.665  1.00  0.00            
ATOM   1642  CG1 VAL A 164      23.225  88.393 116.564  1.00  0.00            
ATOM   1643  CG2 VAL A 164      20.898  88.365 117.363  1.00  0.00            
ATOM   1644  C   VAL A 164      21.277  91.749 117.021  1.00  0.00            
ATOM   1645  O   VAL A 164      20.157  91.922 117.501  1.00  0.00            
ATOM   1646  N   ALA A 165      21.780  92.422 115.990  1.00  0.00            
ATOM   1647  H   ALA A 165      22.749  92.289 115.782  1.00  0.00            
ATOM   1648  CA  ALA A 165      21.138  93.633 115.459  1.00  0.00            
ATOM   1649  CB  ALA A 165      21.912  94.766 116.138  1.00  0.00            
ATOM   1650  C   ALA A 165      21.053  93.768 113.938  1.00  0.00            
ATOM   1651  O   ALA A 165      21.952  93.198 113.322  1.00  0.00            
ATOM   1652  N   ASP A 166      20.176  94.665 113.494  1.00  0.00            
ATOM   1653  H   ASP A 166      19.487  94.983 114.147  1.00  0.00            
ATOM   1654  CA  ASP A 166      20.078  95.129 112.104  1.00  0.00            
ATOM   1655  CB  ASP A 166      18.736  94.938 111.393  1.00  0.00            
ATOM   1656  CG  ASP A 166      17.495  95.468 112.110  1.00  0.00            
ATOM   1657  OD1 ASP A 166      16.873  96.384 111.528  1.00  0.00            
ATOM   1658  OD2 ASP A 166      17.122  94.934 113.177  1.00  0.00            
ATOM   1659  C   ASP A 166      20.492  96.591 111.922  1.00  0.00            
ATOM   1660  O   ASP A 166      19.799  97.428 112.499  1.00  0.00            
ATOM   1661  N   ILE A 167      21.615  96.832 111.254  1.00  0.00            
ATOM   1662  H   ILE A 167      22.289  96.094 111.334  1.00  0.00            
ATOM   1663  CA  ILE A 167      22.163  98.175 111.021  1.00  0.00            
ATOM   1664  CB  ILE A 167      23.288  98.642 111.948  1.00  0.00            
ATOM   1665  CG1 ILE A 167      24.312  97.512 112.058  1.00  0.00            
ATOM   1666  CG2 ILE A 167      22.736  98.761 113.371  1.00  0.00            
ATOM   1667  CD  ILE A 167      25.473  97.710 111.082  1.00  0.00            
ATOM   1668  C   ILE A 167      22.554  98.558 109.593  1.00  0.00            
ATOM   1669  O   ILE A 167      22.851  97.633 108.838  1.00  0.00            
ATOM   1670  N   THR A 168      22.481  99.831 109.209  1.00  0.00            
ATOM   1671  H   THR A 168      22.232 100.588 109.815  1.00  0.00            
ATOM   1672  CA  THR A 168      22.961 100.262 107.890  1.00  0.00            
ATOM   1673  CB  THR A 168      22.490 101.684 107.583  1.00  0.00            
ATOM   1674  OG1 THR A 168      21.084 101.598 107.337  1.00  0.00            
ATOM   1675  HG1 THR A 168      20.644 101.269 108.173  1.00  0.00            
ATOM   1676  CG2 THR A 168      23.064 102.255 106.286  1.00  0.00            
ATOM   1677  C   THR A 168      24.489 100.189 107.808  1.00  0.00            
ATOM   1678  O   THR A 168      25.109 100.710 108.733  1.00  0.00            
ATOM   1679  N   LYS A 169      24.972  99.069 107.277  1.00  0.00            
ATOM   1680  H   LYS A 169      24.207  98.525 106.930  1.00  0.00            
ATOM   1681  CA  LYS A 169      26.344  98.619 107.002  1.00  0.00            
ATOM   1682  CB  LYS A 169      26.675  97.372 107.825  1.00  0.00            
ATOM   1683  CG  LYS A 169      28.109  96.944 107.511  1.00  0.00            
ATOM   1684  CD  LYS A 169      28.614  95.915 108.526  1.00  0.00            
ATOM   1685  CE  LYS A 169      29.753  95.056 107.973  1.00  0.00            
ATOM   1686  NZ  LYS A 169      31.038  95.755 107.830  1.00  0.00            
ATOM   1687  HZ1 LYS A 169      31.692  95.049 107.556  1.00  0.00            
ATOM   1688  HZ2 LYS A 169      31.066  96.459 107.119  1.00  0.00            
ATOM   1689  HZ3 LYS A 169      31.395  96.165 108.667  1.00  0.00            
ATOM   1690  C   LYS A 169      26.469  98.493 105.482  1.00  0.00            
ATOM   1691  O   LYS A 169      26.114  97.443 104.952  1.00  0.00            
ATOM   1692  N   GLU A 170      26.850  99.649 104.939  1.00  0.00            
ATOM   1693  H   GLU A 170      26.730 100.506 105.440  1.00  0.00            
ATOM   1694  CA  GLU A 170      27.120  99.886 103.515  1.00  0.00            
ATOM   1695  CB  GLU A 170      27.417 101.359 103.226  1.00  0.00            
ATOM   1696  CG  GLU A 170      26.487 102.306 103.989  1.00  0.00            
ATOM   1697  CD  GLU A 170      27.072 103.720 103.972  1.00  0.00            
ATOM   1698  OE1 GLU A 170      26.485 104.657 103.389  1.00  0.00            
ATOM   1699  OE2 GLU A 170      28.096 103.884 104.667  1.00  0.00            
ATOM   1700  C   GLU A 170      28.142  98.993 102.812  1.00  0.00            
ATOM   1701  O   GLU A 170      27.757  98.322 101.856  1.00  0.00            
ATOM   1702  N   ASP A 171      29.203  98.614 103.522  1.00  0.00            
ATOM   1703  H   ASP A 171      29.422  99.154 104.334  1.00  0.00            
ATOM   1704  CA  ASP A 171      30.249  97.666 103.112  1.00  0.00            
ATOM   1705  CB  ASP A 171      31.618  98.017 103.702  1.00  0.00            
ATOM   1706  CG  ASP A 171      31.710  97.952 105.228  1.00  0.00            
ATOM   1707  OD1 ASP A 171      32.737  97.397 105.674  1.00  0.00            
ATOM   1708  OD2 ASP A 171      30.836  98.460 105.964  1.00  0.00            
ATOM   1709  C   ASP A 171      29.800  96.210 103.241  1.00  0.00            
ATOM   1710  O   ASP A 171      29.122  95.840 104.198  1.00  0.00            
ATOM   1711  N   ARG A 172      30.341  95.411 102.325  1.00  0.00            
ATOM   1712  H   ARG A 172      30.624  95.816 101.455  1.00  0.00            
ATOM   1713  CA  ARG A 172      30.440  93.949 102.448  1.00  0.00            
ATOM   1714  CB  ARG A 172      30.722  93.379 101.056  1.00  0.00            
ATOM   1715  CG  ARG A 172      32.012  93.850 100.381  1.00  0.00            
ATOM   1716  CD  ARG A 172      32.349  93.373  98.967  1.00  0.00            
ATOM   1717  NE  ARG A 172      33.678  93.796  98.500  1.00  0.00            
ATOM   1718  HE  ARG A 172      34.139  94.306  99.227  1.00  0.00            
ATOM   1719  CZ  ARG A 172      34.220  93.649  97.284  1.00  0.00            
ATOM   1720  NH1 ARG A 172      33.596  93.055  96.258  1.00  0.00            
ATOM   1721 1HH1 ARG A 172      32.694  92.637  96.357  1.00  0.00            
ATOM   1722 2HH1 ARG A 172      34.024  92.989  95.357  1.00  0.00            
ATOM   1723  NH2 ARG A 172      35.494  93.992  97.044  1.00  0.00            
ATOM   1724 1HH2 ARG A 172      35.968  94.502  97.761  1.00  0.00            
ATOM   1725 2HH2 ARG A 172      35.979  93.997  96.170  1.00  0.00            
ATOM   1726  C   ARG A 172      31.315  93.385 103.568  1.00  0.00            
ATOM   1727  O   ARG A 172      32.111  94.109 104.163  1.00  0.00            
ATOM   1728  N   GLY A 173      31.157  92.090 103.832  1.00  0.00            
ATOM   1729  H   GLY A 173      30.413  91.500 103.521  1.00  0.00            
ATOM   1730  CA  GLY A 173      32.152  91.334 104.606  1.00  0.00            
ATOM   1731  C   GLY A 173      31.755  91.151 106.072  1.00  0.00            
ATOM   1732  O   GLY A 173      30.690  91.486 106.590  1.00  0.00            
ATOM   1733  N   THR A 174      32.705  90.665 106.866  1.00  0.00            
ATOM   1734  H   THR A 174      33.537  90.257 106.492  1.00  0.00            
ATOM   1735  CA  THR A 174      32.578  90.508 108.322  1.00  0.00            
ATOM   1736  CB  THR A 174      32.474  88.999 108.554  1.00  0.00            
ATOM   1737  OG1 THR A 174      31.409  88.340 107.863  1.00  0.00            
ATOM   1738  HG1 THR A 174      31.740  87.934 107.011  1.00  0.00            
ATOM   1739  CG2 THR A 174      32.365  88.743 110.059  1.00  0.00            
ATOM   1740  C   THR A 174      33.696  91.206 109.101  1.00  0.00            
ATOM   1741  O   THR A 174      34.888  91.291 108.811  1.00  0.00            
ATOM   1742  N   GLU A 175      33.278  91.959 110.112  1.00  0.00            
ATOM   1743  H   GLU A 175      32.321  92.037 110.390  1.00  0.00            
ATOM   1744  CA  GLU A 175      34.155  92.644 111.072  1.00  0.00            
ATOM   1745  CB  GLU A 175      33.701  94.099 111.214  1.00  0.00            
ATOM   1746  CG  GLU A 175      34.604  94.959 112.102  1.00  0.00            
ATOM   1747  CD  GLU A 175      34.049  96.367 112.326  1.00  0.00            
ATOM   1748  OE1 GLU A 175      34.863  97.266 112.029  1.00  0.00            
ATOM   1749  OE2 GLU A 175      32.851  96.552 112.633  1.00  0.00            
ATOM   1750  C   GLU A 175      34.063  91.924 112.421  1.00  0.00            
ATOM   1751  O   GLU A 175      33.014  91.861 113.057  1.00  0.00            
ATOM   1752  N   ILE A 176      35.157  91.300 112.847  1.00  0.00            
ATOM   1753  H   ILE A 176      35.841  91.023 112.172  1.00  0.00            
ATOM   1754  CA  ILE A 176      35.334  90.585 114.119  1.00  0.00            
ATOM   1755  CB  ILE A 176      35.742  89.118 113.968  1.00  0.00            
ATOM   1756  CG1 ILE A 176      36.979  88.754 113.147  1.00  0.00            
ATOM   1757  CG2 ILE A 176      34.485  88.301 113.665  1.00  0.00            
ATOM   1758  CD  ILE A 176      37.758  87.555 113.693  1.00  0.00            
ATOM   1759  C   ILE A 176      36.327  91.332 115.010  1.00  0.00            
ATOM   1760  O   ILE A 176      37.549  91.218 114.940  1.00  0.00            
ATOM   1761  N   THR A 177      35.764  92.218 115.831  1.00  0.00            
ATOM   1762  H   THR A 177      34.779  92.385 115.841  1.00  0.00            
ATOM   1763  CA  THR A 177      36.567  93.140 116.647  1.00  0.00            
ATOM   1764  CB  THR A 177      36.088  94.593 116.688  1.00  0.00            
ATOM   1765  OG1 THR A 177      35.520  95.060 115.461  1.00  0.00            
ATOM   1766  HG1 THR A 177      35.646  96.042 115.329  1.00  0.00            
ATOM   1767  CG2 THR A 177      37.219  95.582 116.968  1.00  0.00            
ATOM   1768  C   THR A 177      36.629  92.601 118.077  1.00  0.00            
ATOM   1769  O   THR A 177      35.625  92.716 118.780  1.00  0.00            
ATOM   1770  N   LEU A 178      37.676  91.805 118.273  1.00  0.00            
ATOM   1771  H   LEU A 178      38.223  91.464 117.509  1.00  0.00            
ATOM   1772  CA  LEU A 178      38.180  91.287 119.555  1.00  0.00            
ATOM   1773  CB  LEU A 178      39.197  90.155 119.400  1.00  0.00            
ATOM   1774  CG  LEU A 178      38.627  88.874 118.793  1.00  0.00            
ATOM   1775  CD1 LEU A 178      38.469  88.944 117.272  1.00  0.00            
ATOM   1776  CD2 LEU A 178      39.560  87.699 119.089  1.00  0.00            
ATOM   1777  C   LEU A 178      38.819  92.364 120.432  1.00  0.00            
ATOM   1778  O   LEU A 178      39.477  93.310 120.002  1.00  0.00            
ATOM   1779  N   HIS A 179      38.409  92.280 121.694  1.00  0.00            
ATOM   1780  H   HIS A 179      37.596  91.816 122.046  1.00  0.00            
ATOM   1781  CA  HIS A 179      39.018  93.111 122.742  1.00  0.00            
ATOM   1782  CB  HIS A 179      38.058  94.161 123.304  1.00  0.00            
ATOM   1783  CG  HIS A 179      36.898  94.624 122.422  1.00  0.00            
ATOM   1784  ND1 HIS A 179      35.630  94.464 122.791  1.00  0.00            
ATOM   1785  CD2 HIS A 179      36.928  94.979 121.140  1.00  0.00            
ATOM   1786  CE1 HIS A 179      34.925  94.608 121.672  1.00  0.00            
ATOM   1787  NE2 HIS A 179      35.695  94.951 120.643  1.00  0.00            
ATOM   1788  HE2 HIS A 179      35.316  95.268 119.774  1.00  0.00            
ATOM   1789  C   HIS A 179      39.421  92.139 123.854  1.00  0.00            
ATOM   1790  O   HIS A 179      38.634  91.575 124.610  1.00  0.00            
ATOM   1791  N   LEU A 180      40.745  92.123 123.981  1.00  0.00            
ATOM   1792  H   LEU A 180      41.283  92.605 123.289  1.00  0.00            
ATOM   1793  CA  LEU A 180      41.547  91.081 124.639  1.00  0.00            
ATOM   1794  CB  LEU A 180      43.006  91.133 124.178  1.00  0.00            
ATOM   1795  CG  LEU A 180      43.291  90.552 122.793  1.00  0.00            
ATOM   1796  CD1 LEU A 180      42.754  91.292 121.566  1.00  0.00            
ATOM   1797  CD2 LEU A 180      44.768  90.156 122.755  1.00  0.00            
ATOM   1798  C   LEU A 180      41.504  91.154 126.167  1.00  0.00            
ATOM   1799  O   LEU A 180      41.180  92.173 126.774  1.00  0.00            
ATOM   1800  N   ARG A 181      41.691  89.971 126.746  1.00  0.00            
ATOM   1801  H   ARG A 181      41.721  89.172 126.146  1.00  0.00            
ATOM   1802  CA  ARG A 181      41.908  89.761 128.185  1.00  0.00            
ATOM   1803  CB  ARG A 181      42.047  88.269 128.495  1.00  0.00            
ATOM   1804  CG  ARG A 181      40.816  87.399 128.236  1.00  0.00            
ATOM   1805  CD  ARG A 181      41.147  85.908 128.144  1.00  0.00            
ATOM   1806  NE  ARG A 181      41.772  85.298 129.326  1.00  0.00            
ATOM   1807  HE  ARG A 181      42.291  85.951 129.880  1.00  0.00            
ATOM   1808  CZ  ARG A 181      41.816  83.999 129.647  1.00  0.00            
ATOM   1809  NH1 ARG A 181      41.297  83.038 128.869  1.00  0.00            
ATOM   1810 1HH1 ARG A 181      40.846  83.209 127.994  1.00  0.00            
ATOM   1811 2HH1 ARG A 181      41.330  82.078 129.149  1.00  0.00            
ATOM   1812  NH2 ARG A 181      42.629  83.583 130.626  1.00  0.00            
ATOM   1813 1HH2 ARG A 181      43.135  84.339 131.045  1.00  0.00            
ATOM   1814 2HH2 ARG A 181      42.725  82.628 130.908  1.00  0.00            
ATOM   1815  C   ARG A 181      43.243  90.405 128.561  1.00  0.00            
ATOM   1816  O   ARG A 181      44.258  90.337 127.867  1.00  0.00            
ATOM   1817  N   GLU A 182      43.184  90.869 129.807  1.00  0.00            
ATOM   1818  H   GLU A 182      42.369  90.899 130.385  1.00  0.00            
ATOM   1819  CA  GLU A 182      44.406  91.408 130.421  1.00  0.00            
ATOM   1820  CB  GLU A 182      44.151  92.145 131.736  1.00  0.00            
ATOM   1821  CG  GLU A 182      43.355  93.445 131.587  1.00  0.00            
ATOM   1822  CD  GLU A 182      43.089  94.228 132.873  1.00  0.00            
ATOM   1823  OE1 GLU A 182      44.008  95.006 133.210  1.00  0.00            
ATOM   1824  OE2 GLU A 182      41.956  94.205 133.402  1.00  0.00            
ATOM   1825  C   GLU A 182      45.532  90.414 130.712  1.00  0.00            
ATOM   1826  O   GLU A 182      45.310  89.377 131.330  1.00  0.00            
ATOM   1827  N   GLY A 183      46.621  90.589 129.966  1.00  0.00            
ATOM   1828  H   GLY A 183      46.658  91.416 129.409  1.00  0.00            
ATOM   1829  CA  GLY A 183      47.776  89.679 130.012  1.00  0.00            
ATOM   1830  C   GLY A 183      47.989  89.174 128.585  1.00  0.00            
ATOM   1831  O   GLY A 183      49.012  89.414 127.946  1.00  0.00            
ATOM   1832  N   GLU A 184      46.939  88.566 128.040  1.00  0.00            
ATOM   1833  H   GLU A 184      46.109  88.327 128.543  1.00  0.00            
ATOM   1834  CA  GLU A 184      46.834  88.154 126.633  1.00  0.00            
ATOM   1835  CB  GLU A 184      45.485  87.505 126.316  1.00  0.00            
ATOM   1836  CG  GLU A 184      45.401  86.028 126.706  1.00  0.00            
ATOM   1837  CD  GLU A 184      45.608  85.780 128.202  1.00  0.00            
ATOM   1838  OE1 GLU A 184      45.038  86.517 129.036  1.00  0.00            
ATOM   1839  OE2 GLU A 184      46.129  84.704 128.570  1.00  0.00            
ATOM   1840  C   GLU A 184      47.227  89.258 125.647  1.00  0.00            
ATOM   1841  O   GLU A 184      47.659  89.081 124.510  1.00  0.00            
ATOM   1842  N   ASP A 185      46.864  90.450 126.116  1.00  0.00            
ATOM   1843  H   ASP A 185      46.299  90.433 126.941  1.00  0.00            
ATOM   1844  CA  ASP A 185      47.062  91.765 125.488  1.00  0.00            
ATOM   1845  CB  ASP A 185      46.629  92.874 126.448  1.00  0.00            
ATOM   1846  CG  ASP A 185      47.198  92.865 127.868  1.00  0.00            
ATOM   1847  OD1 ASP A 185      48.380  92.556 128.127  1.00  0.00            
ATOM   1848  OD2 ASP A 185      46.451  93.360 128.739  1.00  0.00            
ATOM   1849  C   ASP A 185      48.478  91.986 124.956  1.00  0.00            
ATOM   1850  O   ASP A 185      48.546  92.548 123.865  1.00  0.00            
ATOM   1851  N   GLU A 186      49.533  91.601 125.670  1.00  0.00            
ATOM   1852  H   GLU A 186      49.287  91.427 126.623  1.00  0.00            
ATOM   1853  CA  GLU A 186      50.873  91.456 125.079  1.00  0.00            
ATOM   1854  CB  GLU A 186      51.902  90.811 126.010  1.00  0.00            
ATOM   1855  CG  GLU A 186      52.589  91.810 126.943  1.00  0.00            
ATOM   1856  CD  GLU A 186      53.648  91.150 127.832  1.00  0.00            
ATOM   1857  OE1 GLU A 186      53.451  90.639 128.955  1.00  0.00            
ATOM   1858  OE2 GLU A 186      54.738  91.141 127.220  1.00  0.00            
ATOM   1859  C   GLU A 186      50.988  90.874 123.669  1.00  0.00            
ATOM   1860  O   GLU A 186      51.872  91.274 122.913  1.00  0.00            
ATOM   1861  N   PHE A 187      50.146  89.864 123.469  1.00  0.00            
ATOM   1862  H   PHE A 187      49.458  89.575 124.136  1.00  0.00            
ATOM   1863  CA  PHE A 187      50.001  89.236 122.148  1.00  0.00            
ATOM   1864  CB  PHE A 187      48.943  88.131 122.136  1.00  0.00            
ATOM   1865  CG  PHE A 187      49.506  86.789 122.608  1.00  0.00            
ATOM   1866  CD1 PHE A 187      49.949  85.817 121.719  1.00  0.00            
ATOM   1867  HD1 PHE A 187      49.873  85.913 120.633  1.00  0.00            
ATOM   1868  CD2 PHE A 187      49.530  86.556 123.978  1.00  0.00            
ATOM   1869  HD2 PHE A 187      48.946  87.258 124.574  1.00  0.00            
ATOM   1870  CE1 PHE A 187      50.407  84.623 122.263  1.00  0.00            
ATOM   1871  HE1 PHE A 187      50.737  83.835 121.586  1.00  0.00            
ATOM   1872  CE2 PHE A 187      49.963  85.357 124.530  1.00  0.00            
ATOM   1873  HE2 PHE A 187      50.153  85.317 125.603  1.00  0.00            
ATOM   1874  CZ  PHE A 187      50.369  84.379 123.631  1.00  0.00            
ATOM   1875  HZ  PHE A 187      50.777  83.475 124.086  1.00  0.00            
ATOM   1876  C   PHE A 187      49.724  90.246 121.032  1.00  0.00            
ATOM   1877  O   PHE A 187      50.405  90.176 120.011  1.00  0.00            
ATOM   1878  N   LEU A 188      49.141  91.407 121.314  1.00  0.00            
ATOM   1879  H   LEU A 188      48.825  91.547 122.252  1.00  0.00            
ATOM   1880  CA  LEU A 188      48.867  92.533 120.408  1.00  0.00            
ATOM   1881  CB  LEU A 188      47.641  93.288 120.925  1.00  0.00            
ATOM   1882  CG  LEU A 188      46.294  92.622 120.634  1.00  0.00            
ATOM   1883  CD1 LEU A 188      45.236  93.622 121.106  1.00  0.00            
ATOM   1884  CD2 LEU A 188      46.039  92.096 119.219  1.00  0.00            
ATOM   1885  C   LEU A 188      49.942  93.567 120.069  1.00  0.00            
ATOM   1886  O   LEU A 188      49.538  94.636 119.618  1.00  0.00            
ATOM   1887  N   ASP A 189      51.209  93.176 120.180  1.00  0.00            
ATOM   1888  H   ASP A 189      51.428  92.228 120.412  1.00  0.00            
ATOM   1889  CA  ASP A 189      52.365  93.998 119.792  1.00  0.00            
ATOM   1890  CB  ASP A 189      53.667  93.646 120.516  1.00  0.00            
ATOM   1891  CG  ASP A 189      54.343  94.924 121.015  1.00  0.00            
ATOM   1892  OD1 ASP A 189      54.657  95.825 120.210  1.00  0.00            
ATOM   1893  OD2 ASP A 189      54.514  95.000 122.250  1.00  0.00            
ATOM   1894  C   ASP A 189      52.582  93.932 118.280  1.00  0.00            
ATOM   1895  O   ASP A 189      52.250  92.916 117.670  1.00  0.00            
ATOM   1896  N   ASP A 190      53.066  95.006 117.663  1.00  0.00            
ATOM   1897  H   ASP A 190      53.451  95.768 118.182  1.00  0.00            
ATOM   1898  CA  ASP A 190      53.210  95.101 116.203  1.00  0.00            
ATOM   1899  CB  ASP A 190      53.746  96.505 115.912  1.00  0.00            
ATOM   1900  CG  ASP A 190      54.943  97.017 116.712  1.00  0.00            
ATOM   1901  OD1 ASP A 190      54.822  97.979 117.502  1.00  0.00            
ATOM   1902  OD2 ASP A 190      56.027  96.619 116.237  1.00  0.00            
ATOM   1903  C   ASP A 190      54.144  94.031 115.637  1.00  0.00            
ATOM   1904  O   ASP A 190      53.894  93.462 114.575  1.00  0.00            
ATOM   1905  N   TRP A 191      55.264  93.861 116.336  1.00  0.00            
ATOM   1906  H   TRP A 191      55.540  94.431 117.111  1.00  0.00            
ATOM   1907  CA  TRP A 191      56.258  92.830 115.999  1.00  0.00            
ATOM   1908  CB  TRP A 191      57.611  92.982 116.695  1.00  0.00            
ATOM   1909  CG  TRP A 191      57.524  93.282 118.194  1.00  0.00            
ATOM   1910  CD1 TRP A 191      57.765  94.456 118.772  1.00  0.00            
ATOM   1911  HD1 TRP A 191      58.207  95.341 118.315  1.00  0.00            
ATOM   1912  CD2 TRP A 191      57.318  92.321 119.175  1.00  0.00            
ATOM   1913  NE1 TRP A 191      57.542  94.336 120.078  1.00  0.00            
ATOM   1914  HE1 TRP A 191      57.358  95.044 120.760  1.00  0.00            
ATOM   1915  CE2 TRP A 191      57.379  93.045 120.359  1.00  0.00            
ATOM   1916  CE3 TRP A 191      57.194  90.935 119.200  1.00  0.00            
ATOM   1917  HE3 TRP A 191      57.294  90.292 118.327  1.00  0.00            
ATOM   1918  CZ2 TRP A 191      57.298  92.345 121.558  1.00  0.00            
ATOM   1919  HZ2 TRP A 191      57.286  92.963 122.457  1.00  0.00            
ATOM   1920  CZ3 TRP A 191      57.246  90.246 120.406  1.00  0.00            
ATOM   1921  HZ3 TRP A 191      57.429  89.176 120.503  1.00  0.00            
ATOM   1922  CH2 TRP A 191      57.240  90.958 121.602  1.00  0.00            
ATOM   1923  HH2 TRP A 191      57.049  90.479 122.560  1.00  0.00            
ATOM   1924  C   TRP A 191      55.803  91.380 116.169  1.00  0.00            
ATOM   1925  O   TRP A 191      55.988  90.483 115.348  1.00  0.00            
ATOM   1926  N   ARG A 192      55.021  91.211 117.232  1.00  0.00            
ATOM   1927  H   ARG A 192      55.046  91.937 117.920  1.00  0.00            
ATOM   1928  CA  ARG A 192      54.359  89.965 117.643  1.00  0.00            
ATOM   1929  CB  ARG A 192      53.827  90.251 119.049  1.00  0.00            
ATOM   1930  CG  ARG A 192      53.159  89.041 119.707  1.00  0.00            
ATOM   1931  CD  ARG A 192      53.203  89.056 121.237  1.00  0.00            
ATOM   1932  NE  ARG A 192      52.882  87.753 121.834  1.00  0.00            
ATOM   1933  HE  ARG A 192      52.627  87.058 121.161  1.00  0.00            
ATOM   1934  CZ  ARG A 192      53.169  87.392 123.092  1.00  0.00            
ATOM   1935  NH1 ARG A 192      53.698  88.218 124.006  1.00  0.00            
ATOM   1936 1HH1 ARG A 192      53.888  89.137 123.658  1.00  0.00            
ATOM   1937 2HH1 ARG A 192      54.029  87.948 124.910  1.00  0.00            
ATOM   1938  NH2 ARG A 192      52.908  86.183 123.610  1.00  0.00            
ATOM   1939 1HH2 ARG A 192      52.389  85.530 123.058  1.00  0.00            
ATOM   1940 2HH2 ARG A 192      53.087  85.956 124.566  1.00  0.00            
ATOM   1941  C   ARG A 192      53.313  89.516 116.621  1.00  0.00            
ATOM   1942  O   ARG A 192      53.354  88.342 116.259  1.00  0.00            
ATOM   1943  N   VAL A 193      52.379  90.396 116.265  1.00  0.00            
ATOM   1944  H   VAL A 193      52.327  91.278 116.737  1.00  0.00            
ATOM   1945  CA  VAL A 193      51.252  90.093 115.371  1.00  0.00            
ATOM   1946  CB  VAL A 193      50.350  91.323 115.252  1.00  0.00            
ATOM   1947  CG1 VAL A 193      49.357  91.003 114.132  1.00  0.00            
ATOM   1948  CG2 VAL A 193      49.519  91.432 116.532  1.00  0.00            
ATOM   1949  C   VAL A 193      51.869  89.691 114.030  1.00  0.00            
ATOM   1950  O   VAL A 193      51.707  88.548 113.605  1.00  0.00            
ATOM   1951  N   ARG A 194      52.857  90.440 113.549  1.00  0.00            
ATOM   1952  H   ARG A 194      53.021  91.364 113.894  1.00  0.00            
ATOM   1953  CA  ARG A 194      53.661  90.149 112.353  1.00  0.00            
ATOM   1954  CB  ARG A 194      54.674  91.269 112.105  1.00  0.00            
ATOM   1955  CG  ARG A 194      54.825  91.388 110.587  1.00  0.00            
ATOM   1956  CD  ARG A 194      55.917  92.369 110.155  1.00  0.00            
ATOM   1957  NE  ARG A 194      57.285  91.846 110.021  1.00  0.00            
ATOM   1958  HE  ARG A 194      57.365  90.988 109.515  1.00  0.00            
ATOM   1959  CZ  ARG A 194      58.322  92.460 110.606  1.00  0.00            
ATOM   1960  NH1 ARG A 194      58.249  93.632 111.252  1.00  0.00            
ATOM   1961 1HH1 ARG A 194      57.299  93.935 111.177  1.00  0.00            
ATOM   1962 2HH1 ARG A 194      58.924  94.094 111.827  1.00  0.00            
ATOM   1963  NH2 ARG A 194      59.566  92.035 110.349  1.00  0.00            
ATOM   1964 1HH2 ARG A 194      59.756  91.331 109.663  1.00  0.00            
ATOM   1965 2HH2 ARG A 194      60.346  92.463 110.806  1.00  0.00            
ATOM   1966  C   ARG A 194      54.330  88.782 112.501  1.00  0.00            
ATOM   1967  O   ARG A 194      54.328  87.958 111.588  1.00  0.00            
ATOM   1968  N   SER A 195      54.976  88.485 113.627  1.00  0.00            
ATOM   1969  H   SER A 195      55.025  89.055 114.445  1.00  0.00            
ATOM   1970  CA  SER A 195      55.527  87.140 113.847  1.00  0.00            
ATOM   1971  CB  SER A 195      56.394  87.057 115.104  1.00  0.00            
ATOM   1972  OG  SER A 195      57.472  87.995 115.106  1.00  0.00            
ATOM   1973  HG  SER A 195      57.781  88.083 114.159  1.00  0.00            
ATOM   1974  C   SER A 195      54.589  85.958 113.598  1.00  0.00            
ATOM   1975  O   SER A 195      54.995  85.064 112.856  1.00  0.00            
ATOM   1976  N   ILE A 196      53.389  86.049 114.165  1.00  0.00            
ATOM   1977  H   ILE A 196      53.102  86.834 114.711  1.00  0.00            
ATOM   1978  CA  ILE A 196      52.307  85.056 114.067  1.00  0.00            
ATOM   1979  CB  ILE A 196      51.240  85.418 115.104  1.00  0.00            
ATOM   1980  CG1 ILE A 196      51.770  85.280 116.532  1.00  0.00            
ATOM   1981  CG2 ILE A 196      49.995  84.542 114.964  1.00  0.00            
ATOM   1982  CD  ILE A 196      51.043  86.157 117.551  1.00  0.00            
ATOM   1983  C   ILE A 196      51.835  84.751 112.645  1.00  0.00            
ATOM   1984  O   ILE A 196      52.175  83.651 112.215  1.00  0.00            
ATOM   1985  N   ILE A 197      51.529  85.836 111.938  1.00  0.00            
ATOM   1986  H   ILE A 197      51.612  86.786 112.238  1.00  0.00            
ATOM   1987  CA  ILE A 197      51.328  85.761 110.482  1.00  0.00            
ATOM   1988  CB  ILE A 197      51.046  87.185 110.003  1.00  0.00            
ATOM   1989  CG1 ILE A 197      49.815  87.803 110.668  1.00  0.00            
ATOM   1990  CG2 ILE A 197      50.691  87.076 108.517  1.00  0.00            
ATOM   1991  CD  ILE A 197      49.745  89.328 110.778  1.00  0.00            
ATOM   1992  C   ILE A 197      52.467  85.119 109.690  1.00  0.00            
ATOM   1993  O   ILE A 197      52.274  84.173 108.927  1.00  0.00            
ATOM   1994  N   SER A 198      53.678  85.638 109.885  1.00  0.00            
ATOM   1995  H   SER A 198      53.918  86.506 110.318  1.00  0.00            
ATOM   1996  CA  SER A 198      54.869  85.128 109.192  1.00  0.00            
ATOM   1997  CB  SER A 198      56.112  85.998 109.390  1.00  0.00            
ATOM   1998  OG  SER A 198      55.739  87.354 109.135  1.00  0.00            
ATOM   1999  HG  SER A 198      56.215  87.913 109.814  1.00  0.00            
ATOM   2000  C   SER A 198      55.091  83.626 109.389  1.00  0.00            
ATOM   2001  O   SER A 198      55.512  82.887 108.501  1.00  0.00            
ATOM   2002  N   LYS A 199      54.963  83.238 110.656  1.00  0.00            
ATOM   2003  H   LYS A 199      54.917  83.855 111.440  1.00  0.00            
ATOM   2004  CA  LYS A 199      55.075  81.803 110.951  1.00  0.00            
ATOM   2005  CB  LYS A 199      55.147  81.602 112.466  1.00  0.00            
ATOM   2006  CG  LYS A 199      54.737  80.299 113.155  1.00  0.00            
ATOM   2007  CD  LYS A 199      54.877  80.482 114.667  1.00  0.00            
ATOM   2008  CE  LYS A 199      54.739  79.168 115.438  1.00  0.00            
ATOM   2009  NZ  LYS A 199      54.772  79.473 116.878  1.00  0.00            
ATOM   2010  HZ1 LYS A 199      54.003  80.068 117.107  1.00  0.00            
ATOM   2011  HZ2 LYS A 199      54.751  78.618 117.397  1.00  0.00            
ATOM   2012  HZ3 LYS A 199      55.654  79.861 117.151  1.00  0.00            
ATOM   2013  C   LYS A 199      53.973  80.950 110.322  1.00  0.00            
ATOM   2014  O   LYS A 199      54.236  79.920 109.703  1.00  0.00            
ATOM   2015  N   TYR A 200      52.716  81.372 110.442  1.00  0.00            
ATOM   2016  H   TYR A 200      52.410  82.213 110.886  1.00  0.00            
ATOM   2017  CA  TYR A 200      51.626  80.581 109.852  1.00  0.00            
ATOM   2018  CB  TYR A 200      50.560  80.569 110.948  1.00  0.00            
ATOM   2019  CG  TYR A 200      51.140  80.180 112.310  1.00  0.00            
ATOM   2020  CD1 TYR A 200      50.912  80.987 113.418  1.00  0.00            
ATOM   2021  HD1 TYR A 200      50.831  82.070 113.332  1.00  0.00            
ATOM   2022  CD2 TYR A 200      51.490  78.848 112.504  1.00  0.00            
ATOM   2023  HD2 TYR A 200      51.631  78.241 111.610  1.00  0.00            
ATOM   2024  CE1 TYR A 200      51.016  80.357 114.653  1.00  0.00            
ATOM   2025  HE1 TYR A 200      50.612  80.895 115.510  1.00  0.00            
ATOM   2026  CE2 TYR A 200      51.585  78.215 113.737  1.00  0.00            
ATOM   2027  HE2 TYR A 200      51.815  77.153 113.810  1.00  0.00            
ATOM   2028  CZ  TYR A 200      51.303  79.009 114.841  1.00  0.00            
ATOM   2029  OH  TYR A 200      51.615  78.691 116.127  1.00  0.00            
ATOM   2030  HH  TYR A 200      51.637  77.692 116.088  1.00  0.00            
ATOM   2031  C   TYR A 200      51.128  81.207 108.549  1.00  0.00            
ATOM   2032  O   TYR A 200      50.223  82.040 108.602  1.00  0.00            
ATOM   2033  N   SER A 201      51.803  80.933 107.435  1.00  0.00            
ATOM   2034  H   SER A 201      52.493  80.211 107.445  1.00  0.00            
ATOM   2035  CA  SER A 201      51.583  81.457 106.079  1.00  0.00            
ATOM   2036  CB  SER A 201      50.133  81.381 105.599  1.00  0.00            
ATOM   2037  OG  SER A 201      49.710  80.026 105.429  1.00  0.00            
ATOM   2038  HG  SER A 201      48.733  80.168 105.275  1.00  0.00            
ATOM   2039  C   SER A 201      52.011  82.921 105.952  1.00  0.00            
ATOM   2040  O   SER A 201      51.211  83.834 106.144  1.00  0.00            
ATOM   2041  N   ASP A 202      53.280  83.099 105.597  1.00  0.00            
ATOM   2042  H   ASP A 202      53.916  82.352 105.803  1.00  0.00            
ATOM   2043  CA  ASP A 202      53.958  84.383 105.366  1.00  0.00            
ATOM   2044  CB  ASP A 202      55.449  84.225 105.066  1.00  0.00            
ATOM   2045  CG  ASP A 202      55.758  83.212 103.961  1.00  0.00            
ATOM   2046  OD1 ASP A 202      56.505  82.248 104.236  1.00  0.00            
ATOM   2047  OD2 ASP A 202      55.355  83.368 102.788  1.00  0.00            
ATOM   2048  C   ASP A 202      53.267  85.453 104.519  1.00  0.00            
ATOM   2049  O   ASP A 202      53.043  86.600 104.900  1.00  0.00            
ATOM   2050  N   HIS A 203      53.148  85.113 103.238  1.00  0.00            
ATOM   2051  H   HIS A 203      53.707  84.380 102.848  1.00  0.00            
ATOM   2052  CA  HIS A 203      52.538  85.920 102.170  1.00  0.00            
ATOM   2053  CB  HIS A 203      53.505  86.777 101.351  1.00  0.00            
ATOM   2054  CG  HIS A 203      53.805  88.156 101.941  1.00  0.00            
ATOM   2055  ND1 HIS A 203      53.046  89.241 101.815  1.00  0.00            
ATOM   2056  CD2 HIS A 203      54.757  88.327 102.855  1.00  0.00            
ATOM   2057  CE1 HIS A 203      53.495  90.105 102.722  1.00  0.00            
ATOM   2058  NE2 HIS A 203      54.541  89.550 103.329  1.00  0.00            
ATOM   2059  HE2 HIS A 203      55.122  90.080 103.947  1.00  0.00            
ATOM   2060  C   HIS A 203      51.665  84.995 101.320  1.00  0.00            
ATOM   2061  O   HIS A 203      52.118  84.089 100.623  1.00  0.00            
ATOM   2062  N   ILE A 204      50.396  84.989 101.719  1.00  0.00            
ATOM   2063  H   ILE A 204      50.093  85.659 102.396  1.00  0.00            
ATOM   2064  CA  ILE A 204      49.298  84.358 100.970  1.00  0.00            
ATOM   2065  CB  ILE A 204      48.186  83.967 101.946  1.00  0.00            
ATOM   2066  CG1 ILE A 204      47.791  85.000 103.004  1.00  0.00            
ATOM   2067  CG2 ILE A 204      48.566  82.628 102.581  1.00  0.00            
ATOM   2068  CD  ILE A 204      47.198  86.353 102.607  1.00  0.00            
ATOM   2069  C   ILE A 204      48.800  85.220  99.809  1.00  0.00            
ATOM   2070  O   ILE A 204      49.498  86.083  99.281  1.00  0.00            
ATOM   2071  N   ALA A 205      47.607  84.874  99.335  1.00  0.00            
ATOM   2072  H   ALA A 205      46.977  84.238  99.784  1.00  0.00            
ATOM   2073  CA  ALA A 205      46.925  85.451  98.166  1.00  0.00            
ATOM   2074  CB  ALA A 205      46.149  84.325  97.479  1.00  0.00            
ATOM   2075  C   ALA A 205      46.162  86.758  98.384  1.00  0.00            
ATOM   2076  O   ALA A 205      46.256  87.675  97.570  1.00  0.00            
ATOM   2077  N   LEU A 206      45.445  86.846  99.502  1.00  0.00            
ATOM   2078  H   LEU A 206      45.283  86.159 100.208  1.00  0.00            
ATOM   2079  CA  LEU A 206      44.577  88.012  99.722  1.00  0.00            
ATOM   2080  CB  LEU A 206      43.240  87.543 100.298  1.00  0.00            
ATOM   2081  CG  LEU A 206      42.443  86.989  99.113  1.00  0.00            
ATOM   2082  CD1 LEU A 206      41.353  86.042  99.617  1.00  0.00            
ATOM   2083  CD2 LEU A 206      41.743  88.125  98.367  1.00  0.00            
ATOM   2084  C   LEU A 206      45.134  89.056 100.693  1.00  0.00            
ATOM   2085  O   LEU A 206      45.561  88.764 101.808  1.00  0.00            
ATOM   2086  N   PRO A 207      45.141  90.312 100.255  1.00  0.00            
ATOM   2087  CA  PRO A 207      45.696  91.393 101.084  1.00  0.00            
ATOM   2088  CB  PRO A 207      45.730  92.620 100.168  1.00  0.00            
ATOM   2089  CG  PRO A 207      44.463  92.431  99.333  1.00  0.00            
ATOM   2090  CD  PRO A 207      44.451  90.917  99.108  1.00  0.00            
ATOM   2091  C   PRO A 207      45.098  91.749 102.445  1.00  0.00            
ATOM   2092  O   PRO A 207      43.940  92.131 102.612  1.00  0.00            
ATOM   2093  N   VAL A 208      45.808  91.127 103.382  1.00  0.00            
ATOM   2094  H   VAL A 208      46.636  90.587 103.238  1.00  0.00            
ATOM   2095  CA  VAL A 208      45.716  91.444 104.815  1.00  0.00            
ATOM   2096  CB  VAL A 208      45.825  90.232 105.742  1.00  0.00            
ATOM   2097  CG1 VAL A 208      45.273  90.585 107.126  1.00  0.00            
ATOM   2098  CG2 VAL A 208      45.153  88.976 105.183  1.00  0.00            
ATOM   2099  C   VAL A 208      46.747  92.542 105.094  1.00  0.00            
ATOM   2100  O   VAL A 208      47.965  92.383 105.153  1.00  0.00            
ATOM   2101  N   GLU A 209      46.290  93.769 104.863  1.00  0.00            
ATOM   2102  H   GLU A 209      45.590  94.029 104.200  1.00  0.00            
ATOM   2103  CA  GLU A 209      47.095  94.904 105.333  1.00  0.00            
ATOM   2104  CB  GLU A 209      46.413  96.183 104.843  1.00  0.00            
ATOM   2105  CG  GLU A 209      46.540  96.327 103.327  1.00  0.00            
ATOM   2106  CD  GLU A 209      45.842  97.585 102.806  1.00  0.00            
ATOM   2107  OE1 GLU A 209      44.601  97.629 102.647  1.00  0.00            
ATOM   2108  OE2 GLU A 209      46.597  98.542 102.532  1.00  0.00            
ATOM   2109  C   GLU A 209      47.152  94.927 106.863  1.00  0.00            
ATOM   2110  O   GLU A 209      46.216  94.526 107.552  1.00  0.00            
ATOM   2111  N   ILE A 210      48.297  95.115 107.515  1.00  0.00            
ATOM   2112  H   ILE A 210      49.139  94.685 107.194  1.00  0.00            
ATOM   2113  CA  ILE A 210      48.256  95.404 108.955  1.00  0.00            
ATOM   2114  CB  ILE A 210      48.678  94.176 109.765  1.00  0.00            
ATOM   2115  CG1 ILE A 210      50.063  93.657 109.368  1.00  0.00            
ATOM   2116  CG2 ILE A 210      47.721  92.985 109.811  1.00  0.00            
ATOM   2117  CD  ILE A 210      51.162  93.970 110.386  1.00  0.00            
ATOM   2118  C   ILE A 210      49.066  96.627 109.394  1.00  0.00            
ATOM   2119  O   ILE A 210      49.916  97.120 108.651  1.00  0.00            
ATOM   2120  N   GLU A 211      48.730  97.156 110.565  1.00  0.00            
ATOM   2121  H   GLU A 211      48.003  96.819 111.163  1.00  0.00            
ATOM   2122  CA  GLU A 211      49.375  98.349 111.132  1.00  0.00            
ATOM   2123  CB  GLU A 211      48.492  98.789 112.301  1.00  0.00            
ATOM   2124  CG  GLU A 211      47.165  99.340 111.775  1.00  0.00            
ATOM   2125  CD  GLU A 211      46.095  99.625 112.832  1.00  0.00            
ATOM   2126  OE1 GLU A 211      45.148 100.267 112.327  1.00  0.00            
ATOM   2127  OE2 GLU A 211      46.010  99.064 113.946  1.00  0.00            
ATOM   2128  C   GLU A 211      50.787  98.012 111.614  1.00  0.00            
ATOM   2129  O   GLU A 211      50.907  97.594 112.764  1.00  0.00            
ATOM   2130  N   LYS A 212      51.813  97.964 110.768  1.00  0.00            
ATOM   2131  H   LYS A 212      51.584  98.065 109.800  1.00  0.00            
ATOM   2132  CA  LYS A 212      53.240  97.978 111.124  1.00  0.00            
ATOM   2133  CB  LYS A 212      53.979  97.635 109.828  1.00  0.00            
ATOM   2134  CG  LYS A 212      55.487  97.567 110.080  1.00  0.00            
ATOM   2135  CD  LYS A 212      56.171  97.136 108.780  1.00  0.00            
ATOM   2136  CE  LYS A 212      57.575  96.529 108.821  1.00  0.00            
ATOM   2137  NZ  LYS A 212      58.283  96.509 107.531  1.00  0.00            
ATOM   2138  HZ1 LYS A 212      57.613  96.237 106.840  1.00  0.00            
ATOM   2139  HZ2 LYS A 212      58.612  97.414 107.260  1.00  0.00            
ATOM   2140  HZ3 LYS A 212      59.076  95.909 107.645  1.00  0.00            
ATOM   2141  C   LYS A 212      53.568  99.418 111.525  1.00  0.00            
ATOM   2142  O   LYS A 212      53.290 100.380 110.813  1.00  0.00            
ATOM   2143  N   ARG A 213      54.004  99.537 112.775  1.00  0.00            
ATOM   2144  H   ARG A 213      54.324  98.671 113.157  1.00  0.00            
ATOM   2145  CA  ARG A 213      54.356 100.750 113.528  1.00  0.00            
ATOM   2146  CB  ARG A 213      53.880 100.578 114.972  1.00  0.00            
ATOM   2147  CG  ARG A 213      52.360 100.752 114.997  1.00  0.00            
ATOM   2148  CD  ARG A 213      51.874 100.781 116.448  1.00  0.00            
ATOM   2149  NE  ARG A 213      50.429 101.003 116.597  1.00  0.00            
ATOM   2150  HE  ARG A 213      50.133 101.864 117.010  1.00  0.00            
ATOM   2151  CZ  ARG A 213      49.527 100.184 116.036  1.00  0.00            
ATOM   2152  NH1 ARG A 213      49.761  99.112 115.267  1.00  0.00            
ATOM   2153 1HH1 ARG A 213      50.669  98.779 115.013  1.00  0.00            
ATOM   2154 2HH1 ARG A 213      48.958  98.663 114.878  1.00  0.00            
ATOM   2155  NH2 ARG A 213      48.235 100.489 116.212  1.00  0.00            
ATOM   2156 1HH2 ARG A 213      48.040 101.172 116.915  1.00  0.00            
ATOM   2157 2HH2 ARG A 213      47.521 100.209 115.570  1.00  0.00            
ATOM   2158  C   ARG A 213      55.870 100.966 113.575  1.00  0.00            
ATOM   2159  O   ARG A 213      56.503 100.195 114.298  1.00  0.00            
ATOM   2160  N   GLU A 214      56.364 101.808 112.672  1.00  0.00            
ATOM   2161  H   GLU A 214      55.734 102.271 112.049  1.00  0.00            
ATOM   2162  CA  GLU A 214      57.785 102.132 112.483  1.00  0.00            
ATOM   2163  CB  GLU A 214      58.151 102.318 111.009  1.00  0.00            
ATOM   2164  CG  GLU A 214      57.994 101.129 110.058  1.00  0.00            
ATOM   2165  CD  GLU A 214      58.748 101.178 108.729  1.00  0.00            
ATOM   2166  OE1 GLU A 214      58.551 102.084 107.889  1.00  0.00            
ATOM   2167  OE2 GLU A 214      59.200 100.079 108.343  1.00  0.00            
ATOM   2168  C   GLU A 214      58.110 103.388 113.295  1.00  0.00            
ATOM   2169  O   GLU A 214      57.696 104.482 112.913  1.00  0.00            
ATOM   2170  N   GLU A 215      59.156 103.318 114.113  1.00  0.00            
ATOM   2171  H   GLU A 215      59.649 102.451 114.186  1.00  0.00            
ATOM   2172  CA  GLU A 215      59.707 104.434 114.896  1.00  0.00            
ATOM   2173  CB  GLU A 215      60.483 103.975 116.131  1.00  0.00            
ATOM   2174  CG  GLU A 215      59.791 103.347 117.342  1.00  0.00            
ATOM   2175  CD  GLU A 215      60.832 102.689 118.252  1.00  0.00            
ATOM   2176  OE1 GLU A 215      61.565 101.790 117.783  1.00  0.00            
ATOM   2177  OE2 GLU A 215      60.724 102.901 119.479  1.00  0.00            
ATOM   2178  C   GLU A 215      60.526 105.308 113.944  1.00  0.00            
ATOM   2179  O   GLU A 215      61.500 104.813 113.380  1.00  0.00            
ATOM   2180  N   LYS A 216      59.868 106.414 113.607  1.00  0.00            
ATOM   2181  H   LYS A 216      58.991 106.651 114.025  1.00  0.00            
ATOM   2182  CA  LYS A 216      60.347 107.339 112.569  1.00  0.00            
ATOM   2183  CB  LYS A 216      59.283 107.462 111.479  1.00  0.00            
ATOM   2184  CG  LYS A 216      59.336 106.358 110.420  1.00  0.00            
ATOM   2185  CD  LYS A 216      58.100 106.469 109.527  1.00  0.00            
ATOM   2186  CE  LYS A 216      57.960 105.361 108.478  1.00  0.00            
ATOM   2187  NZ  LYS A 216      58.902 105.691 107.402  1.00  0.00            
ATOM   2188  HZ1 LYS A 216      58.843 106.632 107.065  1.00  0.00            
ATOM   2189  HZ2 LYS A 216      59.834 105.566 107.744  1.00  0.00            
ATOM   2190  HZ3 LYS A 216      58.765 105.157 106.567  1.00  0.00            
ATOM   2191  C   LYS A 216      60.499 108.712 113.227  1.00  0.00            
ATOM   2192  O   LYS A 216      59.489 109.359 113.509  1.00  0.00            
ATOM   2193  N   ASP A 217      61.772 108.999 113.475  1.00  0.00            
ATOM   2194  H   ASP A 217      62.507 108.621 112.912  1.00  0.00            
ATOM   2195  CA  ASP A 217      62.278 110.020 114.405  1.00  0.00            
ATOM   2196  CB  ASP A 217      63.071 111.085 113.643  1.00  0.00            
ATOM   2197  CG  ASP A 217      64.401 110.505 113.157  1.00  0.00            
ATOM   2198  OD1 ASP A 217      65.363 110.399 113.948  1.00  0.00            
ATOM   2199  OD2 ASP A 217      64.470 110.124 111.968  1.00  0.00            
ATOM   2200  C   ASP A 217      61.281 110.608 115.404  1.00  0.00            
ATOM   2201  O   ASP A 217      60.419 111.405 115.043  1.00  0.00            
ATOM   2202  N   GLY A 218      61.220 109.949 116.560  1.00  0.00            
ATOM   2203  H   GLY A 218      61.850 109.222 116.826  1.00  0.00            
ATOM   2204  CA  GLY A 218      60.226 110.307 117.582  1.00  0.00            
ATOM   2205  C   GLY A 218      58.910 109.537 117.454  1.00  0.00            
ATOM   2206  O   GLY A 218      58.462 108.948 118.436  1.00  0.00            
ATOM   2207  N   GLU A 219      58.361 109.405 116.248  1.00  0.00            
ATOM   2208  H   GLU A 219      58.708 109.951 115.485  1.00  0.00            
ATOM   2209  CA  GLU A 219      56.986 108.949 116.003  1.00  0.00            
ATOM   2210  CB  GLU A 219      56.211 109.893 115.081  1.00  0.00            
ATOM   2211  CG  GLU A 219      56.195 111.303 115.675  1.00  0.00            
ATOM   2212  CD  GLU A 219      55.402 111.344 116.984  1.00  0.00            
ATOM   2213  OE1 GLU A 219      55.914 111.414 118.123  1.00  0.00            
ATOM   2214  OE2 GLU A 219      54.161 111.382 116.846  1.00  0.00            
ATOM   2215  C   GLU A 219      56.830 107.513 115.500  1.00  0.00            
ATOM   2216  O   GLU A 219      57.731 106.916 114.910  1.00  0.00            
ATOM   2217  N   THR A 220      55.625 106.957 115.593  1.00  0.00            
ATOM   2218  H   THR A 220      55.049 107.224 116.366  1.00  0.00            
ATOM   2219  CA  THR A 220      55.249 105.664 115.005  1.00  0.00            
ATOM   2220  CB  THR A 220      54.800 104.671 116.079  1.00  0.00            
ATOM   2221  OG1 THR A 220      53.928 105.191 117.085  1.00  0.00            
ATOM   2222  HG1 THR A 220      53.846 104.543 117.841  1.00  0.00            
ATOM   2223  CG2 THR A 220      55.988 103.956 116.727  1.00  0.00            
ATOM   2224  C   THR A 220      54.188 105.904 113.927  1.00  0.00            
ATOM   2225  O   THR A 220      53.039 106.085 114.325  1.00  0.00            
ATOM   2226  N   VAL A 221      54.601 105.855 112.664  1.00  0.00            
ATOM   2227  H   VAL A 221      55.488 106.282 112.483  1.00  0.00            
ATOM   2228  CA  VAL A 221      53.643 105.883 111.551  1.00  0.00            
ATOM   2229  CB  VAL A 221      54.258 106.619 110.357  1.00  0.00            
ATOM   2230  CG1 VAL A 221      53.331 106.875 109.168  1.00  0.00            
ATOM   2231  CG2 VAL A 221      54.588 108.050 110.787  1.00  0.00            
ATOM   2232  C   VAL A 221      53.301 104.416 111.283  1.00  0.00            
ATOM   2233  O   VAL A 221      54.194 103.600 111.063  1.00  0.00            
ATOM   2234  N   ILE A 222      52.049 104.244 110.872  1.00  0.00            
ATOM   2235  H   ILE A 222      51.555 105.080 110.630  1.00  0.00            
ATOM   2236  CA  ILE A 222      51.467 102.997 110.358  1.00  0.00            
ATOM   2237  CB  ILE A 222      49.982 102.960 110.720  1.00  0.00            
ATOM   2238  CG1 ILE A 222      49.877 102.703 112.225  1.00  0.00            
ATOM   2239  CG2 ILE A 222      49.324 101.804 109.962  1.00  0.00            
ATOM   2240  CD  ILE A 222      48.715 103.413 112.925  1.00  0.00            
ATOM   2241  C   ILE A 222      51.719 102.862 108.853  1.00  0.00            
ATOM   2242  O   ILE A 222      51.205 103.545 107.969  1.00  0.00            
ATOM   2243  N   SER A 223      52.532 101.840 108.600  1.00  0.00            
ATOM   2244  H   SER A 223      53.195 101.526 109.280  1.00  0.00            
ATOM   2245  CA  SER A 223      52.750 101.341 107.235  1.00  0.00            
ATOM   2246  CB  SER A 223      54.237 101.030 107.051  1.00  0.00            
ATOM   2247  OG  SER A 223      54.545 100.630 105.713  1.00  0.00            
ATOM   2248  HG  SER A 223      54.597  99.638 105.824  1.00  0.00            
ATOM   2249  C   SER A 223      51.918 100.058 107.146  1.00  0.00            
ATOM   2250  O   SER A 223      52.093  99.075 107.865  1.00  0.00            
ATOM   2251  N   TRP A 224      50.860 100.133 106.343  1.00  0.00            
ATOM   2252  H   TRP A 224      50.724 101.012 105.886  1.00  0.00            
ATOM   2253  CA  TRP A 224      49.882  99.066 106.079  1.00  0.00            
ATOM   2254  CB  TRP A 224      48.605  99.517 105.368  1.00  0.00            
ATOM   2255  CG  TRP A 224      47.649 100.367 106.205  1.00  0.00            
ATOM   2256  CD1 TRP A 224      47.545 101.691 106.165  1.00  0.00            
ATOM   2257  HD1 TRP A 224      48.280 102.360 105.712  1.00  0.00            
ATOM   2258  CD2 TRP A 224      46.731  99.858 107.117  1.00  0.00            
ATOM   2259  NE1 TRP A 224      46.577 102.070 106.996  1.00  0.00            
ATOM   2260  HE1 TRP A 224      46.713 102.992 107.358  1.00  0.00            
ATOM   2261  CE2 TRP A 224      46.100 100.993 107.614  1.00  0.00            
ATOM   2262  CE3 TRP A 224      46.420  98.573 107.540  1.00  0.00            
ATOM   2263  HE3 TRP A 224      47.034  97.737 107.206  1.00  0.00            
ATOM   2264  CZ2 TRP A 224      45.094 100.812 108.557  1.00  0.00            
ATOM   2265  HZ2 TRP A 224      44.637 101.682 109.028  1.00  0.00            
ATOM   2266  CZ3 TRP A 224      45.449  98.409 108.522  1.00  0.00            
ATOM   2267  HZ3 TRP A 224      45.109  97.423 108.845  1.00  0.00            
ATOM   2268  CH2 TRP A 224      44.764  99.529 108.979  1.00  0.00            
ATOM   2269  HH2 TRP A 224      44.012  99.315 109.736  1.00  0.00            
ATOM   2270  C   TRP A 224      50.575  97.909 105.357  1.00  0.00            
ATOM   2271  O   TRP A 224      50.509  97.679 104.151  1.00  0.00            
ATOM   2272  N   GLU A 225      51.275  97.128 106.174  1.00  0.00            
ATOM   2273  H   GLU A 225      51.439  97.421 107.117  1.00  0.00            
ATOM   2274  CA  GLU A 225      51.874  95.855 105.746  1.00  0.00            
ATOM   2275  CB  GLU A 225      52.591  95.216 106.936  1.00  0.00            
ATOM   2276  CG  GLU A 225      53.557  94.095 106.541  1.00  0.00            
ATOM   2277  CD  GLU A 225      54.624  94.623 105.579  1.00  0.00            
ATOM   2278  OE1 GLU A 225      55.515  95.332 106.092  1.00  0.00            
ATOM   2279  OE2 GLU A 225      54.692  94.285 104.377  1.00  0.00            
ATOM   2280  C   GLU A 225      51.005  94.867 104.964  1.00  0.00            
ATOM   2281  O   GLU A 225      50.322  94.090 105.627  1.00  0.00            
ATOM   2282  N   LYS A 226      51.140  94.854 103.641  1.00  0.00            
ATOM   2283  H   LYS A 226      52.031  95.109 103.262  1.00  0.00            
ATOM   2284  CA  LYS A 226      50.208  94.131 102.764  1.00  0.00            
ATOM   2285  CB  LYS A 226      50.285  94.737 101.361  1.00  0.00            
ATOM   2286  CG  LYS A 226      48.862  94.623 100.811  1.00  0.00            
ATOM   2287  CD  LYS A 226      48.810  94.859  99.301  1.00  0.00            
ATOM   2288  CE  LYS A 226      49.030  96.275  98.766  1.00  0.00            
ATOM   2289  NZ  LYS A 226      48.016  97.258  99.172  1.00  0.00            
ATOM   2290  HZ1 LYS A 226      48.023  98.087  98.614  1.00  0.00            
ATOM   2291  HZ2 LYS A 226      47.133  96.828  98.980  1.00  0.00            
ATOM   2292  HZ3 LYS A 226      48.063  97.424 100.158  1.00  0.00            
ATOM   2293  C   LYS A 226      50.633  92.665 102.673  1.00  0.00            
ATOM   2294  O   LYS A 226      51.578  92.303 101.972  1.00  0.00            
ATOM   2295  N   ILE A 227      50.014  91.841 103.514  1.00  0.00            
ATOM   2296  H   ILE A 227      49.431  92.165 104.259  1.00  0.00            
ATOM   2297  CA  ILE A 227      50.253  90.391 103.570  1.00  0.00            
ATOM   2298  CB  ILE A 227      49.818  89.940 104.966  1.00  0.00            
ATOM   2299  CG1 ILE A 227      50.566  90.609 106.122  1.00  0.00            
ATOM   2300  CG2 ILE A 227      49.891  88.430 105.198  1.00  0.00            
ATOM   2301  CD  ILE A 227      52.095  90.583 106.118  1.00  0.00            
ATOM   2302  C   ILE A 227      49.571  89.693 102.392  1.00  0.00            
ATOM   2303  O   ILE A 227      48.376  89.400 102.403  1.00  0.00            
ATOM   2304  N   ASN A 228      50.424  89.532 101.385  1.00  0.00            
ATOM   2305  H   ASN A 228      51.383  89.764 101.544  1.00  0.00            
ATOM   2306  CA  ASN A 228      50.162  88.870 100.098  1.00  0.00            
ATOM   2307  CB  ASN A 228      48.892  89.239  99.329  1.00  0.00            
ATOM   2308  CG  ASN A 228      48.400  90.661  99.043  1.00  0.00            
ATOM   2309  OD1 ASN A 228      48.988  91.625  99.529  1.00  0.00            
ATOM   2310  ND2 ASN A 228      47.676  90.810  97.936  1.00  0.00            
ATOM   2311 1HD2 ASN A 228      47.514  90.025  97.338  1.00  0.00            
ATOM   2312 2HD2 ASN A 228      47.425  91.727  97.628  1.00  0.00            
ATOM   2313  C   ASN A 228      51.356  88.994  99.149  1.00  0.00            
ATOM   2314  O   ASN A 228      51.964  90.050  98.988  1.00  0.00            
ATOM   2315  N   LYS A 229      51.535  87.887  98.433  1.00  0.00            
ATOM   2316  H   LYS A 229      51.020  87.060  98.655  1.00  0.00            
ATOM   2317  CA  LYS A 229      52.797  87.788  97.685  1.00  0.00            
ATOM   2318  CB  LYS A 229      53.034  86.402  97.081  1.00  0.00            
ATOM   2319  CG  LYS A 229      53.335  85.284  98.085  1.00  0.00            
ATOM   2320  CD  LYS A 229      53.514  83.973  97.319  1.00  0.00            
ATOM   2321  CE  LYS A 229      54.262  83.071  98.306  1.00  0.00            
ATOM   2322  NZ  LYS A 229      54.351  81.729  97.715  1.00  0.00            
ATOM   2323  HZ1 LYS A 229      54.878  81.060  98.239  1.00  0.00            
ATOM   2324  HZ2 LYS A 229      53.468  81.327  97.471  1.00  0.00            
ATOM   2325  HZ3 LYS A 229      54.974  81.887  96.947  1.00  0.00            
ATOM   2326  C   LYS A 229      53.063  88.884  96.651  1.00  0.00            
ATOM   2327  O   LYS A 229      52.077  89.352  96.083  1.00  0.00            
ATOM   2328  N   ALA A 230      54.349  89.150  96.443  1.00  0.00            
ATOM   2329  H   ALA A 230      55.065  88.565  96.828  1.00  0.00            
ATOM   2330  CA  ALA A 230      54.735  90.282  95.588  1.00  0.00            
ATOM   2331  CB  ALA A 230      56.015  90.840  96.214  1.00  0.00            
ATOM   2332  C   ALA A 230      55.014  89.959  94.119  1.00  0.00            
ATOM   2333  O   ALA A 230      55.974  90.367  93.466  1.00  0.00            
ATOM   2334  N   GLN A 231      54.025  89.381  93.445  1.00  0.00            
ATOM   2335  H   GLN A 231      53.075  89.338  93.759  1.00  0.00            
ATOM   2336  CA  GLN A 231      54.184  88.737  92.133  1.00  0.00            
ATOM   2337  CB  GLN A 231      53.610  87.334  91.934  1.00  0.00            
ATOM   2338  CG  GLN A 231      54.373  86.254  92.705  1.00  0.00            
ATOM   2339  CD  GLN A 231      53.622  84.921  92.698  1.00  0.00            
ATOM   2340  OE1 GLN A 231      52.563  84.719  93.290  1.00  0.00            
ATOM   2341  NE2 GLN A 231      54.091  84.037  91.823  1.00  0.00            
ATOM   2342 1HE2 GLN A 231      54.761  84.336  91.145  1.00  0.00            
ATOM   2343 2HE2 GLN A 231      53.884  83.077  92.013  1.00  0.00            
ATOM   2344  C   GLN A 231      53.737  89.514  90.892  1.00  0.00            
ATOM   2345  O   GLN A 231      54.354  89.679  89.840  1.00  0.00            
ATOM   2346  N   ALA A 232      52.669  90.284  91.086  1.00  0.00            
ATOM   2347  H   ALA A 232      52.227  90.411  91.973  1.00  0.00            
ATOM   2348  CA  ALA A 232      52.038  91.089  90.030  1.00  0.00            
ATOM   2349  CB  ALA A 232      50.520  91.151  90.220  1.00  0.00            
ATOM   2350  C   ALA A 232      52.641  92.486  89.876  1.00  0.00            
ATOM   2351  O   ALA A 232      52.265  93.390  90.622  1.00  0.00            
ATOM   2352  N   LEU A 233      53.722  92.521  89.104  1.00  0.00            
ATOM   2353  H   LEU A 233      54.043  91.803  88.487  1.00  0.00            
ATOM   2354  CA  LEU A 233      54.561  93.725  89.037  1.00  0.00            
ATOM   2355  CB  LEU A 233      55.828  93.402  88.242  1.00  0.00            
ATOM   2356  CG  LEU A 233      56.700  92.387  88.980  1.00  0.00            
ATOM   2357  CD1 LEU A 233      58.065  92.394  88.289  1.00  0.00            
ATOM   2358  CD2 LEU A 233      56.715  92.638  90.490  1.00  0.00            
ATOM   2359  C   LEU A 233      53.802  94.884  88.389  1.00  0.00            
ATOM   2360  O   LEU A 233      54.145  96.007  88.755  1.00  0.00            
ATOM   2361  N   TRP A 234      53.174  94.588  87.254  1.00  0.00            
ATOM   2362  H   TRP A 234      53.167  93.700  86.792  1.00  0.00            
ATOM   2363  CA  TRP A 234      52.409  95.515  86.408  1.00  0.00            
ATOM   2364  CB  TRP A 234      51.811  94.774  85.211  1.00  0.00            
ATOM   2365  CG  TRP A 234      51.336  93.387  85.650  1.00  0.00            
ATOM   2366  CD1 TRP A 234      50.108  93.132  86.094  1.00  0.00            
ATOM   2367  HD1 TRP A 234      49.209  93.744  86.169  1.00  0.00            
ATOM   2368  CD2 TRP A 234      52.151  92.277  85.835  1.00  0.00            
ATOM   2369  NE1 TRP A 234      50.177  91.892  86.570  1.00  0.00            
ATOM   2370  HE1 TRP A 234      49.520  91.471  87.196  1.00  0.00            
ATOM   2371  CE2 TRP A 234      51.362  91.306  86.440  1.00  0.00            
ATOM   2372  CE3 TRP A 234      53.528  92.130  85.712  1.00  0.00            
ATOM   2373  HE3 TRP A 234      54.125  92.781  85.071  1.00  0.00            
ATOM   2374  CZ2 TRP A 234      51.939  90.138  86.928  1.00  0.00            
ATOM   2375  HZ2 TRP A 234      51.347  89.496  87.580  1.00  0.00            
ATOM   2376  CZ3 TRP A 234      54.131  90.993  86.235  1.00  0.00            
ATOM   2377  HZ3 TRP A 234      55.211  90.850  86.222  1.00  0.00            
ATOM   2378  CH2 TRP A 234      53.308  89.993  86.741  1.00  0.00            
ATOM   2379  HH2 TRP A 234      53.743  89.082  87.152  1.00  0.00            
ATOM   2380  C   TRP A 234      51.349  96.268  87.214  1.00  0.00            
ATOM   2381  O   TRP A 234      50.955  97.401  86.936  1.00  0.00            
ATOM   2382  N   THR A 235      50.885  95.596  88.263  1.00  0.00            
ATOM   2383  H   THR A 235      50.880  94.596  88.294  1.00  0.00            
ATOM   2384  CA  THR A 235      49.996  96.273  89.219  1.00  0.00            
ATOM   2385  CB  THR A 235      49.431  95.133  90.070  1.00  0.00            
ATOM   2386  OG1 THR A 235      48.851  94.074  89.304  1.00  0.00            
ATOM   2387  HG1 THR A 235      48.220  93.501  89.828  1.00  0.00            
ATOM   2388  CG2 THR A 235      48.349  95.686  91.000  1.00  0.00            
ATOM   2389  C   THR A 235      50.703  97.327  90.072  1.00  0.00            
ATOM   2390  O   THR A 235      51.117  96.996  91.182  1.00  0.00            
ATOM   2391  N   ARG A 236      50.810  98.537  89.533  1.00  0.00            
ATOM   2392  H   ARG A 236      50.280  98.663  88.696  1.00  0.00            
ATOM   2393  CA  ARG A 236      51.438  99.763  90.049  1.00  0.00            
ATOM   2394  CB  ARG A 236      52.944  99.702  90.307  1.00  0.00            
ATOM   2395  CG  ARG A 236      53.802  99.578  89.046  1.00  0.00            
ATOM   2396  CD  ARG A 236      55.319  99.395  89.113  1.00  0.00            
ATOM   2397  NE  ARG A 236      55.784  98.373  90.062  1.00  0.00            
ATOM   2398  HE  ARG A 236      55.142  97.907  90.672  1.00  0.00            
ATOM   2399  CZ  ARG A 236      56.959  97.744  89.913  1.00  0.00            
ATOM   2400  NH1 ARG A 236      57.843  98.070  88.961  1.00  0.00            
ATOM   2401 1HH1 ARG A 236      57.692  98.840  88.344  1.00  0.00            
ATOM   2402 2HH1 ARG A 236      58.706  97.571  88.869  1.00  0.00            
ATOM   2403  NH2 ARG A 236      57.111  96.534  90.468  1.00  0.00            
ATOM   2404 1HH2 ARG A 236      56.392  96.186  91.070  1.00  0.00            
ATOM   2405 2HH2 ARG A 236      57.916  95.981  90.257  1.00  0.00            
ATOM   2406  C   ARG A 236      51.088 101.059  89.314  1.00  0.00            
ATOM   2407  O   ARG A 236      50.691 100.977  88.153  1.00  0.00            
ATOM   2408  N   ASN A 237      51.069 102.180  90.028  1.00  0.00            
ATOM   2409  H   ASN A 237      51.153 102.180  91.024  1.00  0.00            
ATOM   2410  CA  ASN A 237      50.785 103.521  89.494  1.00  0.00            
ATOM   2411  CB  ASN A 237      51.096 104.602  90.532  1.00  0.00            
ATOM   2412  CG  ASN A 237      49.996 104.995  91.520  1.00  0.00            
ATOM   2413  OD1 ASN A 237      49.211 104.128  91.901  1.00  0.00            
ATOM   2414  ND2 ASN A 237      49.872 106.311  91.673  1.00  0.00            
ATOM   2415 1HD2 ASN A 237      50.345 107.029  91.160  1.00  0.00            
ATOM   2416 2HD2 ASN A 237      49.076 106.617  92.198  1.00  0.00            
ATOM   2417  C   ASN A 237      51.632 103.830  88.259  1.00  0.00            
ATOM   2418  O   ASN A 237      52.851 103.709  88.143  1.00  0.00            
ATOM   2419  N   LYS A 238      50.787 104.245  87.319  1.00  0.00            
ATOM   2420  H   LYS A 238      49.886 104.621  87.538  1.00  0.00            
ATOM   2421  CA  LYS A 238      51.116 104.227  85.888  1.00  0.00            
ATOM   2422  CB  LYS A 238      49.919 104.643  85.031  1.00  0.00            
ATOM   2423  CG  LYS A 238      50.005 104.024  83.634  1.00  0.00            
ATOM   2424  CD  LYS A 238      48.784 104.280  82.746  1.00  0.00            
ATOM   2425  CE  LYS A 238      48.912 103.715  81.330  1.00  0.00            
ATOM   2426  NZ  LYS A 238      48.382 102.356  81.499  1.00  0.00            
ATOM   2427  HZ1 LYS A 238      48.416 101.966  80.579  1.00  0.00            
ATOM   2428  HZ2 LYS A 238      49.013 101.817  82.055  1.00  0.00            
ATOM   2429  HZ3 LYS A 238      47.429 102.399  81.803  1.00  0.00            
ATOM   2430  C   LYS A 238      52.361 105.057  85.569  1.00  0.00            
ATOM   2431  O   LYS A 238      53.121 104.699  84.669  1.00  0.00            
ATOM   2432  N   SER A 239      52.614 106.186  86.225  1.00  0.00            
ATOM   2433  H   SER A 239      51.856 106.703  86.620  1.00  0.00            
ATOM   2434  CA  SER A 239      53.789 107.067  86.142  1.00  0.00            
ATOM   2435  CB  SER A 239      53.637 108.477  86.721  1.00  0.00            
ATOM   2436  OG  SER A 239      53.519 108.421  88.145  1.00  0.00            
ATOM   2437  HG  SER A 239      53.402 109.340  88.526  1.00  0.00            
ATOM   2438  C   SER A 239      55.093 106.381  86.556  1.00  0.00            
ATOM   2439  O   SER A 239      56.036 106.473  85.772  1.00  0.00            
ATOM   2440  N   GLU A 240      55.064 105.613  87.642  1.00  0.00            
ATOM   2441  H   GLU A 240      54.215 105.498  88.156  1.00  0.00            
ATOM   2442  CA  GLU A 240      56.151 104.738  88.104  1.00  0.00            
ATOM   2443  CB  GLU A 240      55.626 103.936  89.297  1.00  0.00            
ATOM   2444  CG  GLU A 240      55.154 104.788  90.475  1.00  0.00            
ATOM   2445  CD  GLU A 240      56.207 105.693  91.119  1.00  0.00            
ATOM   2446  OE1 GLU A 240      57.232 105.098  91.516  1.00  0.00            
ATOM   2447  OE2 GLU A 240      55.958 106.865  91.474  1.00  0.00            
ATOM   2448  C   GLU A 240      56.756 103.739  87.116  1.00  0.00            
ATOM   2449  O   GLU A 240      57.836 103.197  87.346  1.00  0.00            
ATOM   2450  N   ILE A 241      56.081 103.496  85.996  1.00  0.00            
ATOM   2451  H   ILE A 241      55.348 104.097  85.678  1.00  0.00            
ATOM   2452  CA  ILE A 241      56.514 102.417  85.095  1.00  0.00            
ATOM   2453  CB  ILE A 241      55.520 101.296  84.786  1.00  0.00            
ATOM   2454  CG1 ILE A 241      54.465 101.021  85.859  1.00  0.00            
ATOM   2455  CG2 ILE A 241      56.304  99.997  84.572  1.00  0.00            
ATOM   2456  CD  ILE A 241      53.074 101.505  85.444  1.00  0.00            
ATOM   2457  C   ILE A 241      56.905 102.977  83.726  1.00  0.00            
ATOM   2458  O   ILE A 241      56.219 103.867  83.226  1.00  0.00            
ATOM   2459  N   THR A 242      57.990 102.432  83.187  1.00  0.00            
ATOM   2460  H   THR A 242      58.425 101.747  83.772  1.00  0.00            
ATOM   2461  CA  THR A 242      58.535 102.618  81.834  1.00  0.00            
ATOM   2462  CB  THR A 242      60.004 103.046  81.840  1.00  0.00            
ATOM   2463  OG1 THR A 242      60.800 101.997  82.396  1.00  0.00            
ATOM   2464  HG1 THR A 242      60.613 101.806  83.361  1.00  0.00            
ATOM   2465  CG2 THR A 242      60.126 104.313  82.687  1.00  0.00            
ATOM   2466  C   THR A 242      58.401 101.402  80.917  1.00  0.00            
ATOM   2467  O   THR A 242      58.334 100.237  81.311  1.00  0.00            
ATOM   2468  N   ASP A 243      58.368 101.762  79.636  1.00  0.00            
ATOM   2469  H   ASP A 243      58.312 102.732  79.404  1.00  0.00            
ATOM   2470  CA  ASP A 243      58.260 100.819  78.514  1.00  0.00            
ATOM   2471  CB  ASP A 243      58.464 101.539  77.178  1.00  0.00            
ATOM   2472  CG  ASP A 243      57.185 102.339  76.925  1.00  0.00            
ATOM   2473  OD1 ASP A 243      56.027 101.899  77.083  1.00  0.00            
ATOM   2474  OD2 ASP A 243      57.328 103.558  76.684  1.00  0.00            
ATOM   2475  C   ASP A 243      59.314  99.711  78.568  1.00  0.00            
ATOM   2476  O   ASP A 243      58.995  98.536  78.395  1.00  0.00            
ATOM   2477  N   GLU A 244      60.521 100.133  78.937  1.00  0.00            
ATOM   2478  H   GLU A 244      60.800 101.092  78.965  1.00  0.00            
ATOM   2479  CA  GLU A 244      61.651  99.240  79.225  1.00  0.00            
ATOM   2480  CB  GLU A 244      62.804 100.130  79.694  1.00  0.00            
ATOM   2481  CG  GLU A 244      63.409 101.133  78.710  1.00  0.00            
ATOM   2482  CD  GLU A 244      62.464 102.098  77.993  1.00  0.00            
ATOM   2483  OE1 GLU A 244      62.504 102.160  76.745  1.00  0.00            
ATOM   2484  OE2 GLU A 244      61.709 102.832  78.669  1.00  0.00            
ATOM   2485  C   GLU A 244      61.264  98.194  80.273  1.00  0.00            
ATOM   2486  O   GLU A 244      61.326  96.996  80.003  1.00  0.00            
ATOM   2487  N   GLU A 245      60.757  98.755  81.368  1.00  0.00            
ATOM   2488  H   GLU A 245      60.505  99.724  81.405  1.00  0.00            
ATOM   2489  CA  GLU A 245      60.393  97.968  82.554  1.00  0.00            
ATOM   2490  CB  GLU A 245      59.854  98.914  83.630  1.00  0.00            
ATOM   2491  CG  GLU A 245      61.084  99.637  84.181  1.00  0.00            
ATOM   2492  CD  GLU A 245      60.691 100.526  85.364  1.00  0.00            
ATOM   2493  OE1 GLU A 245      61.087 100.290  86.528  1.00  0.00            
ATOM   2494  OE2 GLU A 245      60.039 101.549  85.070  1.00  0.00            
ATOM   2495  C   GLU A 245      59.281  96.970  82.232  1.00  0.00            
ATOM   2496  O   GLU A 245      59.423  95.831  82.679  1.00  0.00            
ATOM   2497  N   TYR A 246      58.291  97.486  81.510  1.00  0.00            
ATOM   2498  H   TYR A 246      58.237  98.468  81.320  1.00  0.00            
ATOM   2499  CA  TYR A 246      57.193  96.638  81.024  1.00  0.00            
ATOM   2500  CB  TYR A 246      56.281  97.320  80.000  1.00  0.00            
ATOM   2501  CG  TYR A 246      55.392  98.459  80.502  1.00  0.00            
ATOM   2502  CD1 TYR A 246      54.684  98.329  81.691  1.00  0.00            
ATOM   2503  HD1 TYR A 246      54.984  97.582  82.428  1.00  0.00            
ATOM   2504  CD2 TYR A 246      55.118  99.581  79.728  1.00  0.00            
ATOM   2505  HD2 TYR A 246      55.625  99.684  78.769  1.00  0.00            
ATOM   2506  CE1 TYR A 246      53.870  99.372  82.116  1.00  0.00            
ATOM   2507  HE1 TYR A 246      53.430  99.468  83.108  1.00  0.00            
ATOM   2508  CE2 TYR A 246      54.325 100.647  80.137  1.00  0.00            
ATOM   2509  HE2 TYR A 246      54.195 101.475  79.440  1.00  0.00            
ATOM   2510  CZ  TYR A 246      53.726 100.548  81.387  1.00  0.00            
ATOM   2511  OH  TYR A 246      52.993 101.535  81.967  1.00  0.00            
ATOM   2512  HH  TYR A 246      53.120 102.329  81.371  1.00  0.00            
ATOM   2513  C   TYR A 246      57.712  95.410  80.276  1.00  0.00            
ATOM   2514  O   TYR A 246      57.476  94.336  80.832  1.00  0.00            
ATOM   2515  N   LYS A 247      58.648  95.521  79.337  1.00  0.00            
ATOM   2516  H   LYS A 247      58.775  96.397  78.874  1.00  0.00            
ATOM   2517  CA  LYS A 247      59.230  94.405  78.575  1.00  0.00            
ATOM   2518  CB  LYS A 247      60.138  94.965  77.479  1.00  0.00            
ATOM   2519  CG  LYS A 247      59.266  95.589  76.386  1.00  0.00            
ATOM   2520  CD  LYS A 247      60.102  96.082  75.202  1.00  0.00            
ATOM   2521  CE  LYS A 247      60.484  97.563  75.233  1.00  0.00            
ATOM   2522  NZ  LYS A 247      61.321  98.089  74.144  1.00  0.00            
ATOM   2523  HZ1 LYS A 247      60.849  97.894  73.284  1.00  0.00            
ATOM   2524  HZ2 LYS A 247      61.343  99.082  74.247  1.00  0.00            
ATOM   2525  HZ3 LYS A 247      62.210  97.648  74.272  1.00  0.00            
ATOM   2526  C   LYS A 247      59.904  93.287  79.372  1.00  0.00            
ATOM   2527  O   LYS A 247      59.969  92.113  79.012  1.00  0.00            
ATOM   2528  N   GLU A 248      60.542  93.851  80.394  1.00  0.00            
ATOM   2529  H   GLU A 248      60.765  94.802  80.186  1.00  0.00            
ATOM   2530  CA  GLU A 248      61.184  93.118  81.497  1.00  0.00            
ATOM   2531  CB  GLU A 248      62.218  94.032  82.159  1.00  0.00            
ATOM   2532  CG  GLU A 248      63.464  94.147  81.278  1.00  0.00            
ATOM   2533  CD  GLU A 248      64.570  94.875  82.044  1.00  0.00            
ATOM   2534  OE1 GLU A 248      65.353  94.252  82.796  1.00  0.00            
ATOM   2535  OE2 GLU A 248      64.608  96.124  82.111  1.00  0.00            
ATOM   2536  C   GLU A 248      60.349  92.455  82.593  1.00  0.00            
ATOM   2537  O   GLU A 248      60.812  91.395  83.014  1.00  0.00            
ATOM   2538  N   PHE A 249      59.064  92.774  82.712  1.00  0.00            
ATOM   2539  H   PHE A 249      58.535  93.398  82.134  1.00  0.00            
ATOM   2540  CA  PHE A 249      58.250  92.094  83.728  1.00  0.00            
ATOM   2541  CB  PHE A 249      56.890  92.758  83.956  1.00  0.00            
ATOM   2542  CG  PHE A 249      56.946  94.231  84.364  1.00  0.00            
ATOM   2543  CD1 PHE A 249      55.999  95.121  83.869  1.00  0.00            
ATOM   2544  HD1 PHE A 249      55.628  94.927  82.863  1.00  0.00            
ATOM   2545  CD2 PHE A 249      57.636  94.574  85.522  1.00  0.00            
ATOM   2546  HD2 PHE A 249      58.552  94.036  85.764  1.00  0.00            
ATOM   2547  CE1 PHE A 249      55.702  96.273  84.586  1.00  0.00            
ATOM   2548  HE1 PHE A 249      54.783  96.760  84.259  1.00  0.00            
ATOM   2549  CE2 PHE A 249      57.355  95.722  86.253  1.00  0.00            
ATOM   2550  HE2 PHE A 249      57.939  96.073  87.102  1.00  0.00            
ATOM   2551  CZ  PHE A 249      56.386  96.586  85.757  1.00  0.00            
ATOM   2552  HZ  PHE A 249      56.285  97.540  86.274  1.00  0.00            
ATOM   2553  C   PHE A 249      58.107  90.578  83.564  1.00  0.00            
ATOM   2554  O   PHE A 249      58.477  89.791  84.433  1.00  0.00            
ATOM   2555  N   TYR A 250      57.561  90.237  82.401  1.00  0.00            
ATOM   2556  H   TYR A 250      57.394  90.959  81.729  1.00  0.00            
ATOM   2557  CA  TYR A 250      57.442  88.889  81.829  1.00  0.00            
ATOM   2558  CB  TYR A 250      56.824  88.906  80.429  1.00  0.00            
ATOM   2559  CG  TYR A 250      56.314  87.523  80.014  1.00  0.00            
ATOM   2560  CD1 TYR A 250      54.933  87.372  80.012  1.00  0.00            
ATOM   2561  HD1 TYR A 250      54.305  88.261  80.022  1.00  0.00            
ATOM   2562  CD2 TYR A 250      57.119  86.448  79.655  1.00  0.00            
ATOM   2563  HD2 TYR A 250      58.191  86.551  79.481  1.00  0.00            
ATOM   2564  CE1 TYR A 250      54.329  86.123  79.924  1.00  0.00            
ATOM   2565  HE1 TYR A 250      53.293  85.992  80.236  1.00  0.00            
ATOM   2566  CE2 TYR A 250      56.527  85.194  79.549  1.00  0.00            
ATOM   2567  HE2 TYR A 250      57.172  84.335  79.368  1.00  0.00            
ATOM   2568  CZ  TYR A 250      55.160  85.026  79.734  1.00  0.00            
ATOM   2569  OH  TYR A 250      54.511  83.864  79.446  1.00  0.00            
ATOM   2570  HH  TYR A 250      55.131  83.084  79.356  1.00  0.00            
ATOM   2571  C   TYR A 250      58.719  88.047  81.808  1.00  0.00            
ATOM   2572  O   TYR A 250      58.832  87.112  82.601  1.00  0.00            
ATOM   2573  N   LYS A 251      59.770  88.732  81.369  1.00  0.00            
ATOM   2574  H   LYS A 251      59.614  89.602  80.903  1.00  0.00            
ATOM   2575  CA  LYS A 251      61.177  88.310  81.431  1.00  0.00            
ATOM   2576  CB  LYS A 251      62.229  89.212  80.784  1.00  0.00            
ATOM   2577  CG  LYS A 251      62.001  89.409  79.285  1.00  0.00            
ATOM   2578  CD  LYS A 251      63.019  90.452  78.817  1.00  0.00            
ATOM   2579  CE  LYS A 251      63.296  90.531  77.316  1.00  0.00            
ATOM   2580  NZ  LYS A 251      64.310  91.507  76.892  1.00  0.00            
ATOM   2581  HZ1 LYS A 251      65.102  91.235  77.441  1.00  0.00            
ATOM   2582  HZ2 LYS A 251      64.592  91.372  75.942  1.00  0.00            
ATOM   2583  HZ3 LYS A 251      64.089  92.472  77.026  1.00  0.00            
ATOM   2584  C   LYS A 251      61.687  87.957  82.830  1.00  0.00            
ATOM   2585  O   LYS A 251      62.229  86.868  83.003  1.00  0.00            
ATOM   2586  N   HIS A 252      61.410  88.705  83.895  1.00  0.00            
ATOM   2587  H   HIS A 252      61.014  89.612  83.749  1.00  0.00            
ATOM   2588  CA  HIS A 252      61.821  88.486  85.288  1.00  0.00            
ATOM   2589  CB  HIS A 252      61.686  89.774  86.102  1.00  0.00            
ATOM   2590  CG  HIS A 252      62.709  90.864  85.773  1.00  0.00            
ATOM   2591  ND1 HIS A 252      63.754  90.638  84.983  1.00  0.00            
ATOM   2592  CD2 HIS A 252      62.649  92.192  85.746  1.00  0.00            
ATOM   2593  CE1 HIS A 252      64.282  91.735  84.447  1.00  0.00            
ATOM   2594  NE2 HIS A 252      63.628  92.738  85.026  1.00  0.00            
ATOM   2595  HE2 HIS A 252      63.721  93.728  84.933  1.00  0.00            
ATOM   2596  C   HIS A 252      61.254  87.197  85.889  1.00  0.00            
ATOM   2597  O   HIS A 252      61.910  86.156  85.907  1.00  0.00            
ATOM   2598  N   ILE A 253      59.927  87.231  85.971  1.00  0.00            
ATOM   2599  H   ILE A 253      59.476  87.832  85.313  1.00  0.00            
ATOM   2600  CA  ILE A 253      59.153  86.239  86.732  1.00  0.00            
ATOM   2601  CB  ILE A 253      57.912  86.826  87.408  1.00  0.00            
ATOM   2602  CG1 ILE A 253      57.073  87.744  86.516  1.00  0.00            
ATOM   2603  CG2 ILE A 253      58.381  87.630  88.624  1.00  0.00            
ATOM   2604  CD  ILE A 253      56.089  87.076  85.556  1.00  0.00            
ATOM   2605  C   ILE A 253      58.788  84.937  86.013  1.00  0.00            
ATOM   2606  O   ILE A 253      59.029  83.871  86.575  1.00  0.00            
ATOM   2607  N   ALA A 254      58.584  84.997  84.701  1.00  0.00            
ATOM   2608  H   ALA A 254      59.013  85.737  84.181  1.00  0.00            
ATOM   2609  CA  ALA A 254      58.194  83.834  83.889  1.00  0.00            
ATOM   2610  CB  ALA A 254      56.962  84.316  83.120  1.00  0.00            
ATOM   2611  C   ALA A 254      59.303  83.306  82.979  1.00  0.00            
ATOM   2612  O   ALA A 254      60.053  82.382  83.293  1.00  0.00            
ATOM   2613  N   HIS A 255      59.595  84.044  81.911  1.00  0.00            
ATOM   2614  H   HIS A 255      59.344  85.012  81.909  1.00  0.00            
ATOM   2615  CA  HIS A 255      60.488  83.671  80.805  1.00  0.00            
ATOM   2616  CB  HIS A 255      59.736  82.794  79.801  1.00  0.00            
ATOM   2617  CG  HIS A 255      60.612  82.487  78.585  1.00  0.00            
ATOM   2618  ND1 HIS A 255      60.500  82.951  77.342  1.00  0.00            
ATOM   2619  CD2 HIS A 255      61.707  81.734  78.589  1.00  0.00            
ATOM   2620  CE1 HIS A 255      61.546  82.560  76.620  1.00  0.00            
ATOM   2621  NE2 HIS A 255      62.285  81.770  77.393  1.00  0.00            
ATOM   2622  HE2 HIS A 255      63.154  81.345  77.134  1.00  0.00            
ATOM   2623  C   HIS A 255      61.097  84.966  80.264  1.00  0.00            
ATOM   2624  O   HIS A 255      60.373  85.792  79.710  1.00  0.00            
ATOM   2625  N   ASP A 256      62.418  85.095  80.185  1.00  0.00            
ATOM   2626  H   ASP A 256      63.071  84.458  80.597  1.00  0.00            
ATOM   2627  CA  ASP A 256      63.141  86.142  79.449  1.00  0.00            
ATOM   2628  CB  ASP A 256      64.582  86.276  79.946  1.00  0.00            
ATOM   2629  CG  ASP A 256      65.377  87.506  79.504  1.00  0.00            
ATOM   2630  OD1 ASP A 256      65.503  87.778  78.289  1.00  0.00            
ATOM   2631  OD2 ASP A 256      66.089  88.108  80.337  1.00  0.00            
ATOM   2632  C   ASP A 256      63.086  85.874  77.944  1.00  0.00            
ATOM   2633  O   ASP A 256      63.408  84.843  77.355  1.00  0.00            
ATOM   2634  N   PHE A 257      62.335  86.742  77.273  1.00  0.00            
ATOM   2635  H   PHE A 257      62.371  87.706  77.538  1.00  0.00            
ATOM   2636  CA  PHE A 257      61.856  86.365  75.936  1.00  0.00            
ATOM   2637  CB  PHE A 257      60.339  86.171  75.962  1.00  0.00            
ATOM   2638  CG  PHE A 257      59.386  87.320  76.298  1.00  0.00            
ATOM   2639  CD1 PHE A 257      58.423  87.683  75.366  1.00  0.00            
ATOM   2640  HD1 PHE A 257      58.369  87.125  74.434  1.00  0.00            
ATOM   2641  CD2 PHE A 257      59.574  88.084  77.446  1.00  0.00            
ATOM   2642  HD2 PHE A 257      59.799  87.599  78.395  1.00  0.00            
ATOM   2643  CE1 PHE A 257      57.633  88.826  75.449  1.00  0.00            
ATOM   2644  HE1 PHE A 257      56.605  88.884  75.089  1.00  0.00            
ATOM   2645  CE2 PHE A 257      58.883  89.288  77.428  1.00  0.00            
ATOM   2646  HE2 PHE A 257      58.840  89.721  78.429  1.00  0.00            
ATOM   2647  CZ  PHE A 257      57.908  89.673  76.516  1.00  0.00            
ATOM   2648  HZ  PHE A 257      57.503  90.684  76.574  1.00  0.00            
ATOM   2649  C   PHE A 257      62.250  87.485  74.971  1.00  0.00            
ATOM   2650  O   PHE A 257      62.355  88.629  75.410  1.00  0.00            
ATOM   2651  N   ASN A 258      62.317  87.063  73.711  1.00  0.00            
ATOM   2652  H   ASN A 258      62.326  86.094  73.453  1.00  0.00            
ATOM   2653  CA  ASN A 258      62.679  87.973  72.616  1.00  0.00            
ATOM   2654  CB  ASN A 258      62.590  87.184  71.309  1.00  0.00            
ATOM   2655  CG  ASN A 258      61.182  86.666  71.009  1.00  0.00            
ATOM   2656  OD1 ASN A 258      60.358  87.419  70.489  1.00  0.00            
ATOM   2657  ND2 ASN A 258      60.958  85.416  71.403  1.00  0.00            
ATOM   2658 1HD2 ASN A 258      61.650  84.868  71.875  1.00  0.00            
ATOM   2659 2HD2 ASN A 258      60.055  85.007  71.270  1.00  0.00            
ATOM   2660  C   ASN A 258      61.814  89.233  72.534  1.00  0.00            
ATOM   2661  O   ASN A 258      60.627  89.159  72.846  1.00  0.00            
ATOM   2662  N   ASP A 259      62.413  90.306  72.026  1.00  0.00            
ATOM   2663  H   ASP A 259      63.375  90.176  71.785  1.00  0.00            
ATOM   2664  CA  ASP A 259      61.809  91.649  72.016  1.00  0.00            
ATOM   2665  CB  ASP A 259      62.549  92.536  71.013  1.00  0.00            
ATOM   2666  CG  ASP A 259      63.917  93.035  71.484  1.00  0.00            
ATOM   2667  OD1 ASP A 259      64.854  92.437  70.913  1.00  0.00            
ATOM   2668  OD2 ASP A 259      64.146  93.731  72.498  1.00  0.00            
ATOM   2669  C   ASP A 259      60.374  91.659  71.490  1.00  0.00            
ATOM   2670  O   ASP A 259      60.137  91.186  70.379  1.00  0.00            
ATOM   2671  N   PRO A 260      59.422  92.345  72.114  1.00  0.00            
ATOM   2672  CA  PRO A 260      58.024  92.321  71.658  1.00  0.00            
ATOM   2673  CB  PRO A 260      57.242  92.424  72.968  1.00  0.00            
ATOM   2674  CG  PRO A 260      58.263  92.271  74.098  1.00  0.00            
ATOM   2675  CD  PRO A 260      59.559  92.821  73.500  1.00  0.00            
ATOM   2676  C   PRO A 260      57.802  93.553  70.778  1.00  0.00            
ATOM   2677  O   PRO A 260      58.131  94.663  71.195  1.00  0.00            
ATOM   2678  N   LEU A 261      57.092  93.294  69.685  1.00  0.00            
ATOM   2679  H   LEU A 261      56.762  92.383  69.437  1.00  0.00            
ATOM   2680  CA  LEU A 261      56.573  94.383  68.845  1.00  0.00            
ATOM   2681  CB  LEU A 261      55.823  93.726  67.684  1.00  0.00            
ATOM   2682  CG  LEU A 261      56.687  92.819  66.805  1.00  0.00            
ATOM   2683  CD1 LEU A 261      55.901  92.306  65.598  1.00  0.00            
ATOM   2684  CD2 LEU A 261      57.930  93.442  66.167  1.00  0.00            
ATOM   2685  C   LEU A 261      55.723  95.499  69.454  1.00  0.00            
ATOM   2686  O   LEU A 261      56.092  96.668  69.384  1.00  0.00            
ATOM   2687  N   THR A 262      54.697  95.052  70.174  1.00  0.00            
ATOM   2688  H   THR A 262      54.747  94.070  70.359  1.00  0.00            
ATOM   2689  CA  THR A 262      53.652  95.837  70.844  1.00  0.00            
ATOM   2690  CB  THR A 262      52.481  96.264  69.957  1.00  0.00            
ATOM   2691  OG1 THR A 262      51.851  97.442  70.463  1.00  0.00            
ATOM   2692  HG1 THR A 262      52.569  98.069  70.764  1.00  0.00            
ATOM   2693  CG2 THR A 262      51.507  95.108  69.726  1.00  0.00            
ATOM   2694  C   THR A 262      53.240  95.367  72.241  1.00  0.00            
ATOM   2695  O   THR A 262      53.002  94.171  72.408  1.00  0.00            
ATOM   2696  N   TRP A 263      53.302  96.338  73.149  1.00  0.00            
ATOM   2697  H   TRP A 263      53.769  97.179  72.878  1.00  0.00            
ATOM   2698  CA  TRP A 263      52.885  96.015  74.521  1.00  0.00            
ATOM   2699  CB  TRP A 263      54.103  95.904  75.440  1.00  0.00            
ATOM   2700  CG  TRP A 263      54.974  97.158  75.335  1.00  0.00            
ATOM   2701  CD1 TRP A 263      55.062  98.041  76.326  1.00  0.00            
ATOM   2702  HD1 TRP A 263      54.478  98.015  77.245  1.00  0.00            
ATOM   2703  CD2 TRP A 263      56.010  97.424  74.445  1.00  0.00            
ATOM   2704  NE1 TRP A 263      56.061  98.880  76.067  1.00  0.00            
ATOM   2705  HE1 TRP A 263      56.279  99.719  76.565  1.00  0.00            
ATOM   2706  CE2 TRP A 263      56.690  98.524  74.951  1.00  0.00            
ATOM   2707  CE3 TRP A 263      56.384  96.872  73.224  1.00  0.00            
ATOM   2708  HE3 TRP A 263      55.820  96.033  72.819  1.00  0.00            
ATOM   2709  CZ2 TRP A 263      57.774  99.077  74.278  1.00  0.00            
ATOM   2710  HZ2 TRP A 263      58.166 100.024  74.648  1.00  0.00            
ATOM   2711  CZ3 TRP A 263      57.464  97.416  72.538  1.00  0.00            
ATOM   2712  HZ3 TRP A 263      57.832  96.993  71.602  1.00  0.00            
ATOM   2713  CH2 TRP A 263      58.171  98.477  73.090  1.00  0.00            
ATOM   2714  HH2 TRP A 263      59.019  98.934  72.578  1.00  0.00            
ATOM   2715  C   TRP A 263      52.062  97.134  75.162  1.00  0.00            
ATOM   2716  O   TRP A 263      52.300  98.325  74.963  1.00  0.00            
ATOM   2717  N   SER A 264      50.992  96.735  75.844  1.00  0.00            
ATOM   2718  H   SER A 264      50.572  95.841  75.695  1.00  0.00            
ATOM   2719  CA  SER A 264      50.188  97.678  76.634  1.00  0.00            
ATOM   2720  CB  SER A 264      48.963  98.099  75.823  1.00  0.00            
ATOM   2721  OG  SER A 264      48.293  99.230  76.386  1.00  0.00            
ATOM   2722  HG  SER A 264      47.418  99.196  75.903  1.00  0.00            
ATOM   2723  C   SER A 264      49.747  97.206  78.022  1.00  0.00            
ATOM   2724  O   SER A 264      49.440  96.055  78.323  1.00  0.00            
ATOM   2725  N   HIS A 265      49.624  98.291  78.781  1.00  0.00            
ATOM   2726  H   HIS A 265      49.724  99.227  78.444  1.00  0.00            
ATOM   2727  CA  HIS A 265      49.228  98.322  80.197  1.00  0.00            
ATOM   2728  CB  HIS A 265      50.245  99.233  80.886  1.00  0.00            
ATOM   2729  CG  HIS A 265      50.095  99.350  82.404  1.00  0.00            
ATOM   2730  ND1 HIS A 265      49.182 100.101  83.013  1.00  0.00            
ATOM   2731  CD2 HIS A 265      50.920  98.983  83.381  1.00  0.00            
ATOM   2732  CE1 HIS A 265      49.302 100.010  84.335  1.00  0.00            
ATOM   2733  NE2 HIS A 265      50.422  99.326  84.564  1.00  0.00            
ATOM   2734  HE2 HIS A 265      50.901  99.159  85.426  1.00  0.00            
ATOM   2735  C   HIS A 265      47.826  98.928  80.283  1.00  0.00            
ATOM   2736  O   HIS A 265      47.619 100.054  79.830  1.00  0.00            
ATOM   2737  N   ASN A 266      46.837  98.298  80.911  1.00  0.00            
ATOM   2738  H   ASN A 266      46.969  97.383  81.290  1.00  0.00            
ATOM   2739  CA  ASN A 266      45.430  98.713  81.007  1.00  0.00            
ATOM   2740  CB  ASN A 266      44.576  98.077  79.908  1.00  0.00            
ATOM   2741  CG  ASN A 266      44.884  98.437  78.454  1.00  0.00            
ATOM   2742  OD1 ASN A 266      45.942  98.098  77.923  1.00  0.00            
ATOM   2743  ND2 ASN A 266      43.953  99.006  77.696  1.00  0.00            
ATOM   2744 1HD2 ASN A 266      43.023  99.085  78.054  1.00  0.00            
ATOM   2745 2HD2 ASN A 266      44.229  99.522  76.885  1.00  0.00            
ATOM   2746  C   ASN A 266      44.941  98.266  82.385  1.00  0.00            
ATOM   2747  O   ASN A 266      44.854  97.082  82.706  1.00  0.00            
ATOM   2748  N   ARG A 267      44.641  99.297  83.170  1.00  0.00            
ATOM   2749  H   ARG A 267      45.035 100.187  82.940  1.00  0.00            
ATOM   2750  CA  ARG A 267      44.097  99.187  84.532  1.00  0.00            
ATOM   2751  CB  ARG A 267      44.605 100.241  85.518  1.00  0.00            
ATOM   2752  CG  ARG A 267      44.059 100.263  86.948  1.00  0.00            
ATOM   2753  CD  ARG A 267      44.133  98.891  87.623  1.00  0.00            
ATOM   2754  NE  ARG A 267      44.209  98.887  89.091  1.00  0.00            
ATOM   2755  HE  ARG A 267      44.315  99.760  89.567  1.00  0.00            
ATOM   2756  CZ  ARG A 267      43.844  97.761  89.717  1.00  0.00            
ATOM   2757  NH1 ARG A 267      43.341  96.741  89.010  1.00  0.00            
ATOM   2758 1HH1 ARG A 267      43.232  96.816  88.020  1.00  0.00            
ATOM   2759 2HH1 ARG A 267      42.907  95.919  89.379  1.00  0.00            
ATOM   2760  NH2 ARG A 267      44.302  97.543  90.958  1.00  0.00            
ATOM   2761 1HH2 ARG A 267      45.015  98.062  91.429  1.00  0.00            
ATOM   2762 2HH2 ARG A 267      43.919  96.765  91.460  1.00  0.00            
ATOM   2763  C   ARG A 267      42.577  99.324  84.422  1.00  0.00            
ATOM   2764  O   ARG A 267      42.030 100.369  84.078  1.00  0.00            
ATOM   2765  N   VAL A 268      41.825  98.273  84.740  1.00  0.00            
ATOM   2766  H   VAL A 268      42.182  97.350  84.883  1.00  0.00            
ATOM   2767  CA  VAL A 268      40.356  98.321  84.690  1.00  0.00            
ATOM   2768  CB  VAL A 268      39.775  97.031  84.108  1.00  0.00            
ATOM   2769  CG1 VAL A 268      38.323  97.217  83.663  1.00  0.00            
ATOM   2770  CG2 VAL A 268      40.606  96.567  82.910  1.00  0.00            
ATOM   2771  C   VAL A 268      39.762  98.499  86.090  1.00  0.00            
ATOM   2772  O   VAL A 268      40.238  97.894  87.048  1.00  0.00            
ATOM   2773  N   GLU A 269      38.737  99.344  86.155  1.00  0.00            
ATOM   2774  H   GLU A 269      38.398  99.786  85.323  1.00  0.00            
ATOM   2775  CA  GLU A 269      38.162  99.775  87.437  1.00  0.00            
ATOM   2776  CB  GLU A 269      38.324 101.295  87.519  1.00  0.00            
ATOM   2777  CG  GLU A 269      39.795 101.653  87.739  1.00  0.00            
ATOM   2778  CD  GLU A 269      40.078 103.149  87.582  1.00  0.00            
ATOM   2779  OE1 GLU A 269      40.707 103.754  88.478  1.00  0.00            
ATOM   2780  OE2 GLU A 269      39.493 103.813  86.700  1.00  0.00            
ATOM   2781  C   GLU A 269      36.707  99.337  87.616  1.00  0.00            
ATOM   2782  O   GLU A 269      35.915  99.236  86.680  1.00  0.00            
ATOM   2783  N   GLY A 270      36.614  98.702  88.781  1.00  0.00            
ATOM   2784  H   GLY A 270      37.395  98.416  89.337  1.00  0.00            
ATOM   2785  CA  GLY A 270      35.272  98.298  89.229  1.00  0.00            
ATOM   2786  C   GLY A 270      34.852  96.923  88.706  1.00  0.00            
ATOM   2787  O   GLY A 270      35.212  95.883  89.256  1.00  0.00            
ATOM   2788  N   LYS A 271      34.025  96.941  87.662  1.00  0.00            
ATOM   2789  H   LYS A 271      33.768  97.802  87.222  1.00  0.00            
ATOM   2790  CA  LYS A 271      33.597  95.722  86.962  1.00  0.00            
ATOM   2791  CB  LYS A 271      32.499  95.855  85.905  1.00  0.00            
ATOM   2792  CG  LYS A 271      32.108  94.689  84.995  1.00  0.00            
ATOM   2793  CD  LYS A 271      30.991  95.066  84.023  1.00  0.00            
ATOM   2794  CE  LYS A 271      30.546  93.825  83.249  1.00  0.00            
ATOM   2795  NZ  LYS A 271      29.228  94.206  82.723  1.00  0.00            
ATOM   2796  HZ1 LYS A 271      29.392  95.145  82.418  1.00  0.00            
ATOM   2797  HZ2 LYS A 271      29.006  93.763  81.855  1.00  0.00            
ATOM   2798  HZ3 LYS A 271      28.502  94.001  83.380  1.00  0.00            
ATOM   2799  C   LYS A 271      34.842  95.093  86.331  1.00  0.00            
ATOM   2800  O   LYS A 271      35.429  95.718  85.451  1.00  0.00            
ATOM   2801  N   GLN A 272      35.140  93.888  86.807  1.00  0.00            
ATOM   2802  H   GLN A 272      34.541  93.483  87.498  1.00  0.00            
ATOM   2803  CA  GLN A 272      36.345  93.119  86.468  1.00  0.00            
ATOM   2804  CB  GLN A 272      36.327  92.360  85.138  1.00  0.00            
ATOM   2805  CG  GLN A 272      35.806  90.926  85.253  1.00  0.00            
ATOM   2806  CD  GLN A 272      34.316  90.884  85.595  1.00  0.00            
ATOM   2807  OE1 GLN A 272      33.326  90.765  84.873  1.00  0.00            
ATOM   2808  NE2 GLN A 272      33.928  90.828  86.866  1.00  0.00            
ATOM   2809 1HE2 GLN A 272      34.538  90.899  87.655  1.00  0.00            
ATOM   2810 2HE2 GLN A 272      33.020  90.443  87.037  1.00  0.00            
ATOM   2811  C   GLN A 272      37.608  93.969  86.631  1.00  0.00            
ATOM   2812  O   GLN A 272      37.888  94.635  85.635  1.00  0.00            
ATOM   2813  N   GLU A 273      38.099  94.193  87.846  1.00  0.00            
ATOM   2814  H   GLU A 273      37.603  93.895  88.662  1.00  0.00            
ATOM   2815  CA  GLU A 273      39.170  95.146  88.171  1.00  0.00            
ATOM   2816  CB  GLU A 273      38.945  95.893  89.488  1.00  0.00            
ATOM   2817  CG  GLU A 273      40.075  96.782  90.010  1.00  0.00            
ATOM   2818  CD  GLU A 273      39.740  97.190  91.447  1.00  0.00            
ATOM   2819  OE1 GLU A 273      40.325  96.607  92.386  1.00  0.00            
ATOM   2820  OE2 GLU A 273      39.073  98.244  91.517  1.00  0.00            
ATOM   2821  C   GLU A 273      40.477  94.354  88.148  1.00  0.00            
ATOM   2822  O   GLU A 273      40.886  93.468  88.897  1.00  0.00            
ATOM   2823  N   TYR A 274      41.144  94.667  87.041  1.00  0.00            
ATOM   2824  H   TYR A 274      40.752  95.302  86.375  1.00  0.00            
ATOM   2825  CA  TYR A 274      42.338  93.918  86.625  1.00  0.00            
ATOM   2826  CB  TYR A 274      41.975  92.644  85.859  1.00  0.00            
ATOM   2827  CG  TYR A 274      41.360  92.925  84.485  1.00  0.00            
ATOM   2828  CD1 TYR A 274      42.044  93.256  83.324  1.00  0.00            
ATOM   2829  HD1 TYR A 274      43.135  93.256  83.334  1.00  0.00            
ATOM   2830  CD2 TYR A 274      40.000  92.637  84.430  1.00  0.00            
ATOM   2831  HD2 TYR A 274      39.426  92.337  85.307  1.00  0.00            
ATOM   2832  CE1 TYR A 274      41.345  93.226  82.122  1.00  0.00            
ATOM   2833  HE1 TYR A 274      41.810  93.397  81.151  1.00  0.00            
ATOM   2834  CE2 TYR A 274      39.278  92.618  83.242  1.00  0.00            
ATOM   2835  HE2 TYR A 274      38.284  92.172  83.247  1.00  0.00            
ATOM   2836  CZ  TYR A 274      39.992  92.910  82.087  1.00  0.00            
ATOM   2837  OH  TYR A 274      39.381  92.922  80.872  1.00  0.00            
ATOM   2838  HH  TYR A 274      38.425  92.694  81.061  1.00  0.00            
ATOM   2839  C   TYR A 274      43.448  94.821  86.078  1.00  0.00            
ATOM   2840  O   TYR A 274      43.151  95.834  85.450  1.00  0.00            
ATOM   2841  N   THR A 275      44.727  94.584  86.359  1.00  0.00            
ATOM   2842  H   THR A 275      45.103  93.800  86.854  1.00  0.00            
ATOM   2843  CA  THR A 275      45.789  95.377  85.720  1.00  0.00            
ATOM   2844  CB  THR A 275      46.871  96.053  86.563  1.00  0.00            
ATOM   2845  OG1 THR A 275      46.218  96.695  87.662  1.00  0.00            
ATOM   2846  HG1 THR A 275      46.240  96.047  88.423  1.00  0.00            
ATOM   2847  CG2 THR A 275      47.793  97.067  85.878  1.00  0.00            
ATOM   2848  C   THR A 275      46.502  94.377  84.808  1.00  0.00            
ATOM   2849  O   THR A 275      46.813  93.258  85.211  1.00  0.00            
ATOM   2850  N   SER A 276      46.112  94.585  83.553  1.00  0.00            
ATOM   2851  H   SER A 276      45.396  95.255  83.367  1.00  0.00            
ATOM   2852  CA  SER A 276      46.625  93.796  82.422  1.00  0.00            
ATOM   2853  CB  SER A 276      45.595  93.629  81.305  1.00  0.00            
ATOM   2854  OG  SER A 276      45.345  94.873  80.646  1.00  0.00            
ATOM   2855  HG  SER A 276      45.917  94.786  79.831  1.00  0.00            
ATOM   2856  C   SER A 276      47.859  94.441  81.790  1.00  0.00            
ATOM   2857  O   SER A 276      48.113  95.627  81.997  1.00  0.00            
ATOM   2858  N   LEU A 277      48.687  93.434  81.528  1.00  0.00            
ATOM   2859  H   LEU A 277      48.692  92.703  82.213  1.00  0.00            
ATOM   2860  CA  LEU A 277      49.911  93.628  80.741  1.00  0.00            
ATOM   2861  CB  LEU A 277      51.203  93.376  81.521  1.00  0.00            
ATOM   2862  CG  LEU A 277      52.497  93.764  80.802  1.00  0.00            
ATOM   2863  CD1 LEU A 277      52.542  95.286  80.651  1.00  0.00            
ATOM   2864  CD2 LEU A 277      53.646  93.365  81.732  1.00  0.00            
ATOM   2865  C   LEU A 277      49.893  92.666  79.551  1.00  0.00            
ATOM   2866  O   LEU A 277      50.128  91.468  79.693  1.00  0.00            
ATOM   2867  N   LEU A 278      49.505  93.225  78.409  1.00  0.00            
ATOM   2868  H   LEU A 278      49.359  94.215  78.372  1.00  0.00            
ATOM   2869  CA  LEU A 278      49.435  92.393  77.201  1.00  0.00            
ATOM   2870  CB  LEU A 278      48.159  92.452  76.356  1.00  0.00            
ATOM   2871  CG  LEU A 278      46.970  92.179  77.279  1.00  0.00            
ATOM   2872  CD1 LEU A 278      45.611  92.532  76.672  1.00  0.00            
ATOM   2873  CD2 LEU A 278      46.900  90.705  77.680  1.00  0.00            
ATOM   2874  C   LEU A 278      50.660  92.695  76.335  1.00  0.00            
ATOM   2875  O   LEU A 278      50.800  93.810  75.833  1.00  0.00            
ATOM   2876  N   TYR A 279      51.250  91.630  75.804  1.00  0.00            
ATOM   2877  H   TYR A 279      51.114  90.683  76.096  1.00  0.00            
ATOM   2878  CA  TYR A 279      52.447  91.793  74.966  1.00  0.00            
ATOM   2879  CB  TYR A 279      53.775  91.461  75.652  1.00  0.00            
ATOM   2880  CG  TYR A 279      54.105  91.885  77.084  1.00  0.00            
ATOM   2881  CD1 TYR A 279      54.897  93.015  77.254  1.00  0.00            
ATOM   2882  HD1 TYR A 279      54.890  93.676  76.388  1.00  0.00            
ATOM   2883  CD2 TYR A 279      53.995  90.966  78.121  1.00  0.00            
ATOM   2884  HD2 TYR A 279      53.358  90.099  77.943  1.00  0.00            
ATOM   2885  CE1 TYR A 279      55.706  93.163  78.376  1.00  0.00            
ATOM   2886  HE1 TYR A 279      56.359  94.015  78.561  1.00  0.00            
ATOM   2887  CE2 TYR A 279      54.619  91.124  79.353  1.00  0.00            
ATOM   2888  HE2 TYR A 279      54.141  90.810  80.281  1.00  0.00            
ATOM   2889  CZ  TYR A 279      55.488  92.208  79.361  1.00  0.00            
ATOM   2890  OH  TYR A 279      56.249  92.297  80.483  1.00  0.00            
ATOM   2891  HH  TYR A 279      56.531  93.248  80.605  1.00  0.00            
ATOM   2892  C   TYR A 279      52.344  90.792  73.814  1.00  0.00            
ATOM   2893  O   TYR A 279      51.980  89.621  73.907  1.00  0.00            
ATOM   2894  N   ILE A 280      52.500  91.284  72.588  1.00  0.00            
ATOM   2895  H   ILE A 280      52.416  92.273  72.461  1.00  0.00            
ATOM   2896  CA  ILE A 280      52.841  90.487  71.403  1.00  0.00            
ATOM   2897  CB  ILE A 280      52.009  91.088  70.266  1.00  0.00            
ATOM   2898  CG1 ILE A 280      50.515  90.763  70.316  1.00  0.00            
ATOM   2899  CG2 ILE A 280      52.526  90.809  68.853  1.00  0.00            
ATOM   2900  CD  ILE A 280      49.736  91.733  71.207  1.00  0.00            
ATOM   2901  C   ILE A 280      54.351  90.578  71.180  1.00  0.00            
ATOM   2902  O   ILE A 280      54.891  91.677  71.053  1.00  0.00            
ATOM   2903  N   PRO A 281      55.066  89.463  71.292  1.00  0.00            
ATOM   2904  CA  PRO A 281      56.462  89.294  70.861  1.00  0.00            
ATOM   2905  CB  PRO A 281      56.835  87.860  71.242  1.00  0.00            
ATOM   2906  CG  PRO A 281      55.740  87.320  72.164  1.00  0.00            
ATOM   2907  CD  PRO A 281      54.534  88.193  71.809  1.00  0.00            
ATOM   2908  C   PRO A 281      56.760  89.573  69.387  1.00  0.00            
ATOM   2909  O   PRO A 281      56.074  90.340  68.713  1.00  0.00            
ATOM   2910  N   SER A 282      58.024  89.295  69.079  1.00  0.00            
ATOM   2911  H   SER A 282      58.756  89.012  69.701  1.00  0.00            
ATOM   2912  CA  SER A 282      58.409  89.224  67.662  1.00  0.00            
ATOM   2913  CB  SER A 282      59.651  90.052  67.332  1.00  0.00            
ATOM   2914  OG  SER A 282      60.778  89.887  68.198  1.00  0.00            
ATOM   2915  HG  SER A 282      60.578  90.473  68.982  1.00  0.00            
ATOM   2916  C   SER A 282      58.663  87.822  67.102  1.00  0.00            
ATOM   2917  O   SER A 282      58.391  87.685  65.909  1.00  0.00            
ATOM   2918  N   GLN A 283      58.967  86.851  67.958  1.00  0.00            
ATOM   2919  H   GLN A 283      59.524  86.947  68.783  1.00  0.00            
ATOM   2920  CA  GLN A 283      59.155  85.477  67.472  1.00  0.00            
ATOM   2921  CB  GLN A 283      60.643  85.130  67.542  1.00  0.00            
ATOM   2922  CG  GLN A 283      60.961  83.892  66.701  1.00  0.00            
ATOM   2923  CD  GLN A 283      60.586  82.546  67.328  1.00  0.00            
ATOM   2924  OE1 GLN A 283      60.409  82.307  68.521  1.00  0.00            
ATOM   2925  NE2 GLN A 283      60.266  81.547  66.510  1.00  0.00            
ATOM   2926 1HE2 GLN A 283      60.416  81.646  65.526  1.00  0.00            
ATOM   2927 2HE2 GLN A 283      59.854  80.670  66.749  1.00  0.00            
ATOM   2928  C   GLN A 283      58.378  84.563  68.420  1.00  0.00            
ATOM   2929  O   GLN A 283      58.669  84.679  69.611  1.00  0.00            
ATOM   2930  N   ALA A 284      57.511  83.743  67.834  1.00  0.00            
ATOM   2931  H   ALA A 284      57.526  83.626  66.842  1.00  0.00            
ATOM   2932  CA  ALA A 284      56.663  82.814  68.592  1.00  0.00            
ATOM   2933  CB  ALA A 284      55.310  82.932  67.882  1.00  0.00            
ATOM   2934  C   ALA A 284      57.174  81.391  68.817  1.00  0.00            
ATOM   2935  O   ALA A 284      57.237  80.617  67.861  1.00  0.00            
ATOM   2936  N   PRO A 285      57.517  81.106  70.070  1.00  0.00            
ATOM   2937  CA  PRO A 285      57.774  79.737  70.536  1.00  0.00            
ATOM   2938  CB  PRO A 285      57.856  79.802  72.062  1.00  0.00            
ATOM   2939  CG  PRO A 285      57.163  81.121  72.410  1.00  0.00            
ATOM   2940  CD  PRO A 285      57.683  81.970  71.249  1.00  0.00            
ATOM   2941  C   PRO A 285      56.728  78.719  70.075  1.00  0.00            
ATOM   2942  O   PRO A 285      55.566  79.111  69.984  1.00  0.00            
ATOM   2943  N   TRP A 286      57.239  77.615  69.539  1.00  0.00            
ATOM   2944  H   TRP A 286      58.233  77.516  69.463  1.00  0.00            
ATOM   2945  CA  TRP A 286      56.503  76.502  68.926  1.00  0.00            
ATOM   2946  CB  TRP A 286      57.252  75.201  69.225  1.00  0.00            
ATOM   2947  CG  TRP A 286      57.356  74.594  70.626  1.00  0.00            
ATOM   2948  CD1 TRP A 286      57.500  75.271  71.761  1.00  0.00            
ATOM   2949  HD1 TRP A 286      57.522  76.344  71.950  1.00  0.00            
ATOM   2950  CD2 TRP A 286      57.129  73.281  71.023  1.00  0.00            
ATOM   2951  NE1 TRP A 286      57.516  74.477  72.827  1.00  0.00            
ATOM   2952  HE1 TRP A 286      57.554  74.792  73.774  1.00  0.00            
ATOM   2953  CE2 TRP A 286      57.200  73.254  72.410  1.00  0.00            
ATOM   2954  CE3 TRP A 286      57.045  72.109  70.280  1.00  0.00            
ATOM   2955  HE3 TRP A 286      57.408  72.175  69.253  1.00  0.00            
ATOM   2956  CZ2 TRP A 286      57.218  72.057  73.118  1.00  0.00            
ATOM   2957  HZ2 TRP A 286      57.220  71.999  74.207  1.00  0.00            
ATOM   2958  CZ3 TRP A 286      56.976  70.905  70.971  1.00  0.00            
ATOM   2959  HZ3 TRP A 286      56.990  69.954  70.440  1.00  0.00            
ATOM   2960  CH2 TRP A 286      57.096  70.903  72.356  1.00  0.00            
ATOM   2961  HH2 TRP A 286      57.237  69.943  72.856  1.00  0.00            
ATOM   2962  C   TRP A 286      55.036  76.306  69.320  1.00  0.00            
ATOM   2963  O   TRP A 286      54.181  75.967  68.503  1.00  0.00            
ATOM   2964  N   ASP A 287      54.878  76.273  70.640  1.00  0.00            
ATOM   2965  H   ASP A 287      55.660  76.236  71.261  1.00  0.00            
ATOM   2966  CA  ASP A 287      53.590  76.108  71.328  1.00  0.00            
ATOM   2967  CB  ASP A 287      53.703  75.742  72.810  1.00  0.00            
ATOM   2968  CG  ASP A 287      54.611  76.514  73.769  1.00  0.00            
ATOM   2969  OD1 ASP A 287      54.789  76.162  74.955  1.00  0.00            
ATOM   2970  OD2 ASP A 287      55.329  77.410  73.274  1.00  0.00            
ATOM   2971  C   ASP A 287      52.525  77.197  71.180  1.00  0.00            
ATOM   2972  O   ASP A 287      51.334  76.926  71.316  1.00  0.00            
ATOM   2973  N   MET A 288      53.046  78.385  71.476  1.00  0.00            
ATOM   2974  H   MET A 288      54.005  78.333  71.763  1.00  0.00            
ATOM   2975  CA  MET A 288      52.432  79.691  71.202  1.00  0.00            
ATOM   2976  CB  MET A 288      53.413  80.766  71.676  1.00  0.00            
ATOM   2977  CG  MET A 288      52.627  82.017  72.075  1.00  0.00            
ATOM   2978  SD  MET A 288      53.601  83.301  72.943  1.00  0.00            
ATOM   2979  CE  MET A 288      54.328  84.098  71.527  1.00  0.00            
ATOM   2980  C   MET A 288      52.063  79.841  69.725  1.00  0.00            
ATOM   2981  O   MET A 288      50.941  80.194  69.370  1.00  0.00            
ATOM   2982  N   TRP A 289      53.068  79.603  68.885  1.00  0.00            
ATOM   2983  H   TRP A 289      53.960  79.215  69.105  1.00  0.00            
ATOM   2984  CA  TRP A 289      52.909  79.658  67.424  1.00  0.00            
ATOM   2985  CB  TRP A 289      54.282  79.780  66.758  1.00  0.00            
ATOM   2986  CG  TRP A 289      54.099  80.231  65.310  1.00  0.00            
ATOM   2987  CD1 TRP A 289      53.613  81.393  64.879  1.00  0.00            
ATOM   2988  HD1 TRP A 289      53.418  82.185  65.599  1.00  0.00            
ATOM   2989  CD2 TRP A 289      54.456  79.520  64.169  1.00  0.00            
ATOM   2990  NE1 TRP A 289      53.543  81.466  63.551  1.00  0.00            
ATOM   2991  HE1 TRP A 289      53.418  82.265  62.963  1.00  0.00            
ATOM   2992  CE2 TRP A 289      54.127  80.358  63.109  1.00  0.00            
ATOM   2993  CE3 TRP A 289      55.261  78.424  63.883  1.00  0.00            
ATOM   2994  HE3 TRP A 289      55.418  77.745  64.720  1.00  0.00            
ATOM   2995  CZ2 TRP A 289      54.631  80.103  61.838  1.00  0.00            
ATOM   2996  HZ2 TRP A 289      54.494  80.757  60.979  1.00  0.00            
ATOM   2997  CZ3 TRP A 289      55.730  78.091  62.617  1.00  0.00            
ATOM   2998  HZ3 TRP A 289      56.215  77.130  62.442  1.00  0.00            
ATOM   2999  CH2 TRP A 289      55.418  78.982  61.596  1.00  0.00            
ATOM   3000  HH2 TRP A 289      55.620  78.746  60.552  1.00  0.00            
ATOM   3001  C   TRP A 289      52.012  78.568  66.836  1.00  0.00            
ATOM   3002  O   TRP A 289      50.783  78.613  66.805  1.00  0.00            
ATOM   3003  N   ASN A 290      52.579  77.518  66.247  1.00  0.00            
ATOM   3004  H   ASN A 290      53.559  77.322  66.266  1.00  0.00            
ATOM   3005  CA  ASN A 290      51.871  76.477  65.486  1.00  0.00            
ATOM   3006  CB  ASN A 290      52.751  75.645  64.552  1.00  0.00            
ATOM   3007  CG  ASN A 290      53.971  75.080  65.287  1.00  0.00            
ATOM   3008  OD1 ASN A 290      55.033  75.675  65.456  1.00  0.00            
ATOM   3009  ND2 ASN A 290      53.905  73.759  65.412  1.00  0.00            
ATOM   3010 1HD2 ASN A 290      53.169  73.218  65.006  1.00  0.00            
ATOM   3011 2HD2 ASN A 290      54.580  73.272  65.971  1.00  0.00            
ATOM   3012  C   ASN A 290      50.856  75.594  66.214  1.00  0.00            
ATOM   3013  O   ASN A 290      49.900  75.339  65.484  1.00  0.00            
ATOM   3014  N   ARG A 291      51.247  74.993  67.335  1.00  0.00            
ATOM   3015  H   ARG A 291      52.214  74.984  67.588  1.00  0.00            
ATOM   3016  CA  ARG A 291      50.473  74.049  68.154  1.00  0.00            
ATOM   3017  CB  ARG A 291      51.334  73.497  69.290  1.00  0.00            
ATOM   3018  CG  ARG A 291      52.635  72.812  68.865  1.00  0.00            
ATOM   3019  CD  ARG A 291      53.469  72.408  70.084  1.00  0.00            
ATOM   3020  NE  ARG A 291      53.234  71.022  70.518  1.00  0.00            
ATOM   3021  HE  ARG A 291      52.707  70.441  69.897  1.00  0.00            
ATOM   3022  CZ  ARG A 291      53.434  70.524  71.745  1.00  0.00            
ATOM   3023  NH1 ARG A 291      53.954  71.174  72.795  1.00  0.00            
ATOM   3024 1HH1 ARG A 291      54.278  72.119  72.718  1.00  0.00            
ATOM   3025 2HH1 ARG A 291      53.880  70.782  73.711  1.00  0.00            
ATOM   3026  NH2 ARG A 291      53.109  69.254  72.023  1.00  0.00            
ATOM   3027 1HH2 ARG A 291      52.639  68.663  71.368  1.00  0.00            
ATOM   3028 2HH2 ARG A 291      53.577  68.825  72.794  1.00  0.00            
ATOM   3029  C   ARG A 291      49.280  74.818  68.730  1.00  0.00            
ATOM   3030  O   ARG A 291      49.340  76.026  68.951  1.00  0.00            
ATOM   3031  N   ASP A 292      48.095  74.228  68.855  1.00  0.00            
ATOM   3032  H   ASP A 292      47.923  73.365  68.380  1.00  0.00            
ATOM   3033  CA  ASP A 292      46.879  74.824  69.427  1.00  0.00            
ATOM   3034  CB  ASP A 292      45.716  73.975  68.912  1.00  0.00            
ATOM   3035  CG  ASP A 292      45.770  73.753  67.398  1.00  0.00            
ATOM   3036  OD1 ASP A 292      46.355  72.730  66.984  1.00  0.00            
ATOM   3037  OD2 ASP A 292      45.213  74.592  66.658  1.00  0.00            
ATOM   3038  C   ASP A 292      46.871  75.076  70.938  1.00  0.00            
ATOM   3039  O   ASP A 292      45.833  75.215  71.584  1.00  0.00            
ATOM   3040  N   HIS A 293      48.059  75.338  71.473  1.00  0.00            
ATOM   3041  H   HIS A 293      48.847  75.616  70.925  1.00  0.00            
ATOM   3042  CA  HIS A 293      48.286  75.210  72.920  1.00  0.00            
ATOM   3043  CB  HIS A 293      49.698  74.706  73.227  1.00  0.00            
ATOM   3044  CG  HIS A 293      49.762  73.198  72.978  1.00  0.00            
ATOM   3045  ND1 HIS A 293      50.784  72.597  72.373  1.00  0.00            
ATOM   3046  CD2 HIS A 293      48.767  72.319  73.066  1.00  0.00            
ATOM   3047  CE1 HIS A 293      50.377  71.352  72.146  1.00  0.00            
ATOM   3048  NE2 HIS A 293      49.125  71.148  72.546  1.00  0.00            
ATOM   3049  HE2 HIS A 293      48.639  70.276  72.518  1.00  0.00            
ATOM   3050  C   HIS A 293      48.159  76.578  73.590  1.00  0.00            
ATOM   3051  O   HIS A 293      48.988  77.471  73.418  1.00  0.00            
ATOM   3052  N   LYS A 294      47.223  76.672  74.531  1.00  0.00            
ATOM   3053  H   LYS A 294      47.007  75.790  74.950  1.00  0.00            
ATOM   3054  CA  LYS A 294      46.741  77.911  75.163  1.00  0.00            
ATOM   3055  CB  LYS A 294      45.213  77.896  75.158  1.00  0.00            
ATOM   3056  CG  LYS A 294      44.651  77.735  73.743  1.00  0.00            
ATOM   3057  CD  LYS A 294      43.123  77.786  73.704  1.00  0.00            
ATOM   3058  CE  LYS A 294      42.595  76.430  74.177  1.00  0.00            
ATOM   3059  NZ  LYS A 294      41.128  76.401  74.273  1.00  0.00            
ATOM   3060  HZ1 LYS A 294      40.849  76.916  75.083  1.00  0.00            
ATOM   3061  HZ2 LYS A 294      40.558  76.639  73.485  1.00  0.00            
ATOM   3062  HZ3 LYS A 294      40.946  75.449  74.517  1.00  0.00            
ATOM   3063  C   LYS A 294      47.258  78.079  76.592  1.00  0.00            
ATOM   3064  O   LYS A 294      46.773  77.515  77.570  1.00  0.00            
ATOM   3065  N   HIS A 295      48.473  78.623  76.601  1.00  0.00            
ATOM   3066  H   HIS A 295      48.968  78.889  75.775  1.00  0.00            
ATOM   3067  CA  HIS A 295      49.063  78.938  77.911  1.00  0.00            
ATOM   3068  CB  HIS A 295      50.380  78.183  78.103  1.00  0.00            
ATOM   3069  CG  HIS A 295      51.328  78.190  76.901  1.00  0.00            
ATOM   3070  ND1 HIS A 295      51.689  79.260  76.200  1.00  0.00            
ATOM   3071  CD2 HIS A 295      51.477  77.145  76.095  1.00  0.00            
ATOM   3072  CE1 HIS A 295      52.260  78.892  75.056  1.00  0.00            
ATOM   3073  NE2 HIS A 295      52.127  77.569  75.015  1.00  0.00            
ATOM   3074  HE2 HIS A 295      52.461  76.927  74.324  1.00  0.00            
ATOM   3075  C   HIS A 295      49.417  80.405  78.164  1.00  0.00            
ATOM   3076  O   HIS A 295      49.171  80.810  79.299  1.00  0.00            
ATOM   3077  N   GLY A 296      49.509  81.205  77.106  1.00  0.00            
ATOM   3078  H   GLY A 296      49.436  80.862  76.171  1.00  0.00            
ATOM   3079  CA  GLY A 296      50.016  82.584  77.190  1.00  0.00            
ATOM   3080  C   GLY A 296      49.313  83.689  77.981  1.00  0.00            
ATOM   3081  O   GLY A 296      49.753  84.835  78.060  1.00  0.00            
ATOM   3082  N   LEU A 297      48.184  83.398  78.622  1.00  0.00            
ATOM   3083  H   LEU A 297      47.892  82.442  78.616  1.00  0.00            
ATOM   3084  CA  LEU A 297      47.508  84.288  79.578  1.00  0.00            
ATOM   3085  CB  LEU A 297      46.039  84.511  79.218  1.00  0.00            
ATOM   3086  CG  LEU A 297      46.000  85.227  77.866  1.00  0.00            
ATOM   3087  CD1 LEU A 297      44.600  85.287  77.252  1.00  0.00            
ATOM   3088  CD2 LEU A 297      46.544  86.654  77.940  1.00  0.00            
ATOM   3089  C   LEU A 297      47.715  83.923  81.049  1.00  0.00            
ATOM   3090  O   LEU A 297      47.138  82.988  81.601  1.00  0.00            
ATOM   3091  N   LYS A 298      48.740  84.498  81.672  1.00  0.00            
ATOM   3092  H   LYS A 298      49.175  85.257  81.189  1.00  0.00            
ATOM   3093  CA  LYS A 298      49.090  84.234  83.076  1.00  0.00            
ATOM   3094  CB  LYS A 298      50.566  84.505  83.379  1.00  0.00            
ATOM   3095  CG  LYS A 298      51.474  84.046  82.238  1.00  0.00            
ATOM   3096  CD  LYS A 298      51.462  82.519  82.167  1.00  0.00            
ATOM   3097  CE  LYS A 298      52.429  81.927  81.138  1.00  0.00            
ATOM   3098  NZ  LYS A 298      51.970  80.554  80.881  1.00  0.00            
ATOM   3099  HZ1 LYS A 298      52.032  80.026  81.727  1.00  0.00            
ATOM   3100  HZ2 LYS A 298      51.022  80.384  80.617  1.00  0.00            
ATOM   3101  HZ3 LYS A 298      52.573  80.057  80.255  1.00  0.00            
ATOM   3102  C   LYS A 298      48.231  85.104  83.997  1.00  0.00            
ATOM   3103  O   LYS A 298      48.533  86.269  84.246  1.00  0.00            
ATOM   3104  N   LEU A 299      47.125  84.519  84.449  1.00  0.00            
ATOM   3105  H   LEU A 299      46.794  83.623  84.151  1.00  0.00            
ATOM   3106  CA  LEU A 299      46.263  85.188  85.433  1.00  0.00            
ATOM   3107  CB  LEU A 299      44.849  84.607  85.369  1.00  0.00            
ATOM   3108  CG  LEU A 299      44.109  85.332  84.240  1.00  0.00            
ATOM   3109  CD1 LEU A 299      42.820  84.599  83.859  1.00  0.00            
ATOM   3110  CD2 LEU A 299      43.493  86.650  84.708  1.00  0.00            
ATOM   3111  C   LEU A 299      46.756  85.109  86.880  1.00  0.00            
ATOM   3112  O   LEU A 299      46.882  84.074  87.531  1.00  0.00            
ATOM   3113  N   TYR A 300      46.832  86.290  87.488  1.00  0.00            
ATOM   3114  H   TYR A 300      46.331  87.051  87.075  1.00  0.00            
ATOM   3115  CA  TYR A 300      47.171  86.669  88.867  1.00  0.00            
ATOM   3116  CB  TYR A 300      48.095  87.889  88.881  1.00  0.00            
ATOM   3117  CG  TYR A 300      49.499  87.721  88.295  1.00  0.00            
ATOM   3118  CD1 TYR A 300      50.541  87.631  89.212  1.00  0.00            
ATOM   3119  HD1 TYR A 300      50.385  87.886  90.262  1.00  0.00            
ATOM   3120  CD2 TYR A 300      49.683  87.626  86.921  1.00  0.00            
ATOM   3121  HD2 TYR A 300      48.992  87.811  86.100  1.00  0.00            
ATOM   3122  CE1 TYR A 300      51.784  87.248  88.722  1.00  0.00            
ATOM   3123  HE1 TYR A 300      52.583  86.991  89.418  1.00  0.00            
ATOM   3124  CE2 TYR A 300      50.929  87.208  86.469  1.00  0.00            
ATOM   3125  HE2 TYR A 300      51.088  87.188  85.390  1.00  0.00            
ATOM   3126  CZ  TYR A 300      51.972  87.007  87.367  1.00  0.00            
ATOM   3127  OH  TYR A 300      53.231  86.664  86.985  1.00  0.00            
ATOM   3128  HH  TYR A 300      53.291  85.919  86.321  1.00  0.00            
ATOM   3129  C   TYR A 300      45.864  87.065  89.556  1.00  0.00            
ATOM   3130  O   TYR A 300      44.813  87.182  88.928  1.00  0.00            
ATOM   3131  N   VAL A 301      45.782  86.851  90.867  1.00  0.00            
ATOM   3132  H   VAL A 301      46.618  86.421  91.211  1.00  0.00            
ATOM   3133  CA  VAL A 301      44.723  87.179  91.832  1.00  0.00            
ATOM   3134  CB  VAL A 301      44.043  85.961  92.459  1.00  0.00            
ATOM   3135  CG1 VAL A 301      42.866  85.576  91.560  1.00  0.00            
ATOM   3136  CG2 VAL A 301      44.889  84.717  92.734  1.00  0.00            
ATOM   3137  C   VAL A 301      45.362  88.063  92.905  1.00  0.00            
ATOM   3138  O   VAL A 301      46.210  87.539  93.626  1.00  0.00            
ATOM   3139  N   GLN A 302      44.997  89.340  92.981  1.00  0.00            
ATOM   3140  H   GLN A 302      44.158  89.605  92.509  1.00  0.00            
ATOM   3141  CA  GLN A 302      45.549  90.460  93.755  1.00  0.00            
ATOM   3142  CB  GLN A 302      44.501  90.756  94.831  1.00  0.00            
ATOM   3143  CG  GLN A 302      43.143  91.183  94.268  1.00  0.00            
ATOM   3144  CD  GLN A 302      42.064  91.104  95.352  1.00  0.00            
ATOM   3145  OE1 GLN A 302      40.883  90.843  95.130  1.00  0.00            
ATOM   3146  NE2 GLN A 302      42.446  91.325  96.605  1.00  0.00            
ATOM   3147 1HE2 GLN A 302      43.427  91.450  96.752  1.00  0.00            
ATOM   3148 2HE2 GLN A 302      41.922  91.140  97.438  1.00  0.00            
ATOM   3149  C   GLN A 302      46.955  90.187  94.293  1.00  0.00            
ATOM   3150  O   GLN A 302      47.060  89.482  95.297  1.00  0.00            
ATOM   3151  N   ARG A 303      47.910  90.618  93.475  1.00  0.00            
ATOM   3152  H   ARG A 303      47.607  90.709  92.526  1.00  0.00            
ATOM   3153  CA  ARG A 303      49.364  90.436  93.598  1.00  0.00            
ATOM   3154  CB  ARG A 303      49.764  91.190  94.869  1.00  0.00            
ATOM   3155  CG  ARG A 303      49.532  92.702  94.891  1.00  0.00            
ATOM   3156  CD  ARG A 303      49.951  93.407  96.184  1.00  0.00            
ATOM   3157  NE  ARG A 303      51.416  93.361  96.296  1.00  0.00            
ATOM   3158  HE  ARG A 303      51.884  93.648  95.461  1.00  0.00            
ATOM   3159  CZ  ARG A 303      52.113  93.013  97.387  1.00  0.00            
ATOM   3160  NH1 ARG A 303      51.554  92.681  98.558  1.00  0.00            
ATOM   3161 1HH1 ARG A 303      50.565  92.697  98.700  1.00  0.00            
ATOM   3162 2HH1 ARG A 303      52.140  92.283  99.266  1.00  0.00            
ATOM   3163  NH2 ARG A 303      53.453  92.993  97.376  1.00  0.00            
ATOM   3164 1HH2 ARG A 303      53.914  93.360  96.568  1.00  0.00            
ATOM   3165 2HH2 ARG A 303      54.053  92.493  98.000  1.00  0.00            
ATOM   3166  C   ARG A 303      49.983  89.041  93.505  1.00  0.00            
ATOM   3167  O   ARG A 303      51.211  89.039  93.433  1.00  0.00            
ATOM   3168  N   VAL A 304      49.174  87.993  93.636  1.00  0.00            
ATOM   3169  H   VAL A 304      48.196  88.057  93.839  1.00  0.00            
ATOM   3170  CA  VAL A 304      49.663  86.619  93.822  1.00  0.00            
ATOM   3171  CB  VAL A 304      48.985  85.934  95.009  1.00  0.00            
ATOM   3172  CG1 VAL A 304      49.538  84.566  95.410  1.00  0.00            
ATOM   3173  CG2 VAL A 304      49.343  86.836  96.194  1.00  0.00            
ATOM   3174  C   VAL A 304      49.318  85.970  92.481  1.00  0.00            
ATOM   3175  O   VAL A 304      48.184  86.062  92.009  1.00  0.00            
ATOM   3176  N   PHE A 305      50.284  85.182  92.019  1.00  0.00            
ATOM   3177  H   PHE A 305      51.108  84.963  92.541  1.00  0.00            
ATOM   3178  CA  PHE A 305      50.096  84.318  90.845  1.00  0.00            
ATOM   3179  CB  PHE A 305      51.471  84.046  90.228  1.00  0.00            
ATOM   3180  CG  PHE A 305      51.585  83.593  88.772  1.00  0.00            
ATOM   3181  CD1 PHE A 305      52.357  82.493  88.413  1.00  0.00            
ATOM   3182  HD1 PHE A 305      53.028  82.019  89.128  1.00  0.00            
ATOM   3183  CD2 PHE A 305      50.643  84.133  87.906  1.00  0.00            
ATOM   3184  HD2 PHE A 305      49.974  84.968  88.109  1.00  0.00            
ATOM   3185  CE1 PHE A 305      52.064  81.865  87.208  1.00  0.00            
ATOM   3186  HE1 PHE A 305      52.384  80.830  87.081  1.00  0.00            
ATOM   3187  CE2 PHE A 305      50.502  83.492  86.681  1.00  0.00            
ATOM   3188  HE2 PHE A 305      49.744  83.894  86.008  1.00  0.00            
ATOM   3189  CZ  PHE A 305      51.187  82.361  86.251  1.00  0.00            
ATOM   3190  HZ  PHE A 305      51.007  81.833  85.314  1.00  0.00            
ATOM   3191  C   PHE A 305      49.346  83.017  91.134  1.00  0.00            
ATOM   3192  O   PHE A 305      49.515  82.483  92.229  1.00  0.00            
ATOM   3193  N   ILE A 306      48.582  82.623  90.121  1.00  0.00            
ATOM   3194  H   ILE A 306      48.370  83.209  89.338  1.00  0.00            
ATOM   3195  CA  ILE A 306      48.017  81.275  89.962  1.00  0.00            
ATOM   3196  CB  ILE A 306      46.638  80.972  90.555  1.00  0.00            
ATOM   3197  CG1 ILE A 306      45.654  82.112  90.290  1.00  0.00            
ATOM   3198  CG2 ILE A 306      46.722  80.405  91.973  1.00  0.00            
ATOM   3199  CD  ILE A 306      44.219  81.782  90.703  1.00  0.00            
ATOM   3200  C   ILE A 306      48.101  80.706  88.545  1.00  0.00            
ATOM   3201  O   ILE A 306      48.968  79.847  88.389  1.00  0.00            
ATOM   3202  N   MET A 307      47.367  81.177  87.539  1.00  0.00            
ATOM   3203  H   MET A 307      46.884  82.051  87.573  1.00  0.00            
ATOM   3204  CA  MET A 307      47.093  80.334  86.366  1.00  0.00            
ATOM   3205  CB  MET A 307      45.733  80.728  85.782  1.00  0.00            
ATOM   3206  CG  MET A 307      45.036  79.488  85.217  1.00  0.00            
ATOM   3207  SD  MET A 307      43.297  79.898  84.823  1.00  0.00            
ATOM   3208  CE  MET A 307      43.210  80.796  83.287  1.00  0.00            
ATOM   3209  C   MET A 307      48.137  80.371  85.249  1.00  0.00            
ATOM   3210  O   MET A 307      48.416  81.443  84.710  1.00  0.00            
ATOM   3211  N   ASP A 308      48.780  79.237  84.991  1.00  0.00            
ATOM   3212  H   ASP A 308      48.669  78.433  85.576  1.00  0.00            
ATOM   3213  CA  ASP A 308      49.812  79.146  83.948  1.00  0.00            
ATOM   3214  CB  ASP A 308      51.048  78.440  84.513  1.00  0.00            
ATOM   3215  CG  ASP A 308      52.258  78.712  83.619  1.00  0.00            
ATOM   3216  OD1 ASP A 308      52.587  77.950  82.683  1.00  0.00            
ATOM   3217  OD2 ASP A 308      52.726  79.871  83.632  1.00  0.00            
ATOM   3218  C   ASP A 308      49.371  78.399  82.690  1.00  0.00            
ATOM   3219  O   ASP A 308      49.578  78.785  81.539  1.00  0.00            
ATOM   3220  N   ASP A 309      48.516  77.415  82.952  1.00  0.00            
ATOM   3221  H   ASP A 309      48.103  77.471  83.860  1.00  0.00            
ATOM   3222  CA  ASP A 309      47.849  76.518  81.998  1.00  0.00            
ATOM   3223  CB  ASP A 309      47.803  75.041  82.395  1.00  0.00            
ATOM   3224  CG  ASP A 309      49.073  74.256  82.064  1.00  0.00            
ATOM   3225  OD1 ASP A 309      49.960  74.137  82.937  1.00  0.00            
ATOM   3226  OD2 ASP A 309      49.150  73.610  80.997  1.00  0.00            
ATOM   3227  C   ASP A 309      46.450  77.133  81.925  1.00  0.00            
ATOM   3228  O   ASP A 309      45.508  76.363  82.108  1.00  0.00            
ATOM   3229  N   ALA A 310      46.346  78.123  81.042  1.00  0.00            
ATOM   3230  H   ALA A 310      47.153  78.611  80.713  1.00  0.00            
ATOM   3231  CA  ALA A 310      45.162  78.984  80.909  1.00  0.00            
ATOM   3232  CB  ALA A 310      45.668  80.424  80.800  1.00  0.00            
ATOM   3233  C   ALA A 310      44.150  78.622  79.821  1.00  0.00            
ATOM   3234  O   ALA A 310      43.281  79.406  79.439  1.00  0.00            
ATOM   3235  N   GLU A 311      44.218  77.348  79.441  1.00  0.00            
ATOM   3236  H   GLU A 311      44.884  76.678  79.769  1.00  0.00            
ATOM   3237  CA  GLU A 311      43.528  76.910  78.218  1.00  0.00            
ATOM   3238  CB  GLU A 311      44.000  75.508  77.828  1.00  0.00            
ATOM   3239  CG  GLU A 311      44.061  74.397  78.879  1.00  0.00            
ATOM   3240  CD  GLU A 311      44.456  73.005  78.379  1.00  0.00            
ATOM   3241  OE1 GLU A 311      45.675  72.813  78.190  1.00  0.00            
ATOM   3242  OE2 GLU A 311      43.523  72.194  78.191  1.00  0.00            
ATOM   3243  C   GLU A 311      42.020  77.118  78.078  1.00  0.00            
ATOM   3244  O   GLU A 311      41.548  77.804  77.173  1.00  0.00            
ATOM   3245  N   GLN A 312      41.311  76.671  79.113  1.00  0.00            
ATOM   3246  H   GLN A 312      41.850  76.253  79.844  1.00  0.00            
ATOM   3247  CA  GLN A 312      39.858  76.609  79.324  1.00  0.00            
ATOM   3248  CB  GLN A 312      39.580  75.952  80.677  1.00  0.00            
ATOM   3249  CG  GLN A 312      40.138  76.660  81.914  1.00  0.00            
ATOM   3250  CD  GLN A 312      41.645  76.787  82.146  1.00  0.00            
ATOM   3251  OE1 GLN A 312      42.203  77.881  82.227  1.00  0.00            
ATOM   3252  NE2 GLN A 312      42.434  75.734  81.957  1.00  0.00            
ATOM   3253 1HE2 GLN A 312      42.162  74.777  81.851  1.00  0.00            
ATOM   3254 2HE2 GLN A 312      43.382  76.055  81.954  1.00  0.00            
ATOM   3255  C   GLN A 312      39.220  77.997  79.226  1.00  0.00            
ATOM   3256  O   GLN A 312      38.131  78.140  78.673  1.00  0.00            
ATOM   3257  N   PHE A 313      39.992  79.031  79.551  1.00  0.00            
ATOM   3258  H   PHE A 313      40.888  78.886  79.970  1.00  0.00            
ATOM   3259  CA  PHE A 313      39.651  80.460  79.479  1.00  0.00            
ATOM   3260  CB  PHE A 313      40.430  81.120  80.620  1.00  0.00            
ATOM   3261  CG  PHE A 313      40.461  82.648  80.583  1.00  0.00            
ATOM   3262  CD1 PHE A 313      41.618  83.307  80.190  1.00  0.00            
ATOM   3263  HD1 PHE A 313      42.556  82.766  80.322  1.00  0.00            
ATOM   3264  CD2 PHE A 313      39.297  83.402  80.704  1.00  0.00            
ATOM   3265  HD2 PHE A 313      38.518  82.870  81.248  1.00  0.00            
ATOM   3266  CE1 PHE A 313      41.637  84.658  79.863  1.00  0.00            
ATOM   3267  HE1 PHE A 313      42.637  85.081  79.753  1.00  0.00            
ATOM   3268  CE2 PHE A 313      39.295  84.746  80.349  1.00  0.00            
ATOM   3269  HE2 PHE A 313      38.320  85.237  80.363  1.00  0.00            
ATOM   3270  CZ  PHE A 313      40.453  85.382  79.920  1.00  0.00            
ATOM   3271  HZ  PHE A 313      40.353  86.380  79.494  1.00  0.00            
ATOM   3272  C   PHE A 313      39.760  81.063  78.077  1.00  0.00            
ATOM   3273  O   PHE A 313      38.974  81.924  77.690  1.00  0.00            
ATOM   3274  N   MET A 314      40.898  80.721  77.481  1.00  0.00            
ATOM   3275  H   MET A 314      41.634  80.197  77.910  1.00  0.00            
ATOM   3276  CA  MET A 314      41.326  81.256  76.180  1.00  0.00            
ATOM   3277  CB  MET A 314      42.832  80.985  76.184  1.00  0.00            
ATOM   3278  CG  MET A 314      43.753  81.710  77.169  1.00  0.00            
ATOM   3279  SD  MET A 314      45.540  81.317  77.142  1.00  0.00            
ATOM   3280  CE  MET A 314      46.082  81.900  75.549  1.00  0.00            
ATOM   3281  C   MET A 314      40.623  80.499  75.051  1.00  0.00            
ATOM   3282  O   MET A 314      40.520  79.275  75.056  1.00  0.00            
ATOM   3283  N   PRO A 315      40.325  81.247  73.993  1.00  0.00            
ATOM   3284  CA  PRO A 315      40.066  80.756  72.632  1.00  0.00            
ATOM   3285  CB  PRO A 315      39.261  81.856  71.938  1.00  0.00            
ATOM   3286  CG  PRO A 315      39.475  83.143  72.736  1.00  0.00            
ATOM   3287  CD  PRO A 315      39.868  82.639  74.128  1.00  0.00            
ATOM   3288  C   PRO A 315      41.409  80.526  71.937  1.00  0.00            
ATOM   3289  O   PRO A 315      42.397  81.203  72.225  1.00  0.00            
ATOM   3290  N   ASN A 316      41.390  79.777  70.840  1.00  0.00            
ATOM   3291  H   ASN A 316      40.535  79.556  70.372  1.00  0.00            
ATOM   3292  CA  ASN A 316      42.550  79.288  70.081  1.00  0.00            
ATOM   3293  CB  ASN A 316      42.155  78.102  69.198  1.00  0.00            
ATOM   3294  CG  ASN A 316      43.381  77.214  68.982  1.00  0.00            
ATOM   3295  OD1 ASN A 316      44.304  77.115  69.790  1.00  0.00            
ATOM   3296  ND2 ASN A 316      43.474  76.595  67.808  1.00  0.00            
ATOM   3297 1HD2 ASN A 316      42.938  76.876  67.012  1.00  0.00            
ATOM   3298 2HD2 ASN A 316      44.012  75.761  67.688  1.00  0.00            
ATOM   3299  C   ASN A 316      43.265  80.351  69.243  1.00  0.00            
ATOM   3300  O   ASN A 316      44.497  80.359  69.248  1.00  0.00            
ATOM   3301  N   TYR A 317      42.556  81.209  68.518  1.00  0.00            
ATOM   3302  H   TYR A 317      41.583  81.072  68.327  1.00  0.00            
ATOM   3303  CA  TYR A 317      43.161  82.363  67.837  1.00  0.00            
ATOM   3304  CB  TYR A 317      42.090  83.065  67.001  1.00  0.00            
ATOM   3305  CG  TYR A 317      41.074  83.848  67.836  1.00  0.00            
ATOM   3306  CD1 TYR A 317      41.366  85.115  68.329  1.00  0.00            
ATOM   3307  HD1 TYR A 317      42.407  85.432  68.292  1.00  0.00            
ATOM   3308  CD2 TYR A 317      39.789  83.354  68.021  1.00  0.00            
ATOM   3309  HD2 TYR A 317      39.562  82.323  67.747  1.00  0.00            
ATOM   3310  CE1 TYR A 317      40.447  85.819  69.100  1.00  0.00            
ATOM   3311  HE1 TYR A 317      40.794  86.780  69.481  1.00  0.00            
ATOM   3312  CE2 TYR A 317      38.881  84.054  68.803  1.00  0.00            
ATOM   3313  HE2 TYR A 317      37.835  83.750  68.890  1.00  0.00            
ATOM   3314  CZ  TYR A 317      39.199  85.277  69.381  1.00  0.00            
ATOM   3315  OH  TYR A 317      38.297  85.989  70.109  1.00  0.00            
ATOM   3316  HH  TYR A 317      37.366  85.630  70.059  1.00  0.00            
ATOM   3317  C   TYR A 317      44.119  83.243  68.643  1.00  0.00            
ATOM   3318  O   TYR A 317      45.303  83.339  68.326  1.00  0.00            
ATOM   3319  N   LEU A 318      43.705  83.414  69.895  1.00  0.00            
ATOM   3320  H   LEU A 318      42.908  82.900  70.214  1.00  0.00            
ATOM   3321  CA  LEU A 318      44.360  84.317  70.855  1.00  0.00            
ATOM   3322  CB  LEU A 318      43.466  84.595  72.066  1.00  0.00            
ATOM   3323  CG  LEU A 318      43.861  85.835  72.869  1.00  0.00            
ATOM   3324  CD1 LEU A 318      43.692  87.150  72.107  1.00  0.00            
ATOM   3325  CD2 LEU A 318      43.096  85.940  74.190  1.00  0.00            
ATOM   3326  C   LEU A 318      45.713  83.899  71.434  1.00  0.00            
ATOM   3327  O   LEU A 318      46.523  84.788  71.691  1.00  0.00            
ATOM   3328  N   ARG A 319      45.980  82.597  71.383  1.00  0.00            
ATOM   3329  H   ARG A 319      45.420  81.953  70.864  1.00  0.00            
ATOM   3330  CA  ARG A 319      47.129  82.019  72.096  1.00  0.00            
ATOM   3331  CB  ARG A 319      47.211  80.508  71.864  1.00  0.00            
ATOM   3332  CG  ARG A 319      47.641  80.132  70.447  1.00  0.00            
ATOM   3333  CD  ARG A 319      47.369  78.682  70.036  1.00  0.00            
ATOM   3334  NE  ARG A 319      47.988  78.598  68.704  1.00  0.00            
ATOM   3335  HE  ARG A 319      48.971  78.421  68.740  1.00  0.00            
ATOM   3336  CZ  ARG A 319      47.316  78.533  67.548  1.00  0.00            
ATOM   3337  NH1 ARG A 319      45.977  78.571  67.555  1.00  0.00            
ATOM   3338 1HH1 ARG A 319      45.457  78.857  68.359  1.00  0.00            
ATOM   3339 2HH1 ARG A 319      45.464  78.477  66.700  1.00  0.00            
ATOM   3340  NH2 ARG A 319      47.965  78.340  66.391  1.00  0.00            
ATOM   3341 1HH2 ARG A 319      48.962  78.309  66.467  1.00  0.00            
ATOM   3342 2HH2 ARG A 319      47.635  78.459  65.454  1.00  0.00            
ATOM   3343  C   ARG A 319      48.549  82.581  71.990  1.00  0.00            
ATOM   3344  O   ARG A 319      49.396  82.531  72.879  1.00  0.00            
ATOM   3345  N   PHE A 320      48.782  83.345  70.927  1.00  0.00            
ATOM   3346  H   PHE A 320      48.120  83.419  70.180  1.00  0.00            
ATOM   3347  CA  PHE A 320      50.035  84.059  70.648  1.00  0.00            
ATOM   3348  CB  PHE A 320      49.907  84.766  69.295  1.00  0.00            
ATOM   3349  CG  PHE A 320      48.800  85.775  68.981  1.00  0.00            
ATOM   3350  CD1 PHE A 320      47.571  85.460  68.414  1.00  0.00            
ATOM   3351  HD1 PHE A 320      47.490  84.482  67.943  1.00  0.00            
ATOM   3352  CD2 PHE A 320      49.019  87.040  69.512  1.00  0.00            
ATOM   3353  HD2 PHE A 320      49.966  87.437  69.876  1.00  0.00            
ATOM   3354  CE1 PHE A 320      46.543  86.394  68.345  1.00  0.00            
ATOM   3355  HE1 PHE A 320      45.674  86.088  67.764  1.00  0.00            
ATOM   3356  CE2 PHE A 320      47.955  87.934  69.534  1.00  0.00            
ATOM   3357  HE2 PHE A 320      48.072  88.852  70.109  1.00  0.00            
ATOM   3358  CZ  PHE A 320      46.747  87.651  68.904  1.00  0.00            
ATOM   3359  HZ  PHE A 320      45.915  88.347  68.825  1.00  0.00            
ATOM   3360  C   PHE A 320      50.473  85.066  71.714  1.00  0.00            
ATOM   3361  O   PHE A 320      51.586  85.582  71.799  1.00  0.00            
ATOM   3362  N   VAL A 321      49.403  85.601  72.297  1.00  0.00            
ATOM   3363  H   VAL A 321      48.517  85.213  72.036  1.00  0.00            
ATOM   3364  CA  VAL A 321      49.557  86.679  73.283  1.00  0.00            
ATOM   3365  CB  VAL A 321      48.362  87.618  73.457  1.00  0.00            
ATOM   3366  CG1 VAL A 321      47.126  86.895  73.992  1.00  0.00            
ATOM   3367  CG2 VAL A 321      48.740  89.010  73.969  1.00  0.00            
ATOM   3368  C   VAL A 321      50.099  86.223  74.639  1.00  0.00            
ATOM   3369  O   VAL A 321      49.549  85.480  75.451  1.00  0.00            
ATOM   3370  N   ARG A 322      51.224  86.869  74.940  1.00  0.00            
ATOM   3371  H   ARG A 322      51.659  87.493  74.292  1.00  0.00            
ATOM   3372  CA  ARG A 322      51.880  86.569  76.221  1.00  0.00            
ATOM   3373  CB  ARG A 322      53.349  86.473  75.804  1.00  0.00            
ATOM   3374  CG  ARG A 322      54.033  85.186  76.274  1.00  0.00            
ATOM   3375  CD  ARG A 322      55.477  85.026  75.794  1.00  0.00            
ATOM   3376  NE  ARG A 322      56.044  83.691  76.035  1.00  0.00            
ATOM   3377  HE  ARG A 322      55.463  82.957  75.682  1.00  0.00            
ATOM   3378  CZ  ARG A 322      57.272  83.331  76.432  1.00  0.00            
ATOM   3379  NH1 ARG A 322      58.027  84.275  77.009  1.00  0.00            
ATOM   3380 1HH1 ARG A 322      57.722  85.228  77.018  1.00  0.00            
ATOM   3381 2HH1 ARG A 322      58.931  84.059  77.379  1.00  0.00            
ATOM   3382  NH2 ARG A 322      57.854  82.201  76.010  1.00  0.00            
ATOM   3383 1HH2 ARG A 322      57.313  81.608  75.412  1.00  0.00            
ATOM   3384 2HH2 ARG A 322      58.803  81.934  76.171  1.00  0.00            
ATOM   3385  C   ARG A 322      51.457  87.704  77.155  1.00  0.00            
ATOM   3386  O   ARG A 322      51.892  88.842  76.987  1.00  0.00            
ATOM   3387  N   GLY A 323      50.431  87.434  77.958  1.00  0.00            
ATOM   3388  H   GLY A 323      49.986  86.543  77.852  1.00  0.00            
ATOM   3389  CA  GLY A 323      49.791  88.349  78.914  1.00  0.00            
ATOM   3390  C   GLY A 323      49.875  88.024  80.407  1.00  0.00            
ATOM   3391  O   GLY A 323      49.773  86.883  80.858  1.00  0.00            
ATOM   3392  N   LEU A 324      49.917  89.104  81.180  1.00  0.00            
ATOM   3393  H   LEU A 324      50.107  90.009  80.797  1.00  0.00            
ATOM   3394  CA  LEU A 324      49.990  89.018  82.646  1.00  0.00            
ATOM   3395  CB  LEU A 324      51.287  89.686  83.107  1.00  0.00            
ATOM   3396  CG  LEU A 324      52.584  89.139  82.505  1.00  0.00            
ATOM   3397  CD1 LEU A 324      53.775  90.018  82.889  1.00  0.00            
ATOM   3398  CD2 LEU A 324      52.835  87.690  82.924  1.00  0.00            
ATOM   3399  C   LEU A 324      48.843  89.865  83.200  1.00  0.00            
ATOM   3400  O   LEU A 324      48.727  91.054  82.912  1.00  0.00            
ATOM   3401  N   ILE A 325      47.764  89.166  83.539  1.00  0.00            
ATOM   3402  H   ILE A 325      47.812  88.174  83.662  1.00  0.00            
ATOM   3403  CA  ILE A 325      46.605  89.881  84.098  1.00  0.00            
ATOM   3404  CB  ILE A 325      45.285  89.448  83.463  1.00  0.00            
ATOM   3405  CG1 ILE A 325      45.350  89.194  81.955  1.00  0.00            
ATOM   3406  CG2 ILE A 325      44.101  90.338  83.848  1.00  0.00            
ATOM   3407  CD  ILE A 325      45.135  87.728  81.570  1.00  0.00            
ATOM   3408  C   ILE A 325      46.389  89.482  85.559  1.00  0.00            
ATOM   3409  O   ILE A 325      46.191  88.347  85.987  1.00  0.00            
ATOM   3410  N   ASP A 326      46.467  90.490  86.422  1.00  0.00            
ATOM   3411  H   ASP A 326      46.595  91.431  86.104  1.00  0.00            
ATOM   3412  CA  ASP A 326      46.186  90.462  87.867  1.00  0.00            
ATOM   3413  CB  ASP A 326      47.141  91.446  88.547  1.00  0.00            
ATOM   3414  CG  ASP A 326      46.945  91.523  90.062  1.00  0.00            
ATOM   3415  OD1 ASP A 326      46.791  90.528  90.801  1.00  0.00            
ATOM   3416  OD2 ASP A 326      46.878  92.679  90.537  1.00  0.00            
ATOM   3417  C   ASP A 326      44.734  90.854  88.145  1.00  0.00            
ATOM   3418  O   ASP A 326      44.368  92.011  87.942  1.00  0.00            
ATOM   3419  N   SER A 327      44.019  89.996  88.866  1.00  0.00            
ATOM   3420  H   SER A 327      44.475  89.184  89.228  1.00  0.00            
ATOM   3421  CA  SER A 327      42.568  90.158  89.035  1.00  0.00            
ATOM   3422  CB  SER A 327      41.789  88.952  88.499  1.00  0.00            
ATOM   3423  OG  SER A 327      40.372  88.828  88.639  1.00  0.00            
ATOM   3424  HG  SER A 327      39.984  89.604  88.143  1.00  0.00            
ATOM   3425  C   SER A 327      42.043  90.229  90.470  1.00  0.00            
ATOM   3426  O   SER A 327      42.573  89.468  91.279  1.00  0.00            
ATOM   3427  N   SER A 328      41.264  91.252  90.808  1.00  0.00            
ATOM   3428  H   SER A 328      41.589  92.104  90.398  1.00  0.00            
ATOM   3429  CA  SER A 328      40.454  91.347  92.030  1.00  0.00            
ATOM   3430  CB  SER A 328      40.069  92.768  92.447  1.00  0.00            
ATOM   3431  OG  SER A 328      40.952  93.765  91.931  1.00  0.00            
ATOM   3432  HG  SER A 328      40.707  94.694  92.210  1.00  0.00            
ATOM   3433  C   SER A 328      39.301  90.351  92.185  1.00  0.00            
ATOM   3434  O   SER A 328      39.438  89.387  92.936  1.00  0.00            
ATOM   3435  N   ASP A 329      38.509  90.350  91.117  1.00  0.00            
ATOM   3436  H   ASP A 329      38.462  91.124  90.484  1.00  0.00            
ATOM   3437  CA  ASP A 329      37.362  89.447  90.938  1.00  0.00            
ATOM   3438  CB  ASP A 329      36.798  89.748  89.549  1.00  0.00            
ATOM   3439  CG  ASP A 329      36.138  91.125  89.454  1.00  0.00            
ATOM   3440  OD1 ASP A 329      36.876  92.089  89.149  1.00  0.00            
ATOM   3441  OD2 ASP A 329      34.902  91.145  89.639  1.00  0.00            
ATOM   3442  C   ASP A 329      37.447  87.931  91.133  1.00  0.00            
ATOM   3443  O   ASP A 329      36.470  87.290  91.517  1.00  0.00            
ATOM   3444  N   LEU A 330      38.535  87.332  90.656  1.00  0.00            
ATOM   3445  H   LEU A 330      39.277  87.816  90.191  1.00  0.00            
ATOM   3446  CA  LEU A 330      38.751  85.879  90.620  1.00  0.00            
ATOM   3447  CB  LEU A 330      39.702  85.642  89.445  1.00  0.00            
ATOM   3448  CG  LEU A 330      38.901  85.117  88.252  1.00  0.00            
ATOM   3449  CD1 LEU A 330      38.020  86.223  87.665  1.00  0.00            
ATOM   3450  CD2 LEU A 330      39.684  84.643  87.026  1.00  0.00            
ATOM   3451  C   LEU A 330      39.259  85.124  91.850  1.00  0.00            
ATOM   3452  O   LEU A 330      40.033  85.749  92.573  1.00  0.00            
ATOM   3453  N   PRO A 331      38.681  83.960  92.136  1.00  0.00            
ATOM   3454  CA  PRO A 331      39.075  83.094  93.254  1.00  0.00            
ATOM   3455  CB  PRO A 331      37.986  82.020  93.336  1.00  0.00            
ATOM   3456  CG  PRO A 331      37.619  81.872  91.858  1.00  0.00            
ATOM   3457  CD  PRO A 331      37.606  83.320  91.363  1.00  0.00            
ATOM   3458  C   PRO A 331      40.483  82.505  93.131  1.00  0.00            
ATOM   3459  O   PRO A 331      40.951  82.244  92.026  1.00  0.00            
ATOM   3460  N   LEU A 332      40.984  82.041  94.272  1.00  0.00            
ATOM   3461  H   LEU A 332      40.535  82.248  95.141  1.00  0.00            
ATOM   3462  CA  LEU A 332      42.278  81.349  94.369  1.00  0.00            
ATOM   3463  CB  LEU A 332      42.652  81.242  95.848  1.00  0.00            
ATOM   3464  CG  LEU A 332      43.906  80.396  96.079  1.00  0.00            
ATOM   3465  CD1 LEU A 332      45.101  81.247  95.641  1.00  0.00            
ATOM   3466  CD2 LEU A 332      44.050  80.063  97.565  1.00  0.00            
ATOM   3467  C   LEU A 332      42.148  79.984  93.690  1.00  0.00            
ATOM   3468  O   LEU A 332      43.042  79.630  92.919  1.00  0.00            
ATOM   3469  N   ASN A 333      40.945  79.443  93.846  1.00  0.00            
ATOM   3470  H   ASN A 333      40.327  79.843  94.524  1.00  0.00            
ATOM   3471  CA  ASN A 333      40.685  78.133  93.228  1.00  0.00            
ATOM   3472  CB  ASN A 333      40.132  77.280  94.371  1.00  0.00            
ATOM   3473  CG  ASN A 333      39.947  75.793  94.066  1.00  0.00            
ATOM   3474  OD1 ASN A 333      39.125  75.413  93.234  1.00  0.00            
ATOM   3475  ND2 ASN A 333      40.835  74.934  94.560  1.00  0.00            
ATOM   3476 1HD2 ASN A 333      41.621  75.177  95.130  1.00  0.00            
ATOM   3477 2HD2 ASN A 333      40.630  73.963  94.445  1.00  0.00            
ATOM   3478  C   ASN A 333      39.749  78.128  92.017  1.00  0.00            
ATOM   3479  O   ASN A 333      38.540  77.935  92.131  1.00  0.00            
ATOM   3480  N   VAL A 334      40.325  78.348  90.838  1.00  0.00            
ATOM   3481  H   VAL A 334      41.309  78.525  90.859  1.00  0.00            
ATOM   3482  CA  VAL A 334      39.724  78.396  89.498  1.00  0.00            
ATOM   3483  CB  VAL A 334      40.573  79.170  88.487  1.00  0.00            
ATOM   3484  CG1 VAL A 334      40.535  80.666  88.804  1.00  0.00            
ATOM   3485  CG2 VAL A 334      42.014  78.658  88.556  1.00  0.00            
ATOM   3486  C   VAL A 334      39.186  77.047  89.016  1.00  0.00            
ATOM   3487  O   VAL A 334      39.882  76.083  88.701  1.00  0.00            
ATOM   3488  N   SER A 335      37.935  76.882  89.432  1.00  0.00            
ATOM   3489  H   SER A 335      37.596  77.573  90.072  1.00  0.00            
ATOM   3490  CA  SER A 335      37.105  75.709  89.123  1.00  0.00            
ATOM   3491  CB  SER A 335      35.978  75.642  90.154  1.00  0.00            
ATOM   3492  OG  SER A 335      35.194  74.445  90.112  1.00  0.00            
ATOM   3493  HG  SER A 335      34.539  74.330  89.366  1.00  0.00            
ATOM   3494  C   SER A 335      36.617  75.472  87.693  1.00  0.00            
ATOM   3495  O   SER A 335      35.657  76.125  87.283  1.00  0.00            
ATOM   3496  N   ARG A 336      37.304  74.559  87.010  1.00  0.00            
ATOM   3497  H   ARG A 336      38.053  74.031  87.409  1.00  0.00            
ATOM   3498  CA  ARG A 336      37.103  74.305  85.574  1.00  0.00            
ATOM   3499  CB  ARG A 336      37.610  72.936  85.118  1.00  0.00            
ATOM   3500  CG  ARG A 336      39.060  73.119  84.662  1.00  0.00            
ATOM   3501  CD  ARG A 336      39.670  71.868  84.028  1.00  0.00            
ATOM   3502  NE  ARG A 336      38.710  71.081  83.240  1.00  0.00            
ATOM   3503  HE  ARG A 336      38.288  71.558  82.470  1.00  0.00            
ATOM   3504  CZ  ARG A 336      38.330  69.811  83.435  1.00  0.00            
ATOM   3505  NH1 ARG A 336      38.723  68.994  84.422  1.00  0.00            
ATOM   3506 1HH1 ARG A 336      39.300  69.327  85.167  1.00  0.00            
ATOM   3507 2HH1 ARG A 336      38.451  68.034  84.496  1.00  0.00            
ATOM   3508  NH2 ARG A 336      37.181  69.530  82.805  1.00  0.00            
ATOM   3509 1HH2 ARG A 336      36.987  70.159  82.054  1.00  0.00            
ATOM   3510 2HH2 ARG A 336      36.612  68.741  83.037  1.00  0.00            
ATOM   3511  C   ARG A 336      35.839  74.654  84.786  1.00  0.00            
ATOM   3512  O   ARG A 336      35.841  75.543  83.936  1.00  0.00            
ATOM   3513  N   GLU A 337      34.708  74.022  85.086  1.00  0.00            
ATOM   3514  H   GLU A 337      34.616  73.372  85.841  1.00  0.00            
ATOM   3515  CA  GLU A 337      33.376  74.268  84.516  1.00  0.00            
ATOM   3516  CB  GLU A 337      32.549  73.074  84.995  1.00  0.00            
ATOM   3517  CG  GLU A 337      32.176  73.014  86.477  1.00  0.00            
ATOM   3518  CD  GLU A 337      33.361  72.990  87.447  1.00  0.00            
ATOM   3519  OE1 GLU A 337      34.100  71.985  87.521  1.00  0.00            
ATOM   3520  OE2 GLU A 337      33.611  74.105  87.953  1.00  0.00            
ATOM   3521  C   GLU A 337      32.679  75.611  84.739  1.00  0.00            
ATOM   3522  O   GLU A 337      32.334  76.230  83.735  1.00  0.00            
ATOM   3523  N   ILE A 338      32.652  76.066  85.990  1.00  0.00            
ATOM   3524  H   ILE A 338      33.066  75.485  86.689  1.00  0.00            
ATOM   3525  CA  ILE A 338      32.144  77.391  86.376  1.00  0.00            
ATOM   3526  CB  ILE A 338      31.841  77.590  87.861  1.00  0.00            
ATOM   3527  CG1 ILE A 338      33.033  77.310  88.780  1.00  0.00            
ATOM   3528  CG2 ILE A 338      30.637  76.697  88.167  1.00  0.00            
ATOM   3529  CD  ILE A 338      32.888  77.868  90.198  1.00  0.00            
ATOM   3530  C   ILE A 338      32.991  78.484  85.720  1.00  0.00            
ATOM   3531  O   ILE A 338      32.527  79.510  85.223  1.00  0.00            
ATOM   3532  N   LEU A 339      34.280  78.188  85.586  1.00  0.00            
ATOM   3533  H   LEU A 339      34.619  77.336  85.984  1.00  0.00            
ATOM   3534  CA  LEU A 339      35.279  79.107  85.019  1.00  0.00            
ATOM   3535  CB  LEU A 339      36.687  78.593  85.322  1.00  0.00            
ATOM   3536  CG  LEU A 339      37.899  79.489  85.060  1.00  0.00            
ATOM   3537  CD1 LEU A 339      37.973  80.668  86.031  1.00  0.00            
ATOM   3538  CD2 LEU A 339      39.127  78.582  85.178  1.00  0.00            
ATOM   3539  C   LEU A 339      35.155  79.347  83.514  1.00  0.00            
ATOM   3540  O   LEU A 339      34.859  80.495  83.184  1.00  0.00            
ATOM   3541  N   GLN A 340      34.899  78.280  82.762  1.00  0.00            
ATOM   3542  H   GLN A 340      34.949  77.329  83.067  1.00  0.00            
ATOM   3543  CA  GLN A 340      34.526  78.425  81.347  1.00  0.00            
ATOM   3544  CB  GLN A 340      34.505  77.134  80.528  1.00  0.00            
ATOM   3545  CG  GLN A 340      35.735  76.228  80.611  1.00  0.00            
ATOM   3546  CD  GLN A 340      35.868  75.185  79.500  1.00  0.00            
ATOM   3547  OE1 GLN A 340      35.101  74.233  79.362  1.00  0.00            
ATOM   3548  NE2 GLN A 340      36.935  75.217  78.707  1.00  0.00            
ATOM   3549 1HE2 GLN A 340      37.379  76.083  78.477  1.00  0.00            
ATOM   3550 2HE2 GLN A 340      37.371  74.400  78.331  1.00  0.00            
ATOM   3551  C   GLN A 340      33.274  79.278  81.123  1.00  0.00            
ATOM   3552  O   GLN A 340      33.330  80.218  80.333  1.00  0.00            
ATOM   3553  N   ASP A 341      32.151  78.850  81.695  1.00  0.00            
ATOM   3554  H   ASP A 341      32.224  78.018  82.245  1.00  0.00            
ATOM   3555  CA  ASP A 341      30.804  79.394  81.479  1.00  0.00            
ATOM   3556  CB  ASP A 341      29.738  78.409  81.962  1.00  0.00            
ATOM   3557  CG  ASP A 341      29.372  77.310  80.960  1.00  0.00            
ATOM   3558  OD1 ASP A 341      28.210  76.850  80.989  1.00  0.00            
ATOM   3559  OD2 ASP A 341      30.066  77.036  79.959  1.00  0.00            
ATOM   3560  C   ASP A 341      30.519  80.838  81.902  1.00  0.00            
ATOM   3561  O   ASP A 341      29.707  81.512  81.269  1.00  0.00            
ATOM   3562  N   SER A 342      31.087  81.266  83.024  1.00  0.00            
ATOM   3563  H   SER A 342      31.705  80.690  83.560  1.00  0.00            
ATOM   3564  CA  SER A 342      30.923  82.607  83.605  1.00  0.00            
ATOM   3565  CB  SER A 342      31.981  82.790  84.694  1.00  0.00            
ATOM   3566  OG  SER A 342      31.810  84.028  85.388  1.00  0.00            
ATOM   3567  HG  SER A 342      32.161  84.030  86.324  1.00  0.00            
ATOM   3568  C   SER A 342      30.981  83.760  82.602  1.00  0.00            
ATOM   3569  O   SER A 342      31.974  83.903  81.889  1.00  0.00            
ATOM   3570  N   THR A 343      30.224  84.786  82.978  1.00  0.00            
ATOM   3571  H   THR A 343      29.680  84.747  83.819  1.00  0.00            
ATOM   3572  CA  THR A 343      30.135  86.101  82.330  1.00  0.00            
ATOM   3573  CB  THR A 343      28.845  86.774  82.803  1.00  0.00            
ATOM   3574  OG1 THR A 343      28.781  86.589  84.219  1.00  0.00            
ATOM   3575  HG1 THR A 343      27.936  87.036  84.507  1.00  0.00            
ATOM   3576  CG2 THR A 343      27.568  86.365  82.064  1.00  0.00            
ATOM   3577  C   THR A 343      31.377  86.911  82.709  1.00  0.00            
ATOM   3578  O   THR A 343      32.034  87.606  81.937  1.00  0.00            
ATOM   3579  N   VAL A 344      31.876  86.671  83.918  1.00  0.00            
ATOM   3580  H   VAL A 344      31.351  86.171  84.607  1.00  0.00            
ATOM   3581  CA  VAL A 344      33.048  87.307  84.536  1.00  0.00            
ATOM   3582  CB  VAL A 344      33.190  86.908  86.005  1.00  0.00            
ATOM   3583  CG1 VAL A 344      34.504  87.254  86.706  1.00  0.00            
ATOM   3584  CG2 VAL A 344      32.143  87.660  86.832  1.00  0.00            
ATOM   3585  C   VAL A 344      34.281  87.111  83.653  1.00  0.00            
ATOM   3586  O   VAL A 344      34.767  88.096  83.100  1.00  0.00            
ATOM   3587  N   THR A 345      34.593  85.857  83.337  1.00  0.00            
ATOM   3588  H   THR A 345      33.984  85.109  83.598  1.00  0.00            
ATOM   3589  CA  THR A 345      35.655  85.441  82.411  1.00  0.00            
ATOM   3590  CB  THR A 345      35.870  83.925  82.427  1.00  0.00            
ATOM   3591  OG1 THR A 345      34.780  83.143  81.928  1.00  0.00            
ATOM   3592  HG1 THR A 345      34.666  82.182  82.179  1.00  0.00            
ATOM   3593  CG2 THR A 345      36.297  83.348  83.776  1.00  0.00            
ATOM   3594  C   THR A 345      35.410  85.846  80.955  1.00  0.00            
ATOM   3595  O   THR A 345      36.252  86.166  80.118  1.00  0.00            
ATOM   3596  N   ARG A 346      34.150  85.751  80.539  1.00  0.00            
ATOM   3597  H   ARG A 346      33.452  85.480  81.202  1.00  0.00            
ATOM   3598  CA  ARG A 346      33.622  86.242  79.257  1.00  0.00            
ATOM   3599  CB  ARG A 346      32.113  86.027  79.135  1.00  0.00            
ATOM   3600  CG  ARG A 346      31.630  84.587  78.947  1.00  0.00            
ATOM   3601  CD  ARG A 346      30.101  84.528  78.920  1.00  0.00            
ATOM   3602  NE  ARG A 346      29.609  83.153  78.756  1.00  0.00            
ATOM   3603  HE  ARG A 346      30.299  82.460  78.547  1.00  0.00            
ATOM   3604  CZ  ARG A 346      28.385  82.644  78.951  1.00  0.00            
ATOM   3605  NH1 ARG A 346      27.387  83.233  79.622  1.00  0.00            
ATOM   3606 1HH1 ARG A 346      27.400  84.192  79.910  1.00  0.00            
ATOM   3607 2HH1 ARG A 346      26.613  82.674  79.922  1.00  0.00            
ATOM   3608  NH2 ARG A 346      28.204  81.367  78.580  1.00  0.00            
ATOM   3609 1HH2 ARG A 346      28.986  80.831  78.263  1.00  0.00            
ATOM   3610 2HH2 ARG A 346      27.361  80.932  78.267  1.00  0.00            
ATOM   3611  C   ARG A 346      33.943  87.704  78.940  1.00  0.00            
ATOM   3612  O   ARG A 346      34.901  87.865  78.185  1.00  0.00            
ATOM   3613  N   ASN A 347      33.491  88.536  79.873  1.00  0.00            
ATOM   3614  H   ASN A 347      32.818  88.230  80.548  1.00  0.00            
ATOM   3615  CA  ASN A 347      33.977  89.919  79.974  1.00  0.00            
ATOM   3616  CB  ASN A 347      33.233  90.667  81.083  1.00  0.00            
ATOM   3617  CG  ASN A 347      33.569  92.156  81.191  1.00  0.00            
ATOM   3618  OD1 ASN A 347      33.995  92.754  80.205  1.00  0.00            
ATOM   3619  ND2 ASN A 347      33.446  92.703  82.398  1.00  0.00            
ATOM   3620 1HD2 ASN A 347      33.095  92.134  83.140  1.00  0.00            
ATOM   3621 2HD2 ASN A 347      33.932  93.562  82.567  1.00  0.00            
ATOM   3622  C   ASN A 347      35.494  90.101  80.023  1.00  0.00            
ATOM   3623  O   ASN A 347      36.035  90.876  79.237  1.00  0.00            
ATOM   3624  N   LEU A 348      36.193  89.400  80.912  1.00  0.00            
ATOM   3625  H   LEU A 348      35.722  89.013  81.706  1.00  0.00            
ATOM   3626  CA  LEU A 348      37.654  89.292  80.796  1.00  0.00            
ATOM   3627  CB  LEU A 348      38.076  88.292  81.873  1.00  0.00            
ATOM   3628  CG  LEU A 348      39.525  87.827  82.034  1.00  0.00            
ATOM   3629  CD1 LEU A 348      40.497  88.958  82.375  1.00  0.00            
ATOM   3630  CD2 LEU A 348      39.572  86.761  83.133  1.00  0.00            
ATOM   3631  C   LEU A 348      38.246  88.953  79.426  1.00  0.00            
ATOM   3632  O   LEU A 348      38.799  89.886  78.843  1.00  0.00            
ATOM   3633  N   ARG A 349      37.843  87.896  78.727  1.00  0.00            
ATOM   3634  H   ARG A 349      37.272  87.179  79.125  1.00  0.00            
ATOM   3635  CA  ARG A 349      38.336  87.608  77.372  1.00  0.00            
ATOM   3636  CB  ARG A 349      38.218  86.110  77.088  1.00  0.00            
ATOM   3637  CG  ARG A 349      36.792  85.551  77.106  1.00  0.00            
ATOM   3638  CD  ARG A 349      36.786  84.038  77.323  1.00  0.00            
ATOM   3639  NE  ARG A 349      35.389  83.586  77.226  1.00  0.00            
ATOM   3640  HE  ARG A 349      34.665  84.270  77.157  1.00  0.00            
ATOM   3641  CZ  ARG A 349      34.965  82.325  77.388  1.00  0.00            
ATOM   3642  NH1 ARG A 349      35.872  81.365  77.614  1.00  0.00            
ATOM   3643 1HH1 ARG A 349      36.829  81.612  77.751  1.00  0.00            
ATOM   3644 2HH1 ARG A 349      35.506  80.442  77.726  1.00  0.00            
ATOM   3645  NH2 ARG A 349      33.640  82.128  77.396  1.00  0.00            
ATOM   3646 1HH2 ARG A 349      32.928  82.828  77.367  1.00  0.00            
ATOM   3647 2HH2 ARG A 349      33.322  81.179  77.402  1.00  0.00            
ATOM   3648  C   ARG A 349      37.781  88.584  76.331  1.00  0.00            
ATOM   3649  O   ARG A 349      38.505  89.050  75.453  1.00  0.00            
ATOM   3650  N   ASN A 350      36.479  88.853  76.295  1.00  0.00            
ATOM   3651  H   ASN A 350      35.830  88.196  76.676  1.00  0.00            
ATOM   3652  CA  ASN A 350      35.873  89.928  75.498  1.00  0.00            
ATOM   3653  CB  ASN A 350      34.369  90.070  75.736  1.00  0.00            
ATOM   3654  CG  ASN A 350      33.512  88.928  75.185  1.00  0.00            
ATOM   3655  OD1 ASN A 350      33.275  87.970  75.920  1.00  0.00            
ATOM   3656  ND2 ASN A 350      32.958  89.122  73.992  1.00  0.00            
ATOM   3657 1HD2 ASN A 350      32.957  90.040  73.596  1.00  0.00            
ATOM   3658 2HD2 ASN A 350      32.440  88.373  73.580  1.00  0.00            
ATOM   3659  C   ASN A 350      36.505  91.323  75.490  1.00  0.00            
ATOM   3660  O   ASN A 350      36.579  92.015  74.477  1.00  0.00            
ATOM   3661  N   ALA A 351      37.087  91.690  76.627  1.00  0.00            
ATOM   3662  H   ALA A 351      37.066  91.054  77.399  1.00  0.00            
ATOM   3663  CA  ALA A 351      37.835  92.945  76.813  1.00  0.00            
ATOM   3664  CB  ALA A 351      37.533  93.359  78.253  1.00  0.00            
ATOM   3665  C   ALA A 351      39.289  92.889  76.341  1.00  0.00            
ATOM   3666  O   ALA A 351      39.907  93.928  76.110  1.00  0.00            
ATOM   3667  N   LEU A 352      39.872  91.721  76.586  1.00  0.00            
ATOM   3668  H   LEU A 352      39.361  91.011  77.070  1.00  0.00            
ATOM   3669  CA  LEU A 352      41.281  91.406  76.307  1.00  0.00            
ATOM   3670  CB  LEU A 352      41.727  90.102  76.969  1.00  0.00            
ATOM   3671  CG  LEU A 352      41.719  90.045  78.498  1.00  0.00            
ATOM   3672  CD1 LEU A 352      42.467  88.784  78.935  1.00  0.00            
ATOM   3673  CD2 LEU A 352      42.409  91.272  79.096  1.00  0.00            
ATOM   3674  C   LEU A 352      41.454  91.300  74.789  1.00  0.00            
ATOM   3675  O   LEU A 352      42.289  92.017  74.239  1.00  0.00            
ATOM   3676  N   THR A 353      40.601  90.530  74.118  1.00  0.00            
ATOM   3677  H   THR A 353      39.972  89.904  74.579  1.00  0.00            
ATOM   3678  CA  THR A 353      40.553  90.364  72.659  1.00  0.00            
ATOM   3679  CB  THR A 353      39.366  89.492  72.251  1.00  0.00            
ATOM   3680  OG1 THR A 353      38.199  90.000  72.902  1.00  0.00            
ATOM   3681  HG1 THR A 353      37.418  89.400  72.725  1.00  0.00            
ATOM   3682  CG2 THR A 353      39.520  87.995  72.534  1.00  0.00            
ATOM   3683  C   THR A 353      40.482  91.700  71.914  1.00  0.00            
ATOM   3684  O   THR A 353      41.273  91.949  71.006  1.00  0.00            
ATOM   3685  N   LYS A 354      39.655  92.579  72.471  1.00  0.00            
ATOM   3686  H   LYS A 354      38.866  92.250  72.989  1.00  0.00            
ATOM   3687  CA  LYS A 354      39.544  93.969  72.006  1.00  0.00            
ATOM   3688  CB  LYS A 354      38.504  94.833  72.723  1.00  0.00            
ATOM   3689  CG  LYS A 354      37.852  95.933  71.880  1.00  0.00            
ATOM   3690  CD  LYS A 354      36.825  95.193  71.020  1.00  0.00            
ATOM   3691  CE  LYS A 354      35.597  96.056  70.718  1.00  0.00            
ATOM   3692  NZ  LYS A 354      34.650  95.422  69.788  1.00  0.00            
ATOM   3693  HZ1 LYS A 354      33.845  96.014  69.760  1.00  0.00            
ATOM   3694  HZ2 LYS A 354      35.022  95.475  68.861  1.00  0.00            
ATOM   3695  HZ3 LYS A 354      34.368  94.497  70.039  1.00  0.00            
ATOM   3696  C   LYS A 354      40.897  94.672  71.865  1.00  0.00            
ATOM   3697  O   LYS A 354      41.296  94.960  70.739  1.00  0.00            
ATOM   3698  N   ARG A 355      41.589  94.808  72.992  1.00  0.00            
ATOM   3699  H   ARG A 355      41.100  94.992  73.845  1.00  0.00            
ATOM   3700  CA  ARG A 355      42.923  95.409  73.129  1.00  0.00            
ATOM   3701  CB  ARG A 355      43.407  95.274  74.575  1.00  0.00            
ATOM   3702  CG  ARG A 355      42.472  96.081  75.477  1.00  0.00            
ATOM   3703  CD  ARG A 355      42.597  95.808  76.976  1.00  0.00            
ATOM   3704  NE  ARG A 355      41.568  96.466  77.795  1.00  0.00            
ATOM   3705  HE  ARG A 355      41.300  97.382  77.493  1.00  0.00            
ATOM   3706  CZ  ARG A 355      40.829  95.921  78.772  1.00  0.00            
ATOM   3707  NH1 ARG A 355      41.103  94.697  79.246  1.00  0.00            
ATOM   3708 1HH1 ARG A 355      41.683  94.043  78.764  1.00  0.00            
ATOM   3709 2HH1 ARG A 355      40.631  94.384  80.070  1.00  0.00            
ATOM   3710  NH2 ARG A 355      39.919  96.659  79.421  1.00  0.00            
ATOM   3711 1HH2 ARG A 355      39.947  97.620  79.141  1.00  0.00            
ATOM   3712 2HH2 ARG A 355      39.231  96.219  79.996  1.00  0.00            
ATOM   3713  C   ARG A 355      43.971  94.713  72.257  1.00  0.00            
ATOM   3714  O   ARG A 355      44.915  95.286  71.719  1.00  0.00            
ATOM   3715  N   VAL A 356      43.854  93.388  72.193  1.00  0.00            
ATOM   3716  H   VAL A 356      43.061  92.820  72.409  1.00  0.00            
ATOM   3717  CA  VAL A 356      44.879  92.686  71.405  1.00  0.00            
ATOM   3718  CB  VAL A 356      44.746  91.179  71.633  1.00  0.00            
ATOM   3719  CG1 VAL A 356      45.849  90.436  70.874  1.00  0.00            
ATOM   3720  CG2 VAL A 356      44.913  90.655  73.063  1.00  0.00            
ATOM   3721  C   VAL A 356      44.847  93.120  69.939  1.00  0.00            
ATOM   3722  O   VAL A 356      45.828  93.629  69.401  1.00  0.00            
ATOM   3723  N   LEU A 357      43.604  93.160  69.465  1.00  0.00            
ATOM   3724  H   LEU A 357      42.833  92.850  70.021  1.00  0.00            
ATOM   3725  CA  LEU A 357      43.207  93.566  68.108  1.00  0.00            
ATOM   3726  CB  LEU A 357      41.715  93.333  67.872  1.00  0.00            
ATOM   3727  CG  LEU A 357      41.266  91.871  67.888  1.00  0.00            
ATOM   3728  CD1 LEU A 357      39.742  91.934  67.778  1.00  0.00            
ATOM   3729  CD2 LEU A 357      41.785  91.138  66.649  1.00  0.00            
ATOM   3730  C   LEU A 357      43.519  95.030  67.801  1.00  0.00            
ATOM   3731  O   LEU A 357      44.200  95.379  66.837  1.00  0.00            
ATOM   3732  N   GLN A 358      43.065  95.909  68.690  1.00  0.00            
ATOM   3733  H   GLN A 358      42.322  95.593  69.279  1.00  0.00            
ATOM   3734  CA  GLN A 358      43.516  97.300  68.846  1.00  0.00            
ATOM   3735  CB  GLN A 358      43.057  97.998  70.127  1.00  0.00            
ATOM   3736  CG  GLN A 358      41.526  98.017  70.127  1.00  0.00            
ATOM   3737  CD  GLN A 358      40.933  98.829  71.278  1.00  0.00            
ATOM   3738  OE1 GLN A 358      41.432  98.982  72.391  1.00  0.00            
ATOM   3739  NE2 GLN A 358      39.729  99.306  70.974  1.00  0.00            
ATOM   3740 1HE2 GLN A 358      39.376  99.214  70.041  1.00  0.00            
ATOM   3741 2HE2 GLN A 358      39.209  99.854  71.628  1.00  0.00            
ATOM   3742  C   GLN A 358      45.024  97.500  68.695  1.00  0.00            
ATOM   3743  O   GLN A 358      45.516  98.202  67.813  1.00  0.00            
ATOM   3744  N   MET A 359      45.791  96.731  69.463  1.00  0.00            
ATOM   3745  H   MET A 359      45.415  96.368  70.315  1.00  0.00            
ATOM   3746  CA  MET A 359      47.260  96.659  69.417  1.00  0.00            
ATOM   3747  CB  MET A 359      47.891  95.712  70.441  1.00  0.00            
ATOM   3748  CG  MET A 359      48.055  96.507  71.738  1.00  0.00            
ATOM   3749  SD  MET A 359      48.860  95.667  73.149  1.00  0.00            
ATOM   3750  CE  MET A 359      47.465  94.698  73.679  1.00  0.00            
ATOM   3751  C   MET A 359      47.747  96.348  68.001  1.00  0.00            
ATOM   3752  O   MET A 359      48.466  97.180  67.452  1.00  0.00            
ATOM   3753  N   LEU A 360      47.440  95.127  67.573  1.00  0.00            
ATOM   3754  H   LEU A 360      46.720  94.645  68.071  1.00  0.00            
ATOM   3755  CA  LEU A 360      47.746  94.517  66.270  1.00  0.00            
ATOM   3756  CB  LEU A 360      47.023  93.171  66.211  1.00  0.00            
ATOM   3757  CG  LEU A 360      47.448  92.131  67.249  1.00  0.00            
ATOM   3758  CD1 LEU A 360      46.572  90.890  67.068  1.00  0.00            
ATOM   3759  CD2 LEU A 360      48.935  91.810  67.081  1.00  0.00            
ATOM   3760  C   LEU A 360      47.373  95.334  65.031  1.00  0.00            
ATOM   3761  O   LEU A 360      48.118  95.416  64.056  1.00  0.00            
ATOM   3762  N   GLU A 361      46.292  96.095  65.172  1.00  0.00            
ATOM   3763  H   GLU A 361      45.690  96.053  65.969  1.00  0.00            
ATOM   3764  CA  GLU A 361      45.769  97.036  64.170  1.00  0.00            
ATOM   3765  CB  GLU A 361      44.276  97.301  64.368  1.00  0.00            
ATOM   3766  CG  GLU A 361      43.866  98.261  63.248  1.00  0.00            
ATOM   3767  CD  GLU A 361      42.374  98.573  63.374  1.00  0.00            
ATOM   3768  OE1 GLU A 361      41.478  97.781  63.011  1.00  0.00            
ATOM   3769  OE2 GLU A 361      42.113  99.701  63.846  1.00  0.00            
ATOM   3770  C   GLU A 361      46.661  98.277  64.099  1.00  0.00            
ATOM   3771  O   GLU A 361      47.385  98.489  63.129  1.00  0.00            
ATOM   3772  N   LYS A 362      46.837  98.960  65.227  1.00  0.00            
ATOM   3773  H   LYS A 362      46.334  98.662  66.038  1.00  0.00            
ATOM   3774  CA  LYS A 362      47.646 100.185  65.143  1.00  0.00            
ATOM   3775  CB  LYS A 362      47.625 101.189  66.296  1.00  0.00            
ATOM   3776  CG  LYS A 362      46.166 101.617  66.472  1.00  0.00            
ATOM   3777  CD  LYS A 362      46.071 102.749  67.497  1.00  0.00            
ATOM   3778  CE  LYS A 362      44.694 103.362  67.768  1.00  0.00            
ATOM   3779  NZ  LYS A 362      44.912 104.677  68.389  1.00  0.00            
ATOM   3780  HZ1 LYS A 362      45.387 104.537  69.257  1.00  0.00            
ATOM   3781  HZ2 LYS A 362      45.393 105.303  67.774  1.00  0.00            
ATOM   3782  HZ3 LYS A 362      44.085 105.177  68.646  1.00  0.00            
ATOM   3783  C   LYS A 362      49.106  99.822  64.865  1.00  0.00            
ATOM   3784  O   LYS A 362      49.720 100.550  64.086  1.00  0.00            
ATOM   3785  N   LEU A 363      49.555  98.650  65.308  1.00  0.00            
ATOM   3786  H   LEU A 363      49.002  97.990  65.816  1.00  0.00            
ATOM   3787  CA  LEU A 363      50.917  98.147  65.076  1.00  0.00            
ATOM   3788  CB  LEU A 363      51.083  96.760  65.702  1.00  0.00            
ATOM   3789  CG  LEU A 363      52.496  96.231  65.451  1.00  0.00            
ATOM   3790  CD1 LEU A 363      53.533  96.733  66.458  1.00  0.00            
ATOM   3791  CD2 LEU A 363      52.384  94.709  65.564  1.00  0.00            
ATOM   3792  C   LEU A 363      51.206  98.117  63.575  1.00  0.00            
ATOM   3793  O   LEU A 363      52.146  98.777  63.138  1.00  0.00            
ATOM   3794  N   ALA A 364      50.256  97.442  62.933  1.00  0.00            
ATOM   3795  H   ALA A 364      49.408  97.106  63.338  1.00  0.00            
ATOM   3796  CA  ALA A 364      50.159  97.202  61.486  1.00  0.00            
ATOM   3797  CB  ALA A 364      48.954  96.326  61.138  1.00  0.00            
ATOM   3798  C   ALA A 364      50.022  98.468  60.639  1.00  0.00            
ATOM   3799  O   ALA A 364      50.794  98.617  59.694  1.00  0.00            
ATOM   3800  N   LYS A 365      49.129  99.323  61.128  1.00  0.00            
ATOM   3801  H   LYS A 365      48.416  99.045  61.771  1.00  0.00            
ATOM   3802  CA  LYS A 365      48.898 100.675  60.596  1.00  0.00            
ATOM   3803  CB  LYS A 365      47.704 101.405  61.213  1.00  0.00            
ATOM   3804  CG  LYS A 365      46.313 100.936  60.784  1.00  0.00            
ATOM   3805  CD  LYS A 365      45.228 101.525  61.688  1.00  0.00            
ATOM   3806  CE  LYS A 365      43.903 101.333  60.950  1.00  0.00            
ATOM   3807  NZ  LYS A 365      42.799 101.941  61.711  1.00  0.00            
ATOM   3808  HZ1 LYS A 365      42.912 102.923  61.562  1.00  0.00            
ATOM   3809  HZ2 LYS A 365      41.939 101.554  61.376  1.00  0.00            
ATOM   3810  HZ3 LYS A 365      42.853 101.606  62.651  1.00  0.00            
ATOM   3811  C   LYS A 365      50.065 101.663  60.667  1.00  0.00            
ATOM   3812  O   LYS A 365      50.270 102.439  59.734  1.00  0.00            
ATOM   3813  N   ASP A 366      50.747 101.609  61.807  1.00  0.00            
ATOM   3814  H   ASP A 366      50.377 101.254  62.667  1.00  0.00            
ATOM   3815  CA  ASP A 366      52.017 102.329  61.966  1.00  0.00            
ATOM   3816  CB  ASP A 366      52.580 102.120  63.372  1.00  0.00            
ATOM   3817  CG  ASP A 366      53.804 102.998  63.637  1.00  0.00            
ATOM   3818  OD1 ASP A 366      54.741 102.440  64.250  1.00  0.00            
ATOM   3819  OD2 ASP A 366      53.687 104.241  63.573  1.00  0.00            
ATOM   3820  C   ASP A 366      53.080 101.862  60.968  1.00  0.00            
ATOM   3821  O   ASP A 366      53.245 102.493  59.925  1.00  0.00            
ATOM   3822  N   ASP A 367      53.522 100.613  61.101  1.00  0.00            
ATOM   3823  H   ASP A 367      53.084 100.012  61.770  1.00  0.00            
ATOM   3824  CA  ASP A 367      54.812 100.134  60.589  1.00  0.00            
ATOM   3825  CB  ASP A 367      55.735  99.934  61.793  1.00  0.00            
ATOM   3826  CG  ASP A 367      57.212  99.788  61.427  1.00  0.00            
ATOM   3827  OD1 ASP A 367      57.519  98.618  61.101  1.00  0.00            
ATOM   3828  OD2 ASP A 367      58.134 100.597  61.669  1.00  0.00            
ATOM   3829  C   ASP A 367      54.735  98.902  59.682  1.00  0.00            
ATOM   3830  O   ASP A 367      54.310  97.852  60.162  1.00  0.00            
ATOM   3831  N   ALA A 368      55.598  99.024  58.677  1.00  0.00            
ATOM   3832  H   ALA A 368      56.372  99.653  58.744  1.00  0.00            
ATOM   3833  CA  ALA A 368      55.658  98.094  57.542  1.00  0.00            
ATOM   3834  CB  ALA A 368      56.331  98.813  56.371  1.00  0.00            
ATOM   3835  C   ALA A 368      56.294  96.751  57.910  1.00  0.00            
ATOM   3836  O   ALA A 368      55.765  95.751  57.428  1.00  0.00            
ATOM   3837  N   GLU A 369      57.412  96.738  58.630  1.00  0.00            
ATOM   3838  H   GLU A 369      57.939  97.536  58.924  1.00  0.00            
ATOM   3839  CA  GLU A 369      58.172  95.554  59.054  1.00  0.00            
ATOM   3840  CB  GLU A 369      59.573  96.097  59.343  1.00  0.00            
ATOM   3841  CG  GLU A 369      60.591  95.430  58.416  1.00  0.00            
ATOM   3842  CD  GLU A 369      61.921  96.188  58.434  1.00  0.00            
ATOM   3843  OE1 GLU A 369      62.310  96.606  57.322  1.00  0.00            
ATOM   3844  OE2 GLU A 369      62.557  96.207  59.510  1.00  0.00            
ATOM   3845  C   GLU A 369      57.589  94.784  60.239  1.00  0.00            
ATOM   3846  O   GLU A 369      57.525  93.557  60.313  1.00  0.00            
ATOM   3847  N   LYS A 370      57.120  95.651  61.132  1.00  0.00            
ATOM   3848  H   LYS A 370      57.143  96.643  61.001  1.00  0.00            
ATOM   3849  CA  LYS A 370      56.458  95.222  62.371  1.00  0.00            
ATOM   3850  CB  LYS A 370      56.243  96.399  63.326  1.00  0.00            
ATOM   3851  CG  LYS A 370      57.445  96.951  64.095  1.00  0.00            
ATOM   3852  CD  LYS A 370      56.791  98.061  64.919  1.00  0.00            
ATOM   3853  CE  LYS A 370      57.859  98.930  65.588  1.00  0.00            
ATOM   3854  NZ  LYS A 370      58.680  99.722  64.663  1.00  0.00            
ATOM   3855  HZ1 LYS A 370      58.673  99.364  63.730  1.00  0.00            
ATOM   3856  HZ2 LYS A 370      58.380 100.674  64.727  1.00  0.00            
ATOM   3857  HZ3 LYS A 370      59.600  99.742  65.057  1.00  0.00            
ATOM   3858  C   LYS A 370      55.134  94.481  62.166  1.00  0.00            
ATOM   3859  O   LYS A 370      54.809  93.482  62.805  1.00  0.00            
ATOM   3860  N   TYR A 371      54.447  94.980  61.142  1.00  0.00            
ATOM   3861  H   TYR A 371      54.793  95.847  60.784  1.00  0.00            
ATOM   3862  CA  TYR A 371      53.302  94.363  60.458  1.00  0.00            
ATOM   3863  CB  TYR A 371      52.806  95.253  59.316  1.00  0.00            
ATOM   3864  CG  TYR A 371      51.585  94.862  58.479  1.00  0.00            
ATOM   3865  CD1 TYR A 371      50.485  94.287  59.104  1.00  0.00            
ATOM   3866  HD1 TYR A 371      50.568  93.868  60.109  1.00  0.00            
ATOM   3867  CD2 TYR A 371      51.487  95.277  57.157  1.00  0.00            
ATOM   3868  HD2 TYR A 371      52.311  95.635  56.540  1.00  0.00            
ATOM   3869  CE1 TYR A 371      49.275  94.187  58.428  1.00  0.00            
ATOM   3870  HE1 TYR A 371      48.487  93.746  59.036  1.00  0.00            
ATOM   3871  CE2 TYR A 371      50.323  95.033  56.437  1.00  0.00            
ATOM   3872  HE2 TYR A 371      50.391  95.106  55.352  1.00  0.00            
ATOM   3873  CZ  TYR A 371      49.203  94.522  57.080  1.00  0.00            
ATOM   3874  OH  TYR A 371      47.974  94.392  56.509  1.00  0.00            
ATOM   3875  HH  TYR A 371      47.322  94.305  57.263  1.00  0.00            
ATOM   3876  C   TYR A 371      53.569  92.932  59.987  1.00  0.00            
ATOM   3877  O   TYR A 371      52.855  91.998  60.349  1.00  0.00            
ATOM   3878  N   GLN A 372      54.603  92.832  59.158  1.00  0.00            
ATOM   3879  H   GLN A 372      54.694  93.555  58.474  1.00  0.00            
ATOM   3880  CA  GLN A 372      55.206  91.572  58.697  1.00  0.00            
ATOM   3881  CB  GLN A 372      56.439  91.784  57.818  1.00  0.00            
ATOM   3882  CG  GLN A 372      56.159  92.746  56.662  1.00  0.00            
ATOM   3883  CD  GLN A 372      54.988  92.437  55.725  1.00  0.00            
ATOM   3884  OE1 GLN A 372      53.818  92.590  56.070  1.00  0.00            
ATOM   3885  NE2 GLN A 372      55.323  92.308  54.445  1.00  0.00            
ATOM   3886 1HE2 GLN A 372      56.274  92.354  54.139  1.00  0.00            
ATOM   3887 2HE2 GLN A 372      54.549  92.205  53.821  1.00  0.00            
ATOM   3888  C   GLN A 372      55.540  90.484  59.719  1.00  0.00            
ATOM   3889  O   GLN A 372      55.112  89.353  59.483  1.00  0.00            
ATOM   3890  N   THR A 373      56.405  90.881  60.648  1.00  0.00            
ATOM   3891  H   THR A 373      56.866  91.769  60.669  1.00  0.00            
ATOM   3892  CA  THR A 373      56.806  90.027  61.775  1.00  0.00            
ATOM   3893  CB  THR A 373      57.797  90.864  62.587  1.00  0.00            
ATOM   3894  OG1 THR A 373      58.762  91.445  61.708  1.00  0.00            
ATOM   3895  HG1 THR A 373      59.350  92.206  61.979  1.00  0.00            
ATOM   3896  CG2 THR A 373      58.585  90.011  63.584  1.00  0.00            
ATOM   3897  C   THR A 373      55.587  89.534  62.559  1.00  0.00            
ATOM   3898  O   THR A 373      55.376  88.327  62.463  1.00  0.00            
ATOM   3899  N   PHE A 374      54.579  90.379  62.751  1.00  0.00            
ATOM   3900  H   PHE A 374      54.567  91.361  62.554  1.00  0.00            
ATOM   3901  CA  PHE A 374      53.299  90.003  63.369  1.00  0.00            
ATOM   3902  CB  PHE A 374      52.485  91.289  63.521  1.00  0.00            
ATOM   3903  CG  PHE A 374      50.955  91.319  63.531  1.00  0.00            
ATOM   3904  CD1 PHE A 374      50.144  90.378  64.152  1.00  0.00            
ATOM   3905  HD1 PHE A 374      50.563  89.536  64.706  1.00  0.00            
ATOM   3906  CD2 PHE A 374      50.328  92.340  62.826  1.00  0.00            
ATOM   3907  HD2 PHE A 374      51.007  93.117  62.478  1.00  0.00            
ATOM   3908  CE1 PHE A 374      48.771  90.451  63.955  1.00  0.00            
ATOM   3909  HE1 PHE A 374      48.138  89.650  64.339  1.00  0.00            
ATOM   3910  CE2 PHE A 374      48.946  92.424  62.694  1.00  0.00            
ATOM   3911  HE2 PHE A 374      48.553  93.218  62.060  1.00  0.00            
ATOM   3912  CZ  PHE A 374      48.119  91.455  63.247  1.00  0.00            
ATOM   3913  HZ  PHE A 374      47.031  91.469  63.315  1.00  0.00            
ATOM   3914  C   PHE A 374      52.597  88.902  62.571  1.00  0.00            
ATOM   3915  O   PHE A 374      52.270  87.895  63.195  1.00  0.00            
ATOM   3916  N   TRP A 375      52.369  89.197  61.294  1.00  0.00            
ATOM   3917  H   TRP A 375      52.491  90.105  60.890  1.00  0.00            
ATOM   3918  CA  TRP A 375      51.613  88.282  60.428  1.00  0.00            
ATOM   3919  CB  TRP A 375      51.306  88.886  59.057  1.00  0.00            
ATOM   3920  CG  TRP A 375      50.125  88.254  58.319  1.00  0.00            
ATOM   3921  CD1 TRP A 375      50.381  87.357  57.369  1.00  0.00            
ATOM   3922  HD1 TRP A 375      51.222  87.344  56.679  1.00  0.00            
ATOM   3923  CD2 TRP A 375      48.803  88.094  58.721  1.00  0.00            
ATOM   3924  NE1 TRP A 375      49.334  86.540  57.283  1.00  0.00            
ATOM   3925  HE1 TRP A 375      49.233  85.844  56.572  1.00  0.00            
ATOM   3926  CE2 TRP A 375      48.349  86.952  58.073  1.00  0.00            
ATOM   3927  CE3 TRP A 375      48.014  88.773  59.643  1.00  0.00            
ATOM   3928  HE3 TRP A 375      48.483  89.611  60.159  1.00  0.00            
ATOM   3929  CZ2 TRP A 375      47.048  86.536  58.340  1.00  0.00            
ATOM   3930  HZ2 TRP A 375      46.720  85.662  57.778  1.00  0.00            
ATOM   3931  CZ3 TRP A 375      46.749  88.286  59.945  1.00  0.00            
ATOM   3932  HZ3 TRP A 375      46.054  88.867  60.552  1.00  0.00            
ATOM   3933  CH2 TRP A 375      46.256  87.162  59.292  1.00  0.00            
ATOM   3934  HH2 TRP A 375      45.280  86.713  59.490  1.00  0.00            
ATOM   3935  C   TRP A 375      52.237  86.889  60.337  1.00  0.00            
ATOM   3936  O   TRP A 375      51.566  85.875  60.526  1.00  0.00            
ATOM   3937  N   GLN A 376      53.533  86.799  60.051  1.00  0.00            
ATOM   3938  H   GLN A 376      54.082  87.527  59.643  1.00  0.00            
ATOM   3939  CA  GLN A 376      54.275  85.530  60.014  1.00  0.00            
ATOM   3940  CB  GLN A 376      55.696  85.635  59.454  1.00  0.00            
ATOM   3941  CG  GLN A 376      56.596  86.547  60.290  1.00  0.00            
ATOM   3942  CD  GLN A 376      57.967  86.783  59.652  1.00  0.00            
ATOM   3943  OE1 GLN A 376      58.402  86.013  58.796  1.00  0.00            
ATOM   3944  NE2 GLN A 376      58.408  87.973  60.053  1.00  0.00            
ATOM   3945 1HE2 GLN A 376      57.874  88.642  60.569  1.00  0.00            
ATOM   3946 2HE2 GLN A 376      59.289  88.254  59.677  1.00  0.00            
ATOM   3947  C   GLN A 376      54.284  84.754  61.333  1.00  0.00            
ATOM   3948  O   GLN A 376      54.429  83.532  61.298  1.00  0.00            
ATOM   3949  N   GLN A 377      54.070  85.428  62.459  1.00  0.00            
ATOM   3950  H   GLN A 377      53.828  86.396  62.409  1.00  0.00            
ATOM   3951  CA  GLN A 377      54.062  84.764  63.770  1.00  0.00            
ATOM   3952  CB  GLN A 377      55.166  85.402  64.616  1.00  0.00            
ATOM   3953  CG  GLN A 377      56.545  85.442  63.957  1.00  0.00            
ATOM   3954  CD  GLN A 377      57.095  84.015  64.041  1.00  0.00            
ATOM   3955  OE1 GLN A 377      57.386  83.465  65.102  1.00  0.00            
ATOM   3956  NE2 GLN A 377      57.450  83.498  62.868  1.00  0.00            
ATOM   3957 1HE2 GLN A 377      57.529  84.153  62.118  1.00  0.00            
ATOM   3958 2HE2 GLN A 377      57.522  82.508  62.732  1.00  0.00            
ATOM   3959  C   GLN A 377      52.604  84.789  64.233  1.00  0.00            
ATOM   3960  O   GLN A 377      51.732  84.038  63.800  1.00  0.00            
ATOM   3961  N   PHE A 378      52.322  85.828  65.017  1.00  0.00            
ATOM   3962  H   PHE A 378      53.051  86.440  65.319  1.00  0.00            
ATOM   3963  CA  PHE A 378      51.031  86.120  65.657  1.00  0.00            
ATOM   3964  CB  PHE A 378      51.126  87.433  66.434  1.00  0.00            
ATOM   3965  CG  PHE A 378      52.404  87.649  67.249  1.00  0.00            
ATOM   3966  CD1 PHE A 378      53.434  88.409  66.706  1.00  0.00            
ATOM   3967  HD1 PHE A 378      53.164  89.119  65.925  1.00  0.00            
ATOM   3968  CD2 PHE A 378      52.710  86.813  68.314  1.00  0.00            
ATOM   3969  HD2 PHE A 378      51.978  86.228  68.873  1.00  0.00            
ATOM   3970  CE1 PHE A 378      54.742  88.323  67.168  1.00  0.00            
ATOM   3971  HE1 PHE A 378      55.512  88.931  66.693  1.00  0.00            
ATOM   3972  CE2 PHE A 378      54.020  86.710  68.765  1.00  0.00            
ATOM   3973  HE2 PHE A 378      54.268  85.924  69.479  1.00  0.00            
ATOM   3974  CZ  PHE A 378      55.062  87.412  68.167  1.00  0.00            
ATOM   3975  HZ  PHE A 378      56.090  87.092  68.329  1.00  0.00            
ATOM   3976  C   PHE A 378      49.713  86.217  64.887  1.00  0.00            
ATOM   3977  O   PHE A 378      48.768  85.505  65.221  1.00  0.00            
ATOM   3978  N   GLY A 379      49.906  86.567  63.617  1.00  0.00            
ATOM   3979  H   GLY A 379      50.820  86.819  63.307  1.00  0.00            
ATOM   3980  CA  GLY A 379      48.843  86.693  62.609  1.00  0.00            
ATOM   3981  C   GLY A 379      48.376  85.345  62.054  1.00  0.00            
ATOM   3982  O   GLY A 379      47.187  85.047  61.974  1.00  0.00            
ATOM   3983  N   LEU A 380      49.383  84.543  61.723  1.00  0.00            
ATOM   3984  H   LEU A 380      50.288  84.814  61.392  1.00  0.00            
ATOM   3985  CA  LEU A 380      49.143  83.113  61.482  1.00  0.00            
ATOM   3986  CB  LEU A 380      50.384  82.403  60.930  1.00  0.00            
ATOM   3987  CG  LEU A 380      51.008  82.871  59.616  1.00  0.00            
ATOM   3988  CD1 LEU A 380      52.017  81.876  59.037  1.00  0.00            
ATOM   3989  CD2 LEU A 380      50.056  83.416  58.550  1.00  0.00            
ATOM   3990  C   LEU A 380      48.528  82.356  62.661  1.00  0.00            
ATOM   3991  O   LEU A 380      47.916  81.308  62.456  1.00  0.00            
ATOM   3992  N   VAL A 381      48.902  82.769  63.869  1.00  0.00            
ATOM   3993  H   VAL A 381      49.767  83.252  64.015  1.00  0.00            
ATOM   3994  CA  VAL A 381      48.244  82.290  65.094  1.00  0.00            
ATOM   3995  CB  VAL A 381      48.989  82.438  66.421  1.00  0.00            
ATOM   3996  CG1 VAL A 381      48.482  81.648  67.629  1.00  0.00            
ATOM   3997  CG2 VAL A 381      50.446  81.994  66.267  1.00  0.00            
ATOM   3998  C   VAL A 381      46.828  82.845  65.251  1.00  0.00            
ATOM   3999  O   VAL A 381      45.876  82.073  65.371  1.00  0.00            
ATOM   4000  N   LEU A 382      46.564  84.134  65.050  1.00  0.00            
ATOM   4001  H   LEU A 382      47.323  84.775  64.925  1.00  0.00            
ATOM   4002  CA  LEU A 382      45.273  84.830  65.121  1.00  0.00            
ATOM   4003  CB  LEU A 382      45.472  86.284  64.689  1.00  0.00            
ATOM   4004  CG  LEU A 382      44.312  87.277  64.769  1.00  0.00            
ATOM   4005  CD1 LEU A 382      43.974  87.659  66.213  1.00  0.00            
ATOM   4006  CD2 LEU A 382      44.638  88.569  64.016  1.00  0.00            
ATOM   4007  C   LEU A 382      44.300  84.234  64.100  1.00  0.00            
ATOM   4008  O   LEU A 382      43.099  84.261  64.360  1.00  0.00            
ATOM   4009  N   LYS A 383      44.750  83.916  62.888  1.00  0.00            
ATOM   4010  H   LYS A 383      45.616  84.255  62.523  1.00  0.00            
ATOM   4011  CA  LYS A 383      43.934  83.286  61.840  1.00  0.00            
ATOM   4012  CB  LYS A 383      44.801  82.358  60.984  1.00  0.00            
ATOM   4013  CG  LYS A 383      44.947  82.848  59.540  1.00  0.00            
ATOM   4014  CD  LYS A 383      45.691  81.804  58.706  1.00  0.00            
ATOM   4015  CE  LYS A 383      45.523  81.875  57.186  1.00  0.00            
ATOM   4016  NZ  LYS A 383      46.083  80.655  56.585  1.00  0.00            
ATOM   4017  HZ1 LYS A 383      46.954  80.448  57.032  1.00  0.00            
ATOM   4018  HZ2 LYS A 383      45.419  79.964  56.868  1.00  0.00            
ATOM   4019  HZ3 LYS A 383      46.069  80.762  55.591  1.00  0.00            
ATOM   4020  C   LYS A 383      42.487  82.846  62.067  1.00  0.00            
ATOM   4021  O   LYS A 383      41.642  83.651  61.679  1.00  0.00            
ATOM   4022  N   GLU A 384      42.317  81.705  62.730  1.00  0.00            
ATOM   4023  H   GLU A 384      43.058  81.050  62.885  1.00  0.00            
ATOM   4024  CA  GLU A 384      40.990  81.111  62.938  1.00  0.00            
ATOM   4025  CB  GLU A 384      41.058  79.861  63.817  1.00  0.00            
ATOM   4026  CG  GLU A 384      41.733  78.634  63.200  1.00  0.00            
ATOM   4027  CD  GLU A 384      42.098  77.477  64.133  1.00  0.00            
ATOM   4028  OE1 GLU A 384      41.815  76.347  63.680  1.00  0.00            
ATOM   4029  OE2 GLU A 384      42.504  77.674  65.298  1.00  0.00            
ATOM   4030  C   GLU A 384      39.885  82.073  63.373  1.00  0.00            
ATOM   4031  O   GLU A 384      38.747  81.850  62.960  1.00  0.00            
ATOM   4032  N   GLY A 385      40.157  83.167  64.078  1.00  0.00            
ATOM   4033  H   GLY A 385      41.101  83.317  64.372  1.00  0.00            
ATOM   4034  CA  GLY A 385      39.163  84.199  64.406  1.00  0.00            
ATOM   4035  C   GLY A 385      37.664  84.165  64.095  1.00  0.00            
ATOM   4036  O   GLY A 385      36.881  83.757  64.952  1.00  0.00            
ATOM   4037  N   PRO A 386      37.231  84.530  62.892  1.00  0.00            
ATOM   4038  CA  PRO A 386      35.829  84.521  62.454  1.00  0.00            
ATOM   4039  CB  PRO A 386      35.832  85.011  61.002  1.00  0.00            
ATOM   4040  CG  PRO A 386      36.954  86.051  61.040  1.00  0.00            
ATOM   4041  CD  PRO A 386      37.982  85.297  61.886  1.00  0.00            
ATOM   4042  C   PRO A 386      35.188  83.133  62.510  1.00  0.00            
ATOM   4043  O   PRO A 386      33.992  83.036  62.777  1.00  0.00            
ATOM   4044  N   ALA A 387      36.043  82.115  62.443  1.00  0.00            
ATOM   4045  H   ALA A 387      37.034  82.243  62.465  1.00  0.00            
ATOM   4046  CA  ALA A 387      35.553  80.747  62.664  1.00  0.00            
ATOM   4047  CB  ALA A 387      36.572  79.830  61.986  1.00  0.00            
ATOM   4048  C   ALA A 387      35.446  80.431  64.157  1.00  0.00            
ATOM   4049  O   ALA A 387      34.813  79.442  64.527  1.00  0.00            
ATOM   4050  N   GLU A 388      35.949  81.177  65.137  1.00  0.00            
ATOM   4051  H   GLU A 388      36.320  82.086  64.946  1.00  0.00            
ATOM   4052  CA  GLU A 388      35.937  80.821  66.564  1.00  0.00            
ATOM   4053  CB  GLU A 388      37.365  80.865  67.116  1.00  0.00            
ATOM   4054  CG  GLU A 388      37.363  79.888  68.294  1.00  0.00            
ATOM   4055  CD  GLU A 388      38.706  79.681  68.998  1.00  0.00            
ATOM   4056  OE1 GLU A 388      38.649  78.891  69.965  1.00  0.00            
ATOM   4057  OE2 GLU A 388      39.783  80.126  68.545  1.00  0.00            
ATOM   4058  C   GLU A 388      35.094  81.816  67.363  1.00  0.00            
ATOM   4059  O   GLU A 388      34.241  81.370  68.125  1.00  0.00            
ATOM   4060  N   ASP A 389      35.103  83.077  66.935  1.00  0.00            
ATOM   4061  H   ASP A 389      35.555  83.453  66.127  1.00  0.00            
ATOM   4062  CA  ASP A 389      34.559  84.179  67.740  1.00  0.00            
ATOM   4063  CB  ASP A 389      35.614  85.191  68.188  1.00  0.00            
ATOM   4064  CG  ASP A 389      35.332  85.977  69.471  1.00  0.00            
ATOM   4065  OD1 ASP A 389      35.689  85.473  70.556  1.00  0.00            
ATOM   4066  OD2 ASP A 389      34.803  87.108  69.384  1.00  0.00            
ATOM   4067  C   ASP A 389      33.485  84.889  66.912  1.00  0.00            
ATOM   4068  O   ASP A 389      33.638  84.906  65.692  1.00  0.00            
ATOM   4069  N   PHE A 390      32.346  85.188  67.529  1.00  0.00            
ATOM   4070  H   PHE A 390      32.048  84.518  68.209  1.00  0.00            
ATOM   4071  CA  PHE A 390      31.325  86.153  67.095  1.00  0.00            
ATOM   4072  CB  PHE A 390      29.920  85.621  67.380  1.00  0.00            
ATOM   4073  CG  PHE A 390      29.641  84.332  66.604  1.00  0.00            
ATOM   4074  CD1 PHE A 390      29.370  84.493  65.249  1.00  0.00            
ATOM   4075  HD1 PHE A 390      29.228  85.467  64.782  1.00  0.00            
ATOM   4076  CD2 PHE A 390      29.885  83.110  67.220  1.00  0.00            
ATOM   4077  HD2 PHE A 390      30.206  82.992  68.254  1.00  0.00            
ATOM   4078  CE1 PHE A 390      29.256  83.304  64.541  1.00  0.00            
ATOM   4079  HE1 PHE A 390      28.713  83.346  63.595  1.00  0.00            
ATOM   4080  CE2 PHE A 390      29.773  81.932  66.490  1.00  0.00            
ATOM   4081  HE2 PHE A 390      30.107  80.964  66.866  1.00  0.00            
ATOM   4082  CZ  PHE A 390      29.423  82.067  65.153  1.00  0.00            
ATOM   4083  HZ  PHE A 390      29.140  81.178  64.589  1.00  0.00            
ATOM   4084  C   PHE A 390      31.404  87.580  67.641  1.00  0.00            
ATOM   4085  O   PHE A 390      31.152  88.499  66.864  1.00  0.00            
ATOM   4086  N   ALA A 391      31.967  87.752  68.834  1.00  0.00            
ATOM   4087  H   ALA A 391      32.086  86.911  69.361  1.00  0.00            
ATOM   4088  CA  ALA A 391      32.056  89.095  69.427  1.00  0.00            
ATOM   4089  CB  ALA A 391      32.540  88.946  70.871  1.00  0.00            
ATOM   4090  C   ALA A 391      32.878  90.147  68.678  1.00  0.00            
ATOM   4091  O   ALA A 391      32.537  91.329  68.665  1.00  0.00            
ATOM   4092  N   ASN A 392      34.026  89.689  68.189  1.00  0.00            
ATOM   4093  H   ASN A 392      34.374  88.822  68.547  1.00  0.00            
ATOM   4094  CA  ASN A 392      35.012  90.504  67.465  1.00  0.00            
ATOM   4095  CB  ASN A 392      36.206  90.832  68.364  1.00  0.00            
ATOM   4096  CG  ASN A 392      35.831  91.804  69.483  1.00  0.00            
ATOM   4097  OD1 ASN A 392      35.944  93.023  69.370  1.00  0.00            
ATOM   4098  ND2 ASN A 392      35.498  91.273  70.657  1.00  0.00            
ATOM   4099 1HD2 ASN A 392      35.556  90.287  70.805  1.00  0.00            
ATOM   4100 2HD2 ASN A 392      35.286  91.889  71.418  1.00  0.00            
ATOM   4101  C   ASN A 392      35.475  90.014  66.091  1.00  0.00            
ATOM   4102  O   ASN A 392      36.362  90.650  65.523  1.00  0.00            
ATOM   4103  N   GLN A 393      34.514  89.347  65.463  1.00  0.00            
ATOM   4104  H   GLN A 393      33.621  89.296  65.912  1.00  0.00            
ATOM   4105  CA  GLN A 393      34.563  88.805  64.097  1.00  0.00            
ATOM   4106  CB  GLN A 393      33.234  88.319  63.518  1.00  0.00            
ATOM   4107  CG  GLN A 393      33.110  86.796  63.446  1.00  0.00            
ATOM   4108  CD  GLN A 393      31.731  86.295  63.015  1.00  0.00            
ATOM   4109  OE1 GLN A 393      30.728  86.979  63.199  1.00  0.00            
ATOM   4110  NE2 GLN A 393      31.494  85.056  62.589  1.00  0.00            
ATOM   4111 1HE2 GLN A 393      32.247  84.400  62.573  1.00  0.00            
ATOM   4112 2HE2 GLN A 393      30.537  84.770  62.514  1.00  0.00            
ATOM   4113  C   GLN A 393      35.060  89.776  63.025  1.00  0.00            
ATOM   4114  O   GLN A 393      36.197  89.640  62.578  1.00  0.00            
ATOM   4115  N   GLU A 394      34.414  90.938  62.986  1.00  0.00            
ATOM   4116  H   GLU A 394      33.792  91.166  63.735  1.00  0.00            
ATOM   4117  CA  GLU A 394      34.799  92.046  62.100  1.00  0.00            
ATOM   4118  CB  GLU A 394      33.702  93.110  62.030  1.00  0.00            
ATOM   4119  CG  GLU A 394      32.840  93.428  63.254  1.00  0.00            
ATOM   4120  CD  GLU A 394      33.632  94.278  64.249  1.00  0.00            
ATOM   4121  OE1 GLU A 394      33.624  95.525  64.183  1.00  0.00            
ATOM   4122  OE2 GLU A 394      34.312  93.629  65.075  1.00  0.00            
ATOM   4123  C   GLU A 394      36.257  92.464  62.294  1.00  0.00            
ATOM   4124  O   GLU A 394      37.015  92.430  61.324  1.00  0.00            
ATOM   4125  N   ALA A 395      36.514  93.127  63.418  1.00  0.00            
ATOM   4126  H   ALA A 395      35.816  93.452  64.056  1.00  0.00            
ATOM   4127  CA  ALA A 395      37.897  93.381  63.842  1.00  0.00            
ATOM   4128  CB  ALA A 395      37.816  93.616  65.352  1.00  0.00            
ATOM   4129  C   ALA A 395      38.976  92.340  63.533  1.00  0.00            
ATOM   4130  O   ALA A 395      39.914  92.775  62.868  1.00  0.00            
ATOM   4131  N   ILE A 396      38.805  91.064  63.873  1.00  0.00            
ATOM   4132  H   ILE A 396      37.994  90.761  64.373  1.00  0.00            
ATOM   4133  CA  ILE A 396      39.812  90.034  63.581  1.00  0.00            
ATOM   4134  CB  ILE A 396      39.428  88.667  64.148  1.00  0.00            
ATOM   4135  CG1 ILE A 396      39.352  88.779  65.671  1.00  0.00            
ATOM   4136  CG2 ILE A 396      40.494  87.629  63.792  1.00  0.00            
ATOM   4137  CD  ILE A 396      38.311  87.803  66.220  1.00  0.00            
ATOM   4138  C   ILE A 396      40.005  89.972  62.064  1.00  0.00            
ATOM   4139  O   ILE A 396      41.079  90.320  61.578  1.00  0.00            
ATOM   4140  N   ALA A 397      38.921  89.930  61.293  1.00  0.00            
ATOM   4141  H   ALA A 397      37.984  90.039  61.627  1.00  0.00            
ATOM   4142  CA  ALA A 397      38.905  89.705  59.842  1.00  0.00            
ATOM   4143  CB  ALA A 397      37.483  89.453  59.338  1.00  0.00            
ATOM   4144  C   ALA A 397      39.488  90.836  58.993  1.00  0.00            
ATOM   4145  O   ALA A 397      39.984  90.725  57.872  1.00  0.00            
ATOM   4146  N   LYS A 398      39.641  91.949  59.705  1.00  0.00            
ATOM   4147  H   LYS A 398      39.083  92.100  60.520  1.00  0.00            
ATOM   4148  CA  LYS A 398      40.310  93.133  59.147  1.00  0.00            
ATOM   4149  CB  LYS A 398      40.125  94.322  60.093  1.00  0.00            
ATOM   4150  CG  LYS A 398      38.747  94.949  60.320  1.00  0.00            
ATOM   4151  CD  LYS A 398      38.746  96.080  61.350  1.00  0.00            
ATOM   4152  CE  LYS A 398      37.397  96.586  61.865  1.00  0.00            
ATOM   4153  NZ  LYS A 398      36.473  97.299  60.969  1.00  0.00            
ATOM   4154  HZ1 LYS A 398      35.767  97.805  61.463  1.00  0.00            
ATOM   4155  HZ2 LYS A 398      36.907  97.908  60.304  1.00  0.00            
ATOM   4156  HZ3 LYS A 398      35.921  96.703  60.384  1.00  0.00            
ATOM   4157  C   LYS A 398      41.796  92.842  58.928  1.00  0.00            
ATOM   4158  O   LYS A 398      42.208  92.907  57.770  1.00  0.00            
ATOM   4159  N   LEU A 399      42.505  92.364  59.947  1.00  0.00            
ATOM   4160  H   LEU A 399      42.064  92.127  60.812  1.00  0.00            
ATOM   4161  CA  LEU A 399      43.941  92.054  59.880  1.00  0.00            
ATOM   4162  CB  LEU A 399      44.546  92.115  61.285  1.00  0.00            
ATOM   4163  CG  LEU A 399      44.239  93.398  62.062  1.00  0.00            
ATOM   4164  CD1 LEU A 399      44.176  93.155  63.572  1.00  0.00            
ATOM   4165  CD2 LEU A 399      45.239  94.465  61.614  1.00  0.00            
ATOM   4166  C   LEU A 399      44.146  90.807  59.020  1.00  0.00            
ATOM   4167  O   LEU A 399      45.180  90.693  58.365  1.00  0.00            
ATOM   4168  N   LEU A 400      43.200  89.873  58.959  1.00  0.00            
ATOM   4169  H   LEU A 400      42.257  90.103  59.195  1.00  0.00            
ATOM   4170  CA  LEU A 400      43.369  88.579  58.280  1.00  0.00            
ATOM   4171  CB  LEU A 400      42.233  87.560  58.390  1.00  0.00            
ATOM   4172  CG  LEU A 400      41.843  87.054  59.779  1.00  0.00            
ATOM   4173  CD1 LEU A 400      40.895  85.882  59.523  1.00  0.00            
ATOM   4174  CD2 LEU A 400      42.982  86.753  60.755  1.00  0.00            
ATOM   4175  C   LEU A 400      43.682  88.794  56.797  1.00  0.00            
ATOM   4176  O   LEU A 400      42.840  88.980  55.919  1.00  0.00            
ATOM   4177  N   ARG A 401      44.989  88.651  56.604  1.00  0.00            
ATOM   4178  H   ARG A 401      45.543  88.803  57.423  1.00  0.00            
ATOM   4179  CA  ARG A 401      45.674  88.732  55.305  1.00  0.00            
ATOM   4180  CB  ARG A 401      47.106  89.200  55.571  1.00  0.00            
ATOM   4181  CG  ARG A 401      47.212  90.690  55.895  1.00  0.00            
ATOM   4182  CD  ARG A 401      48.513  91.141  56.561  1.00  0.00            
ATOM   4183  NE  ARG A 401      49.414  91.505  55.458  1.00  0.00            
ATOM   4184  HE  ARG A 401      49.108  92.272  54.899  1.00  0.00            
ATOM   4185  CZ  ARG A 401      50.656  91.015  55.330  1.00  0.00            
ATOM   4186  NH1 ARG A 401      51.183  90.090  56.141  1.00  0.00            
ATOM   4187 1HH1 ARG A 401      50.553  89.788  56.859  1.00  0.00            
ATOM   4188 2HH1 ARG A 401      52.066  89.654  55.970  1.00  0.00            
ATOM   4189  NH2 ARG A 401      51.489  91.645  54.490  1.00  0.00            
ATOM   4190 1HH2 ARG A 401      51.183  92.441  53.969  1.00  0.00            
ATOM   4191 2HH2 ARG A 401      52.365  91.223  54.252  1.00  0.00            
ATOM   4192  C   ARG A 401      45.837  87.323  54.734  1.00  0.00            
ATOM   4193  O   ARG A 401      46.334  86.386  55.356  1.00  0.00            
ATOM   4194  N   PHE A 402      45.294  87.111  53.539  1.00  0.00            
ATOM   4195  H   PHE A 402      44.901  87.911  53.088  1.00  0.00            
ATOM   4196  CA  PHE A 402      45.326  85.933  52.659  1.00  0.00            
ATOM   4197  CB  PHE A 402      43.870  85.515  52.437  1.00  0.00            
ATOM   4198  CG  PHE A 402      43.247  84.912  53.698  1.00  0.00            
ATOM   4199  CD1 PHE A 402      42.457  85.710  54.517  1.00  0.00            
ATOM   4200  HD1 PHE A 402      42.339  86.768  54.289  1.00  0.00            
ATOM   4201  CD2 PHE A 402      43.538  83.590  54.015  1.00  0.00            
ATOM   4202  HD2 PHE A 402      44.265  82.997  53.460  1.00  0.00            
ATOM   4203  CE1 PHE A 402      41.892  85.115  55.640  1.00  0.00            
ATOM   4204  HE1 PHE A 402      41.124  85.598  56.245  1.00  0.00            
ATOM   4205  CE2 PHE A 402      42.976  83.016  55.150  1.00  0.00            
ATOM   4206  HE2 PHE A 402      43.056  81.953  55.379  1.00  0.00            
ATOM   4207  CZ  PHE A 402      42.087  83.767  55.912  1.00  0.00            
ATOM   4208  HZ  PHE A 402      41.668  83.209  56.748  1.00  0.00            
ATOM   4209  C   PHE A 402      45.963  86.242  51.304  1.00  0.00            
ATOM   4210  O   PHE A 402      46.159  87.364  50.841  1.00  0.00            
ATOM   4211  N   ALA A 403      46.237  85.216  50.504  1.00  0.00            
ATOM   4212  H   ALA A 403      46.075  84.279  50.818  1.00  0.00            
ATOM   4213  CA  ALA A 403      46.790  85.183  49.141  1.00  0.00            
ATOM   4214  CB  ALA A 403      47.373  83.801  48.844  1.00  0.00            
ATOM   4215  C   ALA A 403      45.819  85.653  48.057  1.00  0.00            
ATOM   4216  O   ALA A 403      44.643  85.779  48.395  1.00  0.00            
ATOM   4217  N   SER A 404      46.393  86.174  46.975  1.00  0.00            
ATOM   4218  H   SER A 404      47.371  86.383  47.002  1.00  0.00            
ATOM   4219  CA  SER A 404      45.617  86.826  45.910  1.00  0.00            
ATOM   4220  CB  SER A 404      46.148  88.259  45.873  1.00  0.00            
ATOM   4221  OG  SER A 404      45.281  89.215  45.256  1.00  0.00            
ATOM   4222  HG  SER A 404      45.270  88.872  44.317  1.00  0.00            
ATOM   4223  C   SER A 404      45.578  86.075  44.577  1.00  0.00            
ATOM   4224  O   SER A 404      46.606  85.592  44.109  1.00  0.00            
ATOM   4225  N   THR A 405      44.385  85.946  44.002  1.00  0.00            
ATOM   4226  H   THR A 405      43.529  86.347  44.327  1.00  0.00            
ATOM   4227  CA  THR A 405      44.139  85.091  42.832  1.00  0.00            
ATOM   4228  CB  THR A 405      42.699  85.055  42.317  1.00  0.00            
ATOM   4229  OG1 THR A 405      42.176  86.373  42.139  1.00  0.00            
ATOM   4230  HG1 THR A 405      42.406  86.791  41.261  1.00  0.00            
ATOM   4231  CG2 THR A 405      41.832  84.255  43.293  1.00  0.00            
ATOM   4232  C   THR A 405      45.057  85.344  41.635  1.00  0.00            
ATOM   4233  O   THR A 405      45.840  84.414  41.450  1.00  0.00            
ATOM   4234  N   HIS A 406      45.294  86.595  41.251  1.00  0.00            
ATOM   4235  H   HIS A 406      44.951  87.367  41.788  1.00  0.00            
ATOM   4236  CA  HIS A 406      46.062  86.878  40.029  1.00  0.00            
ATOM   4237  CB  HIS A 406      45.104  87.741  39.208  1.00  0.00            
ATOM   4238  CG  HIS A 406      43.780  87.053  38.871  1.00  0.00            
ATOM   4239  ND1 HIS A 406      42.560  87.324  39.332  1.00  0.00            
ATOM   4240  CD2 HIS A 406      43.726  85.931  38.159  1.00  0.00            
ATOM   4241  CE1 HIS A 406      41.703  86.469  38.783  1.00  0.00            
ATOM   4242  NE2 HIS A 406      42.439  85.605  38.090  1.00  0.00            
ATOM   4243  HE2 HIS A 406      42.136  84.871  37.480  1.00  0.00            
ATOM   4244  C   HIS A 406      47.498  87.340  40.291  1.00  0.00            
ATOM   4245  O   HIS A 406      48.367  87.069  39.466  1.00  0.00            
ATOM   4246  N   THR A 407      47.736  87.943  41.452  1.00  0.00            
ATOM   4247  H   THR A 407      46.979  88.298  42.001  1.00  0.00            
ATOM   4248  CA  THR A 407      49.051  88.154  42.074  1.00  0.00            
ATOM   4249  CB  THR A 407      49.278  89.423  42.897  1.00  0.00            
ATOM   4250  OG1 THR A 407      48.287  89.501  43.926  1.00  0.00            
ATOM   4251  HG1 THR A 407      47.481  89.850  43.449  1.00  0.00            
ATOM   4252  CG2 THR A 407      49.331  90.712  42.077  1.00  0.00            
ATOM   4253  C   THR A 407      49.612  86.907  42.763  1.00  0.00            
ATOM   4254  O   THR A 407      49.500  86.776  43.982  1.00  0.00            
ATOM   4255  N   ASP A 408      50.063  85.928  41.986  1.00  0.00            
ATOM   4256  H   ASP A 408      50.072  86.109  41.002  1.00  0.00            
ATOM   4257  CA  ASP A 408      50.593  84.620  42.398  1.00  0.00            
ATOM   4258  CB  ASP A 408      50.822  83.652  41.234  1.00  0.00            
ATOM   4259  CG  ASP A 408      51.481  84.206  39.969  1.00  0.00            
ATOM   4260  OD1 ASP A 408      52.632  83.799  39.705  1.00  0.00            
ATOM   4261  OD2 ASP A 408      50.860  84.928  39.158  1.00  0.00            
ATOM   4262  C   ASP A 408      51.799  84.677  43.338  1.00  0.00            
ATOM   4263  O   ASP A 408      52.911  84.365  42.916  1.00  0.00            
ATOM   4264  N   SER A 409      51.489  84.865  44.620  1.00  0.00            
ATOM   4265  H   SER A 409      50.534  84.849  44.920  1.00  0.00            
ATOM   4266  CA  SER A 409      52.485  84.827  45.700  1.00  0.00            
ATOM   4267  CB  SER A 409      52.657  86.299  46.077  1.00  0.00            
ATOM   4268  OG  SER A 409      53.900  86.447  46.770  1.00  0.00            
ATOM   4269  HG  SER A 409      54.163  87.400  46.921  1.00  0.00            
ATOM   4270  C   SER A 409      52.041  83.881  46.816  1.00  0.00            
ATOM   4271  O   SER A 409      50.873  83.866  47.198  1.00  0.00            
ATOM   4272  N   SER A 410      53.038  83.092  47.210  1.00  0.00            
ATOM   4273  H   SER A 410      53.980  83.146  46.881  1.00  0.00            
ATOM   4274  CA  SER A 410      53.002  82.217  48.393  1.00  0.00            
ATOM   4275  CB  SER A 410      54.306  81.442  48.598  1.00  0.00            
ATOM   4276  OG  SER A 410      54.836  80.774  47.451  1.00  0.00            
ATOM   4277  HG  SER A 410      55.271  79.965  47.844  1.00  0.00            
ATOM   4278  C   SER A 410      52.617  82.979  49.663  1.00  0.00            
ATOM   4279  O   SER A 410      52.088  82.378  50.598  1.00  0.00            
ATOM   4280  N   ALA A 411      52.818  84.292  49.717  1.00  0.00            
ATOM   4281  H   ALA A 411      53.212  84.824  48.967  1.00  0.00            
ATOM   4282  CA  ALA A 411      52.563  85.137  50.893  1.00  0.00            
ATOM   4283  CB  ALA A 411      53.322  86.439  50.642  1.00  0.00            
ATOM   4284  C   ALA A 411      51.089  85.510  51.063  1.00  0.00            
ATOM   4285  O   ALA A 411      50.308  85.395  50.120  1.00  0.00            
ATOM   4286  N   GLN A 412      50.708  85.850  52.292  1.00  0.00            
ATOM   4287  H   GLN A 412      51.193  85.541  53.109  1.00  0.00            
ATOM   4288  CA  GLN A 412      49.367  86.390  52.563  1.00  0.00            
ATOM   4289  CB  GLN A 412      48.907  85.731  53.864  1.00  0.00            
ATOM   4290  CG  GLN A 412      48.496  84.260  53.751  1.00  0.00            
ATOM   4291  CD  GLN A 412      48.486  83.534  55.098  1.00  0.00            
ATOM   4292  OE1 GLN A 412      48.413  84.155  56.155  1.00  0.00            
ATOM   4293  NE2 GLN A 412      48.718  82.226  55.032  1.00  0.00            
ATOM   4294 1HE2 GLN A 412      48.845  81.751  54.160  1.00  0.00            
ATOM   4295 2HE2 GLN A 412      48.895  81.816  55.925  1.00  0.00            
ATOM   4296  C   GLN A 412      49.262  87.915  52.608  1.00  0.00            
ATOM   4297  O   GLN A 412      49.755  88.532  53.552  1.00  0.00            
ATOM   4298  N   THR A 413      49.103  88.453  51.402  1.00  0.00            
ATOM   4299  H   THR A 413      48.511  88.056  50.700  1.00  0.00            
ATOM   4300  CA  THR A 413      49.286  89.905  51.260  1.00  0.00            
ATOM   4301  CB  THR A 413      49.697  90.270  49.832  1.00  0.00            
ATOM   4302  OG1 THR A 413      48.673  89.880  48.914  1.00  0.00            
ATOM   4303  HG1 THR A 413      49.104  89.591  48.058  1.00  0.00            
ATOM   4304  CG2 THR A 413      51.060  89.674  49.473  1.00  0.00            
ATOM   4305  C   THR A 413      47.984  90.596  51.669  1.00  0.00            
ATOM   4306  O   THR A 413      47.923  91.058  52.809  1.00  0.00            
ATOM   4307  N   VAL A 414      46.966  90.548  50.814  1.00  0.00            
ATOM   4308  H   VAL A 414      47.133  90.160  49.908  1.00  0.00            
ATOM   4309  CA  VAL A 414      45.689  91.273  50.883  1.00  0.00            
ATOM   4310  CB  VAL A 414      44.786  91.059  49.667  1.00  0.00            
ATOM   4311  CG1 VAL A 414      43.960  92.340  49.522  1.00  0.00            
ATOM   4312  CG2 VAL A 414      45.433  90.883  48.291  1.00  0.00            
ATOM   4313  C   VAL A 414      44.843  90.887  52.099  1.00  0.00            
ATOM   4314  O   VAL A 414      44.444  89.744  52.321  1.00  0.00            
ATOM   4315  N   SER A 415      45.004  91.809  53.044  1.00  0.00            
ATOM   4316  H   SER A 415      45.726  92.498  53.062  1.00  0.00            
ATOM   4317  CA  SER A 415      44.037  91.791  54.154  1.00  0.00            
ATOM   4318  CB  SER A 415      44.376  92.807  55.247  1.00  0.00            
ATOM   4319  OG  SER A 415      44.556  94.073  54.609  1.00  0.00            
ATOM   4320  HG  SER A 415      44.133  94.824  55.116  1.00  0.00            
ATOM   4321  C   SER A 415      42.576  91.862  53.704  1.00  0.00            
ATOM   4322  O   SER A 415      42.196  92.620  52.812  1.00  0.00            
ATOM   4323  N   LEU A 416      41.786  91.126  54.479  1.00  0.00            
ATOM   4324  H   LEU A 416      42.108  90.444  55.134  1.00  0.00            
ATOM   4325  CA  LEU A 416      40.354  91.023  54.160  1.00  0.00            
ATOM   4326  CB  LEU A 416      39.741  89.919  55.026  1.00  0.00            
ATOM   4327  CG  LEU A 416      38.256  89.713  54.716  1.00  0.00            
ATOM   4328  CD1 LEU A 416      38.096  88.993  53.376  1.00  0.00            
ATOM   4329  CD2 LEU A 416      37.535  88.892  55.787  1.00  0.00            
ATOM   4330  C   LEU A 416      39.624  92.365  54.237  1.00  0.00            
ATOM   4331  O   LEU A 416      38.574  92.596  53.641  1.00  0.00            
ATOM   4332  N   GLU A 417      40.184  93.174  55.132  1.00  0.00            
ATOM   4333  H   GLU A 417      40.816  92.789  55.803  1.00  0.00            
ATOM   4334  CA  GLU A 417      39.830  94.600  55.170  1.00  0.00            
ATOM   4335  CB  GLU A 417      40.504  95.291  56.356  1.00  0.00            
ATOM   4336  CG  GLU A 417      39.885  96.647  56.702  1.00  0.00            
ATOM   4337  CD  GLU A 417      40.726  97.459  57.688  1.00  0.00            
ATOM   4338  OE1 GLU A 417      41.945  97.541  57.424  1.00  0.00            
ATOM   4339  OE2 GLU A 417      40.086  98.228  58.436  1.00  0.00            
ATOM   4340  C   GLU A 417      39.930  95.395  53.865  1.00  0.00            
ATOM   4341  O   GLU A 417      38.926  95.887  53.354  1.00  0.00            
ATOM   4342  N   ASP A 418      41.089  95.192  53.246  1.00  0.00            
ATOM   4343  H   ASP A 418      41.846  94.710  53.685  1.00  0.00            
ATOM   4344  CA  ASP A 418      41.362  95.715  51.899  1.00  0.00            
ATOM   4345  CB  ASP A 418      42.860  95.782  51.590  1.00  0.00            
ATOM   4346  CG  ASP A 418      43.082  96.365  50.194  1.00  0.00            
ATOM   4347  OD1 ASP A 418      43.396  97.573  50.125  1.00  0.00            
ATOM   4348  OD2 ASP A 418      43.147  95.553  49.246  1.00  0.00            
ATOM   4349  C   ASP A 418      40.524  94.979  50.854  1.00  0.00            
ATOM   4350  O   ASP A 418      40.108  95.502  49.820  1.00  0.00            
ATOM   4351  N   TYR A 419      40.205  93.712  51.095  1.00  0.00            
ATOM   4352  H   TYR A 419      40.702  93.296  51.859  1.00  0.00            
ATOM   4353  CA  TYR A 419      39.283  92.879  50.310  1.00  0.00            
ATOM   4354  CB  TYR A 419      39.352  91.372  50.563  1.00  0.00            
ATOM   4355  CG  TYR A 419      40.112  90.688  49.424  1.00  0.00            
ATOM   4356  CD1 TYR A 419      41.298  90.039  49.745  1.00  0.00            
ATOM   4357  HD1 TYR A 419      41.777  89.956  50.720  1.00  0.00            
ATOM   4358  CD2 TYR A 419      39.582  90.742  48.140  1.00  0.00            
ATOM   4359  HD2 TYR A 419      38.545  91.059  48.019  1.00  0.00            
ATOM   4360  CE1 TYR A 419      41.965  89.463  48.669  1.00  0.00            
ATOM   4361  HE1 TYR A 419      42.639  88.617  48.804  1.00  0.00            
ATOM   4362  CE2 TYR A 419      40.368  90.369  47.055  1.00  0.00            
ATOM   4363  HE2 TYR A 419      39.958  90.320  46.048  1.00  0.00            
ATOM   4364  CZ  TYR A 419      41.556  89.718  47.366  1.00  0.00            
ATOM   4365  OH  TYR A 419      42.261  89.213  46.318  1.00  0.00            
ATOM   4366  HH  TYR A 419      43.105  88.733  46.557  1.00  0.00            
ATOM   4367  C   TYR A 419      37.836  93.370  50.360  1.00  0.00            
ATOM   4368  O   TYR A 419      37.222  93.549  49.309  1.00  0.00            
ATOM   4369  N   VAL A 420      37.374  93.786  51.536  1.00  0.00            
ATOM   4370  H   VAL A 420      37.773  93.476  52.398  1.00  0.00            
ATOM   4371  CA  VAL A 420      36.157  94.590  51.723  1.00  0.00            
ATOM   4372  CB  VAL A 420      35.811  94.513  53.213  1.00  0.00            
ATOM   4373  CG1 VAL A 420      36.038  95.762  54.065  1.00  0.00            
ATOM   4374  CG2 VAL A 420      34.321  94.209  53.040  1.00  0.00            
ATOM   4375  C   VAL A 420      36.177  95.864  50.878  1.00  0.00            
ATOM   4376  O   VAL A 420      35.326  96.088  50.018  1.00  0.00            
ATOM   4377  N   SER A 421      37.312  96.554  50.938  1.00  0.00            
ATOM   4378  H   SER A 421      37.906  96.457  51.737  1.00  0.00            
ATOM   4379  CA  SER A 421      37.599  97.675  50.030  1.00  0.00            
ATOM   4380  CB  SER A 421      38.879  98.458  50.337  1.00  0.00            
ATOM   4381  OG  SER A 421      38.706  99.044  51.629  1.00  0.00            
ATOM   4382  HG  SER A 421      39.373  99.751  51.867  1.00  0.00            
ATOM   4383  C   SER A 421      37.601  97.396  48.526  1.00  0.00            
ATOM   4384  O   SER A 421      36.824  98.099  47.880  1.00  0.00            
ATOM   4385  N   ARG A 422      38.177  96.298  48.052  1.00  0.00            
ATOM   4386  H   ARG A 422      38.711  95.732  48.682  1.00  0.00            
ATOM   4387  CA  ARG A 422      37.940  95.788  46.694  1.00  0.00            
ATOM   4388  CB  ARG A 422      38.694  94.474  46.476  1.00  0.00            
ATOM   4389  CG  ARG A 422      40.208  94.622  46.644  1.00  0.00            
ATOM   4390  CD  ARG A 422      40.979  93.367  46.231  1.00  0.00            
ATOM   4391  NE  ARG A 422      42.402  93.546  46.556  1.00  0.00            
ATOM   4392  HE  ARG A 422      42.558  94.258  47.240  1.00  0.00            
ATOM   4393  CZ  ARG A 422      43.422  92.811  46.092  1.00  0.00            
ATOM   4394  NH1 ARG A 422      43.274  91.707  45.348  1.00  0.00            
ATOM   4395 1HH1 ARG A 422      42.382  91.343  45.077  1.00  0.00            
ATOM   4396 2HH1 ARG A 422      44.076  91.175  45.080  1.00  0.00            
ATOM   4397  NH2 ARG A 422      44.681  93.211  46.325  1.00  0.00            
ATOM   4398 1HH2 ARG A 422      44.894  94.074  46.784  1.00  0.00            
ATOM   4399 2HH2 ARG A 422      45.388  92.603  45.966  1.00  0.00            
ATOM   4400  C   ARG A 422      36.477  95.607  46.287  1.00  0.00            
ATOM   4401  O   ARG A 422      36.008  96.219  45.328  1.00  0.00            
ATOM   4402  N   MET A 423      35.759  94.770  47.029  1.00  0.00            
ATOM   4403  H   MET A 423      36.240  94.270  47.750  1.00  0.00            
ATOM   4404  CA  MET A 423      34.300  94.611  46.927  1.00  0.00            
ATOM   4405  CB  MET A 423      33.776  93.607  47.956  1.00  0.00            
ATOM   4406  CG  MET A 423      34.124  92.165  47.580  1.00  0.00            
ATOM   4407  SD  MET A 423      35.915  91.792  47.620  1.00  0.00            
ATOM   4408  CE  MET A 423      35.728  90.292  46.678  1.00  0.00            
ATOM   4409  C   MET A 423      33.519  95.924  46.996  1.00  0.00            
ATOM   4410  O   MET A 423      32.490  96.123  46.353  1.00  0.00            
ATOM   4411  N   LYS A 424      33.911  96.806  47.910  1.00  0.00            
ATOM   4412  H   LYS A 424      34.477  96.525  48.687  1.00  0.00            
ATOM   4413  CA  LYS A 424      33.265  98.121  48.032  1.00  0.00            
ATOM   4414  CB  LYS A 424      33.863  98.780  49.278  1.00  0.00            
ATOM   4415  CG  LYS A 424      33.197  98.357  50.589  1.00  0.00            
ATOM   4416  CD  LYS A 424      34.143  98.744  51.725  1.00  0.00            
ATOM   4417  CE  LYS A 424      33.630  98.243  53.076  1.00  0.00            
ATOM   4418  NZ  LYS A 424      32.422  98.946  53.534  1.00  0.00            
ATOM   4419  HZ1 LYS A 424      32.143  98.568  54.415  1.00  0.00            
ATOM   4420  HZ2 LYS A 424      32.679  99.911  53.589  1.00  0.00            
ATOM   4421  HZ3 LYS A 424      31.685  98.865  52.864  1.00  0.00            
ATOM   4422  C   LYS A 424      33.433  99.070  46.844  1.00  0.00            
ATOM   4423  O   LYS A 424      32.668 100.026  46.726  1.00  0.00            
ATOM   4424  N   GLU A 425      34.413  98.824  45.980  1.00  0.00            
ATOM   4425  H   GLU A 425      35.162  98.204  46.218  1.00  0.00            
ATOM   4426  CA  GLU A 425      34.666  99.538  44.721  1.00  0.00            
ATOM   4427  CB  GLU A 425      36.143  99.896  44.553  1.00  0.00            
ATOM   4428  CG  GLU A 425      36.338 101.001  43.513  1.00  0.00            
ATOM   4429  CD  GLU A 425      37.785 101.496  43.589  1.00  0.00            
ATOM   4430  OE1 GLU A 425      37.975 102.624  44.096  1.00  0.00            
ATOM   4431  OE2 GLU A 425      38.764 100.949  43.043  1.00  0.00            
ATOM   4432  C   GLU A 425      34.177  98.839  43.449  1.00  0.00            
ATOM   4433  O   GLU A 425      33.390  99.432  42.715  1.00  0.00            
ATOM   4434  N   GLY A 426      34.101  97.519  43.597  1.00  0.00            
ATOM   4435  H   GLY A 426      34.225  97.069  44.483  1.00  0.00            
ATOM   4436  CA  GLY A 426      33.846  96.763  42.363  1.00  0.00            
ATOM   4437  C   GLY A 426      32.842  95.655  42.683  1.00  0.00            
ATOM   4438  O   GLY A 426      31.706  95.805  42.240  1.00  0.00            
ATOM   4439  N   GLN A 427      33.447  94.494  42.915  1.00  0.00            
ATOM   4440  H   GLN A 427      34.435  94.479  43.062  1.00  0.00            
ATOM   4441  CA  GLN A 427      32.726  93.254  43.239  1.00  0.00            
ATOM   4442  CB  GLN A 427      33.656  92.246  43.917  1.00  0.00            
ATOM   4443  CG  GLN A 427      34.922  91.823  43.172  1.00  0.00            
ATOM   4444  CD  GLN A 427      35.969  92.912  43.420  1.00  0.00            
ATOM   4445  OE1 GLN A 427      36.675  92.864  44.426  1.00  0.00            
ATOM   4446  NE2 GLN A 427      36.114  93.873  42.512  1.00  0.00            
ATOM   4447 1HE2 GLN A 427      35.613  93.786  41.650  1.00  0.00            
ATOM   4448 2HE2 GLN A 427      36.791  94.591  42.675  1.00  0.00            
ATOM   4449  C   GLN A 427      31.482  93.452  44.108  1.00  0.00            
ATOM   4450  O   GLN A 427      31.506  93.781  45.293  1.00  0.00            
ATOM   4451  N   GLU A 428      30.439  92.774  43.638  1.00  0.00            
ATOM   4452  H   GLU A 428      30.435  92.428  42.699  1.00  0.00            
ATOM   4453  CA  GLU A 428      29.169  92.497  44.322  1.00  0.00            
ATOM   4454  CB  GLU A 428      28.286  91.656  43.398  1.00  0.00            
ATOM   4455  CG  GLU A 428      26.913  91.242  43.934  1.00  0.00            
ATOM   4456  CD  GLU A 428      25.950  92.426  43.845  1.00  0.00            
ATOM   4457  OE1 GLU A 428      25.690  92.734  42.662  1.00  0.00            
ATOM   4458  OE2 GLU A 428      25.343  92.838  44.856  1.00  0.00            
ATOM   4459  C   GLU A 428      29.458  91.854  45.681  1.00  0.00            
ATOM   4460  O   GLU A 428      29.019  92.337  46.722  1.00  0.00            
ATOM   4461  N   LYS A 429      29.939  90.614  45.708  1.00  0.00            
ATOM   4462  H   LYS A 429      30.282  90.170  44.881  1.00  0.00            
ATOM   4463  CA  LYS A 429      30.263  89.885  46.942  1.00  0.00            
ATOM   4464  CB  LYS A 429      29.535  88.547  46.803  1.00  0.00            
ATOM   4465  CG  LYS A 429      28.049  88.654  46.456  1.00  0.00            
ATOM   4466  CD  LYS A 429      27.379  87.346  46.029  1.00  0.00            
ATOM   4467  CE  LYS A 429      25.952  87.790  45.707  1.00  0.00            
ATOM   4468  NZ  LYS A 429      25.060  86.672  46.044  1.00  0.00            
ATOM   4469  HZ1 LYS A 429      25.336  86.309  46.935  1.00  0.00            
ATOM   4470  HZ2 LYS A 429      24.079  86.856  46.093  1.00  0.00            
ATOM   4471  HZ3 LYS A 429      25.107  86.019  45.288  1.00  0.00            
ATOM   4472  C   LYS A 429      31.724  89.475  47.132  1.00  0.00            
ATOM   4473  O   LYS A 429      32.541  89.732  46.249  1.00  0.00            
ATOM   4474  N   ILE A 430      32.118  88.827  48.225  1.00  0.00            
ATOM   4475  H   ILE A 430      31.452  88.421  48.851  1.00  0.00            
ATOM   4476  CA  ILE A 430      33.523  88.555  48.563  1.00  0.00            
ATOM   4477  CB  ILE A 430      33.841  88.743  50.048  1.00  0.00            
ATOM   4478  CG1 ILE A 430      33.397  90.104  50.589  1.00  0.00            
ATOM   4479  CG2 ILE A 430      35.350  88.630  50.280  1.00  0.00            
ATOM   4480  CD  ILE A 430      33.780  90.482  52.022  1.00  0.00            
ATOM   4481  C   ILE A 430      33.809  87.118  48.121  1.00  0.00            
ATOM   4482  O   ILE A 430      33.681  86.159  48.881  1.00  0.00            
ATOM   4483  N   TYR A 431      34.073  86.955  46.829  1.00  0.00            
ATOM   4484  H   TYR A 431      33.676  87.683  46.269  1.00  0.00            
ATOM   4485  CA  TYR A 431      34.521  85.748  46.115  1.00  0.00            
ATOM   4486  CB  TYR A 431      34.611  86.040  44.615  1.00  0.00            
ATOM   4487  CG  TYR A 431      33.515  86.911  44.002  1.00  0.00            
ATOM   4488  CD1 TYR A 431      33.535  88.301  43.975  1.00  0.00            
ATOM   4489  HD1 TYR A 431      34.242  88.766  44.661  1.00  0.00            
ATOM   4490  CD2 TYR A 431      32.448  86.243  43.407  1.00  0.00            
ATOM   4491  HD2 TYR A 431      32.384  85.159  43.482  1.00  0.00            
ATOM   4492  CE1 TYR A 431      32.440  88.987  43.463  1.00  0.00            
ATOM   4493  HE1 TYR A 431      32.512  90.071  43.395  1.00  0.00            
ATOM   4494  CE2 TYR A 431      31.376  86.925  42.844  1.00  0.00            
ATOM   4495  HE2 TYR A 431      30.866  86.476  41.994  1.00  0.00            
ATOM   4496  CZ  TYR A 431      31.327  88.309  42.977  1.00  0.00            
ATOM   4497  OH  TYR A 431      30.126  88.898  43.220  1.00  0.00            
ATOM   4498  HH  TYR A 431      29.407  88.483  42.663  1.00  0.00            
ATOM   4499  C   TYR A 431      35.903  85.245  46.537  1.00  0.00            
ATOM   4500  O   TYR A 431      36.903  85.959  46.576  1.00  0.00            
ATOM   4501  N   TYR A 432      36.012  83.940  46.764  1.00  0.00            
ATOM   4502  H   TYR A 432      35.152  83.434  46.828  1.00  0.00            
ATOM   4503  CA  TYR A 432      37.156  83.104  47.157  1.00  0.00            
ATOM   4504  CB  TYR A 432      36.971  82.666  48.611  1.00  0.00            
ATOM   4505  CG  TYR A 432      35.616  82.052  48.973  1.00  0.00            
ATOM   4506  CD1 TYR A 432      35.459  80.675  48.885  1.00  0.00            
ATOM   4507  HD1 TYR A 432      36.108  79.982  48.346  1.00  0.00            
ATOM   4508  CD2 TYR A 432      34.738  82.846  49.704  1.00  0.00            
ATOM   4509  HD2 TYR A 432      34.918  83.917  49.772  1.00  0.00            
ATOM   4510  CE1 TYR A 432      34.332  80.098  49.456  1.00  0.00            
ATOM   4511  HE1 TYR A 432      34.134  79.097  49.071  1.00  0.00            
ATOM   4512  CE2 TYR A 432      33.644  82.234  50.305  1.00  0.00            
ATOM   4513  HE2 TYR A 432      32.807  82.828  50.675  1.00  0.00            
ATOM   4514  CZ  TYR A 432      33.445  80.862  50.203  1.00  0.00            
ATOM   4515  OH  TYR A 432      32.572  80.185  50.998  1.00  0.00            
ATOM   4516  HH  TYR A 432      32.512  79.192  50.898  1.00  0.00            
ATOM   4517  C   TYR A 432      37.271  81.852  46.285  1.00  0.00            
ATOM   4518  O   TYR A 432      36.281  81.173  46.018  1.00  0.00            
ATOM   4519  N   ILE A 433      38.501  81.452  45.973  1.00  0.00            
ATOM   4520  H   ILE A 433      39.204  82.156  45.870  1.00  0.00            
ATOM   4521  CA  ILE A 433      38.907  80.105  45.550  1.00  0.00            
ATOM   4522  CB  ILE A 433      39.221  80.028  44.054  1.00  0.00            
ATOM   4523  CG1 ILE A 433      39.304  78.576  43.578  1.00  0.00            
ATOM   4524  CG2 ILE A 433      40.400  80.881  43.585  1.00  0.00            
ATOM   4525  CD  ILE A 433      37.919  77.970  43.351  1.00  0.00            
ATOM   4526  C   ILE A 433      39.820  79.498  46.618  1.00  0.00            
ATOM   4527  O   ILE A 433      40.914  79.958  46.939  1.00  0.00            
ATOM   4528  N   THR A 434      39.337  78.442  47.267  1.00  0.00            
ATOM   4529  H   THR A 434      38.452  78.031  47.044  1.00  0.00            
ATOM   4530  CA  THR A 434      40.153  77.566  48.120  1.00  0.00            
ATOM   4531  CB  THR A 434      39.248  77.099  49.261  1.00  0.00            
ATOM   4532  OG1 THR A 434      38.527  78.181  49.856  1.00  0.00            
ATOM   4533  HG1 THR A 434      37.545  77.993  49.816  1.00  0.00            
ATOM   4534  CG2 THR A 434      39.948  76.366  50.407  1.00  0.00            
ATOM   4535  C   THR A 434      40.592  76.317  47.352  1.00  0.00            
ATOM   4536  O   THR A 434      40.011  75.244  47.196  1.00  0.00            
ATOM   4537  N   ALA A 435      41.861  76.545  47.030  1.00  0.00            
ATOM   4538  H   ALA A 435      42.305  77.425  47.203  1.00  0.00            
ATOM   4539  CA  ALA A 435      42.504  75.783  45.951  1.00  0.00            
ATOM   4540  CB  ALA A 435      43.001  76.773  44.897  1.00  0.00            
ATOM   4541  C   ALA A 435      43.712  75.058  46.551  1.00  0.00            
ATOM   4542  O   ALA A 435      44.660  75.682  47.025  1.00  0.00            
ATOM   4543  N   ASP A 436      43.761  73.748  46.331  1.00  0.00            
ATOM   4544  H   ASP A 436      42.944  73.280  45.996  1.00  0.00            
ATOM   4545  CA  ASP A 436      44.877  72.835  46.617  1.00  0.00            
ATOM   4546  CB  ASP A 436      44.365  71.440  46.249  1.00  0.00            
ATOM   4547  CG  ASP A 436      45.495  70.424  46.418  1.00  0.00            
ATOM   4548  OD1 ASP A 436      46.006  69.955  45.379  1.00  0.00            
ATOM   4549  OD2 ASP A 436      45.952  70.214  47.563  1.00  0.00            
ATOM   4550  C   ASP A 436      46.133  73.342  45.904  1.00  0.00            
ATOM   4551  O   ASP A 436      47.254  73.486  46.384  1.00  0.00            
ATOM   4552  N   SER A 437      45.876  73.698  44.647  1.00  0.00            
ATOM   4553  H   SER A 437      44.961  73.631  44.250  1.00  0.00            
ATOM   4554  CA  SER A 437      46.827  74.324  43.718  1.00  0.00            
ATOM   4555  CB  SER A 437      47.030  73.508  42.440  1.00  0.00            
ATOM   4556  OG  SER A 437      47.885  74.193  41.520  1.00  0.00            
ATOM   4557  HG  SER A 437      48.171  73.660  40.723  1.00  0.00            
ATOM   4558  C   SER A 437      46.367  75.744  43.379  1.00  0.00            
ATOM   4559  O   SER A 437      45.479  75.945  42.551  1.00  0.00            
ATOM   4560  N   TYR A 438      47.258  76.649  43.777  1.00  0.00            
ATOM   4561  H   TYR A 438      48.156  76.287  44.027  1.00  0.00            
ATOM   4562  CA  TYR A 438      47.272  78.080  43.448  1.00  0.00            
ATOM   4563  CB  TYR A 438      48.517  78.634  44.145  1.00  0.00            
ATOM   4564  CG  TYR A 438      48.479  80.146  44.378  1.00  0.00            
ATOM   4565  CD1 TYR A 438      48.116  81.110  43.443  1.00  0.00            
ATOM   4566  HD1 TYR A 438      47.784  80.846  42.439  1.00  0.00            
ATOM   4567  CD2 TYR A 438      48.928  80.577  45.621  1.00  0.00            
ATOM   4568  HD2 TYR A 438      49.362  79.916  46.371  1.00  0.00            
ATOM   4569  CE1 TYR A 438      48.014  82.429  43.868  1.00  0.00            
ATOM   4570  HE1 TYR A 438      47.288  83.049  43.342  1.00  0.00            
ATOM   4571  CE2 TYR A 438      49.046  81.918  45.968  1.00  0.00            
ATOM   4572  HE2 TYR A 438      49.445  82.295  46.909  1.00  0.00            
ATOM   4573  CZ  TYR A 438      48.564  82.863  45.070  1.00  0.00            
ATOM   4574  OH  TYR A 438      48.613  84.192  45.351  1.00  0.00            
ATOM   4575  HH  TYR A 438      48.061  84.796  44.774  1.00  0.00            
ATOM   4576  C   TYR A 438      47.333  78.044  41.921  1.00  0.00            
ATOM   4577  O   TYR A 438      46.378  78.403  41.234  1.00  0.00            
ATOM   4578  N   ALA A 439      48.275  77.391  41.247  1.00  0.00            
ATOM   4579  H   ALA A 439      49.095  77.045  41.703  1.00  0.00            
ATOM   4580  CA  ALA A 439      48.430  77.582  39.797  1.00  0.00            
ATOM   4581  CB  ALA A 439      49.784  76.999  39.386  1.00  0.00            
ATOM   4582  C   ALA A 439      47.349  76.984  38.897  1.00  0.00            
ATOM   4583  O   ALA A 439      47.104  77.619  37.874  1.00  0.00            
ATOM   4584  N   ALA A 440      46.725  75.911  39.379  1.00  0.00            
ATOM   4585  H   ALA A 440      47.042  75.449  40.207  1.00  0.00            
ATOM   4586  CA  ALA A 440      45.662  75.177  38.680  1.00  0.00            
ATOM   4587  CB  ALA A 440      45.144  74.010  39.525  1.00  0.00            
ATOM   4588  C   ALA A 440      44.425  76.059  38.499  1.00  0.00            
ATOM   4589  O   ALA A 440      43.871  76.172  37.405  1.00  0.00            
ATOM   4590  N   ALA A 441      44.038  76.634  39.633  1.00  0.00            
ATOM   4591  H   ALA A 441      44.576  76.433  40.452  1.00  0.00            
ATOM   4592  CA  ALA A 441      42.910  77.558  39.816  1.00  0.00            
ATOM   4593  CB  ALA A 441      42.715  77.900  41.294  1.00  0.00            
ATOM   4594  C   ALA A 441      43.181  78.711  38.846  1.00  0.00            
ATOM   4595  O   ALA A 441      42.415  78.887  37.899  1.00  0.00            
ATOM   4596  N   LYS A 442      44.366  79.313  38.870  1.00  0.00            
ATOM   4597  H   LYS A 442      44.999  79.307  39.644  1.00  0.00            
ATOM   4598  CA  LYS A 442      44.786  80.422  38.002  1.00  0.00            
ATOM   4599  CB  LYS A 442      46.127  80.985  38.473  1.00  0.00            
ATOM   4600  CG  LYS A 442      46.336  82.497  38.385  1.00  0.00            
ATOM   4601  CD  LYS A 442      47.733  82.856  38.899  1.00  0.00            
ATOM   4602  CE  LYS A 442      48.220  84.251  38.507  1.00  0.00            
ATOM   4603  NZ  LYS A 442      48.324  84.345  37.043  1.00  0.00            
ATOM   4604  HZ1 LYS A 442      48.906  83.587  36.750  1.00  0.00            
ATOM   4605  HZ2 LYS A 442      47.397  84.351  36.665  1.00  0.00            
ATOM   4606  HZ3 LYS A 442      48.715  85.218  36.753  1.00  0.00            
ATOM   4607  C   LYS A 442      44.860  80.103  36.507  1.00  0.00            
ATOM   4608  O   LYS A 442      44.943  81.082  35.768  1.00  0.00            
ATOM   4609  N   SER A 443      44.733  78.866  36.034  1.00  0.00            
ATOM   4610  H   SER A 443      44.722  78.015  36.559  1.00  0.00            
ATOM   4611  CA  SER A 443      44.323  78.567  34.654  1.00  0.00            
ATOM   4612  CB  SER A 443      45.405  77.717  33.984  1.00  0.00            
ATOM   4613  OG  SER A 443      45.267  77.438  32.587  1.00  0.00            
ATOM   4614  HG  SER A 443      45.856  76.684  32.297  1.00  0.00            
ATOM   4615  C   SER A 443      42.933  77.930  34.600  1.00  0.00            
ATOM   4616  O   SER A 443      42.855  76.716  34.433  1.00  0.00            
ATOM   4617  N   SER A 444      41.899  78.749  34.430  1.00  0.00            
ATOM   4618  H   SER A 444      42.089  79.726  34.527  1.00  0.00            
ATOM   4619  CA  SER A 444      40.468  78.485  34.226  1.00  0.00            
ATOM   4620  CB  SER A 444      40.031  79.496  33.163  1.00  0.00            
ATOM   4621  OG  SER A 444      40.269  80.860  33.517  1.00  0.00            
ATOM   4622  HG  SER A 444      40.126  81.402  32.687  1.00  0.00            
ATOM   4623  C   SER A 444      40.135  77.030  33.894  1.00  0.00            
ATOM   4624  O   SER A 444      40.135  76.603  32.740  1.00  0.00            
ATOM   4625  N   PRO A 445      39.648  76.298  34.892  1.00  0.00            
ATOM   4626  CA  PRO A 445      39.070  74.951  34.788  1.00  0.00            
ATOM   4627  CB  PRO A 445      39.239  74.222  36.122  1.00  0.00            
ATOM   4628  CG  PRO A 445      40.133  75.167  36.928  1.00  0.00            
ATOM   4629  CD  PRO A 445      39.977  76.554  36.303  1.00  0.00            
ATOM   4630  C   PRO A 445      37.601  75.050  34.380  1.00  0.00            
ATOM   4631  O   PRO A 445      37.142  74.424  33.424  1.00  0.00            
ATOM   4632  N   HIS A 446      36.958  75.990  35.066  1.00  0.00            
ATOM   4633  H   HIS A 446      37.377  76.485  35.827  1.00  0.00            
ATOM   4634  CA  HIS A 446      35.549  76.297  34.782  1.00  0.00            
ATOM   4635  CB  HIS A 446      34.718  75.875  35.996  1.00  0.00            
ATOM   4636  CG  HIS A 446      34.966  76.685  37.268  1.00  0.00            
ATOM   4637  ND1 HIS A 446      36.132  77.293  37.472  1.00  0.00            
ATOM   4638  CD2 HIS A 446      34.095  76.848  38.261  1.00  0.00            
ATOM   4639  CE1 HIS A 446      35.978  77.818  38.684  1.00  0.00            
ATOM   4640  NE2 HIS A 446      34.761  77.569  39.159  1.00  0.00            
ATOM   4641  HE2 HIS A 446      34.513  77.935  40.057  1.00  0.00            
ATOM   4642  C   HIS A 446      35.129  77.622  34.139  1.00  0.00            
ATOM   4643  O   HIS A 446      34.849  77.662  32.942  1.00  0.00            
ATOM   4644  N   LEU A 447      35.171  78.689  34.931  1.00  0.00            
ATOM   4645  H   LEU A 447      35.833  78.615  35.678  1.00  0.00            
ATOM   4646  CA  LEU A 447      34.885  80.052  34.462  1.00  0.00            
ATOM   4647  CB  LEU A 447      33.967  80.621  35.548  1.00  0.00            
ATOM   4648  CG  LEU A 447      32.492  80.226  35.620  1.00  0.00            
ATOM   4649  CD1 LEU A 447      31.894  80.850  36.882  1.00  0.00            
ATOM   4650  CD2 LEU A 447      31.721  80.888  34.475  1.00  0.00            
ATOM   4651  C   LEU A 447      36.191  80.773  34.127  1.00  0.00            
ATOM   4652  O   LEU A 447      37.181  80.664  34.850  1.00  0.00            
ATOM   4653  N   GLU A 448      36.161  81.385  32.948  1.00  0.00            
ATOM   4654  H   GLU A 448      35.425  81.248  32.284  1.00  0.00            
ATOM   4655  CA  GLU A 448      37.207  82.341  32.557  1.00  0.00            
ATOM   4656  CB  GLU A 448      37.547  82.317  31.065  1.00  0.00            
ATOM   4657  CG  GLU A 448      38.501  83.471  30.751  1.00  0.00            
ATOM   4658  CD  GLU A 448      39.737  83.311  31.637  1.00  0.00            
ATOM   4659  OE1 GLU A 448      40.605  82.487  31.277  1.00  0.00            
ATOM   4660  OE2 GLU A 448      39.831  83.874  32.750  1.00  0.00            
ATOM   4661  C   GLU A 448      37.086  83.640  33.359  1.00  0.00            
ATOM   4662  O   GLU A 448      36.526  84.627  32.887  1.00  0.00            
ATOM   4663  N   LEU A 449      37.520  83.569  34.614  1.00  0.00            
ATOM   4664  H   LEU A 449      37.584  82.694  35.093  1.00  0.00            
ATOM   4665  CA  LEU A 449      37.819  84.732  35.465  1.00  0.00            
ATOM   4666  CB  LEU A 449      36.591  85.057  36.318  1.00  0.00            
ATOM   4667  CG  LEU A 449      35.912  83.899  37.051  1.00  0.00            
ATOM   4668  CD1 LEU A 449      36.344  83.706  38.506  1.00  0.00            
ATOM   4669  CD2 LEU A 449      34.386  83.982  36.988  1.00  0.00            
ATOM   4670  C   LEU A 449      39.163  84.659  36.194  1.00  0.00            
ATOM   4671  O   LEU A 449      39.439  85.416  37.124  1.00  0.00            
ATOM   4672  N   LEU A 450      40.014  83.779  35.673  1.00  0.00            
ATOM   4673  H   LEU A 450      39.830  83.375  34.778  1.00  0.00            
ATOM   4674  CA  LEU A 450      41.197  83.152  36.280  1.00  0.00            
ATOM   4675  CB  LEU A 450      40.916  81.778  36.889  1.00  0.00            
ATOM   4676  CG  LEU A 450      39.854  81.723  37.992  1.00  0.00            
ATOM   4677  CD1 LEU A 450      39.671  80.214  38.172  1.00  0.00            
ATOM   4678  CD2 LEU A 450      40.344  82.270  39.334  1.00  0.00            
ATOM   4679  C   LEU A 450      42.508  83.100  35.491  1.00  0.00            
ATOM   4680  O   LEU A 450      43.557  83.355  36.079  1.00  0.00            
ATOM   4681  N   ARG A 451      42.358  82.889  34.186  1.00  0.00            
ATOM   4682  H   ARG A 451      41.488  82.871  33.694  1.00  0.00            
ATOM   4683  CA  ARG A 451      43.509  82.793  33.276  1.00  0.00            
ATOM   4684  CB  ARG A 451      43.375  81.522  32.436  1.00  0.00            
ATOM   4685  CG  ARG A 451      44.698  81.186  31.742  1.00  0.00            
ATOM   4686  CD  ARG A 451      44.338  79.977  30.879  1.00  0.00            
ATOM   4687  NE  ARG A 451      45.331  79.588  29.867  1.00  0.00            
ATOM   4688  HE  ARG A 451      46.286  79.492  30.147  1.00  0.00            
ATOM   4689  CZ  ARG A 451      45.062  79.311  28.583  1.00  0.00            
ATOM   4690  NH1 ARG A 451      43.797  79.323  28.143  1.00  0.00            
ATOM   4691 1HH1 ARG A 451      42.960  79.398  28.686  1.00  0.00            
ATOM   4692 2HH1 ARG A 451      43.655  79.158  27.167  1.00  0.00            
ATOM   4693  NH2 ARG A 451      45.948  78.697  27.787  1.00  0.00            
ATOM   4694 1HH2 ARG A 451      46.893  78.511  28.054  1.00  0.00            
ATOM   4695 2HH2 ARG A 451      45.570  78.246  26.976  1.00  0.00            
ATOM   4696  C   ARG A 451      43.774  84.045  32.440  1.00  0.00            
ATOM   4697  O   ARG A 451      44.786  84.710  32.661  1.00  0.00            
ATOM   4698  N   LYS A 452      42.708  84.417  31.736  1.00  0.00            
ATOM   4699  H   LYS A 452      41.941  83.775  31.727  1.00  0.00            
ATOM   4700  CA  LYS A 452      42.648  85.541  30.793  1.00  0.00            
ATOM   4701  CB  LYS A 452      41.736  85.076  29.654  1.00  0.00            
ATOM   4702  CG  LYS A 452      41.633  85.974  28.419  1.00  0.00            
ATOM   4703  CD  LYS A 452      40.823  85.131  27.433  1.00  0.00            
ATOM   4704  CE  LYS A 452      40.859  85.703  26.014  1.00  0.00            
ATOM   4705  NZ  LYS A 452      39.761  85.223  25.160  1.00  0.00            
ATOM   4706  HZ1 LYS A 452      39.614  85.793  24.352  1.00  0.00            
ATOM   4707  HZ2 LYS A 452      39.839  84.266  24.882  1.00  0.00            
ATOM   4708  HZ3 LYS A 452      38.884  85.220  25.641  1.00  0.00            
ATOM   4709  C   LYS A 452      41.983  86.749  31.455  1.00  0.00            
ATOM   4710  O   LYS A 452      42.501  87.836  31.204  1.00  0.00            
ATOM   4711  N   LYS A 453      41.082  86.603  32.423  1.00  0.00            
ATOM   4712  H   LYS A 453      40.658  85.709  32.563  1.00  0.00            
ATOM   4713  CA  LYS A 453      40.464  87.675  33.216  1.00  0.00            
ATOM   4714  CB  LYS A 453      38.985  87.414  33.504  1.00  0.00            
ATOM   4715  CG  LYS A 453      37.976  88.470  33.958  1.00  0.00            
ATOM   4716  CD  LYS A 453      38.013  89.632  32.963  1.00  0.00            
ATOM   4717  CE  LYS A 453      36.777  90.469  33.306  1.00  0.00            
ATOM   4718  NZ  LYS A 453      35.632  89.939  32.553  1.00  0.00            
ATOM   4719  HZ1 LYS A 453      34.922  90.643  32.510  1.00  0.00            
ATOM   4720  HZ2 LYS A 453      35.997  89.832  31.628  1.00  0.00            
ATOM   4721  HZ3 LYS A 453      35.261  89.086  32.921  1.00  0.00            
ATOM   4722  C   LYS A 453      41.102  87.754  34.605  1.00  0.00            
ATOM   4723  O   LYS A 453      41.252  86.790  35.355  1.00  0.00            
ATOM   4724  N   GLY A 454      41.386  89.003  34.962  1.00  0.00            
ATOM   4725  H   GLY A 454      41.062  89.815  34.475  1.00  0.00            
ATOM   4726  CA  GLY A 454      42.124  89.319  36.194  1.00  0.00            
ATOM   4727  C   GLY A 454      41.342  90.204  37.168  1.00  0.00            
ATOM   4728  O   GLY A 454      41.637  91.391  37.281  1.00  0.00            
ATOM   4729  N   ILE A 455      40.376  89.612  37.865  1.00  0.00            
ATOM   4730  H   ILE A 455      40.081  88.712  37.551  1.00  0.00            
ATOM   4731  CA  ILE A 455      39.549  90.278  38.883  1.00  0.00            
ATOM   4732  CB  ILE A 455      38.168  89.634  39.015  1.00  0.00            
ATOM   4733  CG1 ILE A 455      38.225  88.173  39.470  1.00  0.00            
ATOM   4734  CG2 ILE A 455      37.409  89.835  37.702  1.00  0.00            
ATOM   4735  CD  ILE A 455      37.011  87.276  39.706  1.00  0.00            
ATOM   4736  C   ILE A 455      40.205  90.403  40.259  1.00  0.00            
ATOM   4737  O   ILE A 455      39.736  91.258  41.008  1.00  0.00            
ATOM   4738  N   GLU A 456      41.191  89.556  40.548  1.00  0.00            
ATOM   4739  H   GLU A 456      41.669  89.021  39.854  1.00  0.00            
ATOM   4740  CA  GLU A 456      41.864  89.685  41.848  1.00  0.00            
ATOM   4741  CB  GLU A 456      42.781  90.910  41.800  1.00  0.00            
ATOM   4742  CG  GLU A 456      44.162  90.580  41.231  1.00  0.00            
ATOM   4743  CD  GLU A 456      45.159  90.151  42.310  1.00  0.00            
ATOM   4744  OE1 GLU A 456      46.080  90.950  42.588  1.00  0.00            
ATOM   4745  OE2 GLU A 456      45.092  88.956  42.672  1.00  0.00            
ATOM   4746  C   GLU A 456      40.977  89.651  43.094  1.00  0.00            
ATOM   4747  O   GLU A 456      40.968  90.542  43.939  1.00  0.00            
ATOM   4748  N   VAL A 457      40.650  88.393  43.380  1.00  0.00            
ATOM   4749  H   VAL A 457      41.155  87.741  42.812  1.00  0.00            
ATOM   4750  CA  VAL A 457      39.887  87.903  44.535  1.00  0.00            
ATOM   4751  CB  VAL A 457      38.547  87.285  44.132  1.00  0.00            
ATOM   4752  CG1 VAL A 457      37.589  88.399  43.705  1.00  0.00            
ATOM   4753  CG2 VAL A 457      38.540  86.235  43.018  1.00  0.00            
ATOM   4754  C   VAL A 457      40.643  86.957  45.473  1.00  0.00            
ATOM   4755  O   VAL A 457      41.822  86.750  45.193  1.00  0.00            
ATOM   4756  N   LEU A 458      39.986  86.504  46.537  1.00  0.00            
ATOM   4757  H   LEU A 458      38.990  86.572  46.582  1.00  0.00            
ATOM   4758  CA  LEU A 458      40.563  85.555  47.501  1.00  0.00            
ATOM   4759  CB  LEU A 458      39.630  85.312  48.688  1.00  0.00            
ATOM   4760  CG  LEU A 458      39.824  86.453  49.687  1.00  0.00            
ATOM   4761  CD1 LEU A 458      38.813  86.426  50.836  1.00  0.00            
ATOM   4762  CD2 LEU A 458      41.250  86.597  50.221  1.00  0.00            
ATOM   4763  C   LEU A 458      40.962  84.173  46.984  1.00  0.00            
ATOM   4764  O   LEU A 458      40.243  83.478  46.268  1.00  0.00            
ATOM   4765  N   LEU A 459      42.277  84.002  47.085  1.00  0.00            
ATOM   4766  H   LEU A 459      42.909  84.679  47.459  1.00  0.00            
ATOM   4767  CA  LEU A 459      42.870  82.661  46.978  1.00  0.00            
ATOM   4768  CB  LEU A 459      43.892  82.710  45.840  1.00  0.00            
ATOM   4769  CG  LEU A 459      44.291  81.330  45.315  1.00  0.00            
ATOM   4770  CD1 LEU A 459      44.320  81.386  43.785  1.00  0.00            
ATOM   4771  CD2 LEU A 459      45.604  81.033  46.039  1.00  0.00            
ATOM   4772  C   LEU A 459      43.440  82.212  48.326  1.00  0.00            
ATOM   4773  O   LEU A 459      44.118  82.956  49.031  1.00  0.00            
ATOM   4774  N   LEU A 460      42.795  81.106  48.688  1.00  0.00            
ATOM   4775  H   LEU A 460      42.130  80.688  48.070  1.00  0.00            
ATOM   4776  CA  LEU A 460      42.944  80.441  49.989  1.00  0.00            
ATOM   4777  CB  LEU A 460      41.524  80.273  50.535  1.00  0.00            
ATOM   4778  CG  LEU A 460      40.731  81.548  50.826  1.00  0.00            
ATOM   4779  CD1 LEU A 460      39.553  81.029  51.654  1.00  0.00            
ATOM   4780  CD2 LEU A 460      41.458  82.596  51.669  1.00  0.00            
ATOM   4781  C   LEU A 460      43.621  79.075  49.851  1.00  0.00            
ATOM   4782  O   LEU A 460      43.495  78.376  48.848  1.00  0.00            
ATOM   4783  N   SER A 461      44.070  78.593  51.008  1.00  0.00            
ATOM   4784  H   SER A 461      43.869  79.016  51.892  1.00  0.00            
ATOM   4785  CA  SER A 461      44.950  77.421  51.131  1.00  0.00            
ATOM   4786  CB  SER A 461      46.079  77.500  52.159  1.00  0.00            
ATOM   4787  OG  SER A 461      47.059  76.468  52.018  1.00  0.00            
ATOM   4788  HG  SER A 461      47.196  76.170  52.962  1.00  0.00            
ATOM   4789  C   SER A 461      44.071  76.201  51.415  1.00  0.00            
ATOM   4790  O   SER A 461      43.660  75.523  50.476  1.00  0.00            
ATOM   4791  N   ASP A 462      43.502  76.250  52.616  1.00  0.00            
ATOM   4792  H   ASP A 462      43.407  77.109  53.117  1.00  0.00            
ATOM   4793  CA  ASP A 462      42.838  75.142  53.322  1.00  0.00            
ATOM   4794  CB  ASP A 462      43.521  74.844  54.658  1.00  0.00            
ATOM   4795  CG  ASP A 462      43.246  73.438  55.196  1.00  0.00            
ATOM   4796  OD1 ASP A 462      44.015  72.516  54.852  1.00  0.00            
ATOM   4797  OD2 ASP A 462      42.285  73.204  55.958  1.00  0.00            
ATOM   4798  C   ASP A 462      41.349  75.362  53.598  1.00  0.00            
ATOM   4799  O   ASP A 462      40.865  76.487  53.719  1.00  0.00            
ATOM   4800  N   ARG A 463      40.622  74.250  53.637  1.00  0.00            
ATOM   4801  H   ARG A 463      40.891  73.477  53.059  1.00  0.00            
ATOM   4802  CA  ARG A 463      39.272  74.104  54.199  1.00  0.00            
ATOM   4803  CB  ARG A 463      39.090  72.632  54.577  1.00  0.00            
ATOM   4804  CG  ARG A 463      38.938  71.896  53.245  1.00  0.00            
ATOM   4805  CD  ARG A 463      38.746  70.390  53.430  1.00  0.00            
ATOM   4806  NE  ARG A 463      38.888  69.591  52.203  1.00  0.00            
ATOM   4807  HE  ARG A 463      39.181  70.133  51.415  1.00  0.00            
ATOM   4808  CZ  ARG A 463      38.780  68.283  51.929  1.00  0.00            
ATOM   4809  NH1 ARG A 463      38.719  67.397  52.932  1.00  0.00            
ATOM   4810 1HH1 ARG A 463      38.624  67.749  53.861  1.00  0.00            
ATOM   4811 2HH1 ARG A 463      38.953  66.453  52.695  1.00  0.00            
ATOM   4812  NH2 ARG A 463      39.034  67.853  50.684  1.00  0.00            
ATOM   4813 1HH2 ARG A 463      39.181  68.529  49.964  1.00  0.00            
ATOM   4814 2HH2 ARG A 463      39.155  66.890  50.443  1.00  0.00            
ATOM   4815  C   ARG A 463      39.013  74.993  55.417  1.00  0.00            
ATOM   4816  O   ARG A 463      37.907  75.509  55.562  1.00  0.00            
ATOM   4817  N   ILE A 464      39.977  75.171  56.315  1.00  0.00            
ATOM   4818  H   ILE A 464      40.764  74.566  56.191  1.00  0.00            
ATOM   4819  CA  ILE A 464      39.856  76.027  57.504  1.00  0.00            
ATOM   4820  CB  ILE A 464      40.926  75.790  58.572  1.00  0.00            
ATOM   4821  CG1 ILE A 464      40.513  76.284  59.959  1.00  0.00            
ATOM   4822  CG2 ILE A 464      42.247  76.466  58.201  1.00  0.00            
ATOM   4823  CD  ILE A 464      39.138  75.828  60.451  1.00  0.00            
ATOM   4824  C   ILE A 464      39.601  77.497  57.158  1.00  0.00            
ATOM   4825  O   ILE A 464      38.859  78.218  57.820  1.00  0.00            
ATOM   4826  N   ASP A 465      40.366  77.923  56.155  1.00  0.00            
ATOM   4827  H   ASP A 465      41.164  77.406  55.845  1.00  0.00            
ATOM   4828  CA  ASP A 465      40.244  79.254  55.545  1.00  0.00            
ATOM   4829  CB  ASP A 465      41.337  79.368  54.479  1.00  0.00            
ATOM   4830  CG  ASP A 465      42.769  79.099  54.942  1.00  0.00            
ATOM   4831  OD1 ASP A 465      43.513  78.480  54.149  1.00  0.00            
ATOM   4832  OD2 ASP A 465      43.137  79.622  56.015  1.00  0.00            
ATOM   4833  C   ASP A 465      38.869  79.521  54.930  1.00  0.00            
ATOM   4834  O   ASP A 465      38.247  80.551  55.192  1.00  0.00            
ATOM   4835  N   GLU A 466      38.281  78.574  54.210  1.00  0.00            
ATOM   4836  H   GLU A 466      38.784  77.798  53.829  1.00  0.00            
ATOM   4837  CA  GLU A 466      36.938  78.737  53.636  1.00  0.00            
ATOM   4838  CB  GLU A 466      36.641  77.660  52.590  1.00  0.00            
ATOM   4839  CG  GLU A 466      35.415  78.005  51.741  1.00  0.00            
ATOM   4840  CD  GLU A 466      35.234  77.005  50.599  1.00  0.00            
ATOM   4841  OE1 GLU A 466      35.876  77.102  49.532  1.00  0.00            
ATOM   4842  OE2 GLU A 466      34.220  76.289  50.743  1.00  0.00            
ATOM   4843  C   GLU A 466      35.869  78.654  54.728  1.00  0.00            
ATOM   4844  O   GLU A 466      34.994  79.517  54.767  1.00  0.00            
ATOM   4845  N   TRP A 467      36.192  77.851  55.739  1.00  0.00            
ATOM   4846  H   TRP A 467      36.919  77.167  55.673  1.00  0.00            
ATOM   4847  CA  TRP A 467      35.357  77.816  56.949  1.00  0.00            
ATOM   4848  CB  TRP A 467      35.918  76.707  57.841  1.00  0.00            
ATOM   4849  CG  TRP A 467      34.879  76.405  58.925  1.00  0.00            
ATOM   4850  CD1 TRP A 467      34.563  77.000  60.071  1.00  0.00            
ATOM   4851  HD1 TRP A 467      34.598  78.067  60.285  1.00  0.00            
ATOM   4852  CD2 TRP A 467      34.286  75.161  59.100  1.00  0.00            
ATOM   4853  NE1 TRP A 467      33.978  76.235  60.988  1.00  0.00            
ATOM   4854  HE1 TRP A 467      33.481  76.519  61.808  1.00  0.00            
ATOM   4855  CE2 TRP A 467      33.750  75.074  60.380  1.00  0.00            
ATOM   4856  CE3 TRP A 467      34.360  74.052  58.265  1.00  0.00            
ATOM   4857  HE3 TRP A 467      34.729  74.063  57.242  1.00  0.00            
ATOM   4858  CZ2 TRP A 467      33.165  73.903  60.848  1.00  0.00            
ATOM   4859  HZ2 TRP A 467      33.058  73.894  61.933  1.00  0.00            
ATOM   4860  CZ3 TRP A 467      33.820  72.867  58.753  1.00  0.00            
ATOM   4861  HZ3 TRP A 467      33.812  72.009  58.081  1.00  0.00            
ATOM   4862  CH2 TRP A 467      33.218  72.799  60.005  1.00  0.00            
ATOM   4863  HH2 TRP A 467      33.096  71.770  60.338  1.00  0.00            
ATOM   4864  C   TRP A 467      35.132  79.115  57.724  1.00  0.00            
ATOM   4865  O   TRP A 467      33.961  79.469  57.858  1.00  0.00            
ATOM   4866  N   MET A 468      36.187  79.913  57.859  1.00  0.00            
ATOM   4867  H   MET A 468      37.128  79.577  57.802  1.00  0.00            
ATOM   4868  CA  MET A 468      36.127  81.244  58.477  1.00  0.00            
ATOM   4869  CB  MET A 468      37.446  82.004  58.327  1.00  0.00            
ATOM   4870  CG  MET A 468      38.587  81.324  59.088  1.00  0.00            
ATOM   4871  SD  MET A 468      40.112  82.271  59.442  1.00  0.00            
ATOM   4872  CE  MET A 468      41.255  81.115  58.716  1.00  0.00            
ATOM   4873  C   MET A 468      35.049  82.134  57.856  1.00  0.00            
ATOM   4874  O   MET A 468      34.121  82.671  58.458  1.00  0.00            
ATOM   4875  N   MET A 469      35.141  82.198  56.529  1.00  0.00            
ATOM   4876  H   MET A 469      35.756  81.680  55.935  1.00  0.00            
ATOM   4877  CA  MET A 469      34.303  83.007  55.633  1.00  0.00            
ATOM   4878  CB  MET A 469      34.816  83.032  54.193  1.00  0.00            
ATOM   4879  CG  MET A 469      36.264  83.487  53.996  1.00  0.00            
ATOM   4880  SD  MET A 469      36.882  84.646  55.270  1.00  0.00            
ATOM   4881  CE  MET A 469      38.607  84.716  54.835  1.00  0.00            
ATOM   4882  C   MET A 469      32.845  82.546  55.713  1.00  0.00            
ATOM   4883  O   MET A 469      31.961  83.361  55.971  1.00  0.00            
ATOM   4884  N   ASN A 470      32.611  81.248  55.881  1.00  0.00            
ATOM   4885  H   ASN A 470      33.396  80.650  56.040  1.00  0.00            
ATOM   4886  CA  ASN A 470      31.285  80.664  56.130  1.00  0.00            
ATOM   4887  CB  ASN A 470      31.279  79.142  55.977  1.00  0.00            
ATOM   4888  CG  ASN A 470      31.014  78.699  54.535  1.00  0.00            
ATOM   4889  OD1 ASN A 470      29.870  78.350  54.246  1.00  0.00            
ATOM   4890  ND2 ASN A 470      32.017  78.832  53.673  1.00  0.00            
ATOM   4891 1HD2 ASN A 470      32.909  79.161  53.986  1.00  0.00            
ATOM   4892 2HD2 ASN A 470      31.909  78.410  52.773  1.00  0.00            
ATOM   4893  C   ASN A 470      30.679  81.015  57.490  1.00  0.00            
ATOM   4894  O   ASN A 470      29.468  81.189  57.616  1.00  0.00            
ATOM   4895  N   TYR A 471      31.542  81.147  58.494  1.00  0.00            
ATOM   4896  H   TYR A 471      32.488  80.823  58.449  1.00  0.00            
ATOM   4897  CA  TYR A 471      31.136  81.570  59.842  1.00  0.00            
ATOM   4898  CB  TYR A 471      32.226  81.143  60.826  1.00  0.00            
ATOM   4899  CG  TYR A 471      31.864  79.891  61.625  1.00  0.00            
ATOM   4900  CD1 TYR A 471      31.575  78.697  60.973  1.00  0.00            
ATOM   4901  HD1 TYR A 471      31.497  78.673  59.886  1.00  0.00            
ATOM   4902  CD2 TYR A 471      31.776  80.047  63.003  1.00  0.00            
ATOM   4903  HD2 TYR A 471      32.195  80.935  63.473  1.00  0.00            
ATOM   4904  CE1 TYR A 471      31.145  77.657  61.789  1.00  0.00            
ATOM   4905  HE1 TYR A 471      30.619  76.851  61.275  1.00  0.00            
ATOM   4906  CE2 TYR A 471      31.376  78.944  63.752  1.00  0.00            
ATOM   4907  HE2 TYR A 471      31.180  79.057  64.818  1.00  0.00            
ATOM   4908  CZ  TYR A 471      30.987  77.746  63.166  1.00  0.00            
ATOM   4909  OH  TYR A 471      31.220  76.669  63.962  1.00  0.00            
ATOM   4910  HH  TYR A 471      31.479  76.934  64.891  1.00  0.00            
ATOM   4911  C   TYR A 471      30.808  83.064  59.881  1.00  0.00            
ATOM   4912  O   TYR A 471      29.712  83.334  60.367  1.00  0.00            
ATOM   4913  N   LEU A 472      31.590  83.903  59.209  1.00  0.00            
ATOM   4914  H   LEU A 472      32.439  83.685  58.727  1.00  0.00            
ATOM   4915  CA  LEU A 472      31.348  85.349  59.098  1.00  0.00            
ATOM   4916  CB  LEU A 472      32.721  85.876  58.680  1.00  0.00            
ATOM   4917  CG  LEU A 472      32.886  87.397  58.616  1.00  0.00            
ATOM   4918  CD1 LEU A 472      32.558  88.142  59.912  1.00  0.00            
ATOM   4919  CD2 LEU A 472      34.342  87.604  58.201  1.00  0.00            
ATOM   4920  C   LEU A 472      30.208  85.824  58.196  1.00  0.00            
ATOM   4921  O   LEU A 472      29.442  86.691  58.614  1.00  0.00            
ATOM   4922  N   THR A 473      29.746  84.998  57.262  1.00  0.00            
ATOM   4923  H   THR A 473      29.938  84.018  57.289  1.00  0.00            
ATOM   4924  CA  THR A 473      28.823  85.264  56.147  1.00  0.00            
ATOM   4925  CB  THR A 473      27.395  84.809  56.452  1.00  0.00            
ATOM   4926  OG1 THR A 473      27.017  85.632  57.559  1.00  0.00            
ATOM   4927  HG1 THR A 473      27.348  85.205  58.401  1.00  0.00            
ATOM   4928  CG2 THR A 473      27.332  83.286  56.604  1.00  0.00            
ATOM   4929  C   THR A 473      28.789  86.561  55.337  1.00  0.00            
ATOM   4930  O   THR A 473      28.864  86.434  54.114  1.00  0.00            
ATOM   4931  N   GLU A 474      28.935  87.721  55.969  1.00  0.00            
ATOM   4932  H   GLU A 474      28.989  87.809  56.964  1.00  0.00            
ATOM   4933  CA  GLU A 474      29.121  89.058  55.390  1.00  0.00            
ATOM   4934  CB  GLU A 474      27.782  89.798  55.352  1.00  0.00            
ATOM   4935  CG  GLU A 474      27.938  91.265  54.949  1.00  0.00            
ATOM   4936  CD  GLU A 474      27.325  92.173  56.017  1.00  0.00            
ATOM   4937  OE1 GLU A 474      28.172  92.508  56.874  1.00  0.00            
ATOM   4938  OE2 GLU A 474      26.140  92.565  55.945  1.00  0.00            
ATOM   4939  C   GLU A 474      30.143  89.828  56.229  1.00  0.00            
ATOM   4940  O   GLU A 474      30.331  89.457  57.385  1.00  0.00            
ATOM   4941  N   PHE A 475      31.014  90.423  55.419  1.00  0.00            
ATOM   4942  H   PHE A 475      30.942  90.288  54.430  1.00  0.00            
ATOM   4943  CA  PHE A 475      31.974  91.430  55.896  1.00  0.00            
ATOM   4944  CB  PHE A 475      33.362  90.919  55.499  1.00  0.00            
ATOM   4945  CG  PHE A 475      34.492  91.602  56.273  1.00  0.00            
ATOM   4946  CD1 PHE A 475      35.676  91.992  55.658  1.00  0.00            
ATOM   4947  HD1 PHE A 475      35.848  91.694  54.623  1.00  0.00            
ATOM   4948  CD2 PHE A 475      34.366  91.734  57.651  1.00  0.00            
ATOM   4949  HD2 PHE A 475      33.437  91.522  58.181  1.00  0.00            
ATOM   4950  CE1 PHE A 475      36.694  92.631  56.355  1.00  0.00            
ATOM   4951  HE1 PHE A 475      37.595  92.777  55.758  1.00  0.00            
ATOM   4952  CE2 PHE A 475      35.364  92.384  58.372  1.00  0.00            
ATOM   4953  HE2 PHE A 475      35.109  92.728  59.375  1.00  0.00            
ATOM   4954  CZ  PHE A 475      36.513  92.812  57.720  1.00  0.00            
ATOM   4955  HZ  PHE A 475      37.133  93.571  58.200  1.00  0.00            
ATOM   4956  C   PHE A 475      31.784  92.828  55.307  1.00  0.00            
ATOM   4957  O   PHE A 475      31.543  92.935  54.108  1.00  0.00            
ATOM   4958  N   ASP A 476      31.721  93.748  56.267  1.00  0.00            
ATOM   4959  H   ASP A 476      31.736  93.354  57.185  1.00  0.00            
ATOM   4960  CA  ASP A 476      31.523  95.202  56.187  1.00  0.00            
ATOM   4961  CB  ASP A 476      32.931  95.683  56.544  1.00  0.00            
ATOM   4962  CG  ASP A 476      33.103  97.195  56.696  1.00  0.00            
ATOM   4963  OD1 ASP A 476      34.211  97.734  56.904  1.00  0.00            
ATOM   4964  OD2 ASP A 476      32.072  97.892  56.825  1.00  0.00            
ATOM   4965  C   ASP A 476      30.846  95.778  54.942  1.00  0.00            
ATOM   4966  O   ASP A 476      31.386  96.438  54.055  1.00  0.00            
ATOM   4967  N   GLY A 477      29.636  95.267  54.725  1.00  0.00            
ATOM   4968  H   GLY A 477      29.153  94.764  55.442  1.00  0.00            
ATOM   4969  CA  GLY A 477      28.833  95.614  53.544  1.00  0.00            
ATOM   4970  C   GLY A 477      28.568  94.428  52.613  1.00  0.00            
ATOM   4971  O   GLY A 477      27.600  94.545  51.864  1.00  0.00            
ATOM   4972  N   LYS A 478      29.571  93.575  52.432  1.00  0.00            
ATOM   4973  H   LYS A 478      30.402  93.611  52.987  1.00  0.00            
ATOM   4974  CA  LYS A 478      29.472  92.570  51.362  1.00  0.00            
ATOM   4975  CB  LYS A 478      30.652  92.812  50.421  1.00  0.00            
ATOM   4976  CG  LYS A 478      30.633  94.142  49.665  1.00  0.00            
ATOM   4977  CD  LYS A 478      29.312  94.411  48.943  1.00  0.00            
ATOM   4978  CE  LYS A 478      29.717  95.499  47.946  1.00  0.00            
ATOM   4979  NZ  LYS A 478      28.477  96.135  47.476  1.00  0.00            
ATOM   4980  HZ1 LYS A 478      27.713  96.010  48.108  1.00  0.00            
ATOM   4981  HZ2 LYS A 478      28.600  97.123  47.384  1.00  0.00            
ATOM   4982  HZ3 LYS A 478      28.310  95.930  46.511  1.00  0.00            
ATOM   4983  C   LYS A 478      29.594  91.128  51.858  1.00  0.00            
ATOM   4984  O   LYS A 478      30.545  90.653  52.479  1.00  0.00            
ATOM   4985  N   PRO A 479      28.615  90.341  51.417  1.00  0.00            
ATOM   4986  CA  PRO A 479      28.559  88.919  51.782  1.00  0.00            
ATOM   4987  CB  PRO A 479      27.126  88.516  51.431  1.00  0.00            
ATOM   4988  CG  PRO A 479      26.867  89.383  50.196  1.00  0.00            
ATOM   4989  CD  PRO A 479      27.384  90.726  50.714  1.00  0.00            
ATOM   4990  C   PRO A 479      29.602  88.120  50.995  1.00  0.00            
ATOM   4991  O   PRO A 479      30.070  88.501  49.923  1.00  0.00            
ATOM   4992  N   PHE A 480      29.996  86.980  51.557  1.00  0.00            
ATOM   4993  H   PHE A 480      29.882  86.957  52.550  1.00  0.00            
ATOM   4994  CA  PHE A 480      30.836  85.933  50.960  1.00  0.00            
ATOM   4995  CB  PHE A 480      31.403  85.055  52.076  1.00  0.00            
ATOM   4996  CG  PHE A 480      32.458  85.825  52.870  1.00  0.00            
ATOM   4997  CD1 PHE A 480      32.077  86.623  53.944  1.00  0.00            
ATOM   4998  HD1 PHE A 480      31.034  86.720  54.246  1.00  0.00            
ATOM   4999  CD2 PHE A 480      33.787  85.803  52.459  1.00  0.00            
ATOM   5000  HD2 PHE A 480      34.060  85.180  51.609  1.00  0.00            
ATOM   5001  CE1 PHE A 480      33.055  87.354  54.606  1.00  0.00            
ATOM   5002  HE1 PHE A 480      32.732  88.106  55.327  1.00  0.00            
ATOM   5003  CE2 PHE A 480      34.731  86.607  53.088  1.00  0.00            
ATOM   5004  HE2 PHE A 480      35.718  86.809  52.674  1.00  0.00            
ATOM   5005  CZ  PHE A 480      34.388  87.346  54.215  1.00  0.00            
ATOM   5006  HZ  PHE A 480      35.198  87.533  54.921  1.00  0.00            
ATOM   5007  C   PHE A 480      30.288  85.046  49.839  1.00  0.00            
ATOM   5008  O   PHE A 480      29.145  84.592  49.852  1.00  0.00            
ATOM   5009  N   GLN A 481      31.054  84.869  48.765  1.00  0.00            
ATOM   5010  H   GLN A 481      31.986  85.216  48.859  1.00  0.00            
ATOM   5011  CA  GLN A 481      30.738  84.088  47.561  1.00  0.00            
ATOM   5012  CB  GLN A 481      30.497  84.996  46.354  1.00  0.00            
ATOM   5013  CG  GLN A 481      30.001  84.187  45.154  1.00  0.00            
ATOM   5014  CD  GLN A 481      28.760  83.339  45.443  1.00  0.00            
ATOM   5015  OE1 GLN A 481      27.862  83.836  46.123  1.00  0.00            
ATOM   5016  NE2 GLN A 481      28.884  82.048  45.145  1.00  0.00            
ATOM   5017 1HE2 GLN A 481      29.735  81.636  44.816  1.00  0.00            
ATOM   5018 2HE2 GLN A 481      28.066  81.565  44.836  1.00  0.00            
ATOM   5019  C   GLN A 481      31.918  83.153  47.294  1.00  0.00            
ATOM   5020  O   GLN A 481      33.091  83.516  47.226  1.00  0.00            
ATOM   5021  N   SER A 482      31.451  81.989  46.852  1.00  0.00            
ATOM   5022  H   SER A 482      30.457  81.926  46.763  1.00  0.00            
ATOM   5023  CA  SER A 482      32.402  80.976  46.374  1.00  0.00            
ATOM   5024  CB  SER A 482      31.779  79.654  46.828  1.00  0.00            
ATOM   5025  OG  SER A 482      32.272  78.482  46.172  1.00  0.00            
ATOM   5026  HG  SER A 482      32.863  78.020  46.832  1.00  0.00            
ATOM   5027  C   SER A 482      32.340  80.947  44.847  1.00  0.00            
ATOM   5028  O   SER A 482      31.383  81.333  44.179  1.00  0.00            
ATOM   5029  N   VAL A 483      33.554  80.773  44.334  1.00  0.00            
ATOM   5030  H   VAL A 483      34.295  80.434  44.914  1.00  0.00            
ATOM   5031  CA  VAL A 483      33.833  80.633  42.898  1.00  0.00            
ATOM   5032  CB  VAL A 483      35.285  80.928  42.516  1.00  0.00            
ATOM   5033  CG1 VAL A 483      35.540  81.002  41.009  1.00  0.00            
ATOM   5034  CG2 VAL A 483      35.536  82.346  43.033  1.00  0.00            
ATOM   5035  C   VAL A 483      33.446  79.255  42.361  1.00  0.00            
ATOM   5036  O   VAL A 483      33.277  79.004  41.168  1.00  0.00            
ATOM   5037  N   SER A 484      33.505  78.247  43.224  1.00  0.00            
ATOM   5038  H   SER A 484      33.997  78.159  44.092  1.00  0.00            
ATOM   5039  CA  SER A 484      32.942  76.917  42.945  1.00  0.00            
ATOM   5040  CB  SER A 484      33.330  75.874  43.995  1.00  0.00            
ATOM   5041  OG  SER A 484      32.610  74.639  43.952  1.00  0.00            
ATOM   5042  HG  SER A 484      33.228  73.891  44.199  1.00  0.00            
ATOM   5043  C   SER A 484      31.453  77.014  42.605  1.00  0.00            
ATOM   5044  O   SER A 484      31.079  76.709  41.473  1.00  0.00            
ATOM   5045  N   LYS A 485      30.721  77.600  43.548  1.00  0.00            
ATOM   5046  H   LYS A 485      31.189  77.835  44.400  1.00  0.00            
ATOM   5047  CA  LYS A 485      29.282  77.864  43.409  1.00  0.00            
ATOM   5048  CB  LYS A 485      28.603  78.069  44.765  1.00  0.00            
ATOM   5049  CG  LYS A 485      27.082  78.214  44.687  1.00  0.00            
ATOM   5050  CD  LYS A 485      26.460  78.669  46.009  1.00  0.00            
ATOM   5051  CE  LYS A 485      24.946  78.854  45.914  1.00  0.00            
ATOM   5052  NZ  LYS A 485      24.374  79.286  47.200  1.00  0.00            
ATOM   5053  HZ1 LYS A 485      24.803  80.105  47.583  1.00  0.00            
ATOM   5054  HZ2 LYS A 485      23.404  79.465  47.039  1.00  0.00            
ATOM   5055  HZ3 LYS A 485      24.521  78.480  47.773  1.00  0.00            
ATOM   5056  C   LYS A 485      29.003  79.067  42.505  1.00  0.00            
ATOM   5057  O   LYS A 485      29.294  80.192  42.907  1.00  0.00            
ATOM   5058  N   VAL A 486      28.236  78.739  41.467  1.00  0.00            
ATOM   5059  H   VAL A 486      27.771  77.872  41.297  1.00  0.00            
ATOM   5060  CA  VAL A 486      28.062  79.631  40.312  1.00  0.00            
ATOM   5061  CB  VAL A 486      27.937  78.763  39.057  1.00  0.00            
ATOM   5062  CG1 VAL A 486      26.616  78.027  38.821  1.00  0.00
[truncated: 620,392 more chars]
